# Supplementary material for: Encircling the regions of the pharmacogenomic landscape that determine drug response
Source: Genome Med. 2019 Mar 26;11:17. doi: 10.1186/s13073-019-0626-x (PMC6436215; doi:10.1186/s13073-019-0626-x)
Supplement: Supplementary file 3 — Drug module-gene correlations across tissues. (XLSX 2823 kb) [file 13073_2019_626_MOESM3_ESM.xlsx]

## Sheet: DataS2
Direction	Drug	Module	Gene	Global	Aero_dig_tract	Breast	Digestive_system	Kidney	Large_intestine	Lung	Lung_nsclc	Nervous_system	Pancreas	Skin	Soft_tissue	Thyroid	Urogenital_system
PCM	TL-1-85	1	FGR	5.67	0.64	1.88	4.46	0.68	-1.15	1.36	0.72	2.18	-0.44	0.99	-1.48	-0.51	-0.65
PCM	TL-1-85	1	ITGAL	3.95	-0.66	-0.33	3.92	-0.28	0.32	0.56	-0.32	0.35	-0.87	0.72	-0.06	1.18	-1.01
PCM	TL-1-85	1	BTK	5.73	-0.87	-0.45	4.42	0.37	-1.32	-0.26	-0.06	-0.94	1.57	0.58	-0.53	1.03	-0.08
PCM	TL-1-85	1	FYN	3.39	-0.01	-0.54	0.26	0.06	1.18	0.04	-0.17	0.55	0.36	1.75	-0.62	1.04	2.01
PCM	TL-1-85	1	CD22	3.35	-1.27	-1.2	4.29	-0.88	0.6	0.01	1.57	-1.82	-0.72	0.21	-1.14	-0.82	-0.85
PCM	TL-1-85	1	LCP2	4.91	0.17	0.18	4.19	-0.85	-0.74	-0.16	-1.75	0	-1.29	2.24	-1.24	1.23	1.53
PCM	TL-1-85	1	EPHA3	3.88	0.06	-0.18	2.9	1.63	5.44	-0.53	-0.13	1.34	0.64	-0.51	-0.21	-0.98	2.15
PCM	TL-1-85	1	TNFRSF17	5.52	-0.49	0.6	4.31	-0.34	-0.43	-0.22	-0.28	-0.43	-1.36	-0.77	0.15	1.36	0.57
PCM	TL-1-85	1	COL11A1	4.6	-0.44	0.3	0.42	1.76	-0.34	1.27	-0.18	-0.36	-1.09	2	1.77	-0.72	2.51
PCM	TL-1-85	1	CTNNA2	3.55	0.42	1	2.34	0.18	1.17	0.03	0.87	-0.46	1.67	0.39	-0.81	-0.4	2.35
PCM	TL-1-85	1	CDC42	3.64	0.63	1.8	1.91	1.73	2.85	-0.38	0.06	-1.44	-0.87	2.46	0.33	0.4	-0.49
PCM	TL-1-85	1	FCGR2B	6.73	-0.59	0.84	4.32	0.3	-0.36	-0.74	1.04	0.34	-1.55	1.32	2.78	1.83	0.9
PCM	TL-1-85	1	FGFR1	5.04	2.9	-0.35	1.36	0.46	-0.09	0.33	0.64	-0.03	-0.49	1.2	1.65	-0.25	3.06
PCM	TL-1-85	1	ADCY2	3.64	0.53	3.49	0.69	-0.49	-0.73	0.14	0.25	-0.01	0	1.91	-1.45	-1.15	2.36
PCM	TL-1-85	1	PTPRC	3.61	-0.1	1.37	4.26	-0.15	-0.05	0.39	-1.12	-0.17	-0.57	1.17	0.21	-1.04	0.93
PCM	TL-1-85	1	DOCK3	3.27	4.15	1.48	1.48	0.33	1.11	0.08	-1.5	1.3	-0.94	-0.66	-0.69	-0.04	2.82
PCM	TL-1-85	1	IL21R	3.56	1.79	1.55	4.56	-1.19	0.44	0.04	-1.16	-0.39	-0.89	0.42	-1.04	-0.15	1.9
PCM	TL-1-85	1	FCER2	4.71	-1.22	-0.6	4.26	-1.35	-0.22	1.96	-0.74	1.14	0.51	1.53	-0.57	0.74	-0.48
PCM	TL-1-85	1	FIG4	3.51	1.72	-0.23	1.88	-0.54	0.72	0.12	-0.74	0.07	1.65	0.57	-0.4	0.72	2.71
PCM	TL-1-85	1	IL12B	4.3	2.53	-1.4	4.33	-1.11	-1.21	-0.82	0.91	-0.14	-0.72	-1.59	0.35	-1.19	0.54
PCM	TL-1-85	1	CD86	4.91	-0.53	0.71	4.4	-1.57	-1.22	-0.02	-0.06	-0.65	-0.51	0.58	-0.21	-1.23	-0.73
PCM	TL-1-85	1	PIKFYVE	3.4	3.73	0.14	1.58	1.15	0.69	0.3	0.7	-1.06	1.92	-1.04	-0.64	-1.83	0.1
PCM	TL-1-85	1	DOCK7	3.9	1.19	-0.48	-0.6	0.55	-0.52	-0.65	0.21	1.85	1.3	1.05	0.2	0.66	1.59
PCM	TL-1-85	1	CR2	3.67	0.96	1.06	4.55	-1.13	-0.38	-1.22	-0.43	0.6	-0.65	1.47	-1.2	1.58	0.72
PCM	TL-1-85	1	CD80	6.25	1.46	-0.14	4.45	-0.08	-0.37	-1.21	-0.38	0.1	-0.68	1.88	-0.76	0.29	-1.13
PCM	TL-1-85	1	HVCN1	4.33	-0.21	-0.77	4.43	-1.59	1.12	-0.23	0.38	-0.29	0	1.75	-0.56	1.04	0.62
PCM	TL-1-85	1	PLCG1	3.9	-0.23	-0.47	1.9	0.88	0.24	0.9	-0.18	-1.07	0.19	2.06	-1.22	-0.02	1.06
PCM	TL-1-85	1	MAP2K2	3.33	2.62	-0.91	0.88	1.76	0.62	0.05	0.65	-1.34	-0.84	1.42	1.3	-0.96	1.17
PCM	TL-1-85	1	DOCK2	3.45	-0.14	-0.06	3.97	-0.1	-0.6	1.82	0.48	0.29	-1.45	1.08	-1.22	0.26	0.6
PCM	TL-1-85	1	ITGA7	4.24	1.02	1.18	-0.31	-1.52	2.28	-0.3	-1.11	1.7	2.22	2.47	-1.02	-1.29	1.46
PCM	TL-1-85	1	CD72	4.9	0.96	1.53	4.28	-1	0.98	-0.28	-0.12	-2.09	0.2	0.18	1.11	-1.63	0.77
PCM	TL-1-85	1	PRKACB	3.41	2.69	1.54	-0.73	-0.98	1.91	-1.24	-0.14	1.79	2.7	1.5	-0.02	0.22	0.45
PCM	TL-1-85	1	CTSK	3.22	1.19	0.26	0.06	0.8	0.01	-0.35	-0.2	-1.06	1.79	1.63	-1.05	-0.41	1.82
PCM	TL-1-85	1	FLG	3.29	-0.39	0.24	-0.76	1.13	1.27	-1.6	1.26	1.84	-0.34	-0.89	-0.75	1.77	2.85
PCM	TL-1-85	1	ITGA9	3.76	0.87	-1.16	0.84	0.46	-0.06	-1.07	-1.11	-1.54	1.03	2.97	-0.08	0.12	1.2
PCM	TL-1-85	1	TIAM2	3.62	1.58	-0.75	0.03	0.31	-1.05	2.47	-0.13	0.68	0.58	0.75	1.38	-1.16	1.56
PCM	TL-1-85	1	VLDLR	3.2	0.64	-0.08	1.17	-0.77	-0.33	1.29	0.34	1.3	2.13	1.39	-0.6	1.08	0.06
PCM	TL-1-85	1	PIP4K2A	4.04	-0.68	0.09	3.8	0.68	3.18	-1.15	-0.89	-0.74	1.37	0.41	-1.43	-1.37	1.27
PCM	TL-1-85	1	DPYSL4	3.4	1.81	-1.33	0.59	0.16	-0.19	0.67	0.52	-0.54	-0.43	1.79	0.7	-0.02	1.94
PCM	TL-1-85	1	CAMK4	5.6	0.78	0.73	2.61	-1.16	4.24	-0.91	-1.01	0.32	-0.66	2.25	2.17	-0.99	0.97
PCM	TL-1-85	1	RASGRP3	3.29	-0.45	0	2.69	1.48	-0.91	1.43	-0.58	-0.13	0.08	0.12	-0.38	0.78	1.91
PCM	TL-1-85	1	EPHB1	3.8	2.36	0.15	4.32	-0.19	0.05	1.5	-0.74	1.11	-0.7	0.12	-0.81	-0.61	1.89
PCM	TL-1-85	1	TRAT1	5.7	-0.55	-0.51	4.57	1.54	0.39	-0.04	0.5	-1.08	-0.13	0.42	0.07	0.26	-1.21
PCM	TL-1-85	1	PRKCB	5.34	4.94	-0.32	3.97	-1.63	0.8	0.44	1.7	-1.73	0	1.45	0.33	-0.84	0.83
PCM	TL-1-85	1	PIK3CD	4.63	-1.04	0.89	2.34	1.73	-0.05	1.23	0.09	0.03	0.27	1.62	-0.25	0.33	0.98
PCM	TL-1-85	1	HOXB2	3.37	2.28	2.3	0.17	-0.54	1.63	-0.09	-2.58	1.89	0.42	0.35	0.34	0.87	1.31
PCM	TL-1-85	1	CD19	4.58	0.59	0.65	3.74	1.93	-0.11	-0.48	-1.5	-0.05	0.02	1.38	0.27	0.34	0.8
PCM	TL-1-85	1	CACNB4	3.77	0.34	0.02	3.93	1.75	0.28	-0.68	-1.08	0.9	-0.45	1.41	1.02	-0.73	1.32
PCM	TL-1-85	1	IL3RA	3.4	1.6	-0.36	4.19	0.49	-0.94	1.17	-0.47	-0.09	-1.92	1.77	-0.88	-0.4	-0.89
PCM	TL-1-85	1	PRKG1	4.52	-0.17	0.28	0.27	2.59	3.91	-0.1	-0.91	0.61	-0.66	-1	1.76	-1.27	3.52
PCM	TL-1-85	1	SHC4	3.86	0.68	-0.28	-0.48	0	5.34	-0.13	-1.3	-0.15	0.07	1.24	0.97	-1.04	0.85
PCM	TL-1-85	1	TLR7	4.23	1.34	-0.13	4.42	-0.2	-0.35	-1.66	-0.66	1.15	-1.71	1.19	0.83	0.06	-0.49
PCM	AZD6482	1	CFLAR	3.57	1.77	0.77	0.02	0.04	2.92	1.55	1.46	0.06	1.27	-0.43	0.79	1.06	0.81
PCM	AZD6482	1	ITGA3	3.42	1.21	-0.87	1.3	0.82	0.22	1.4	0.43	1	1.23	-0.31	0.64	1.29	0.49
PCM	AZD6482	1	BIRC3	3.53	1.63	-0.63	0.77	1.89	2.23	1.7	2.12	0.86	-1.16	-0.62	1.51	2.76	-0.06
PCM	AZD6482	1	B4GALT7	4.72	2.82	1.14	1.02	0.85	0.53	0.77	1.42	2.03	-0.73	0.71	1.73	0.51	-0.1
PCM	AZD6482	1	CHPF2	3.75	1.96	-0.24	1.33	1.48	-0.01	-1.18	2.17	0.75	-0.33	0.49	1.05	0.13	-0.75
PCM	AZD6482	1	TRIO	3.57	1.32	-0.78	1.11	-0.23	0.63	2.05	1.36	1.02	0.45	0.28	1.18	1.68	0.17
PCM	AZD6482	1	HIPK2	5.02	0.57	-0.51	0.59	1.56	-0.75	0.47	-0.69	1.27	-1.52	0.83	1.9	0.18	1.78
PCM	AZD6482	1	NDST1	5.7	2.77	0.63	1.55	0.22	0.89	0.8	1.01	0.7	0.1	-0.46	-0.23	-0.52	0.38
PCM	AZD6482	1	LMAN1	3.3	1.08	0.17	0.22	0.72	0.63	-0.45	0.27	1.04	-0.59	-0.24	1.22	1.15	-0.06
PCM	AZD6482	1	ACTB	3.51	0.92	-0.3	1.83	1.51	0.99	-1.26	1.15	-0.19	-0.78	1.61	1.52	0.03	-0.13
PCM	AZD6482	1	CAPZB	3.85	1.12	2.12	0.17	-0.42	-0.07	1.43	0.59	1.42	-1.16	0.58	1.2	1.46	0.74
PCM	AZD6482	1	SYNJ2	3.44	0.99	-0.71	0.24	0.1	0.1	1.11	1.72	1.99	0.58	1.92	0.56	0.2	0.4
PCM	AZD6482	1	ITGB5	3.69	1.23	0.55	1.41	1.74	-0.44	1.29	3	-0.24	0.24	-0.47	1	0.6	-0.59
PCM	AZD6482	1	CYLD	4	1.63	-0.19	0.03	0.5	2.03	0.63	0.73	2.37	1.42	-0.12	1.45	0.8	-0.08
PCM	AZD6482	1	MYL6	4.33	-0.04	-0.22	0.82	1.68	-0.16	1.1	2.66	-0.02	0.19	0.99	0.07	-0.15	0.86
PCM	AZD6482	1	MYH9	5.15	2.2	0.86	1.81	-0.06	0.71	2.06	2.28	0.82	-0.62	1.39	1.29	0.4	0.21
PCM	AZD6482	1	SMAD7	4.97	1.35	-0.85	1.94	0.55	0.4	-0.33	2.58	1.59	0.86	0.5	0.07	-0.53	1.78
PCM	AZD6482	1	TRADD	4.38	0.23	0.79	1.25	1.63	0.26	1.69	2.91	2.37	0.4	1.77	1.32	0.94	0.15
PCM	AZD6482	1	RIPK2	3.96	0.79	-0.78	-0.69	1.02	2.43	1.7	1.77	0.14	1.65	1.07	1.34	1.09	0.1
PCM	AZD6482	1	BET1	5.52	-0.37	1.86	1.2	1.73	1.66	-0.04	0.35	1.75	-0.87	2.85	0.62	0.13	0.72
PCM	AZD6482	1	CAV1	3.7	0.75	-0.52	0.56	1.47	2.05	1.05	3.6	1.45	-0.17	0.32	-0.03	1.08	0.34
PCM	AZD6482	1	CXCL12	3.53	-0.75	0.23	0.18	1.06	-2.66	-0.52	1.01	1.4	1.28	-0.18	-0.07	-1.16	3.02
PCM	AZD6482	1	STAM2	3.24	1.12	0.84	-0.45	0.7	-0.03	-0.82	-0.62	2.25	-1.15	1.01	2.13	-0.41	0.37
PCM	AZD6482	1	STAT1	3.64	1.34	-0.91	1.08	-0.39	1.21	0.46	1	2.29	-0.24	-1.24	-0.1	0.12	2.28
PCM	AZD6482	1	DUSP1	3.47	1.83	0.02	0.64	0.81	1.45	0.94	1.48	1.35	0.17	-0.5	0.23	-0.21	-0.06
PCM	AZD6482	1	TNFSF10	3.56	0.46	0.15	1.94	1.43	-0.1	1.41	2.05	-0.98	-1.6	-0.86	1.28	2.31	0.04
PCM	AZD6482	1	SLC35B3	5.17	1.04	2.09	1.45	1.79	0.96	-0.7	-0.21	0.51	1.59	0.28	0.84	-1.75	1.89
PCM	AZD6482	1	C3	4.28	2.26	-0.05	2.55	1.37	2.05	0.75	1.68	2.06	-1.27	-0.18	0.48	0.53	-0.31
PCM	AZD6482	1	MATN3	3.7	-0.64	0.49	1.09	0.92	2	1.26	2.18	-0.61	0.15	0.67	-0.36	-0.52	0.35
PCM	AZD6482	1	IL6	5.28	2.63	0.02	1.69	-0.13	3.21	1.53	1.88	3	0.66	0.05	0.14	0.77	0.71
PCM	AZD6482	1	DBNL	4.41	1.7	1.53	1.08	2.03	0.79	0.17	1.18	0.17	-0.73	1.47	2.17	0.18	0.25
PCM	AZD6482	1	ACTR1A	3.49	1.75	0.7	0.34	-0.18	0.9	1.83	1.03	-1.4	0.13	1.62	0.44	0.56	0.88
PCM	AZD6482	1	ENPEP	4.27	-2.19	-0.24	0.25	0.88	-0.08	-0.46	-0.55	-0.52	-1.27	-0.06	-1.13	2.81	1.32
PCM	AZD6482	1	MBTPS1	3.35	0.87	1.52	1.75	1.31	-0.87	0.6	1	3.1	0.21	-0.19	1.25	-0.26	0.08
PCM	AZD6482	1	NPC1	3.21	-0.32	-1.69	-0.53	-0.23	0.69	0.91	0.84	0.87	3.27	1.07	-0.23	0.61	2.23
PCM	AZD6482	1	APP	3.26	2.49	0.05	-0.04	0.35	0.77	1.04	1.64	0.4	-0.66	0.59	-0.09	0.66	1.15
PCM	AZD6482	1	PIGK	3.43	-0.97	0.05	1.51	0.92	3.03	-0.61	0.2	-0.02	-0.7	0.94	1.61	0.58	-0.74
PCM	AZD6482	1	DEGS1	4.34	-0.3	-0.64	1.22	0.44	2.01	0.31	1.41	-0.06	-0.94	-0.12	-1.15	-0.99	1.19
PCM	AZD6482	1	SUMF1	4.07	1.91	1.04	0.52	1.21	0.33	1.04	3.08	0.47	1.39	-0.36	1.6	1.31	-0.28
PCM	AZD6482	1	GMPPA	4.22	1.7	2.83	1.29	0.22	0.95	1.39	1.09	1.54	-1.54	1.9	-0.8	0.32	-0.49
PCM	AZD6482	1	OSMR	4.37	2.34	0.6	2.17	0.9	1.15	0.75	2.08	1.12	0.57	0.72	0.56	-0.17	0.18
PCM	AZD6482	1	VLDLR	4.37	-0.77	1.15	0.04	1.05	-0.56	0.41	-0.05	-0.5	-0.2	0.28	-0.45	0.94	1.5
PCM	AZD6482	1	UGCG	3.95	1.78	-1.11	0.48	0.7	1.37	1.53	1.07	0	0.86	-1.16	0.2	1.74	0.76
PCM	AZD6482	1	PARD3	3.35	-1.26	-0.49	-0.09	0.89	-1.34	1.93	1.28	-1.58	-0.15	-0.13	-0.26	-0.37	1.24
PCM	AZD6482	1	PIP4K2A	3.8	-0.47	1.15	0.09	1.26	0.76	1.24	-1.59	-0.9	0.83	0.22	0.39	0.59	0.99
PCM	AZD6482	1	SEC24D	4.7	2.02	0.18	-0.31	0.96	0.42	1.17	-0.41	2.67	-2.08	1.59	1.23	0.1	1.55
PCM	AZD6482	1	RHOC	5.16	-0.47	0.74	1.21	0.51	0.25	0.79	2.18	0.84	0.12	1.52	1.68	1.14	0.57
PCM	AZD6482	1	SLC26A2	3.3	1.61	-0.43	1.66	1.95	1.06	-0.26	1.28	-0.38	-0.37	-0.59	-0.27	-0.22	1.92
PCM	AZD6482	1	JAK1	4.6	0.67	-0.22	0.6	1.63	-2.19	1.89	2.12	2.1	0.57	1.38	-0.34	1.27	0.07
PCM	AZD6482	1	NCSTN	3.6	1.63	0.6	2.37	-0.11	0.64	0.06	0.51	0.23	-0.95	-0.58	-0.36	0.65	1.57
PCM	AZD6482	1	ADORA1	4.77	-0.4	0.62	-0.34	1.24	-1.1	0.65	0.15	-0.13	0.15	0.04	-0.83	-1.14	1.39
PCM	AZD6482	1	CXCL5	3.34	-0.56	0.56	1.95	1.05	3.12	0.03	1.21	0.62	0.26	-0.81	-0.4	1.31	0.32
PCM	AZD6482	1	IL15	4.25	0.32	-1.16	1.11	1.19	-0.61	0.54	1.96	3.18	-0.06	-0.26	0.58	1.5	0.28
PCM	AZD6482	1	TNFRSF11B	3.53	0.99	0.23	1.83	1.81	2.01	1.11	0.71	0.3	-0.36	0.18	1.54	0.26	0.8
PCM	AZD6482	1	SMPD1	3.4	3.08	0.5	0.38	0.37	0.08	0.74	1.18	0.34	0.04	-0.58	1.36	-1.3	0.45
PCM	AZD6482	1	CXCL8	3.26	2.36	-0.55	1.37	1.28	2.3	1.7	0.56	2.39	-1.01	0.77	1.12	-0.12	0.05
PCM	AZD6482	1	SDC2	4.22	-0.66	-1.11	0.79	1.22	-0.13	-0.62	0.4	1	-0.81	-0.05	-1.95	-1.06	2.34
PCM	AZD6482	1	FPR1	3.45	2.76	0.09	-0.47	-0.78	-0.27	0.98	1.94	3.01	-0.05	-0.41	-0.37	0.43	1.78
PCM	AZD6482	1	ABLIM3	4.39	-0.21	-0.27	1.56	-0.25	1.21	0.79	0.94	1.71	-0.44	0.9	1.95	0.58	1.38
PCM	AZD6482	1	CHMP6	5.27	3.11	0.4	1.35	0.75	0.4	1.56	2.34	0.89	-0.25	0.97	0.44	-0.31	-0.07
PCM	AZD6482	1	CD151	5.51	3.01	0.35	1.37	1.24	0.66	1.43	1.43	0.72	-1.07	0.11	0.86	1.47	1.49
PCM	AZD6482	1	BET1L	4.02	2.03	1.5	0.94	0.21	-0.59	1.43	1.12	1.56	-0.29	1.43	0.86	0.3	1.56
PCM	AZD6482	1	HTR1F	4.05	0.84	1.52	1.35	1.42	-0.92	-0.06	0.28	0.8	0.81	1.13	1.65	1.88	1.59
PCM	AZD6482	1	ARSJ	4.95	0.95	0.54	0.87	1.27	0.79	1.3	1.94	-0.04	-0.05	0.55	1.52	0.6	1.72
PCM	AZD6482	1	CHST15	4.89	1.91	0.02	2.21	0.51	1.21	2.57	2.21	1.83	-0.86	-0.86	-0.62	1.5	2.19
PCM	AZD6482	1	EXOC7	3.35	1.43	1.27	0.29	1.23	1.8	2.28	0.7	0.9	-0.08	0.33	2.02	0.6	-0.93
PCM	AZD6482	1	GPC6	4.76	-0.89	0.4	1.78	1.63	0.91	0.97	0.32	-0.78	-2.09	0.3	1.03	0.23	0.88
PCM	AZD6482	1	TMED9	4.79	1.35	2.42	1.82	0.55	1.64	1.26	1.58	0.3	-1.82	0.21	0.96	0.67	-0.75
PCM	AZD6482	1	MITF	3.99	0.23	0.03	0.8	1.08	1.44	0.53	3.39	-0.38	0.19	-0.15	1.54	1.25	1.64
PCM	AZD6482	1	RELN	3.61	-0.15	-0.68	0.36	0.57	0.67	0.16	0.01	-1.52	-0.25	1.28	-0.49	2.2	0.98
PCM	AZD6482	1	TLE1	3.52	1.4	0.08	0.69	1.04	1.36	0.59	1.77	-0.87	1.95	0.64	0.99	1.35	0.89
PCM	AZD6482	1	SRGAP1	3.43	1.29	0.32	0.5	0.16	0.33	1.11	1.14	-0.46	0.77	0.5	0.13	-0.35	1.02
PCM	AZD6482	1	ANXA6	3.9	-0.24	0.45	0.42	-0.33	0.95	1.57	1.65	0.46	-0.46	1.01	0.04	-0.16	0.43
PCM	AZD6482	1	PIGN	4.62	1.93	0.47	0.56	0.75	-0.83	0.85	1.36	0.24	1.05	0.89	2.03	1.08	1.25
PCM	AZD6482	1	MYO1C	4.09	1.93	0.44	1.5	1.23	0.72	0.88	1.97	0.93	0.46	0.45	1.1	-0.51	0.21
PCM	AZD6482	1	CAPZA2	3.51	0.08	0.61	0.4	1.56	-0.61	-0.82	0.94	0.54	-1.03	1.01	0.24	0.01	1.63
PCM	AZD6482	1	ITSN1	3.27	0.58	1	0.64	-0.25	1.39	0.52	1.78	-1.06	-0.03	-0.43	-1.16	-0.36	1.54
PCM	AZD6482	1	S1PR3	3.7	1.67	-1.12	0.61	-0.65	0.58	-0.32	1.9	1.62	-0.94	0.33	1.09	-0.6	0.93
PCM	AZD6482	1	HSBP1	3.36	-1.27	0.65	0.64	0.96	-0.65	1.4	0.95	-0.31	-1.17	0.54	0.28	0.07	1.35
PCM	AZD6482	1	ARFGAP3	4.71	0.55	2.6	1.98	-0.42	0.88	1.67	0.77	1.46	-0.48	2.29	0.77	-0.1	1.2
PCM	AZD6482	2	RNF216	4.25	1.59	0.47	0.59	0.85	1.84	-2.25	2.13	2.13	-0.73	0.33	-0.54	-1.09	2.34
PCM	AZD6482	2	PGM3	4.4	0.77	1.5	0.9	-0.56	0.41	0.5	-1.02	2.05	-0.49	2.4	0.19	0.81	0.71
PCM	AZD6482	2	SOAT1	3.64	0.79	-0.36	2	-0.36	0.71	-0.92	0.97	1.23	-0.26	-0.89	0.06	-1.32	1.65
PCM	AZD6482	2	P4HA2	4.78	1.51	0.15	1.15	-0.13	-0.01	1.13	1.81	2.63	-0.02	1.27	1.01	-0.29	0.46
PCM	AZD6482	2	TEAD2	3.61	0.71	0.69	2.34	0.67	-0.13	-0.36	1.87	1.03	-0.43	1.12	-0.34	-0.73	0.15
PCM	AZD6482	2	FOSL2	4.78	0.66	-1.07	0.46	1.36	1.01	1.95	2.75	1.38	-0.47	2.34	0.7	0.17	0.74
PCM	AZD6482	2	MMP2	3.5	2.29	-0.3	-0.36	-0.2	-0.58	-0.55	2.41	2.21	-1.24	1.04	0.97	-0.15	0.91
PCM	AZD6482	2	EDEM2	3.46	1.11	0.41	2.14	0.44	-0.19	1.6	0.68	1.71	-0.9	0.8	1.53	2.55	0.46
PCM	AZD6482	2	TGFB2	5.04	2.23	0.2	2.51	-0.4	1.77	-0.2	3.35	-0.13	0.16	0.4	0.86	1.27	0.67
PCM	AZD6482	2	POLI	3.84	2.32	1.02	-0.03	0.63	0.36	-0.43	0.86	2.06	0.49	-0.79	1.04	0.32	0.11
PCM	AZD6482	2	EEA1	3.48	1.26	-0.44	-0.66	1.85	-0.66	-0.2	-0.05	0.47	0.16	1.01	1.72	-0.58	0.75
PCM	AZD6482	2	BNIP3L	3.59	-1.33	-0.05	0.7	1.01	0.51	0.4	1.02	1.69	0.94	1.74	-0.48	-0.64	0.57
PCM	AZD6482	2	MAN2B1	3.42	1.52	0.49	1	0.33	1.77	-0.03	1.23	0.56	-0.04	0.68	0.99	0.11	0.83
PCM	AZD6482	2	TGFB1	3.63	0.24	-0.58	0.61	0.32	1.15	0.88	2.11	1.13	0.48	0.27	0.84	-0.24	0.18
PCM	AZD6482	2	PDAP1	3.74	-0.43	1.39	0.89	0.7	-0.57	-0.47	0.68	1.02	-0.26	-0.03	2.06	0.84	1.08
PCM	AZD6482	2	SERPINE1	4.64	1.77	-0.22	1.46	0.07	1.9	0.72	0.35	1.61	0.3	0.27	1.5	0.22	0.11
PCM	AZD6482	2	CCL2	4.79	1.28	-0.27	1.03	0.74	1.89	0.32	1.72	0.01	-0.21	0.2	1.54	1.85	0.82
PCM	AZD6482	2	CDH6	4.64	-0.47	-0.26	2.53	1.42	-0.43	2.26	0.35	-0.38	0.07	0.12	-0.59	0.19	0.93
PCM	AZD6482	2	NR3C1	3.45	0.54	-1.72	0.82	1.1	0.25	0.85	2.22	2.43	0.23	-0.2	0.16	0.82	0.08
PCM	AZD6482	2	STEAP3	4.81	0.3	0.41	0.97	0.89	-0.05	0.24	1.7	2.07	-0.79	0.59	-0.3	0.02	0.31
PCM	AZD6482	2	FN1	4.55	2.28	-0.61	1.08	-0.78	1.45	0.39	2.95	1.52	-0.58	0.28	0.12	0.7	1.11
PCM	AZD6482	2	GLS	4.62	-0.17	-0.82	-1.85	1.92	1.43	-0.16	1.3	0.94	-0.16	-0.49	0.14	-0.06	2.14
PCM	AZD6482	2	NEK6	4.97	1.26	1.6	1.14	1.4	-1.56	0.61	1.79	0.66	0.32	-1.36	1.3	0.66	0.29
PCM	AZD6482	2	TGFB3	3.26	-0.65	2.11	-0.4	0.03	0.02	-0.96	0.15	0.43	0.08	1.22	0.55	-1.05	-0.36
PCM	AZD6482	2	PRDX4	3.39	0.73	1.21	2.09	-1.17	0.8	1.81	-0.44	0.91	-0.94	-0.06	1.56	-0.18	-0.54
PCM	AZD6482	2	RAB9B	4.58	-0.53	-0.34	0.85	1.24	1.91	-0.1	-0.87	-0.4	2.55	-0.42	0.22	-1.55	0.22
PCM	AZD6482	2	RAB9A	3.44	1.08	-0.79	1.34	0.68	0.83	1.66	1.41	0.77	0.63	-0.15	0.59	0.25	0.44
PCM	AZD6482	2	TNFAIP6	7.13	1.56	0.08	0.72	1.38	-1.27	2.27	1.01	2.46	0.58	1.92	-1.25	-0.58	2.46
PCM	AZD6482	2	RUNX2	4.65	2.6	-0.4	0.77	1.23	0.71	0.14	1.02	0.55	-0.29	2	0.4	1.39	0.74
PCM	AZD6482	2	LRRFIP1	4.31	0.79	0.94	0.82	0.58	-0.44	2.09	0.16	2.5	-0.35	0.49	0.54	0.27	0.75
PCM	AZD6482	2	ABCC4	3.74	-0.38	0.05	0.12	1.87	0.17	1.91	-0.68	-0.46	-0.21	0.28	0.75	1.09	1.89
PCM	AZD6482	2	GDF5	4.87	-0.62	-0.26	0.38	2.28	0.16	3.41	0.51	1.73	1.26	-0.03	2.54	0.33	1.62
PCM	AZD6482	2	CNDP2	5.08	0.05	1.69	0.21	1.68	1.1	-0.05	1.53	1.36	0.87	-0.59	1.35	1.09	0.2
PCM	AZD6482	2	LDHA	3.66	0.51	-0.78	1.9	0.73	-0.47	1.13	2.09	0.79	0.36	0.5	1.22	0.77	0.77
PCM	AZD6482	2	THBS1	4.67	2.3	-0.67	1.97	0.15	0.82	0.39	3.98	0.73	-1.07	0.71	0.99	-0.32	-0.69
PCM	AZD6482	2	FGF2	4.45	-0.08	0.06	0.54	1.63	0.39	0.79	0.71	0.08	1.32	-0.1	1.23	-0.65	1.31
PCM	AZD6482	2	DCAF6	3.7	0.53	-0.56	0.82	1.07	0.26	0.89	1.49	-0.93	-0.03	0.32	-0.66	-0.78	0.78
PCM	AZD6482	2	PRPS1	3.52	-1.1	2.33	0.38	-0.47	0.24	-0.81	0.34	0.09	0.01	1.03	0.54	0.67	0.79
PCM	AZD6482	2	CETN2	3.7	0.11	1.44	1.87	0.21	0.62	1.83	0.39	1.62	-1.59	-0.44	1.47	0.66	0.16
PCM	AZD6482	2	P4HA3	3.78	-0.49	0.46	-0.42	0.65	0.38	1.04	1.44	0.04	0.15	1.47	0.69	-0.55	1.21
PCM	AZD6482	2	BICD1	3.2	1.36	-0.72	0.64	2.18	-0.63	0.72	0.22	-0.74	-0.77	0.56	0.55	-0.7	1.39
PCM	AZD6482	2	GFRA1	5.72	-0.2	-0.09	-0.13	1.12	-1.07	1.6	1.98	-0.87	1.17	1.3	-0.41	-0.57	0.59
PCM	AZD6482	2	HSPB8	4.47	0.17	-1.01	1.15	1.16	0.79	0.57	2.48	1.63	-0.85	0.54	-0.27	0.38	-0.35
PCM	AZD6482	2	TGOLN2	3.73	1.93	0.27	0.53	1.23	-1.95	1.33	1.37	0.92	-0.69	0.19	1.53	-0.7	0.76
PCM	AZD6482	2	LPCAT1	4.4	-0.28	0.44	2.57	0.96	0.01	1.79	0.53	0.48	-0.41	-0.34	0.49	-1.07	1.34
PCM	AZD6482	2	ADAMTS1	4.76	1.53	0.08	-0.74	0.26	-0.03	0.16	1.25	1.25	0.78	0.4	0.66	-0.02	1.06
PCM	AZD6482	2	ADAMTS3	4.28	-0.15	0.32	-0.71	2.24	-0.12	-0.78	-0.45	0.84	0.69	0.95	1.36	0.99	0.57
PCM	AZD6482	2	MAPKAPK2	4.03	1.38	-0.78	2.35	-0.65	0.84	1.15	2.07	0.26	2.36	0.69	-0.74	0.53	0.53
PCM	AZD6482	2	LIPC	3.4	0.13	-0.83	0.79	-0.36	0.97	1.05	1.57	2.06	-0.82	-1.13	0.06	-0.57	1.99
PCM	AZD6482	2	PFKFB3	4.01	0.5	1.36	0.7	-0.32	-0.51	0.7	1.03	-1.25	0.04	0.14	-1	-0.02	1.45
PCM	AZD6482	2	POLH	4	1.8	1.79	-0.35	0.37	0.35	-0.84	-0.74	-1.31	-0.59	0.06	0.87	-0.51	1.11
PCM	AZD6482	2	RBKS	5.99	-0.94	-0.3	1.12	1.62	1.21	1.63	3.64	0.83	-0.55	0.86	0.87	-0.06	1.78
PCM	AZD6482	2	UGT2B7	6.58	0.58	0.81	1.08	0.35	3.55	0.95	1.67	-0.12	1	0.06	0.46	1.49	1.68
PCM	AZD6482	2	SUCLG2	3.61	-0.31	2.42	-1.29	0.4	0.23	2.19	1.3	0.52	1.26	0.95	2.29	1.32	0.68
PCM	AZD6482	2	MAN1B1	3.91	1.24	1.44	1.33	0.07	0.39	1.6	1.06	0.4	1.36	0.49	1.25	1.38	-0.44
PCM	AZD6482	2	KCNIP1	6.5	-0.19	0.03	0.15	1.68	-1.09	0.85	1.43	0.4	1.22	-0.92	-0.3	-0.7	1.64
PCM	AZD6482	2	CADM1	4.25	0.58	0.31	0.23	1.83	-0.02	0.55	0.35	1.94	-1.45	-0.39	-0.19	-0.72	1.49
PCM	AZD6482	2	P4HB	3.35	1.16	1.05	1.84	-0.28	-1.01	2.4	-0.2	0.8	-0.93	0.04	1.6	-0.51	-0.43
PCM	AZD6482	2	MYBL1	5.51	0.86	-0.2	1.88	-0.41	2.2	-0.33	2.78	-0.95	1.29	0.07	1.55	-0.07	0.97
PCM	AZD6482	2	NF2	5.81	0.97	1.08	1.86	1.28	0.12	0.42	1.53	-1.25	0.28	1.26	1.2	0.15	2.73
PCM	AZD6482	2	UBE2H	4.31	-0.01	-0.5	1.85	1.01	0.55	1.11	2.31	1.28	-0.27	0.59	1.25	0.86	1.26
PCM	AZD6482	2	POFUT2	3.84	2.32	-0.08	1.28	0.52	0.19	-0.02	0.46	0.71	-2.11	0.61	-0.05	0.22	1.9
PCM	AZD6482	2	AP4M1	3.26	0.75	1.48	0.37	1.63	0.28	-0.49	1.2	0.19	-0.83	0.6	1.36	-0.67	0.98
PCM	UNC0638.1	1	FYN	4.74	-1.49	-0.44	2.54	2.3	1.8	-0.6	0.85	1.11	1.43	1.26	-0.57	0.9	1.4
PCM	UNC0638.1	1	EPHA3	3.96	1.26	0.44	1.92	0.41	0.91	0.11	0.47	2.13	1.01	-0.58	0.42	1.08	1.32
PCM	UNC0638.1	1	CTNNA2	3.76	-0.41	1.02	1.81	-0.33	-0.17	1.53	1.07	1.06	1.34	0.5	-0.38	-0.66	1.98
PCM	UNC0638.1	1	MEF2A	3.21	0.98	0.49	0.6	1.41	0.32	0.39	1.05	0.4	0.74	1.28	0.93	0.61	1.52
PCM	UNC0638.1	1	WIPI1	3.22	1.83	1.51	1.77	0.81	-0.23	0.42	-0.16	-0.71	1.31	0.1	-0.78	0.35	-0.03
PCM	UNC0638.1	1	RAB7A	3.24	0.04	-0.35	1.59	0.92	0.54	0.48	2.08	0.07	0.88	0.98	0.07	-0.11	0.51
PCM	UNC0638.1	1	MEF2C	3.93	1.81	1.22	1.32	-0.42	-2.75	-0.17	-0.77	2.09	-0.56	1.03	0.09	0.26	1.56
PCM	UNC0638.1	1	GRB10	4.16	1.42	1.65	-1.43	1.74	1.27	1.4	1.51	-0.64	-0.05	2.02	-0.01	0.85	2.54
PCM	UNC0638.1	1	ARHGEF2	3.53	0.69	1.22	-0.44	1.81	2.02	-0.29	1.12	-2.77	0.36	0.89	0.5	-0.52	2.35
PCM	UNC0638.1	1	DUSP4	3.72	-0.41	0.87	0.48	0.82	1.56	1.18	0.48	-0.68	0.43	1.45	-1.13	1.51	0.3
PCM	UNC0638.1	1	LEF1	3.71	-0.59	0.59	1.14	-0.37	-0.06	0.06	0.81	0.06	-1.88	1.99	0.33	-0.13	0.35
PCM	UNC0638.1	1	ARHGDIA	3.39	0.94	0.37	1.1	-0.43	0.18	0.21	3.02	-0.87	-0.24	-0.08	0.02	0.79	0.5
PCM	UNC0638.1	1	ITPR1	3.47	1	1.44	1.2	0.73	1.2	0.34	0.69	2.21	0.89	1.17	0.61	0.52	0.23
PCM	UNC0638.1	1	CAMK4	3.41	-0.66	0.11	0.81	-1.83	1.09	-1.29	0.4	1.85	0.57	1.94	1.07	-1.03	1.93
PCM	UNC0638.1	1	IGF2R	3.31	1.32	0.95	0.6	0.64	0.07	0.86	2.09	1.55	0.81	0.44	-0.11	1.59	0.47
PCM	UNC0638.1	2	MAD1L1	3.84	-1.55	0.13	-0.18	1.53	0.52	1.24	1.7	-0.49	-2.64	2.44	-0.25	0.77	3.43
PCM	UNC0638.1	2	RRAGD	3.99	0.71	-0.75	1.98	0.05	0.05	0.31	-0.33	2	0.63	1.19	0.24	0.51	1.4
PCM	UNC0638.1	2	ATP6V1H	4.11	0.56	1.14	1.71	1.57	-0.39	0.1	2.47	3.03	0.81	0.79	-0.23	-0.05	1.81
PCM	UNC0638.1	2	SEC61A1	3.43	0.37	0	1.57	0.51	1.23	0.04	2.8	-1.04	0.8	0.73	0.35	-0.22	0.26
PCM	UNC0638.1	2	AMPH	3.41	-0.82	0.89	0.56	0.61	0.32	1.09	1.11	1.4	0.29	0.14	-1.06	-0.99	2.95
PCM	UNC0638.1	2	KCNN2	3.66	-1.23	1.31	1.21	-0.81	-1.17	-0.92	-0.78	-0.26	-0.23	1.14	-1.52	1.29	2.97
PCM	UNC0638.1	2	MCOLN1	4.11	-0.06	1.03	1.06	0.28	1.29	1.11	-0.37	0.38	0.35	1.13	0.49	-0.5	0.84
PCM	UNC0638.1	2	RAD51C	3.46	0.33	-0.21	1.81	-0.82	2.13	1.27	1.33	-0.18	-0.44	1.97	0.72	1.01	0.57
PCM	UNC0638.1	2	ATP6V0B	4.82	0.72	2.03	0.32	0.9	0.9	1.45	0.06	2.29	1.19	0.67	0.47	0.36	1.13
PCM	UNC0638.1	2	NDUFAF1	3.21	-0.58	0.5	0.42	0.42	2.03	0.76	1.47	1.14	1.93	-0.24	1.28	0.63	1.29
PCM	UNC0638.1	2	ATP6V1B2	4.95	1.15	1.23	1.55	1.11	0.74	0.71	0.48	2.18	-0.65	2.21	-0.11	0.57	2.51
PCM	UNC0638.1	2	SLC35B2	3.57	1.57	1.21	2.23	-0.59	1.08	1.81	-0.58	0.76	0.77	-0.32	0.06	-1.53	0.05
PCM	UNC0638.1	2	COPS8	3.34	-0.47	0.71	1.45	-0.1	1.6	0.32	0.21	-1.36	-1.23	2.51	-0.58	0.21	1.32
PCM	WZ3105	1	NFYA	3.43	0.89	0.79	1.64	0.55	1.18	1.04	0.02	0.54	-0.22	0.21	0.93	-0.51	2.46
PCM	WZ3105	1	UPF1	3.87	-0.17	2.07	1.13	0.48	1.11	0.89	0.8	-1.94	1.26	0.76	0.27	-0.48	1.35
PCM	WZ3105	1	NSUN2	3.34	1.19	0.86	-1.43	0.69	1.83	-0.68	1.48	-0.28	0.84	-0.27	-1.07	1.28	-0.16
PCM	WZ3105	1	MED17	3.93	1.12	2.8	-0.38	0.95	1.32	1.31	1.4	-0.51	0.71	-0.11	0.12	1.78	1.7
PCM	WZ3105	1	CCAR1	3.32	1.68	0.12	1.76	1.29	0.95	1.07	1.63	1.1	0.8	-0.89	1.37	0.3	1.71
PCM	WZ3105	1	NUP133	3.39	0.34	3.22	-0.21	0.69	0.97	1.31	1.23	0.63	0.6	-0.74	-0.83	0.48	0.45
PCM	WZ3105	1	POLB	3.28	1.17	0.57	0.88	0.58	-0.71	-0.23	1.24	0.66	0.08	-0.89	-1.52	0.57	1.04
PCM	WZ3105	1	SREBF1	3.67	2.89	-0.08	0.18	-1.35	0.94	0.04	0.43	1.35	-0.57	1.02	1.2	0.09	0.58
PCM	WZ3105	1	NOTCH3	4.96	-0.17	2.72	0.69	-1.28	-0.54	0.22	0.37	1.46	-0.41	-0.77	3.16	0.19	1.34
PCM	WZ3105	1	MAP2K7	3.97	-0.52	1.44	0.87	1.18	1.31	1.65	1.06	0.56	0.46	-0.5	1.19	-0.42	1.9
PCM	WZ3105	1	TNRC6C	4.3	1.36	0.95	2.86	-0.47	1.49	1.19	-0.95	-0.98	1.17	0.23	1.72	0.91	2.26
PCM	WZ3105	1	GMIP	4.34	-0.88	1.92	1.23	-0.32	0.59	0.49	0.77	1.1	0.1	-0.21	1.63	-0.59	2.18
PCM	WZ3105	1	HNRNPM	4.06	0.64	2.94	0.78	0.83	1.62	-0.64	0.35	0.21	1.15	-0.18	1.5	1.34	1.76
PCM	WZ3105	1	CRNKL1	3.91	-0.77	1.39	1.3	0.51	1.32	0.43	1.97	1.33	1.37	0.92	-0.02	1.44	1.46
PCM	WZ3105	1	NOP56	3.83	0.48	2.29	-0.89	1.61	0.63	0.46	1.48	1.02	-0.53	1.04	0.51	1.89	2.02
PCM	WZ3105	1	PARD6A	3.96	1.19	-0.26	0.02	-0.87	2.95	0.82	-1.01	1.34	0.47	0.35	1.21	0.33	1.41
PCM	WZ3105	1	RHOV	4.62	0.62	3.35	-0.17	-0.28	-1.43	0.54	0.7	2.37	1.13	0.95	-0.67	-0.73	0.01
PCM	WZ3105	1	MRPL4	3.24	0.06	2.37	1.32	1.05	1.2	-1.74	2.64	0.21	-0.98	-1.28	1.28	-0.82	0.98
PCM	WZ3105	1	DDX49	3.59	0.1	1.63	2.67	1.18	0.85	-1.42	0.6	0.73	-0.33	-0.51	1.14	1.23	2.33
PCM	WZ3105	1	SUGP1	4.16	0.38	0.79	1.9	0.19	1.36	-0.38	-0.27	1.54	1.05	0.28	1.49	1.81	3.24
PCM	WZ3105	1	EPHB6	3.27	0.54	1.22	0.95	-0.67	-0.02	0.28	-0.2	1.34	0.84	0.6	-0.94	-0.98	1.75
PCM	WZ3105	1	DDX5	4.42	-0.21	1.57	1.48	-0.43	1.06	0.59	1.94	0.96	1.38	0.49	0.32	1.25	0.22
PCM	WZ3105	1	PRPF19	3.58	-1.83	2.19	-0.14	1.05	0.21	0.17	1.87	-0.82	1.22	0.38	-0.32	2.29	2.74
PCM	WZ3105	1	GHR	3.72	2.29	2.47	-1.27	-1.21	0.15	-0.88	0.16	2.01	-0.31	0.4	2.32	-0.19	1.39
PCM	WZ3105	1	IGFBP2	3.9	1.39	0.53	1.55	-0.39	0.03	2.12	0.8	1.66	-0.53	-0.37	1.3	-0.45	2.64
PCM	WZ3105	1	PIK3R3	4.84	1.29	2.08	1.76	-0.65	-0.39	0.47	-0.86	0.38	-0.94	0.16	0.81	0.36	0.91
PCM	WZ3105	1	MYB	4.35	0.81	1.02	1.1	-0.3	-1.08	1.37	1.27	0.38	1.43	-0.6	0.35	0.76	1.93
PCM	WZ3105	1	RCL1	3.78	-0.32	2.27	2.12	0.24	0.24	0.67	1.28	1.1	-0.16	1.03	-0.22	-0.66	1.5
PCM	WZ3105	1	AGO2	5.3	0.67	1.48	1.7	1.65	-0.14	1.22	-0.22	0.32	0.5	1.26	3.02	0.26	2.27
PCM	WZ3105	1	NUP85	3.21	0.44	2.65	0.65	0.95	1.25	-0.51	0.14	0.02	-0.06	1.24	1.11	0.36	-0.47
PCM	WZ3105	1	MCF2L	3.66	1.09	0.45	-0.18	-0.23	-0.31	1.11	-0.43	0.24	-0.5	-0.04	2.14	-0.19	2.55
PCM	WZ3105	1	DGCR8	3.4	0.5	1.56	0.39	1.15	1.08	0.13	-0.05	0.57	-0.61	1.08	0.94	0.52	0.74
PCM	WZ3105	1	FOXA1	3.77	-1.21	-0.06	-1.14	-1.49	0.34	1.39	0.11	-1.98	1.54	0.82	-0.46	0.02	2.25
PCM	WZ3105	1	ASS1	4.87	0.79	2.45	-0.67	0.98	0.31	0.02	2.23	0.82	0.83	0.18	1.67	0.17	0.13
PCM	WZ3105	1	ARHGEF16	3.5	1.3	0.48	-1.12	0.63	-0.36	0.42	0.7	1.95	0.47	1.01	1.95	-0.97	0.64
PCM	WZ3105	1	MEN1	4.31	-1.04	1.96	0.66	-0.59	1.88	0.14	1.92	-1.74	1.53	-0.36	0.7	2.3	2.45
PCM	WZ3105	1	AGO4	3.68	3.42	0.82	1.68	0.79	0.22	1.6	-1.14	1.53	0.15	0.44	-0.25	0.67	0.91
PCM	WZ3105	1	ARHGAP32	5.59	1.53	2.6	-0.54	-0.28	0.01	0.66	0.74	-2.05	1.55	2.45	0.55	0.02	2.46
PCM	WZ3105	1	LMO2	3.36	-1.2	1.76	2.62	-0.11	1.72	2.39	0.43	0.7	-0.83	-0.04	0.33	0.26	-0.07
PCM	WZ3105	1	HEY2	4.63	0.37	2.13	1.81	-1.15	-0.61	0.52	-0.78	1.01	-0.84	1.69	2.28	-0.03	2.05
PCM	WZ3105	1	GLUL	3.64	1.15	0.15	-1.1	-0.43	0.96	1.58	1.6	-0.55	2	1.1	1.39	-0.26	0.1
PCM	WZ3105	1	ARHGEF4	3.27	1.38	2.11	1.27	0.78	0.82	0.99	0.96	-0.42	-0.76	1.52	-0.63	2.22	0.9
PCM	WZ3105	1	EPRS	3.95	1.21	2.62	-0.29	1.83	1.26	-0.53	0.61	2.08	-0.12	-0.11	-0.34	-0.25	0.28
PCM	WZ3105	1	NUMA1	3.61	-0.12	0.93	2.94	0.83	-1.01	2.27	1.2	-0.27	0.97	-0.68	0.32	1.06	0.6
PCM	WZ3105	1	MRPL15	3.83	0.35	3.25	1.13	0.73	1.05	-1.68	2.16	1.19	-0.81	-0.48	0.28	-0.65	1.63
PCM	WZ3105	1	TGS1	4.27	0.28	2.35	2.04	0.7	0.7	-0.32	2.08	2.61	0.25	-0.67	1.35	-0.44	1.69
PCM	WZ3105	1	TLE3	3.73	1.45	0.8	0.58	1.17	-1.25	1.23	0.36	-1.46	1.34	1.47	1.08	-0.87	1.24
PCM	WZ3105	1	KLK3	4.28	0.55	2.58	1.73	-1.21	-0.3	0.09	-0.65	0.82	-0.61	0.4	1.99	-0.3	2.54
PCM	WZ3105	1	ISG20L2	4.97	-0.25	3.08	0.27	-1	0.82	0.41	1.07	0.99	-0.09	0.33	0.61	0.19	1.92
PCM	WZ3105	1	MRPL9	3.6	-0.09	2.54	-0.37	0.16	0.96	0	0.66	0.71	-1.22	0.28	0.61	-0.82	-0.23
PCM	WZ3105	1	EFNA3	6.04	1.66	2.52	2.5	-0.22	-0.27	1.12	-0.4	-0.32	-0.66	-0.07	1.86	-0.4	2.08
PCM	WZ3105	1	GATAD2B	4.36	1.54	2.18	0.77	-0.38	-0.56	1.75	0.32	0.58	1.48	0.94	1.46	-0.15	1.75
PCM	WZ3105	1	C1orf35	4.08	0.26	3.62	0.46	0.22	0.77	1.1	-0.52	-0.17	-0.38	1.11	-0.06	0.69	0.65
PCM	WZ3105	1	LRIG1	3.39	0.7	0.39	0.65	0.83	1.09	0.2	0.28	1.82	1.29	-0.87	-0.74	-1.04	-0.14
PCM	WZ3105	1	RPS3A	3.49	1.29	0.3	1.11	-0.7	1.55	-0.19	0.71	-0.3	-0.44	-0.36	-0.66	1.15	1.85
PCM	WZ3105	1	EPHA1	3.95	1.91	0.97	-0.28	0.55	0.24	-0.38	0.86	-0.67	0.25	0.88	-0.68	-0.36	0.7
PCM	WZ3105	1	ARHGAP39	4.11	0.7	0.55	0.8	-1.13	-0.08	1.1	-0.87	0.73	-1.62	1.35	0.16	1.15	2.08
PCM	WZ3105	1	MRRF	3.5	0.19	1.06	0.14	-0.18	1.78	-0.44	1.39	0.04	-0.07	0.46	0.4	1.55	1.44
PCM	WZ3105	1	WDR31	4.86	1.37	2.65	0.95	-1.07	2.01	-0.17	0.13	1.67	-0.08	-1.04	-0.38	-0.89	2.46
PCM	WZ3105	1	NOTCH1	4.31	1.15	3.43	1.17	0.4	-0.3	0.23	0.97	0.05	-1.15	1.02	2.48	-0.31	1.12
PCM	WZ3105	1	FAU	3.68	-0.69	0.5	2.17	2.72	1.9	0.91	1.64	-1.79	1.27	1.02	0.16	0.78	1.22
PCM	WZ3105	1	TM7SF2	4.57	-0.46	0.99	0.32	-0.67	0.88	0.23	0.45	1.26	0.47	-0.78	1.42	1.54	2.58
PCM	WZ3105	1	PDCD4	4	1.48	0.5	1.67	0.5	0.42	0.59	0.55	0.81	1.91	0.58	-0.63	-0.75	0.59
PCM	WZ3105	1	ANK3	3.88	0.71	1.51	-0.74	-0.75	-1.75	0.93	1.37	0.74	2.25	-0.83	-0.85	-0.93	2.17
PCM	WZ3105	1	GGPS1	3.25	0.45	2.43	-2.03	1.17	0.84	2.07	-0.35	0.99	0.19	-0.28	-0.18	0.17	1.37
PCM	WZ3105	1	AHCTF1	3.41	1.19	2.86	-0.25	0.35	0	0.99	1.73	1.15	-0.32	-1.04	0.18	0.56	1.28
PCM	WZ3105	1	TIAM1	3.63	-0.04	2.09	1.34	-0.6	0.54	1.18	0.53	-0.74	-1.72	-1.14	-0.23	0.87	2.16
PCM	WZ3105	1	RPL30	4.68	1.24	1.14	0.85	1.55	1.32	0.64	1.69	0.85	0.18	-0.23	1.28	0.86	1.56
PCM	WZ3105	1	MAPK13	3.85	0.13	0.36	-0.45	1.77	-0.04	1.68	0.79	0.58	1.1	0.83	-0.4	-0.12	0.08
PCM	WZ3105	1	TFF1	3.46	0.42	-0.26	-0.81	-0.41	0.99	2.47	0.99	1.63	0.44	-0.22	0.48	-0.39	-0.23
PCM	WZ3105	1	CHTOP	5.47	0.31	3.51	0.67	-0.28	1.12	0.33	0.94	-0.26	0.51	0.88	1.74	0.53	1.79
PCM	WZ3105	1	RPL8	3.69	-0.03	1.05	1.34	0.38	0.73	0.28	1.09	0.69	-1.57	-0.04	2.35	1.01	1.84
PCM	WZ3105	1	MAML1	5.32	0.26	0.85	1.43	0.19	1.52	0.44	1.69	1.3	1.89	0.89	2.17	1.15	1.17
PCM	WZ3105	1	NXF1	4.84	0.83	2.54	1.83	0.18	0.8	-0.36	0.49	-0.03	1.47	0.62	1.37	1.58	1.35
PCM	WZ3105	1	PMVK	4.53	1.67	2.32	0.89	-0.21	0.95	0.43	-0.91	1.14	-0.63	-0.46	-0.19	0.51	1.94
PCM	WZ3105	1	PYGO2	5.55	1.58	2.62	-0.44	-0.51	0.31	0.77	1.75	0.28	-0.13	0.04	-0.41	0.51	1.71
PCM	WZ3105	1	CCT3	4.09	1.08	2.82	-1.66	0.43	0.79	0.51	1.51	1.66	-1.02	0.45	-0.02	0.35	0.48
PCM	WZ3105	1	NFASC	3.76	0.77	3.35	0.02	-0.47	-0.28	0.08	-0.58	1.61	-0.38	1.06	1.86	-0.26	2.36
PCM	WZ3105	1	PCF11	4.95	2.08	0.95	0.74	1.35	0.88	0.6	-0.24	0.58	1.37	0.76	1.66	1.18	1.19
PCM	WZ3105	1	RET	3.21	-0.37	0.25	2.15	1.62	1.14	2.71	0.06	1.61	0.16	0.08	1	0.22	0.86
PCM	WZ3105	1	SEC11C	3.38	1.9	1.49	1.06	1.4	1.02	2.28	-1.43	0.68	-0.56	1.21	-0.04	0.66	2.64
PCM	WZ3105	1	MRPL58	3.91	0.91	2.02	-1.02	0.89	0.96	-2.13	2.02	-0.39	0.87	-0.05	-0.46	1.16	0.16
PCM	WZ3105	1	SF1	3.25	1.04	2.04	-0.01	-0.74	-0.57	1.14	-0.18	-1.14	1.69	-0.04	2.36	0.85	1.92
PCM	WZ3105	1	NRTN	3.49	0.98	1.18	1.43	-0.81	0.98	2.02	-0.62	-1	0.09	-0.88	2.64	0.1	2.19
PCM	WZ3105	1	POLR1C	3.52	0.63	1.66	1.17	0.44	0.58	-0.34	-0.27	0.35	-0.23	-0.08	-0.16	0.42	3.06
PCM	WZ3105	1	MRPL13	3.31	0.4	0.45	0.5	2.86	0.92	-1.27	1.9	0.74	-0.76	0.52	1.33	-1.51	1.24
PCM	WZ3105	1	CTBP2	3.63	1.26	1.01	0.36	2.14	-0.25	-0.14	1.09	0.16	1.28	1.5	-0.42	0.14	-0.19
PCM	WZ3105	1	TBL1XR1	3.43	0.55	1.88	1.85	0.06	0.54	1.33	1.5	1.02	1.74	0.49	-0.56	-1.76	0.94
PCM	WZ3105	1	IMP3	4.23	0.35	1.96	0.57	0.09	0.38	0.48	2.05	-0.56	2.07	0.82	0.67	2.01	1.82
PCM	WZ3105	1	RRS1	4.4	-0.09	2.89	-0.38	0.61	1.41	-1.27	1.77	0.66	0.4	0.25	0.58	1.05	1.13
PCM	WZ3105	1	RCC2	4.16	0.54	1.6	1.25	-0.87	-0.49	-0.24	2.27	-0.46	0.47	1.31	1.49	0.84	0
PCM	WZ3105	1	RPL35A	3.26	0.82	2.14	0.92	0.36	1.47	-2.42	2.24	0.64	0.9	0.91	0.38	0.25	0.9
PCM	WZ3105	1	JAG2	3.9	0.27	2.4	1.54	-0.13	0.18	1.24	0.24	1.1	0.23	0.37	2.36	-0.92	2.54
PCM	WZ3105	1	EPHB4	4.36	1.49	1.62	0.52	-1.12	1.86	0.34	0.87	1.26	-1.46	0.23	1.68	-0.48	-0.65
PCM	WZ3105	1	NCOA6	3.45	1.52	0.95	0.36	0.11	0.22	1.8	-1.27	2.1	0.68	0.44	1.19	1.87	0.47
PCM	WZ3105	1	RPS29	3.21	0.73	-0.3	1.84	-0.09	-0.26	-0.5	1.24	-0.04	0.62	-0.11	1.35	-0.6	1.79
PCM	WZ3105	1	RPS28	4.28	1.51	1.45	1.88	1.37	0.53	-0.27	0.99	1.53	0.25	-0.63	0.91	0.47	3.29
PCM	MitomycinC	1	NUP160	3.46	-0.03	1.89	0.56	0.23	0.97	0.9	2.36	1.44	-0.97	2.47	-1.24	1.32	0.84
PCM	MitomycinC	1	PSMA4	3.82	1.69	2.11	1.71	1.85	0.12	1.26	0.56	0.76	-0.63	0.49	0.26	0.74	2.07
PCM	MitomycinC	1	RPL18	3.29	0.64	1.1	1.15	1.01	0.82	1.06	0.1	1.19	1.75	2.43	-1.19	1.46	0.7
PCM	MitomycinC	1	CSNK2A2	3.69	0.24	-1.61	1.01	1.33	2.52	0.89	0.76	1.8	1.65	2.04	0.11	-0.39	1.67
PCM	MitomycinC	1	THOC1	3.22	-0.19	1.23	1.59	0.98	0.86	-0.39	1.57	0.77	0.37	0.76	-0.23	0.8	0.84
PCM	MitomycinC	1	PUM3	3.52	1.88	0.27	2.02	1.45	-0.56	0.26	0.53	1.59	-0.9	1.02	0.28	0.84	2.43
PCM	MitomycinC	1	DIS3	3.25	1.22	-0.87	2.02	-0.1	0.73	-0.32	-0.01	0.35	-0.52	2.35	1.98	-0.63	2.62
PCM	MitomycinC	1	DNAJA1	3.67	0.92	0.58	1.62	1.09	1.1	0.45	0.29	2.31	-1.04	1.73	0.62	0.08	1.9
PCM	MitomycinC	1	PHF5A	4.55	2.43	0.84	0.63	1	1.22	1.68	0.8	1.24	-0.33	0.46	-1.23	0.64	1.88
PCM	MitomycinC	1	STK24	4.27	2.3	0.75	1.71	1.1	1.47	1.5	0.64	1.15	-0.32	1.52	0.25	0.44	1.78
PCM	MitomycinC	1	MRPS31	3.81	2.15	1.27	2.68	1.26	-0.66	-0.27	1.26	0.98	-1.71	2.69	0.31	1.08	1.61
PCM	MitomycinC	1	EIF3J	3.66	1.66	1.65	0.29	1.46	0.92	0.03	2.07	-0.03	1.48	1.36	-0.83	1.6	0.65
PCM	MitomycinC	1	TNFRSF10A	3.59	1.02	0.51	0.77	1.5	0.25	1.96	0.53	2.12	-0.79	1.45	2.15	1.59	2.17
PCM	MitomycinC	1	CDC37L1	3.53	1.42	0.63	1.9	0.98	1.59	0.03	0.12	1.01	2.76	1.92	0.73	-1.28	0.95
PCM	MitomycinC	1	METAP2	3.2	1.52	0.9	1.45	1.93	-0.05	-0.21	1.74	-0.26	0.82	0.35	-0.98	0.88	0.92
PCM	MitomycinC	1	NOP2	4.04	0.42	0.87	1.81	2.41	0.99	1.76	1.46	1.21	0.02	2.53	-0.44	1.64	1.74
PCM	MitomycinC	1	MRPS27	3.31	0.18	1.08	1.99	1.29	0.22	1.99	0.73	0.89	2.02	1.96	1.69	0.64	-0.24
PCM	MitomycinC	1	RCL1	3.65	0.82	-0.04	1.64	1.92	0.5	0.8	-0.11	2.42	0.71	2.88	0.85	-0.65	0.22
PCM	MitomycinC	1	EXOSC8	3.25	1.61	1.82	2.33	0.73	-0.72	-0.26	1.95	0.8	-1.94	2.03	-1.7	0.45	2.54
PCM	MitomycinC	1	RIOK1	4.46	2.25	0.92	1.04	0.2	0.6	0.81	1.46	1.86	1.22	2.3	0.32	0.37	1.21
PCM	MitomycinC	1	UPF3B	3.71	1.18	2.04	1.05	0.25	-0.07	-0.39	1.81	2.6	0.95	-0.34	-0.19	0.6	1.35
PCM	MitomycinC	1	DDX31	3.29	0.73	-0.32	0.33	1.12	1	0.16	1.22	2.33	0.15	1.58	0.54	1.48	1.55
PCM	MitomycinC	1	INO80	3.81	-0.62	1.56	-0.61	0.54	2.3	-0.81	2.06	0.57	1.83	2.12	-0.6	1.53	1.79
PCM	MitomycinC	1	EXOSC2	3.5	-0.1	0.61	1.55	0.83	-0.75	1.15	1.56	1.66	0.43	1.47	-1.64	2.08	1.77
PCM	MitomycinC	1	EIF2S3	3.25	2.4	-0.26	1.57	-0.62	2.19	0.73	0.64	2.03	1.29	1	2.11	1.45	0.66
PCM	MitomycinC	1	NIP7	3.21	1.22	-0.23	0.49	1.15	0.78	0.78	-0.07	1.63	0.06	2.17	-1.16	1.85	1.29
PCM	MitomycinC	1	WDR74	3.31	1	-0.08	1.63	1.53	1.64	-0.14	0.87	1.64	-0.08	1.98	-1.72	0.62	1.55
PCM	MitomycinC	1	STK26	3.37	1.16	0.98	1.77	2.14	1.76	1.14	1.58	1.45	0.24	0.46	-1.22	-0.02	0.74
PCM	MitomycinC	1	NAT10	3.2	1.23	-0.91	2.17	-0.09	1.46	1.16	3.05	1.86	0.13	1.1	0.01	0.25	1.14
PCM	MitomycinC	1	TRA2B	4.11	0.71	1.18	0.76	0.7	0.16	0.82	2.38	1.89	-0.13	1.25	-1.02	2.05	0.8
PCM	MitomycinC	1	PPIL1	3.31	0.35	2.15	0.41	1.09	0.53	0.36	1.43	0.93	1.39	0.49	-0.8	1.85	1.14
PCM	MitomycinC	1	RSL24D1	3.59	1.2	0.94	1.71	2.76	1.6	-0.27	0.91	0.43	2.32	1.3	0.17	-0.18	0.96
PCM	MitomycinC	1	NUP54	3.49	1.11	2.48	1.35	1.93	0.51	0.35	1.43	-0.82	-0.96	0.65	-0.62	0.94	1.25
PCM	MitomycinC	1	ANP32A	3.61	0.84	1.7	1.27	1.44	0.12	0.42	1.8	0.69	-0.01	0.49	-1.22	0.76	1.45
PCM	MitomycinC	1	NOB1	4.54	1.46	0.23	1.93	1.79	2.59	0.86	-0.03	1.49	1.48	2.72	0.66	0.79	1.31
PCM	MitomycinC	1	SERBP1	3.37	0.77	1.23	0.51	1.09	-1.14	0.22	1.94	0.61	1.51	1.39	-1.92	1.55	1.67
PCM	MitomycinC	1	MCL1	3.57	1.21	-0.2	1.34	-0.06	0.63	1.51	1.15	0.15	1.23	2.62	-0.67	1.66	1.78
PCM	MitomycinC	1	RPL37	3.29	2.54	-0.31	1.15	1.68	0.41	0.38	-0.34	0.91	1.81	2.15	0.37	0.87	0.55
PCM	MitomycinC	1	RPL7L1	3.55	0.57	0.79	-0.26	-0.13	1.56	0.91	2.3	2.34	-0.02	2.4	-0.23	0.84	1.26
PCM	MitomycinC	1	SURF6	3.42	1.74	0.43	0.42	1.23	0.81	1.25	0.35	1.57	0.12	1.75	-0.89	1.75	2.21
PCM	MitomycinC	1	SSRP1	3.84	0.01	-0.42	1.6	0.64	0.12	1.1	2.82	1.43	-0.81	2.2	-2.87	0.92	3.68
PCM	MitomycinC	1	CHTOP	3.28	0.21	0.64	2.37	1.34	1.06	2.25	0.08	1.62	1.37	2.95	-1.22	1.78	-0.79
PCM	MitomycinC	1	MAGOH	3.27	1.14	0.33	1.28	0.2	0.8	0.67	0.11	1.97	2.13	2.74	-2.32	1.91	1.26
PCM	MitomycinC	1	METAP1	3.52	1.23	1.59	1.38	1.28	0.39	0.36	1.22	0.14	-0.35	0.15	-0.35	-1.25	0.79
PCM	MitomycinC	1	HSPA4L	3.44	0.36	1.28	3.06	1.49	0.54	0.23	-0.5	-0.61	-0.46	1.23	1.67	-0.88	2.09
PCM	MitomycinC	1	DDX21	3.2	1.71	0.13	1.81	1.07	1.16	-0.27	0	2.32	0.07	1.65	-0.69	0.45	1.29
PCM	MitomycinC	1	BMS1	3.78	0.9	0.69	-0.02	-0.15	1.71	-0.22	0.36	2.11	-0.18	0.98	-0.95	1.1	3.02
PCM	MitomycinC	1	NUDT21	3.48	0.35	-1.55	1.4	1.8	2.19	1.09	1.16	0.65	0.09	0.93	-0.02	0.02	2.96
PCM	MitomycinC	1	CHRNA5	3.57	1.49	3.47	0.91	1.17	0.05	1.44	0.31	0.27	-0.92	-0.45	0.18	-0.75	2.32
PCM	MitomycinC	1	NOC3L	3.41	0.67	-0.03	1.61	1.15	0.41	-0.16	0.18	1.51	0.68	1.74	-0.29	1.75	1.06
PCM	MitomycinC	1	RUVBL1	3.45	1.85	-1.02	1.42	1.13	-0.77	0.78	0.52	1.37	0.37	1.5	-0.75	1.4	1.54
PCM	MitomycinC	1	WDR5	3.66	0.66	-0.62	0.84	0.5	1.47	0.15	1.71	1.81	0.15	2.33	-0.54	1.81	2.52
PCM	MitomycinC	1	MRPL42	3.61	1.82	-0.08	0.96	2.88	-0.04	1.62	2.12	1.1	0.3	0.7	0.23	0.42	1.38
PCM	MitomycinC	1	PHB2	3.57	0.82	1.02	1.85	1.68	1.41	0.46	1.6	1.88	0.09	2.23	-0.67	0.99	0.89
PCM	Cisplatin	1	NR1H4	3.32	-1.26	1.4	-0.26	2.75	-0.59	-0.19	2.76	2.25	1.73	0.12	-1.24	1.61	-1.71
PCM	Cisplatin	1	FAS	3.35	0.89	0.54	-1.35	1.9	0.24	0.18	-0.28	-0.7	-0.46	-0.51	1.33	0.93	0.79
PCM	Cisplatin	1	TNFRSF9	6.13	0.35	2.84	2.13	-0.63	1.52	0.14	2.42	2.96	2.06	0.68	0.11	2.15	2.09
PCM	Cisplatin	1	SOAT1	3.77	-0.39	2.57	0.72	1.98	1.53	1.02	-0.73	0.51	0.53	-1.7	0.19	0.02	-0.18
PCM	Cisplatin	1	ATP2B4	5.1	2.31	0.87	0.98	0.92	1.22	-1.19	1.53	-0.15	1.25	1.36	1.04	0.93	-0.27
PCM	Cisplatin	1	GNAI3	4.06	1.2	0.23	-1.09	1.65	0.61	0.11	-0.26	1.44	1.04	-0.11	-0.59	0.31	0.99
PCM	Cisplatin	1	GNB5	3.81	-0.34	1.13	1.01	-0.68	1.68	0.46	-0.47	1.07	-0.17	-0.79	-0.93	-0.88	1.25
PCM	Cisplatin	1	ENO1	3.48	0.48	2.28	0.84	-0.44	0.55	-1.46	1.73	0.57	1.03	0.91	-0.8	0.86	0.38
PCM	Cisplatin	1	NFKB2	4.17	0.03	2.5	-0.5	-0.19	0.58	0.3	1.54	1.84	1.39	1.93	0.28	1.57	3.34
PCM	Cisplatin	1	PGM1	4.56	0.27	1.87	1.8	-0.51	1.07	0.84	-0.16	-0.82	1.21	0.6	1.02	0.44	1.81
PCM	Cisplatin	1	SALL4	3.79	0.27	-0.01	0.63	-0.43	0.83	1.57	0.99	0.4	0.2	0.58	1.16	0.36	3.25
PCM	Cisplatin	1	EBI3	4.03	0.74	1.91	0.03	0.56	1.53	0.3	1.41	0.65	-0.34	1.48	2.31	0.26	1.54
PCM	Cisplatin	1	GNB4	3.4	0.61	-1.25	0.6	0.18	1.89	-0.65	2.5	-0.44	0.19	0.34	-0.34	-0.7	1.64
PCM	Cisplatin	1	NRBP1	3.49	-0.51	1.39	0.24	-0.15	0.15	0.13	1.47	1.03	2.07	-0.72	-0.47	-0.19	1.76
PCM	Cisplatin	1	GLS	3.88	0.58	1.48	0.99	0.37	0.67	-0.4	-0.41	0.29	-0.06	0.41	2.35	0.47	-0.19
PCM	Cisplatin	1	CAPZA1	3.28	1.41	1.85	0.23	0.7	-0.39	0.69	0.03	1.48	1.3	-0.45	-0.4	0.48	0.51
PCM	Cisplatin	1	RGS2	3.94	1.12	1.93	1.01	0.03	0.5	1.74	-0.28	2.15	-0.51	0.16	0.62	0.18	3.47
PCM	Cisplatin	1	DR1	3.27	1.35	1.43	0.34	0.72	0.57	0.88	0.89	1.64	1.46	0.6	-2.42	0.33	-0.41
PCM	Cisplatin	1	TEK	3.29	0.15	-0.63	2.41	-0.69	1.57	1.17	-1.66	1.73	0.32	-0.23	0.27	-0.26	1.7
PCM	Cisplatin	1	TNFAIP6	4.61	-1.38	2.88	-0.81	1.01	0.13	0.63	0.55	-0.56	1.69	0.75	0.23	0.86	0.84
PCM	Cisplatin	1	CXCL6	3.32	0.52	-0.65	-0.73	1.71	-0.11	0.2	1.51	0.84	0.84	-1.75	1.21	1.08	0.98
PCM	Cisplatin	1	LIN28A	3.3	-0.27	0.6	0.63	-0.13	1.3	-0.14	0	1.18	1.92	-0.82	1.1	0.47	3.44
PCM	Cisplatin	1	CTSL	4.24	0.46	1.37	2.04	-0.28	0.95	1.28	0.88	-1.23	0.88	0.13	0.47	0.7	0.89
PCM	Cisplatin	1	CH25H	3.45	2.84	2.06	1.08	-0.64	1.54	-0.21	-0.53	0.62	-0.67	1.11	-1.12	2.2	2.74
PCM	Cisplatin	1	COL8A1	3.29	0.73	0.61	-0.83	0.2	1.05	-0.31	-0.83	-0.7	0.76	1.96	0.66	0.9	1.66
PCM	Cisplatin	1	HAPLN1	3.94	-0.69	-1.54	1.21	-0.52	-0.28	0.21	2.7	0.92	2.61	3.09	1.07	-0.49	0.68
PCM	Cisplatin	1	PRPS1	3.44	-0.29	1.88	1.12	-0.5	0.77	0.46	0.4	-0.05	0.8	-0.53	0.4	-1.24	1.7
PCM	Cisplatin	1	VLDLR	4.18	-0.25	1.45	-0.03	0.41	0.42	0.34	1.63	-0.46	0.15	-0.32	-0.07	0.83	1.07
PCM	Cisplatin	1	ADM	4.72	0.87	2	1	1.52	-1.2	-0.02	2.26	-0.87	-1.73	0.23	1.06	-0.16	2.49
PCM	Cisplatin	1	CACNA2D4	3.27	0.16	0.51	0.46	1.32	0.84	-0.52	2.73	1.67	2.29	2.31	0.08	2.33	-0.44
PCM	Cisplatin	1	TCF7L1	3.27	1.26	-0.86	-0.48	0.13	1.58	0.26	1.65	0.7	1.56	1.48	-0.76	-0.48	2.53
PCM	Cisplatin	1	ENAH	3.29	0.03	0.85	1.3	-2.41	1.87	0.21	1.18	0.55	0.87	-0.3	-0.05	-0.05	0.03
PCM	Cisplatin	1	MOV10	3.74	1.22	1.93	-0.23	-0.75	0.87	1.12	-0.22	2.23	0.55	1.21	1.47	0.64	1.96
PCM	Cisplatin	1	ADAMTS3	3.56	0.18	0.38	2.6	0.43	1.56	0.46	-0.17	-0.05	0.44	-0.22	0.55	-0.71	0.06
PCM	Cisplatin	1	FZD1	3.65	1.33	-0.25	1.74	0.52	1.31	1.6	-1.26	-0.51	1	2.23	-2.03	-0.29	1.36
PCM	Cisplatin	1	FBXO27	3.75	1.32	0.56	-0.05	0.47	2.33	0.91	1.73	-0.41	0.05	2.17	2.41	1.05	0.98
PCM	Cisplatin	1	PCOLCE2	5.02	-0.12	0.68	0.61	0.16	0.23	-0.26	3.34	0.81	0.47	1.9	-0.7	0.91	3.43
PCM	Cisplatin	1	CD3D	3.2	0.95	-0.04	-0.58	2.62	-0.4	-1.05	-0.32	2.24	-0.02	0.31	-0.1	1.37	0.81
PCM	Cisplatin	1	IL7R	3.39	2.08	2.37	2.36	-1.05	-0.92	0.74	1.16	-0.21	-0.49	0.02	0.21	-0.53	0.97
PCM	Cisplatin	1	GNG12	3.38	0.74	3.33	2	0.53	-2.95	-0.01	0.53	-0.31	-0.82	-1.16	0.44	0.35	-1.42
PCM	Cisplatin	1	SAA1	3.62	2.64	3.01	-0.03	-0.06	-0.82	0.18	1.06	1	-0.07	0.74	0.5	1.28	0.72
PCM	Cisplatin	1	B4GAT1	4.08	-0.57	-0.08	1.29	0.63	2.4	0.47	2.03	-0.98	0.22	1.37	2.04	-0.63	1.01
PCM	Cisplatin	1	YES1	3.26	0.54	2.12	1.29	1.14	0.83	0.62	3.42	0.15	0.46	-0.98	-0.36	-0.6	1.12
PCM	Cisplatin	1	HTR1F	3.51	-1.62	1.47	1.06	0.18	1.66	-0.49	1.95	1.78	-1.16	-0.86	0.52	2.07	0.41
PCM	Cisplatin	1	F2R	3.7	1.14	-0.49	0.69	0.98	2.61	-0.37	1.46	-1.2	2.07	-0.14	-0.25	-0.33	0.52
PCM	Cisplatin	1	GPC6	3.85	-0.47	1.33	1.76	1.12	1.05	0.4	0.9	0.22	-0.34	2.37	-1.53	0.35	-0.61
PCM	Cisplatin	1	LRRK2	3.38	-0.59	-0.3	-0.04	1.51	1.13	0.28	2.02	-0.17	1.67	-0.01	2.03	0.79	0.95
PCM	Cisplatin	1	COL13A1	3.4	-0.24	1.04	1.5	1.29	0.92	-0.07	1.74	-0.74	0.07	1.12	0.65	0.54	1.71
PCM	Cisplatin	1	MYH6	4.45	1.03	0.87	-1.5	0.04	-0.27	1.32	1.17	0.98	2.3	-0.03	-0.09	1.82	3.62
PCM	Cisplatin	1	ARHGEF25	3.38	0.17	0.05	-0.25	-0.32	1.71	1.3	1.15	-1.21	-0.15	0.94	-0.57	0.82	1.87
PCM	AZD6482.1	1	XYLT2	3.37	0.9	-0.1	2.26	0.78	1.7	-0.22	1.32	2.03	1.66	-1.02	-0.43	0.12	0.11
PCM	AZD6482.1	1	B4GALT7	3.28	0.8	1.05	1.61	1.38	-0.02	-1.54	-0.53	2.01	0.76	0.65	1.42	0.5	-0.23
PCM	AZD6482.1	1	AP2S1	3.42	-0.01	2.36	0.43	1.19	-0.3	-2.3	-0.74	0.16	0.6	1.14	0.01	-0.04	1.18
PCM	AZD6482.1	1	VAMP3	3.54	0.76	0.53	-0.48	1.14	0.18	1.77	1.31	1.25	0.48	-0.74	1.23	0.34	1.63
PCM	AZD6482.1	1	NDST1	5.52	0.94	0.04	2.77	2.04	-1.02	-1.49	1.16	-0.21	-0.7	-1.39	1.38	0.48	2.49
PCM	AZD6482.1	1	WDR1	3.45	0.4	-0.14	0.57	0.94	-0.48	-1.37	1.96	0.36	1.54	-0.55	1.35	0.61	1.34
PCM	AZD6482.1	1	TEAD2	3.46	0.18	1.36	1.59	0.38	-0.29	-0.47	0.21	1.16	-0.15	2.15	-0.19	-0.59	0.34
PCM	AZD6482.1	1	ACTB	4.55	0.68	0.21	1.33	1.07	-0.78	-0.69	1.61	1.32	0.95	1.17	1.34	-0.2	1.19
PCM	AZD6482.1	1	CAPZB	5.12	0.53	1.33	0.1	0.14	-0.48	-0.6	1.56	2.43	0.19	-0.43	1.09	0.86	2.88
PCM	AZD6482.1	1	AMPH	3.77	-0.12	-1.16	2.94	1.95	-0.27	-0.4	1.22	0.86	2.22	-0.15	0.63	-0.8	1.66
PCM	AZD6482.1	1	SYNJ2	3.89	-0.31	-0.24	0.32	1.59	-1.95	0.23	1.91	1.22	0.51	2.79	0.02	0.85	1.14
PCM	AZD6482.1	1	ITGB5	3.49	-0.32	2.15	-0.1	1.35	0.35	0.05	1.79	0.43	0.79	0.13	0.78	1.01	0.45
PCM	AZD6482.1	1	MYL6	3.59	0.1	0.8	1.35	0.69	-0.47	-1.2	0.86	-0.68	1.11	0.92	1.36	-1.7	1.42
PCM	AZD6482.1	1	TGFB2	4.74	0.86	0.63	1.24	0.56	-0.16	0.87	2.83	-0.12	1.72	-0.07	2.42	-1.33	2.17
PCM	AZD6482.1	1	KDELR3	4.49	1.24	-1.11	0.83	1.73	0.85	1.74	1.25	1.84	-0.67	1.39	1.63	-0.08	0.6
PCM	AZD6482.1	1	MYH9	5.14	0.9	-0.02	1.49	0.4	0.08	0.06	1.78	1.57	0.7	0.52	1.78	0.76	2.2
PCM	AZD6482.1	1	ARFGAP1	3.8	1.4	-0.02	1.82	0.97	1.42	0.09	0.23	1.28	-0.41	2.49	-1.32	-0.52	1.93
PCM	AZD6482.1	1	YKT6	4.61	0.13	2.03	0.43	2.3	0.44	-0.79	0.08	2.2	0.53	3.34	-0.43	-1.5	1.16
PCM	AZD6482.1	1	LIMK1	3.62	0.59	-0.14	1.46	0.28	0.18	1.1	1.39	2.21	0.37	1.15	-0.67	-0.94	0.48
PCM	AZD6482.1	1	TESK1	3.71	4.68	0.96	-0.05	0.98	-0.41	-0.63	0.46	1.98	-0.17	0.67	0.31	0.61	-0.31
PCM	AZD6482.1	1	ARHGEF17	5.22	2.09	-0.85	0.21	0	0.24	-0.26	1.66	0.96	2.64	2.06	1.07	-0.5	4.44
PCM	AZD6482.1	1	WNT5B	3.36	2.03	-1.35	0.49	-0.09	-0.5	1	0.75	-0.48	0.55	0.54	1.14	1.22	1.75
PCM	AZD6482.1	1	SEC24A	3.92	1.89	0.13	0.54	2.05	1.44	-0.93	0.63	0.99	0.18	1.25	0.19	-1.34	0.99
PCM	AZD6482.1	1	PDGFRB	4.39	0.33	-0.44	2.01	-0.7	0.42	-0.84	0.37	1.74	1.08	2.09	1.25	0.94	1.4
PCM	AZD6482.1	1	WNT5A	3.4	0.25	-1.03	-0.72	0.39	0.03	-0.63	-0.06	2.11	0.39	1.39	0.66	1.04	2.13
PCM	AZD6482.1	1	CTGF	3.65	1.2	-0.34	0.12	0.52	0.51	-0.62	2.84	-0.22	0.66	0.97	0.6	0.28	1.24
PCM	AZD6482.1	1	RHOQ	3.39	0.79	-1.68	1.89	-0.19	0.83	0.77	-0.04	0.93	0.08	-1.85	0.77	0.9	1.82
PCM	AZD6482.1	1	SLC35B3	4.98	1.34	1.29	-0.05	1.92	-0.93	1.28	1.18	0.23	0.16	1.46	0.79	0.21	2.42
PCM	AZD6482.1	1	RRAS	4.5	1.34	0.67	0.15	1.72	0.98	0.9	2.05	1.04	1.44	1.6	1.21	0.97	0.54
PCM	AZD6482.1	1	ARHGAP22	3.6	1.29	-2.13	1.41	1.14	1.23	0.52	1.33	0.28	-0.44	1.93	1.1	1.61	0.21
PCM	AZD6482.1	1	ARHGEF6	5.31	-1.03	3.32	0.17	2.12	0.8	-0.12	-0.7	0.95	-1.39	0.14	-1.37	1.02	1.49
PCM	AZD6482.1	1	ACTN4	3.21	-0.3	-0.52	-0.31	0.61	-0.96	-1.2	3.58	1.28	2.23	0.72	1.54	-0.66	2.16
PCM	AZD6482.1	1	STARD13	3.78	1.65	0.02	0	0.64	-0.11	-1.57	2.44	-0.14	-0.88	0.53	0.49	0.5	2.01
PCM	AZD6482.1	1	TNS3	3.47	-0.06	1.37	-0.46	0.86	-0.24	-0.8	2.05	2.26	0.59	0.53	1.79	-0.36	1.16
PCM	AZD6482.1	1	DBNL	3.3	1.57	1.76	0.63	0.51	-0.94	-1.64	0.77	0.31	1.15	2.28	0.62	-1.03	1.15
PCM	AZD6482.1	1	ARHGAP29	4.4	1.28	-0.07	1.07	0.91	1.6	0.62	2.13	-0.48	0.47	0.99	1.52	0.73	2.14
PCM	AZD6482.1	1	ACTR1A	3.29	1.34	0.46	2.16	0.56	0.4	-0.65	0.21	1.23	1.34	-0.4	0.36	0.39	0.98
PCM	AZD6482.1	1	SEC31A	4.24	1.15	-1.11	1.05	1.86	-0.29	1.2	1.49	0.45	-1.48	1.46	1.54	-0.16	0.8
PCM	AZD6482.1	1	FGF7	4.29	-0.73	0.01	1.84	0.84	0.62	3.7	0.74	3.37	-1.21	1.02	-0.62	0.45	0.78
PCM	AZD6482.1	1	SCYL1	4.53	1.46	1.24	-0.06	2.59	1.92	0.4	1.47	1.55	-0.58	2.16	-0.44	-0.67	1.54
PCM	AZD6482.1	1	HSPG2	3.79	2.18	-0.53	-0.13	1.1	0.48	1.24	2.85	0.7	0.61	-0.31	1.98	-0.32	1.45
PCM	AZD6482.1	1	SFRP2	4.95	-0.26	-1.06	0.03	3.15	1.4	0.57	-1.06	2.25	-0.69	1.24	1.83	1.28	0.02
PCM	AZD6482.1	1	TIAM2	3.82	-1.68	-1.04	1.43	0.87	0.87	-0.22	3.92	0.34	-0.28	1.57	0.81	-1.06	3.29
PCM	AZD6482.1	1	IGFBP3	4.54	0.88	-0.51	0.4	2.3	0.3	1.41	0.61	2.12	-0.99	2.82	2.34	0.37	0.89
PCM	AZD6482.1	1	SEC24D	5.87	1.84	-0.35	-0.14	2.4	0.53	1.72	0.21	1.06	-0.88	2.48	1.91	-0.01	1.37
PCM	AZD6482.1	1	RHOC	4.73	0.15	2	0.46	1.11	0.97	-2.23	0.94	0.89	0.64	1.03	1.23	1.09	0.4
PCM	AZD6482.1	1	SLC26A2	3.46	-0.59	-0.29	2.12	0.37	0.68	-0.82	1.47	1.25	-0.23	0.73	0.21	-0.37	1.6
PCM	AZD6482.1	1	ARF4	4.19	1.71	1.12	-0.68	1.93	1.34	-0.31	0.57	1.22	-0.63	1.81	1.37	0.27	1.04
PCM	AZD6482.1	1	SDC2	4.15	-1.1	-1.15	0.94	0.99	-0.16	-1.04	-1.09	-0.04	-0.28	1.16	-0.59	-0.09	3.19
PCM	AZD6482.1	1	PIK3CD	3.3	0.03	-1.11	2.18	-0.2	0.28	1.37	1.95	0.35	-1.37	0.45	1.12	1.16	1.91
PCM	AZD6482.1	1	LAMB2	4.35	0.81	-0.23	0.42	0.63	1.38	0.67	1	0.03	-1.65	2.15	1.32	0.36	1.73
PCM	AZD6482.1	1	CFL1	3.56	0.56	1.65	1.45	1.19	-0.89	-1.3	0.89	1.47	0.93	-0.78	0.6	1.21	1.47
PCM	AZD6482.1	1	ARHGAP1	3.78	1.16	0.78	1.56	2.04	-2.44	-0.47	0.58	-0.48	0.01	-0.35	0.93	0.14	1.8
PCM	AZD6482.1	1	BET1L	4.26	0.81	1.01	1.03	2.63	-0.65	-0.19	-0.58	0.72	-0.47	3.64	0.46	0.67	2.19
PCM	AZD6482.1	1	GPC6	3.77	-1.03	0.51	1.03	1.95	1.42	-0.46	1.46	0.32	-0.81	-0.37	-0.9	0.15	1.51
PCM	AZD6482.1	1	COPB2	3.33	-0.21	1.27	-0.11	2.21	-2.49	0.18	-0.14	0.28	0.1	1.5	2.28	0.47	1.51
PCM	AZD6482.1	1	THBS2	3.43	-0.18	-0.78	2.65	0.04	0.33	-0.48	1.04	0.77	1.47	1.92	1.53	-0.39	0.84
PCM	AZD6482.1	1	NF2	4.58	0.13	0.15	2.51	0.7	0.23	0.15	1.68	-0.05	1.13	1.03	0.95	0.21	1.17
PCM	AZD6482.1	1	MKL1	3.31	1.29	0.32	1.31	0.88	1.5	0.79	2.03	0.02	1.22	-0.34	0.73	0.33	0.03
PCM	AZD6482.1	1	ANXA6	3.82	-0.83	-0.47	2.31	1.04	-0.46	-0.06	0.77	1.07	-0.33	-1.14	0.02	0.34	1.22
PCM	AZD6482.1	1	PAPSS2	3.61	0.5	0.94	0.27	2.04	-0.41	0.74	0.74	0.3	-0.31	2.21	0.89	-0.23	1.8
PCM	AZD6482.1	1	ARFGAP3	4.67	1.38	1.65	1.7	2.06	1.36	1.16	0.61	0.43	-0.75	0.58	1.69	0.52	0.28
PCM	AZD6482.1	2	NFIX	4.16	0.04	-0.9	1.62	2.39	0.9	0.2	0.13	2.98	-0.54	1.11	0.44	0.65	0.98
PCM	AZD6482.1	2	GOPC	3.34	0.52	0.14	-0.59	1.62	0.22	0.92	1.58	2.55	-0.68	0.99	1.42	-0.07	0.19
PCM	AZD6482.1	2	HDAC7	3.21	2	0.53	1.02	-0.17	1.08	-0.27	1.36	0.82	3.1	-0.29	1.03	0.91	1.97
PCM	AZD6482.1	2	GUCY1B3	6.24	1.08	-0.32	1.3	0.53	-0.14	-0.44	-0.12	3.03	0.84	-0.14	0.74	-0.27	3.38
PCM	AZD6482.1	2	P4HA2	5.48	0.4	0.01	1	2.58	0.4	1.3	1.51	2.14	0.17	0.95	0.72	-1.73	1.41
PCM	AZD6482.1	2	EDN1	3.32	2.61	1.76	-0.17	1.84	-0.07	0	1.42	-0.1	1.07	0.34	1.96	-1.18	1.8
PCM	AZD6482.1	2	CYLD	3.75	1.23	1.65	0.64	0.57	0.68	0.26	-0.68	1.36	1.04	0.58	0.92	0.63	0.36
PCM	AZD6482.1	2	MMP2	4.99	0.62	-0.27	1.42	1.3	-0.34	1.12	2.24	1.35	-0.25	0.54	-0.28	0.59	1.74
PCM	AZD6482.1	2	ICAM1	3.36	1.19	0.86	1.05	1.83	0.42	0.87	1.6	2.23	2.55	0.31	1.24	0.05	-0.9
PCM	AZD6482.1	2	PLA2G15	3.73	0.38	1.56	1.24	0.24	1.22	-0.73	1.97	1.46	0.53	-0.68	0.12	-1.37	0.91
PCM	AZD6482.1	2	FAH	3.61	-0.17	2.13	1.03	1.45	0.46	0.32	0.12	1.58	0.11	-1.21	0.46	1.09	0.99
PCM	AZD6482.1	2	IL4I1	3.67	1.7	-0.62	2.06	1.33	0.08	-0.12	-0.33	1	1.64	0.88	-0.32	-0.01	0.24
PCM	AZD6482.1	2	IMPDH1	3.57	-1.11	0.99	0.08	2.26	0.27	0.04	-0.7	2.41	-1.12	1.68	-0.22	-1.63	1.77
PCM	AZD6482.1	2	SERPINE1	4.09	0.71	-0.48	0.91	1.55	1.09	0.28	1.76	-0.04	1.02	0.44	1.39	0.81	0.59
PCM	AZD6482.1	2	BLVRA	4.5	0.47	1.44	1.01	1.19	-0.21	1.31	-0.04	2.65	0.53	0.13	1.37	-1.69	1.58
PCM	AZD6482.1	2	CXCL12	4.63	0.96	0.13	1.13	1.17	-1.04	0.09	-0.08	1.76	0.9	0.9	1.5	-0.46	1.13
PCM	AZD6482.1	2	CCL2	5.66	0.34	0.71	1.55	-0.03	0.21	1.26	0.6	1.98	0.66	1.47	1.58	1.18	1.78
PCM	AZD6482.1	2	VEGFA	3.53	1.12	0.02	0.29	2.23	1.22	2.14	-0.52	1.85	0.98	1.8	-0.33	1.01	-0.31
PCM	AZD6482.1	2	SPARC	5.54	0.95	0.37	2.06	1.18	-0.28	-0.5	1.31	1.85	0.55	-0.13	0.64	-0.01	2.19
PCM	AZD6482.1	2	CDH6	5.53	0.88	-0.26	0.63	2.72	-0.32	-0.36	0.04	0.49	1.14	-0.13	-0.05	1.72	3.33
PCM	AZD6482.1	2	DPYSL3	3.66	-1.27	-1.1	0.86	1.38	-1.4	-0.01	1.58	0.54	0.63	-0.6	0.8	1.06	1.8
PCM	AZD6482.1	2	BCL6	3.83	0	2.53	-0.01	0.11	2.78	1.26	-0.2	2.05	-0.16	0.29	0.86	0.7	1.48
PCM	AZD6482.1	2	FN1	4.82	2.44	-0.37	0.49	0.11	0.28	0.47	2.09	1.72	0.02	0.4	0	0.44	2.47
PCM	AZD6482.1	2	IGFBP5	6.39	-0.54	1.91	0.14	1.23	0.67	-0.37	-1.18	3.19	0.69	1.2	3.24	-1.59	3.01
PCM	AZD6482.1	2	ECE1	4.46	0.78	0.58	0.41	1.39	0.53	1.12	-0.17	2.34	0.6	3.09	-0.21	0.64	1.28
PCM	AZD6482.1	2	NEK6	4.29	0.27	0.47	1.85	1.02	-1.49	-1.32	1.81	2.77	1.75	-0.54	0.67	0.9	1.24
PCM	AZD6482.1	2	2007-09-01	3.21	-0.59	0.3	0.08	1.14	-1.3	0.13	2.08	0.88	0.78	1.07	0.26	-2.06	0.73
PCM	AZD6482.1	2	SNAI1	3.93	-0.35	-0.37	1.62	2.73	0.8	1.18	-1.09	1.19	-0.02	2.78	-1.13	-1.08	0.89
PCM	AZD6482.1	2	PLXNA3	3.93	0.46	-0.02	-0.27	2.55	-0.7	1.06	0.99	1.74	0.14	3.56	0.79	-1.06	0.93
PCM	AZD6482.1	2	IL6	4.27	1.31	-0.4	1.71	0.62	0.68	1.71	0.96	2.22	1	1.92	1.46	0.63	-0.44
PCM	AZD6482.1	2	TPMT	4.21	-0.16	2.38	-1.2	1	0.06	1.41	0.54	0.81	-0.2	-0.18	0.72	0.62	2.11
PCM	AZD6482.1	2	THBS1	5.9	1.82	1.16	0.75	1.16	-0.91	0.38	2.85	1.77	1.17	1.63	2.05	-0.13	1.04
PCM	AZD6482.1	2	FGF2	3.66	-0.64	-0.79	0.44	-0.57	2.69	1.24	0.2	-0.4	-0.1	2.18	2.36	0.55	1.1
PCM	AZD6482.1	2	NFIC	3.23	-0.72	1.24	0.57	2.12	2.22	-0.78	-0.17	0.7	0.57	1.28	0.43	-0.43	-0.84
PCM	AZD6482.1	2	GUK1	3.92	0.77	1.52	1.46	1.25	-0.3	1.14	-0.27	2.3	0.5	2.01	1.07	-0.34	0.46
PCM	AZD6482.1	2	PRPS1	3.3	-0.73	1.55	1.44	0.41	-0.72	-0.71	0.55	1.08	0.64	0.12	0.19	-1.55	1.43
PCM	AZD6482.1	2	P4HA3	4.34	-1.06	0.68	0.79	1.66	1.7	2.01	1.96	0.98	1.01	0.78	0.21	-1.01	0.95
PCM	AZD6482.1	2	KIRREL3	3.65	0.15	-0.76	0.56	1.64	0.54	1.46	1.09	-1.39	0.98	1.85	1.34	0.2	1.61
PCM	AZD6482.1	2	ITGB1	4.33	0.57	0.42	0.08	1.48	2.61	0.6	3.2	1.25	-0.26	0.48	2.33	1.13	-0.14
PCM	AZD6482.1	2	GFRA1	3.79	-0.85	-0.87	1.54	0.54	0.16	-1.15	1.66	-0.81	0.73	1.31	0.61	-1.78	2.64
PCM	AZD6482.1	2	THY1	4.1	-1.8	-1.01	1.35	-0.04	-0.24	0.8	-0.49	2.92	0.23	-0.23	1.21	-0.95	0.35
PCM	AZD6482.1	2	DGKI	3.23	-0.7	-0.24	0.97	3.11	0.89	-0.18	-0.05	-1.13	1.4	1.31	-0.1	-1.82	1.02
PCM	AZD6482.1	2	VCAM1	5.64	-1.06	-1.04	1.69	0.1	0.14	1.41	0.75	1.97	-0.34	0.23	1.44	0.02	2.56
PCM	AZD6482.1	2	ADORA1	3.25	-0.68	0.31	1.05	-0.37	0.09	-0.13	-1.07	-0.45	1.1	0.07	-0.34	-0.96	2.98
PCM	AZD6482.1	2	SAP30	3.29	-0.34	1.1	0.36	1.6	-0.73	-0.6	-0.27	-0.15	-0.04	0.76	-0.52	-0.39	1.18
PCM	AZD6482.1	2	ANPEP	3.63	-1.16	0.48	0.02	2.43	-0.89	1.96	1.08	1.47	0.39	0.63	1.25	1.25	0.03
PCM	AZD6482.1	2	STAT3	3.39	1.3	2.94	0.65	-0.04	-0.52	0.81	0.96	0.52	-0.12	-0.17	0.15	-0.71	0.87
PCM	AZD6482.1	2	IL12A	3.51	-0.62	-0.78	-0.15	0.73	1.16	-0.42	2.51	0.92	0.61	3.3	0.25	0.61	1.63
PCM	AZD6482.1	2	CDH2	4.61	0.07	-1.38	0.44	1.34	-0.03	-0.06	0.6	-1.24	1.37	1.65	-0.1	-1.15	2.91
PCM	AZD6482.1	2	UGT2B7	3.31	0.99	-0.78	-0.09	0.49	0.34	0.29	1.85	0.19	-1.2	-1.47	0.31	1.15	2.41
PCM	AZD6482.1	2	MAN1B1	3.38	0.29	1.29	1.28	1.48	-0.33	0.11	0.32	1.2	0.8	-0.69	-0.11	0.08	0.06
PCM	AZD6482.1	2	CALR	3.24	0.38	-0.3	2.1	1.28	-0.81	-0.61	0.14	1.67	0.91	-0.67	-0.19	-1.12	0.41
PCM	AZD6482.1	2	ATP6AP2	4.16	1.95	1.41	1.03	1.78	-0.63	1.84	-1.19	2.15	0.42	-2.18	1.39	-1.89	-0.5
PCM	AZD6482.1	2	CADM1	3.21	-0.45	-1.17	1.3	1.28	0.07	0.72	0.62	-0.14	1.7	-0.76	-0.35	-0.54	2.8
PCM	AZD6482.1	2	P4HB	3.91	2.64	0.32	1.84	1.16	0.91	0.65	-0.47	1.75	-0.06	0.76	0.76	-1.24	-0.54
PCM	AZD6482.1	2	CFI	3.59	0.18	1.64	-0.97	-0.12	-0.43	0.36	-0.12	1.65	1.18	-0.36	1.22	-0.82	2.37
PCM	AZD6482.1	2	S1PR3	5.51	-0.72	-0.18	-0.05	1.94	0.2	0.76	0.96	2.63	-0.86	1.68	1.91	0.28	0.73
PCM	PIK-93	1	FGR	4.19	0.39	0.9	4.2	0.67	-0.1	1.37	1.59	0.44	0.1	0.64	-1.54	0.41	-1.28
PCM	PIK-93	1	BTK	3.79	-0.18	-0.22	4.09	-0.71	-1.25	0.04	1.76	-0.67	1.29	-0.01	-0.03	-0.5	-0.08
PCM	PIK-93	1	SLC12A1	3.94	0.14	2.79	-1.02	1.55	-0.63	-1.04	0.04	0.63	0.6	1.29	-2.1	0.04	1.38
PCM	PIK-93	1	PTPRC	3.48	-1.5	0.83	4.19	0.42	2.48	0.89	-0.89	-0.01	0.64	1.6	1.26	-1.3	0.35
PCM	PIK-93	1	CD86	4.15	-0.13	2.42	3.99	-0.46	-0.86	0.39	0.24	0.33	0.21	0.75	0.82	-1.31	0.25
PCM	PIK-93	1	PLEK	4.85	0.9	1.1	4.16	1.62	-0.72	0.03	-0.58	2.08	1	0.81	0.29	0.36	0.92
PCM	PIK-93	1	CD80	4.46	1.5	-0.53	4.2	0.06	0.02	-0.59	-0.79	0.58	-0.21	1.13	-0.78	0.05	-0.77
PCM	PIK-93	1	HEY2	3.47	0.06	1.83	1.61	-0.3	1.54	2.62	-0.85	0.29	0.32	-0.4	0.07	0.46	1.46
PCM	PIK-93	1	CD72	3.65	1.77	1.03	4.17	-1.15	0	-0.57	-0.59	-0.63	0.46	0.8	0.3	-0.62	-0.67
PCM	PIK-93	1	KAT6B	3.84	0.41	1.5	2.08	0.16	1.66	-0.18	-0.65	1.73	1.19	0.53	-1.01	0.02	1.37
PCM	PIK-93	1	TRAT1	4.3	0.04	0.51	4.1	1.78	-0.7	-1.15	-0.24	1.03	0.33	1.23	-1.16	-0.13	-0.32
PCM	PIK-93	1	PBRM1	3.31	0.47	1.41	-0.56	-0.19	0.8	-0.05	1.29	1.48	-0.03	1.04	1.55	1.01	1.54
PCM	PIK-93	1	PRKCB	3.95	2.53	0.36	4.18	-0.84	0.84	0.18	1	-1.51	0.18	1.21	1.44	-1.01	1.38
PCM	PIK-93	1	CD19	3.23	-0.15	1.52	3.72	1.96	0.01	-0.97	-1.69	-0.72	-0.03	0.3	1.51	-0.53	0.34
PCM	PIK-93	1	ATP13A5	4.03	0.8	2.67	0.38	0.53	-0.29	-0.87	0.7	1.53	0.42	1.09	-1.02	-1.6	0.46
PCM	PIK-93	1	TLR7	3.62	0.68	0.66	4.21	0.23	-1.26	-0.49	0.22	0.24	-0.84	1.6	2.02	-0.98	-1.04
PCM	MPS-1-IN-1	1	MED17	3.84	1.11	1.18	-0.04	0.64	0.24	0.89	2.68	-0.42	0.76	1.8	0.31	0.41	0.12
PCM	MPS-1-IN-1	1	THRAP3	3.46	2.89	0.88	2.66	1.35	0.85	0.37	1.16	0.83	-0.36	0.45	-0.55	0.13	1.24
PCM	MPS-1-IN-1	1	NOP58	3.23	0.25	2.13	0.57	0.77	-0.38	0.21	1.08	1.51	0.14	0.36	1.33	-0.44	1.37
PCM	MPS-1-IN-1	1	MRPS35	4.07	0.7	1.41	0.47	0.16	1.1	-0.57	0.25	1.72	0.94	1.66	1.94	1.13	1.51
PCM	MPS-1-IN-1	1	EIF4B	3.9	0.17	1.33	0.83	0.86	1.47	0.43	1.54	2.26	1.73	-0.88	-1.04	-0.12	1.63
PCM	MPS-1-IN-1	1	BAZ2A	3.26	0.34	-0.9	0.68	-0.06	-0.49	0.18	1.09	1.74	2.63	-1.92	0.94	-0.02	1.65
PCM	MPS-1-IN-1	1	XRCC5	3.3	0.82	0.83	1.24	1.01	1.39	1.94	0.97	-0.11	-0.06	1.2	1.1	0.09	1.5
PCM	MPS-1-IN-1	1	DIS3	4.86	1.45	0.73	1	0.96	1.87	1.08	3	-0.49	0.64	0.49	-1.39	-0.05	0.45
PCM	MPS-1-IN-1	1	MTIF2	3.28	0.93	2.05	1.17	-0.63	1.53	1.37	1.19	0.56	-0.42	0.14	0.6	0.73	-0.67
PCM	MPS-1-IN-1	1	NOP14	3.62	-0.41	0.42	1.29	1.46	1.19	0.32	1.35	1.83	0.21	0.55	0.25	1.55	-0.45
PCM	MPS-1-IN-1	1	EIF3J	3.25	-0.02	1.12	-0.23	-0.39	0.6	0.04	2.03	1.8	1.23	1.15	2.13	0.41	0.38
PCM	MPS-1-IN-1	1	FZD3	3.46	0.2	1.6	0.44	-0.06	1.42	0.58	0.63	0.15	0.47	0.45	1.14	0.48	2.21
PCM	MPS-1-IN-1	1	EIF3E	3.24	0.89	1.1	0.47	2.16	0.56	-0.44	1.05	0.95	0.77	-0.19	-0.82	0.23	1.21
PCM	MPS-1-IN-1	1	EIF3A	3.41	0.99	0.79	1.12	0.36	1.43	-0.49	2.06	2.88	1.29	-0.49	0.47	-0.29	0.25
PCM	MPS-1-IN-1	1	DHX15	3.28	-0.67	1.36	0.91	0.9	1	1.18	-0.89	1.7	2.4	0.96	1.03	-1.25	1.61
PCM	MPS-1-IN-1	1	ZBTB16	3.3	0.93	0.18	-0.21	-0.56	1.48	2.36	0.24	0.1	-1.4	0.95	0.62	1.14	3.58
PCM	MPS-1-IN-1	1	PTGES3	3.76	-1.06	1.15	1.59	0.66	0.79	0.74	1.29	2.67	2.29	-0.04	1.67	0.19	1.17
PCM	MPS-1-IN-1	1	CPSF6	4.48	-0.04	2.36	1.94	1.1	1.94	0.35	3.27	-0.01	0.96	1.17	0.88	0.52	0.55
PCM	MPS-1-IN-1	1	NOP2	3.25	-0.45	0.38	0.57	0.74	0.32	-1.32	1.8	2.69	0.31	-0.2	1.18	-0.32	1.09
PCM	MPS-1-IN-1	1	RPL24	3.98	0.77	1.89	1.73	1.26	0.73	1.97	1.6	0.93	-0.54	0.72	-1.29	0	0.94
PCM	MPS-1-IN-1	1	MRPL3	3.36	1.54	0.53	0.43	0.48	0.84	0.95	1.36	-0.61	0.31	1.26	0.15	1.05	0.46
PCM	MPS-1-IN-1	1	NCL	4.16	0.54	0.51	1.44	0.74	-0.43	0.8	1.64	1.45	0.82	0.36	1.84	-0.3	1.99
PCM	MPS-1-IN-1	1	WDR75	3.42	0	2.22	0.71	1.1	1.41	1.12	0.93	-0.06	-0.48	0.13	0.54	-0.02	2.19
PCM	MPS-1-IN-1	1	RPS25	3.66	1.95	2.06	0.78	-0.71	0.19	-1.07	-0.28	1.31	0.06	1.1	0.21	1.12	1.57
PCM	MPS-1-IN-1	1	MED28	3.86	1.78	0.51	1.81	2.63	-0.4	1.28	-0.48	0.39	1.04	0.26	0.54	0.86	1.15
PCM	MPS-1-IN-1	1	CPSF3	3.54	0.45	0.37	1.52	0.11	2.24	1.53	1.46	0.69	0.86	1.14	1.28	1.55	-0.81
PCM	MPS-1-IN-1	1	KANSL1	4.28	1.83	-0.29	2.17	1.03	0.22	0.7	1.97	0.15	1.6	-1.08	0.74	-0.65	1.85
PCM	MPS-1-IN-1	1	MRPS2	3.95	-0.04	0.99	0.63	2.23	0.49	-0.17	2.42	1.33	0.25	-0.86	1.31	0.61	2.12
PCM	MPS-1-IN-1	1	RPL5	3.74	1.08	1.55	0.69	1.92	-0.2	0.72	1.31	1.64	1.81	-0.82	0.84	0.91	1.38
PCM	MPS-1-IN-1	1	HNRNPA2B1	3.59	0.26	1.11	2.27	0.69	-0.23	1.28	2.38	0.44	1.32	0.66	1.59	-0.25	-0.3
PCM	MPS-1-IN-1	1	TTF1	3.79	0.89	1.99	1.24	1.53	0.45	2.1	2.79	0.62	1.43	0.07	0.49	0.51	0.53
PCM	MPS-1-IN-1	1	DDX31	5.07	0.93	2.37	1.05	3.09	1.88	0.71	2.06	1.62	-0.56	0.53	2.49	-0.44	0.85
PCM	MPS-1-IN-1	1	POLR1B	3.22	-0.09	1.05	0.97	0.21	1.37	-0.27	0.78	0.96	-0.85	-0.29	1.47	0.53	0.97
PCM	MPS-1-IN-1	1	YEATS4	3.35	0.94	0.75	1.61	0.21	0.23	0.82	1.14	1.12	0.34	-1.67	1.86	0.19	1.96
PCM	MPS-1-IN-1	1	EXOSC2	3.7	-0.27	2.12	1.05	1.21	1.74	0.11	1.37	0.6	-0.09	1.44	1.66	0.52	1.42
PCM	MPS-1-IN-1	1	MRPS25	3.27	0.56	1.76	1.9	2.23	0.9	0.49	0.82	0.9	0.55	-1.39	0.1	0.41	1.66
PCM	MPS-1-IN-1	1	KRAS	4.35	1.08	1.62	1.73	0.13	1.41	-0.42	0.96	-0.18	1.78	-0.39	1.72	-0.24	0.92
PCM	MPS-1-IN-1	1	MEN1	3.64	-0.1	-0.1	1.34	1.59	1.43	0.14	1.78	0.55	0.52	0.49	-0.77	1.2	2.66
PCM	MPS-1-IN-1	1	MRPS9	3.76	0.37	1.04	1.35	1.38	2.53	1.36	0.65	1.1	-0.08	0.58	1.55	-1	0.81
PCM	MPS-1-IN-1	1	NUPL2	3.45	-0.74	2.82	0.73	1.33	0.39	0.82	2.21	0.29	-1.32	0.63	1.2	-0.5	-0.09
PCM	MPS-1-IN-1	1	PRPF4	3.88	1.6	1.89	0.74	1.8	1.53	0.29	2.2	0.69	1.12	0.62	0.66	0.25	0.21
PCM	MPS-1-IN-1	1	RPS6	3.54	0.01	1.7	1.92	0.45	1.41	1.3	1.19	0.03	1.05	-0.03	0.01	-0.34	1.2
PCM	MPS-1-IN-1	1	TGS1	3.36	-0.17	1.38	1.24	2.11	0.15	0.93	0.86	-0.01	1.47	0.02	1.09	0	0.97
PCM	MPS-1-IN-1	1	LRPPRC	4.82	0.89	1.39	0.47	0.95	1.74	0.75	2.18	2.11	-0.02	-1.1	2.05	-0.4	1.49
PCM	MPS-1-IN-1	1	KANSL2	3.61	-0.21	-0.95	3.38	0.45	-0.93	-0.21	1.88	0.22	3.1	-0.44	1.29	-1.22	1.02
PCM	MPS-1-IN-1	1	IGF1R	3.86	1.72	-0.57	1.55	1.9	0.48	1.28	1.42	2.11	1.59	0.25	0.07	0.52	1.64
PCM	MPS-1-IN-1	1	RPL11	3.49	-0.3	1.86	0.79	0.67	0.73	0.29	1.65	0.35	-0.39	0.27	1.13	1.06	1.13
PCM	MPS-1-IN-1	1	ZC3H8	4.15	0.06	0.15	0.65	1.35	0.25	-0.7	2.48	2.67	-0.61	-0.3	1.6	-1.29	0.49
PCM	MPS-1-IN-1	1	HSPD1	3.6	-0.01	2.02	0.98	1.21	-0.16	1.11	0.66	1.65	-0.26	0.12	1.88	0	1.91
PCM	MPS-1-IN-1	1	RPL37	3.56	0.69	2.25	-0.58	1.17	0.28	0.53	2.31	0.53	0.84	-0.06	1.02	1.25	1.21
PCM	MPS-1-IN-1	1	MRRF	4.52	0.37	1.65	0.42	1.46	1.32	-0.09	2.26	1.66	0.39	0.11	-0.03	0.3	0.82
PCM	MPS-1-IN-1	1	GTF3C5	3.62	1.06	2.1	1.29	2.56	-0.21	1.76	1.38	0.16	0.02	0.14	1.22	-0.06	1.04
PCM	MPS-1-IN-1	1	EIF3M	3.79	0.47	2.06	1.32	1.42	1.57	-0.3	2.49	0.38	0.32	-1.13	-0.09	1.39	0.58
PCM	MPS-1-IN-1	1	HNRNPDL	4	1.69	1.27	1.36	1.53	0.3	0.6	2.77	0.81	1.32	-0.8	1.26	-0.28	1.63
PCM	MPS-1-IN-1	1	RANBP2	3.71	1.73	-0.23	0.89	0.05	0.83	0.73	1.5	1.76	0.97	0.35	2.08	-0.98	0.59
PCM	MPS-1-IN-1	1	MRPL10	3.38	0.61	-0.25	0.98	0.69	0.95	-0.15	1.1	0.73	0.77	-0.19	-0.9	0.78	0.95
PCM	MPS-1-IN-1	1	RALGDS	3.45	1.65	0.24	1.38	1.33	-0.54	1.74	1.35	-0.65	0.32	-1.56	1.1	0.56	1.61
PCM	MPS-1-IN-1	1	SAFB	3.46	0.46	0.27	1.75	1.64	0.73	1.66	1.19	1.01	0.49	0.7	-0.54	-2.11	1.36
PCM	MPS-1-IN-1	1	WDR43	4.43	0.51	1.43	0.38	0.97	0.83	-0.22	1.72	2.64	-0.11	0.57	0.71	0.15	1.56
PCM	MPS-1-IN-1	1	HNRNPK	4.14	0.83	0.77	2.6	1.71	-0.59	0.95	2.83	-0.42	1.27	0.27	1.69	0.39	0.98
PCM	MPS-1-IN-1	1	PCF11	3.84	1.31	-0.66	1.53	0.41	-0.37	-0.35	3.08	0.86	1.45	0.39	1.31	-1.33	-0.38
PCM	MPS-1-IN-1	1	SNAPC4	3.62	-0.21	1.16	0.7	2.12	0.05	-0.09	2.31	0.02	0.06	-0.84	-0.4	0.99	2.21
PCM	MPS-1-IN-1	1	TAF1D	3.68	0.92	2.05	-0.16	-0.07	-0.61	-0.34	2.8	0.81	0.77	-0.61	-0.91	-0.21	2.22
PCM	MPS-1-IN-1	1	EEF2	3.62	0.29	1.06	0.61	1.12	0.92	0.83	2.56	1.84	0.15	-1.19	-0.38	0.12	1.77
PCM	MPS-1-IN-1	1	SF1	4.05	-0.31	-0.58	1.65	1.54	-0.3	0.24	3.2	0.86	1.43	-0.8	1.09	-0.1	1.83
PCM	MPS-1-IN-1	1	HNRNPH1	3.44	1.25	0.82	2.09	1.46	0.07	1.09	2.04	0.35	1.04	1.29	1.18	-1.69	0.37
PCM	MPS-1-IN-1	1	SIN3A	3.23	1.47	0	2.15	1.26	-0.83	0.65	0.67	0.34	0.97	0.89	-0.49	0.59	1.06
PCM	MPS-1-IN-1	1	WNT10B	3.66	-1.87	2.48	2.74	-0.2	2.81	0.04	0.6	1.27	-0.28	-0.67	2.86	0.21	2.93
PCM	MPS-1-IN-1	1	RPL4	3.46	1.14	0.47	0.42	-0.07	-0.55	-0.32	1.65	1.3	1.07	0.98	-0.26	-1.09	1.44
PCM	MPS-1-IN-1	1	HNRNPA0	3.43	-0.01	0.26	3.5	1.59	1.02	2.08	1.66	0	1.15	0.69	0.27	0.82	1.33
PCM	MPS-1-IN-1	1	IMP3	4.64	1.59	0.06	1.54	0.86	1.41	-0.53	0.91	1.33	1.57	0.69	0	1.25	1.61
PCM	MPS-1-IN-1	1	RCC2	3.59	1.01	-0.78	2.69	0.45	-0.1	0.12	0.64	1.06	0.83	2.55	0.92	0.78	0.48
PCM	MPS-1-IN-1	1	PRMT3	3.6	-0.02	1.55	1.35	0.08	0.42	-0.13	2.36	0.59	-0.55	1.28	0.35	0.34	0.07
PCM	MPS-1-IN-1	1	IRS2	3.34	1.34	1.95	-0.42	-1	-0.2	0.24	0.38	2.29	0.92	0.24	1.06	0.63	1.31
PCM	MPS-1-IN-1	1	POLR1D	3.51	-0.28	0.92	1.3	1.78	-0.32	-1.4	2.7	-0.28	-0.54	0.64	-0.19	-0.42	0.38
PCM	MPS-1-IN-1	1	GTF2F2	3.3	-0.99	1.37	-0.25	1.38	0.37	0.83	2.48	2.1	0.18	0.13	0.09	0.63	1.51
PCM	MPS-1-IN-1	1	WDR5	3.23	0.24	1.32	0.92	1.53	0.54	1.07	2.97	0.82	-0.66	-0.42	0.59	-0.9	1.85
PCM	MPS-1-IN-1	1	RPS29	3.36	1.14	-0.22	1.09	1.11	-0.16	-0.58	0.82	0.37	0.51	-0.05	0.34	0	1.68
PCM	MPS-1-IN-1	2	AQR	4.03	0.97	0.7	0.72	1.43	0.09	0.49	1.89	1.81	1.53	1.4	0.25	-0.47	1.07
PCM	MPS-1-IN-1	2	CDK13	3.29	1.05	-1.44	2.38	-0.07	-0.39	0.98	2.43	0.9	0.45	0.58	2.16	-0.49	0.94
PCM	MPS-1-IN-1	2	CLNS1A	4.13	0.4	1.63	1.66	2.05	1.14	-0.78	1.56	-0.2	0.37	-0.36	0.41	1.23	1.73
PCM	MPS-1-IN-1	2	EED	3.68	0.03	1.16	0.71	1.21	0.03	-0.22	1.76	0.66	1.66	1.52	-0.41	-0.79	0.94
PCM	MPS-1-IN-1	2	MAP2K7	3.47	1.17	1.38	0.71	1.44	0.99	1.68	1.65	0.64	0.73	-1.6	0.72	-0.69	2.17
PCM	MPS-1-IN-1	2	STK24	4.74	1.62	1.1	0.66	2.01	0.07	0.28	3.14	-0.36	-0.56	0.75	-1.59	-0.3	0.64
PCM	MPS-1-IN-1	2	MRPS31	5.05	-0.02	1.41	1.35	1.32	1.25	0.69	2.28	0.29	-0.9	1.29	1.88	0.79	1.75
PCM	MPS-1-IN-1	2	MAP2K6	3.65	2.52	-1.43	1.73	0.86	0.05	0.5	-0.02	-0.38	0.02	-0.37	2.16	0.26	0.87
PCM	MPS-1-IN-1	2	CCND2	4.99	-0.13	0.5	2.48	2.08	1.1	-1.2	0.59	0.31	-0.04	-0.44	1.9	-0.63	3.38
PCM	MPS-1-IN-1	2	PTCD3	3.91	1.17	-1.03	0.6	1.13	1.57	1.97	0.47	1.42	-0.06	-0.55	0.77	0.04	2.73
PCM	MPS-1-IN-1	2	MYC	4.13	1.21	0.87	-0.45	2.37	2.41	-1.09	1.37	1.36	0.42	-0.48	1.11	-0.08	2.54
PCM	MPS-1-IN-1	2	PPA2	3.9	2.04	0.6	0.76	1.09	2.81	0.03	0.79	0.13	1	-0.38	0.46	1.24	1.88
PCM	MPS-1-IN-1	2	AEBP2	4.72	1.45	0.29	2.71	0.73	0.81	0.49	2.26	2.37	0.51	-0.52	2.34	1.12	0.15
PCM	MPS-1-IN-1	2	SYTL1	3.28	0.07	0.51	0.69	2.87	-0.59	-0.45	1.79	0.16	-0.35	0.21	1.29	1.32	1.41
PCM	MPS-1-IN-1	2	ASXL2	3.44	1.18	-1.02	2.09	1.09	1.12	1.67	-0.84	0.72	-0.03	0.78	0.25	-0.05	0.37
PCM	MPS-1-IN-1	2	CHTOP	4.88	1.43	0.97	1.8	0.15	2.34	0.07	2.21	0.96	-0.33	1.14	2.57	-0.52	1.92
PCM	MPS-1-IN-1	2	MAML1	4.03	1.49	0.18	2.61	2.39	0.2	-0.26	2.05	-0.67	0.56	0.46	1.17	0.01	1.54
PCM	MPS-1-IN-1	2	SYK	3.31	-0.4	2.5	0.13	0.8	-1.06	0.68	0.8	-0.83	1.02	0.54	-0.53	-0.45	0.15
PCM	MPS-1-IN-1	2	COX5A	4.92	0.76	1.33	1.61	1.71	1.08	-0.36	1.72	1.6	0.96	-1.03	2.24	0.42	1.62
PCM	MPS-1-IN-1	2	JAG2	4.01	1.75	0.49	2.49	2.35	-1.4	0.5	1.91	-1.32	1.12	-0.51	0.89	0.39	1.82
PCM	MPS-1-IN-1	2	RNPC3	3.54	1.56	-0.08	2.78	1.08	1.13	0.83	0.89	0.8	0.77	-1.33	-0.56	0.31	2.21
PCM	MPS-1-IN-1	2	ZNF830	3.7	2.64	1.37	2.55	1.2	1.19	1.04	-0.06	0.4	-0.09	0.67	0.15	-0.27	1.17
PCM	TG101348	1	PKD1	3.35	0.58	0.19	2.14	-0.99	1.78	-0.11	1.07	0.39	1.05	1.96	1.16	1.36	1.18
PCM	TG101348	1	ERCC8	3.93	0.11	-0.25	-0.54	1.24	1.9	0.06	1.02	2.51	-0.44	1.3	0.95	0.64	2.01
PCM	TG101348	1	CNN2	3.73	-0.29	1.92	-0.3	-1.59	-0.19	1.59	0.96	1.49	-0.24	1.37	0.16	-0.4	1.58
PCM	TG101348	1	SMARCE1	4.16	1.87	0.11	1.4	1.15	0.08	1.14	0.68	1.21	0.84	0.11	0.52	1.55	2.76
PCM	TG101348	1	RPGRIP1L	3.28	1	0.93	2.39	0.05	0.94	-0.91	0.81	1.35	-1.85	-1.16	-0.45	-0.26	1.1
PCM	TG101348	1	CXCL12	3.84	0.33	-0.83	2.35	0.53	1.39	0.88	0.81	2.19	-1.55	3.04	0.67	1.53	1.02
PCM	TG101348	1	SUMO1	4.61	1.81	1.96	0.67	1.03	1.11	1.64	1.65	0.56	1.33	0.97	0.9	0.07	1.44
PCM	TG101348	1	ITGA11	3.85	-0.28	-1.25	0.82	-0.81	0.09	0.79	0.37	3.42	-0.72	2.4	0.06	1.51	0.33
PCM	TG101348	1	CDH11	4.15	-0.28	-0.34	2.85	1.06	1.61	1.01	1.25	1.97	-1.54	2.25	-0.52	2.54	1.76
PCM	TG101348	1	GALNT13	3.4	1	0.77	-0.78	1.7	1.23	0.6	1.13	1.99	-0.71	2.02	1.95	0.11	0.5
PCM	TG101348	1	PRKCA	4.01	-0.54	1.71	-0.42	1.18	2.14	0.14	2.03	0.27	-0.18	1.4	-0.71	0.28	0.7
PCM	TG101348	1	HNRNPK	3.85	1.44	0.26	2.29	0.81	0.78	1.85	0.75	1.58	0.32	-0.15	1.6	1.32	0.89
PCM	TG101348	1	ACTG1	3.93	1.42	2.79	2.06	-1.01	0.41	1.42	1.68	0.72	1.92	-0.53	0.43	-0.52	1.03
PCM	TG101348	1	GCNT1	3.38	1.23	-1.57	2.56	0.35	0.49	-0.65	0.39	0.95	-0.09	0.88	0.03	-0.09	2
PCM	TG101348	1	POU5F1	3.67	0.58	-0.08	1.42	0	-0.34	-0.95	0.78	-1.42	1.97	-0.87	0.86	-0.04	2.94
PCM	CI-1040	1	AOC1	3.26	-0.65	-1.1	2.98	0.27	1.2	-1	1.25	0.48	0.69	-0.15	-1.61	-1.45	1.39
PCM	CI-1040	1	CD44	5.39	0.86	0.48	-0.33	0.76	0.11	1.05	2.29	0.49	1.77	-0.17	2.49	1.23	2.22
PCM	CI-1040	1	GRN	4.36	3.25	-0.51	1.42	1.83	0.71	1.04	0.42	1.07	1.07	0.03	1.1	0.1	-0.2
PCM	CI-1040	1	GAB2	3.81	-2.5	1.58	-0.08	-1.06	-0.48	-0.35	-0.17	-1.18	0.22	3.04	-0.17	-1.05	-2.24
PCM	CI-1040	1	LCP2	4.74	-1.53	-0.79	-0.79	-0.15	1.03	0.19	-0.39	2.31	-0.36	-0.44	0.6	-0.19	0.57
PCM	CI-1040	1	NEDD4L	4.28	0.88	1.34	0.66	1.52	-0.44	-0.02	1.09	-1.44	-0.33	0.94	1.9	-1	-2.11
PCM	CI-1040	1	ACAA1	3.85	0.15	-2.71	0.21	-0.7	0.69	1.56	2.14	-0.04	1	2.65	0.83	0.74	-0.62
PCM	CI-1040	1	ERBB3	5.42	0.2	-1.69	1.88	0.41	0.31	-0.72	0.23	0.42	0.07	2.09	-1.63	-0.63	-0.82
PCM	CI-1040	1	RAB27A	4.69	1.22	-0.22	-1.55	0.47	0.22	-0.6	-0.46	-1.06	-0.15	1.73	1.57	1.05	1.62
PCM	CI-1040	1	WIPI1	3.99	-0.19	1.32	-1.86	0.85	-0.63	-0.2	-0.2	0.08	0.2	2.13	1.89	0.01	1.15
PCM	CI-1040	1	NCK2	5.84	-0.15	-0.7	0.03	0.78	-0.31	-1.05	-0.47	-0.78	-2.12	1.71	-0.88	0.85	1.33
PCM	CI-1040	1	TSG101	3.46	0.49	-0.41	0.33	-1.03	-1.1	0.5	0.76	1.03	0.86	0.43	1.44	1.32	-0.45
PCM	CI-1040	1	RAB7A	5.6	-0.15	-1.19	0.45	-0.05	0.32	0.77	-0.96	0.39	-0.6	0.03	0.87	1.14	0.54
PCM	CI-1040	1	PTPN23	3.36	-1.61	-0.67	0.71	0.07	-0.33	0.45	1.01	-0.8	0.2	2.28	0.23	-0.21	-0.89
PCM	CI-1040	1	PAG1	4.27	-0.96	2.08	-1.31	0.32	0.26	-0.91	0.41	-1.47	-1.26	0.78	-0.99	0.68	1.18
PCM	CI-1040	1	ARHGEF1	3.3	1.64	1.07	-1.21	-0.52	0.61	0.91	0.38	-1.4	1.02	0	0.46	-0.76	1.06
PCM	CI-1040	1	TYR	10.13	-0.67	-1.04	0.15	0.61	0.27	0.01	-0.56	-1.24	0.76	2.23	-1.71	0.67	-1.67
PCM	CI-1040	1	TCF7	3.98	-0.31	5.39	1.4	-0.28	0.24	2.4	-1.2	0.02	1.94	0.86	-0.5	1.5	0
PCM	CI-1040	1	IL12RB2	5.85	0.62	-0.74	-0.73	0.06	-0.51	-0.83	-0.22	-0.18	-0.42	2.19	-0.91	0.6	-1.18
PCM	CI-1040	1	GSTP1	4.52	-0.95	1.54	0.84	-1.27	0.94	-0.9	1.4	1.26	-0.58	0.79	1.12	0.79	2.2
PCM	CI-1040	1	LPCAT2	6.31	2.06	1.71	-0.21	0.07	-0.33	-1.46	1.57	0.67	0.13	0.59	-0.07	1.29	0.57
PCM	CI-1040	1	LYZ	3.97	-1.15	-0.02	1.97	0.53	1.73	0.25	-1.54	1.17	0.62	1.01	0.86	1.52	3.58
PCM	CI-1040	1	ITGA6	5.98	2.26	0.82	2.21	-0.29	0	0.9	2.71	1.79	-1.16	-2.67	1.95	0.43	2.1
PCM	CI-1040	1	SNAP23	3.74	1.34	-0.47	-0.46	0.14	2.22	-0.04	0.06	2.87	1.01	-1.11	1.17	1.04	2.49
PCM	CI-1040	1	COL9A3	6.38	1.73	1.15	-1.08	0.85	1.08	3.04	0.96	1.57	-1.1	1.37	-1.16	0.01	-1.43
PCM	CI-1040	1	MYO9B	3.35	0.62	0.77	-0.1	-1.16	0.42	-0.72	0.03	-1.39	0.8	1.86	-0.31	-1.24	-0.15
PCM	CI-1040	1	TIMP3	3.89	0.23	0.45	1.68	-0.49	0.36	1.43	1.47	1.05	0.42	-0.23	0.63	-0.8	-0.29
PCM	CI-1040	1	SAMM50	3.95	0.58	-1.65	-0.99	0.06	-0.05	0.49	-0.78	0.93	0.15	2.22	-0.38	-1.54	-1.98
PCM	CI-1040	1	NFATC2	6.84	-1.88	-1.03	-0.77	1.71	0.05	-1.3	-0.22	1.64	2.05	2.11	-0.48	1.06	0.36
PCM	CI-1040	1	CST3	5.26	1.97	1.48	1.96	0.93	1.12	0.57	1.34	1.35	-0.85	-0.41	1.79	-0.17	0.08
PCM	CI-1040	1	ACOT8	3.5	2.05	-1.59	-0.81	-1.02	1.24	-1.58	0.43	0.11	1.88	1.97	-0.12	-1.24	-0.76
PCM	CI-1040	1	LAMA1	3.51	0.04	-0.17	-0.6	0.62	0.98	0.69	-1.18	1.09	0.92	2.34	-0.01	-0.97	-2.1
PCM	CI-1040	1	ACP5	9.03	1.68	-0.11	-0.91	1.87	0.85	0.07	0.39	1.43	-1.04	2.05	0.92	-1.48	-0.43
PCM	CI-1040	1	CLCN7	6.05	0.45	-1.64	-0.12	-0.24	-0.3	-0.26	-0.41	-2.26	1.35	2.41	-0.27	0.01	-0.14
PCM	CI-1040	1	CSK	5.6	-0.35	2.17	1.2	-0.16	1.79	-0.23	0.86	-1.04	-0.54	1.46	-1.1	-0.32	0.76
PCM	CI-1040	1	CTSH	3.42	1.91	1.11	0.94	0.74	-0.14	-1.25	1.25	0.07	0	0.44	1.33	-0.11	-0.9
PCM	CI-1040	1	TUBB4A	4.59	-0.66	-2.19	-0.23	1.15	-1.23	0.45	-0.95	-0.35	0.85	1.32	-2.06	-1.12	-0.73
PCM	CI-1040	1	PTPRZ1	5.61	1.98	0.12	-0.2	0.11	-0.66	-0.67	-0.95	0.94	0.76	1.16	-0.55	-1.49	-0.54
PCM	CI-1040	1	CHCHD3	3.27	0.27	-2.31	0.55	-0.21	0.65	-1.34	-1.24	0.49	0.75	2.01	-0.04	-0.2	1.28
PCM	CI-1040	1	ASPA	4.33	-0.78	-1.39	-0.32	-0.87	1.86	0.1	0.44	0.29	1.6	-0.38	0.33	0.77	-1.17
PCM	CI-1040	1	LGALS3BP	6.08	1.79	2.37	1.27	0.84	-0.2	1.99	1.21	-0.15	0.21	1.79	1.28	1.02	0.48
PCM	CI-1040	1	RAB5C	3.44	0.64	-1.6	-0.28	-1.12	0.4	0.84	0.75	-0.69	1.84	0.82	-0.72	0.39	1.33
PCM	CI-1040	1	TRPV4	4.82	2.98	-1.03	0.29	-0.08	-1.08	1.56	0.72	1.4	1.56	0.72	0.4	1.07	-0.8
PCM	CI-1040	1	ARSB	4.69	-1.46	-0.75	-0.56	1.06	1.63	-0.05	0.58	0.31	0.12	1.76	0.44	-0.29	1.17
PCM	CI-1040	1	MEF2D	3.33	0.22	0.17	1.39	0.92	-0.81	0.22	1.4	-0.66	0.51	1.05	1.52	-0.83	0.64
PCM	CI-1040	1	PLA2G4A	5.15	-0.18	0.1	0.17	-0.88	1.88	0.37	1.58	-0.51	0.12	-0.18	0.62	0.48	2.35
PCM	CI-1040	1	ARAP3	7.7	0.87	4.9	1.54	1.84	0.38	-1.66	3.63	1.12	0.22	1.64	2.24	1.1	1.05
PCM	CI-1040	1	NR4A1	3.92	1.14	-1.17	2.7	-0.34	-1.25	2.9	1.34	-1	0.99	1.75	-1.78	-0.85	-0.66
PCM	CI-1040	1	CHPF	3.59	1	-0.11	1.59	-0.99	0.5	-0.39	0.92	1.41	0.77	-1.52	0.79	-1.82	-0.29
PCM	CI-1040	1	BECN1	4.32	0.38	-1.41	-0.74	-0.23	-0.44	0.65	-0.27	1.97	0.18	0.16	-0.01	1.88	1.04
PCM	CI-1040	1	TICAM1	3.7	1.18	1.37	2.15	0.42	-0.71	0.09	2.44	-0.79	0.9	0.68	1.56	1.06	1.68
PCM	CI-1040	1	HERC2	3.88	1.26	0.11	-2.71	0.46	1.16	-0.31	-1.53	-2.6	-0.1	0.24	-1.36	0.32	0.43
PCM	CI-1040	1	SAT1	5.88	1.86	1.3	1.99	1.16	-1.27	1.2	2.55	0.66	-1.43	2.19	1.42	-1.55	0.81
PCM	CI-1040	1	ARPC1B	6.57	1.05	1.89	0.14	0.06	0.48	0.21	1.29	0.35	-0.4	2.44	1.93	1.88	1.37
PCM	CI-1040	1	GGT7	3.88	0.44	0.93	0.72	1.03	1.15	-1.3	-0.43	1.03	-0.53	1.56	-0.58	-1.13	-1.06
PCM	CI-1040	1	ACSS2	3.22	1.78	0.25	-1.13	0.99	-0.35	-0.39	0.59	-0.34	0.4	0.58	1.44	-1.17	0.59
PCM	CI-1040	1	EXOC4	3.41	1.96	-0.97	0.97	1.34	2.47	-1.59	-0.53	1.33	0.11	1.16	-0.3	0.8	0.41
PCM	CI-1040	1	LGALS3	5.71	0.39	0.47	1.15	0.08	0.35	0.27	2.15	0.27	0.78	2.37	1.69	0.69	0.5
PCM	CI-1040	1	BCAN	5.34	-1.95	-0.52	0.52	-1.05	-0.91	-0.98	-0.67	1.72	1.74	0.69	-1.94	-1.07	-0.93
PCM	CI-1040	1	ARHGEF11	5.92	-1.27	-0.1	-0.45	0.71	-0.63	-0.35	0.82	-0.26	2.13	2.82	-0.82	-0.36	-0.63
PCM	CI-1040	1	RNF128	4.84	1.11	-0.99	0.86	1.58	2.89	-0.89	1.05	1.79	0.37	0.51	-0.58	0.4	1.92
PCM	CI-1040	1	TRPM1	5.73	0.29	0.24	-0.25	1	-2.25	0.39	-1.71	-1.75	0.85	0.34	-1.24	0.99	-1.54
PCM	CI-1040	1	CD63	6.05	0	-0.13	1.61	0.78	1.77	0.34	0.3	0.43	-1.63	2.4	0.24	-0.32	1.41
PCM	CI-1040	1	ITGA7	3.61	-1.05	-0.35	1.03	1.67	1.84	-0.26	-0.83	0.04	0.26	0.92	-0.97	0.5	-0.93
PCM	CI-1040	1	PAX3	7.9	-0.58	-0.39	-0.83	0.64	-0.95	0.03	0.08	0.78	1.83	2.23	-1.52	-0.58	-0.56
PCM	CI-1040	1	SPRY2	8.26	-1.07	3.21	1.01	0.63	0.75	2.08	0.78	0.82	-0.4	2.08	0.58	2	2.99
PCM	CI-1040	1	HADHB	3.64	1.21	-1.4	-0.46	0.7	0.36	0.49	0.89	1.76	0.63	1.48	-0.44	-0.61	0.13
PCM	CI-1040	1	LEF1	6.41	-2.09	4.06	-0.66	0.58	-0.82	-0.69	-0.89	-0.69	0.69	1.37	-0.11	1.18	-0.45
PCM	CI-1040	1	FGD4	3.55	0.62	-0.92	1.9	1.27	-0.68	1.21	0.75	1.63	-1.08	-0.73	-0.36	-0.58	1.16
PCM	CI-1040	1	VPS37B	4.13	0.92	-1.18	2.1	1.47	-0.02	-2.27	0.83	-0.32	0.07	0.91	-0.25	1.92	0.95
PCM	CI-1040	1	ARHGDIA	4.11	-0.37	-0.41	0.51	0.16	-0.55	1.11	1.82	-1.09	0.92	2.21	0.32	-0.15	0.54
PCM	CI-1040	1	RXRG	6.54	0.75	-2.23	0.37	-1.69	-1.12	-1.51	0.12	-0.98	2.49	1.68	-0.54	-1.76	-0.86
PCM	CI-1040	1	FCGR2A	9.16	-0.37	-0.84	0.94	1.2	-0.2	-0.76	0.3	0.4	0.96	3.13	0.53	-0.02	0.41
PCM	CI-1040	1	CTSK	5.65	1.34	1.58	0.21	2.35	0.05	-0.52	-0.81	-0.38	1.99	1.29	-0.92	0.28	0.22
PCM	CI-1040	1	ITGA9	5.6	-0.95	-1.12	-0.06	-1.15	-2.22	0.66	-0.87	-1.09	0.84	1.57	-0.41	-1.56	-0.74
PCM	CI-1040	1	SH3KBP1	4.46	-0.44	1.38	0.32	0.92	-0.72	-0.23	2.37	0.43	-1.28	-1.06	1.12	1.94	1.2
PCM	CI-1040	1	GSN	7	1.62	-1.44	1.38	0.57	0.63	0.85	1.81	1.08	0.41	3.37	0.88	0.43	2.34
PCM	CI-1040	1	NR4A2	4.51	2.18	-0.57	0.99	-0.18	-0.39	2.78	1.75	0.41	0.72	-0.35	0.14	0.34	-0.21
PCM	CI-1040	1	TNIK	3.57	0.02	3.3	0.36	2.06	-0.07	-1.2	-2.05	-0.28	-0.24	-0.34	1.34	-1.51	2.74
PCM	CI-1040	1	ACSS1	3.66	-1.15	-0.55	-1.36	-0.78	-0.99	0.22	-0.31	-0.28	-0.77	1.95	-2.16	-0.35	-0.5
PCM	CI-1040	1	DYNC1I1	3.33	-1.61	0.26	1.47	0.86	1.76	-1.38	-2.14	1.99	-1.61	1.67	-1.19	0.98	1.19
PCM	CI-1040	1	FCER1G	6.16	-2.72	-1.19	-0.51	1.31	-1.66	0.1	-0.31	1.96	1.95	2.45	2.2	1.2	2.16
PCM	CI-1040	1	IFNGR2	5.32	0.58	1.76	0.84	0.37	-0.42	-0.32	0.76	0.1	0.33	1.68	0.55	0.67	1.4
PCM	CI-1040	1	CHCHD6	6	-1.43	0.91	-0.94	0.51	-0.7	-1.92	-1.13	1.08	0.02	2.54	-0.27	-0.77	-1.35
PCM	CI-1040	1	ABR	4.81	-0.85	2.18	0.3	0.18	-0.1	0.42	1.17	0.54	-0.87	2.32	1.72	0.47	1.73
PCM	CI-1040	1	CSTB	5.12	2.12	0.53	1.45	0.35	1.15	0.47	1.64	1.17	0.42	1.6	0.13	-0.11	0.7
PCM	CI-1040	1	IL6R	5.1	-0.78	0.18	0.97	1.59	-0.22	-0.23	-0.56	-0.49	-1.55	2.1	-0.79	2.17	0.57
PCM	CI-1040	1	IL24	5.08	-0.33	-0.42	0.53	0.04	0.01	0.02	1.65	-0.54	0.39	0.41	-0.89	0.19	-0.53
PCM	CI-1040	1	PLB1	3.42	0.08	2.89	-0.43	0.63	0.48	-1.27	1.97	0.3	-1.23	-0.12	-1.1	0.22	0.17
PCM	CI-1040	1	PRKCD	7.78	0.76	0.88	1.48	-0.25	1.39	0.17	2.69	1.74	1.01	1.86	2.31	1.09	-0.97
PCM	CI-1040	1	ITGA2	3.72	2.1	1.17	2.08	0.45	-0.11	0.26	3.68	1.48	-0.3	-3.17	2.75	1.55	2.06
PCM	CI-1040	1	CRYL1	4.79	-0.82	0.46	-0.01	0.79	0.11	-0.1	-1.57	-0.85	-0.48	1.68	0.86	1.49	0.86
PCM	CI-1040	1	STAT6	5.26	2.28	-1.2	1.91	0.51	-0.04	1.42	2.53	-0.42	0.13	-0.38	1.43	1.92	0.65
PCM	CI-1040	1	STX3	3.47	-0.22	-0.72	1.97	0.26	-0.69	-1.56	0.59	-1.49	-2.83	2.54	-0.37	-1.15	-0.67
PCM	CI-1040	1	RAB4B	3.71	2	0.35	0.57	-0.93	1	-0.3	-0.79	-0.23	-0.47	0.71	1.66	-0.6	-0.39
PCM	CI-1040	1	PIK3CD	4.78	-0.04	3.71	-1.19	0.9	0.25	-0.22	1	1.07	0.37	1.82	1.76	0.74	-0.21
PCM	CI-1040	1	SUCLG2	3.6	-1.95	-2.19	0.99	1.27	0.27	1.01	1.08	1.55	0.96	2.03	2.48	0.17	1.53
PCM	CI-1040	1	ESRRA	3.61	1.17	-1.17	-0.81	0.72	0.65	0.67	1.9	2.15	-0.65	1.07	-0.3	0.31	0.43
PCM	CI-1040	1	A2M	5.44	0.04	0.12	-0.64	0.29	1.56	0.6	-0.58	-0.19	0.05	1.6	0.37	-1.15	0.98
PCM	CI-1040	1	RHOG	4.14	1.6	-2.81	1.46	-0.06	0.05	1.58	2.51	-0.35	0.28	0.53	1.71	0.99	1.11
PCM	CI-1040	1	COX5A	3.62	-0.43	1.22	0.8	0.66	1.66	1.18	-0.63	0.72	0.24	1.97	-1.32	-1.41	-0.92
PCM	CI-1040	1	GLUD2	5.82	0.65	-1.27	0.17	-1.74	0.93	0.97	0.61	-1.91	-0.91	1.11	-0.03	-0.76	1.21
PCM	CI-1040	1	PLA2G6	4.38	-1.71	-0.64	-0.59	-0.88	0.47	0.1	1.39	0.6	1.65	1.74	-1.88	-1.81	-0.9
PCM	CI-1040	1	PROS1	3.76	-1.23	0.07	-0.94	1.18	1.34	0.17	0.61	-1.48	-0.7	1.75	-0.52	-0.52	0.84
PCM	CI-1040	1	SHC4	7.52	-1.1	-0.47	-0.91	0.75	2.5	-1.35	1.17	0.47	-0.89	0.78	0.16	0.91	0.24
PCM	CI-1040	1	IRS2	4.61	-0.52	2.83	1.83	0.32	-1.31	-0.94	0.26	-0.28	-1.09	1.61	-0.03	0.62	-2.01
PCM	CI-1040	1	ARAP1	3.77	2.26	0.51	0.67	-0.14	-0.68	0.07	1.23	0.08	-1	0.73	2.27	1.4	1.58
PCM	CI-1040	1	MITF	6.7	-0.29	-0.67	0.32	0.21	0.31	0.18	1.02	-0.76	-0.35	2.91	1.44	0.19	0.78
PCM	CI-1040	1	APOD	5.34	-1.23	-1.24	3.55	0.99	0.45	-0.76	-1.02	-0.23	-1.42	1.53	-1.36	-1.32	-0.5
PCM	CI-1040	1	MMP1	4.9	2.48	1.09	4.17	-0.2	1	-0.33	0.27	0.79	0	-1.15	1.91	0.01	2.7
PCM	CI-1040	1	GSTK1	5.19	3.37	-1.58	0.56	1.03	1.08	-0.78	1.23	2.24	0.92	1.74	-0.03	0.71	1.4
PCM	CI-1040	1	PARVA	4.1	1.1	0.84	1.11	-0.31	-0.26	0.18	1.9	0.36	-0.57	0.47	2.18	-0.03	0.01
PCM	CI-1040	1	MMP17	6.44	-0.28	-1.55	-0.65	0	-0.39	1.53	2.01	-1.03	1	1.56	0.35	0.4	-1.13
PCM	CI-1040	1	NDUFS3	3.45	-1.24	0.16	-1.72	-0.64	1.05	1.25	0.83	-0.13	0.18	2.65	-0.82	-0.7	-0.54
PCM	CI-1040	1	ITGA1	3.21	-1.31	5.07	-0.89	-0.78	2.24	-0.05	3.39	0.04	0.51	-0.64	1.97	1.73	0.97
PCM	CI-1040	1	GPX1	3.55	0.9	1.64	0.76	0.55	-0.43	0.47	1.91	1.72	0.37	0.82	2.34	1	-0.01
PCM	CI-1040	2	ABCB4	4.96	-0.05	0.34	-1.13	1.66	1.64	-0.48	1.24	-0.66	-0.27	-0.18	-0.23	0.44	-0.25
PCM	CI-1040	2	RUNX3	5.76	-1.15	0.24	0.8	-0.72	0.13	-0.48	-0.61	-0.81	1.22	1.73	0.46	0.35	-1.3
PCM	CI-1040	2	SLAMF7	4.07	1.21	0.55	-0.79	-0.27	0.24	-0.13	0.98	1.76	1.8	1.22	0.65	-0.51	1.54
PCM	CI-1040	2	MAP2K3	4.36	0.49	0.15	0.21	0.88	0.36	0.17	1.51	-1.02	-0.02	1.07	0.93	-0.09	0.32
PCM	CI-1040	2	ATP6V1H	4.18	1.39	-1.8	1.3	-0.98	0.41	1.04	0.44	0.64	-0.14	0.91	1.83	1.51	1.53
PCM	CI-1040	2	HEXB	6.56	1.17	1.05	1.56	0.51	1.05	0.28	0.95	0.09	0.55	1.2	1.6	0.02	2.5
PCM	CI-1040	2	CASP8	3.38	0.17	1.28	0.77	1.04	-0.47	1.41	2.31	0.09	1.14	1.44	1.36	1.82	2.18
PCM	CI-1040	2	SLC12A2	3.32	0.83	1.35	1.69	-0.24	-0.13	-0.45	0.33	0.78	-1.78	1.22	-0.83	0.53	2.32
PCM	CI-1040	2	SP100	5.11	2.04	0.5	1.15	-0.01	-0.54	2.34	2.31	1.42	0.44	-1.7	2.5	2.41	2.25
PCM	CI-1040	2	IFI35	4.03	1.26	-0.6	0.7	-1.65	-0.7	2.31	0.14	0.31	0.36	-0.2	1.24	1.46	1.92
PCM	CI-1040	2	ATP1B3	3.71	1.45	0.51	0.09	0.41	-1.03	-0.3	0.37	1.69	-0.95	-0.23	-0.9	0.89	0.94
PCM	CI-1040	2	ST6GALNAC2	3.9	2.16	-0.31	0.3	-1.36	0.56	-0.58	0.59	1.23	-0.37	0.19	0.09	-1.19	-1.43
PCM	CI-1040	2	ST6GAL1	4.41	-0.62	-0.94	-1.59	0.87	0.5	0.05	1.17	2.02	-0.8	1.94	1.59	0.16	-1.08
PCM	CI-1040	2	MEF2C	4.61	-0.85	-1.06	-0.91	0.03	-0.98	-0.08	1.02	-0.6	1.1	0.5	-1.65	1.74	2.47
PCM	CI-1040	2	BAX	3.46	-0.38	-0.25	2.28	0.76	1.02	-0.43	1.48	-0.47	-0.11	0.95	1.97	1.57	0.56
PCM	CI-1040	2	PXN	3.42	1.68	-0.39	0.61	-0.86	-0.23	-0.78	2.1	0.12	-0.41	0.19	1.62	1.48	1.26
PCM	CI-1040	2	SLC26A4	4.51	-2.12	0.58	-0.8	-0.75	-1.32	-0.47	-0.76	-0.75	1.05	0.78	1.19	-0.76	-0.52
PCM	CI-1040	2	MED15	5.8	0.77	0.07	0.66	0.5	-0.14	1.55	0.61	-0.78	1.16	1.28	1.3	-0.54	1.6
PCM	CI-1040	2	SNU13	3.42	-1	-1.61	-0.17	1.71	0.87	0.65	0.21	0.75	-0.03	1.88	-1.43	-0.45	-0.67
PCM	CI-1040	2	TSPO	4.54	0.99	0.13	1.6	0.84	0.47	1.35	0.92	1.93	1.91	1.41	1.48	1.16	-0.6
PCM	CI-1040	2	TRPC4AP	3.21	2.56	-0.29	-0.1	0.51	0.3	-0.14	0.87	0.19	0.63	1.47	1.5	0.09	-0.56
PCM	CI-1040	2	FLT1	4.01	-2.79	-0.2	-0.32	-1.56	1.2	1.24	-0.16	0.33	1.13	0.3	1.66	1.44	1.45
PCM	CI-1040	2	PYCARD	4.54	2.91	1.67	1.09	-0.76	0.36	0.27	2.22	-0.86	-1.02	0.38	0.36	-0.54	0.55
PCM	CI-1040	2	ACSBG1	4.48	-0.17	1.54	0.72	-0.03	-1.19	-0.45	1.54	0.01	1.48	0.62	0.07	-0.13	0.26
PCM	CI-1040	2	ASAH1	4.54	0.05	-0.56	1.09	2.21	-1.08	-0.25	0.24	-0.41	0	1.42	-0.37	-1.46	-0.56
PCM	CI-1040	2	CDK6	3.35	1	2.2	0.2	-0.53	2.16	0.72	1.82	1.08	-2.01	-0.87	0.24	1.27	1.42
PCM	CI-1040	2	ATP6V0A4	3.65	0.59	2.75	-1.05	-0.4	0.31	-0.68	-0.78	-0.03	-0.01	0.7	-1.01	1.01	-1.26
PCM	CI-1040	2	PRKAR1A	3.78	-0.04	0.19	-0.23	1.17	-0.27	0.59	-0.95	0.27	-0.18	1.93	-0.55	-0.58	1.15
PCM	CI-1040	2	NFKB1	4.16	2.09	-0.76	-1.16	0.98	-0.21	1.45	2.61	-0.62	-1.29	-0.17	0.53	2.1	1.03
PCM	CI-1040	2	ST3GAL4	5.61	1.03	-0.18	-0.88	-0.59	-0.27	1.23	0.1	-0.84	-0.63	1.46	-1.05	-0.97	-0.5
PCM	CI-1040	2	CCND1	4.16	-0.62	0.07	1.53	-0.38	-0.1	0.02	2.59	1.63	-0.37	-0.05	1.67	0.82	1.75
PCM	CI-1040	2	HBEGF	3.22	1.71	1.67	1.62	-0.75	-0.61	-0.63	2.3	-0.55	0.88	-2.65	2.83	1.36	1.31
PCM	CI-1040	2	CCNG1	3.31	-2.87	1.15	1.58	1.07	1.24	-0.3	0.82	1.05	0.15	1.27	1.75	0.52	0.42
PCM	CI-1040	2	POLR3G	5.42	-2.59	-0.63	-0.15	0.17	0.47	0.21	0.14	-0.41	-0.38	1.63	1.28	0.34	1.44
PCM	CI-1040	2	KAT2B	6.9	-0.84	1.31	-1.4	-0.67	0.99	1.47	-1.16	0.39	0.97	1.58	1.26	0.04	-0.25
PCM	CI-1040	2	PLXNA1	3.49	1.25	2	0.25	-0.62	-0.79	-0.73	-0.05	1.43	-0.88	0.46	1.47	0.83	-0.39
PCM	CI-1040	2	MAPKAPK3	3.5	-1.2	-0.15	-1.13	1.13	0.01	0.99	2.22	1.86	0.52	2.36	0.9	0.77	0.77
PCM	CI-1040	2	RRP9	3.48	-1.07	-1.04	0.64	-0.33	-0.75	0.28	1.22	-1.37	0.82	2.07	-0.73	0.53	0.03
PCM	CI-1040	2	ST3GAL5	3.88	-0.92	-0.24	0.07	0.11	0.96	1.1	1.4	0.61	-0.41	1.68	-1.33	-0.52	-0.33
PCM	CI-1040	2	FHL2	3.32	0.02	1.41	1.14	0.75	-0.93	-0.73	2.71	-0.21	0.19	0.26	1.89	0.94	0.19
PCM	CI-1040	2	GALE	5.53	0.34	0.84	1.02	0.08	1.13	0.4	1.79	2.3	-0.77	1.69	1.19	1.51	-0.35
PCM	CI-1040	2	B4GALT6	5.47	-0.51	1.37	-1.36	0.64	-0.41	-0.87	0.12	0.1	-1.21	0.91	2.21	0.6	1.86
PCM	CI-1040	2	ELF1	5.19	1.6	0.27	1.62	0.51	1.05	2.22	1.22	0.41	-1.48	0.28	-0.23	2.39	1.04
PCM	CI-1040	2	CDK2	5.12	-0.51	0.35	-0.64	-0.97	-1.47	0.08	0.52	-1.83	-0.45	2.24	-0.93	0.52	-1.88
PCM	CI-1040	2	SMUG1	3.73	0.28	-1.23	0.24	0.23	0.31	-0.67	1.1	1.17	-1.47	2.9	0.25	0.54	0.13
PCM	CI-1040	2	ACSL3	5.97	0.12	0.98	0.29	-0.65	0.52	1.38	1.25	2.25	-1.75	1.2	0.51	-0.4	0.89
PCM	CI-1040	2	HTN1	4.05	1.01	1.11	0.69	1	1.6	-0.41	0.7	-0.35	-1.19	1.4	1.49	-0.35	1.08
PCM	CI-1040	2	STAT5A	5.81	3.19	0.86	-0.7	1.05	-1.28	0.31	0.91	-2.14	0.12	2.57	-0.09	1.41	-0.46
PCM	CI-1040	2	ATP6V1F	4.25	1.76	-1.49	0.27	0.6	1.66	-1.91	0.27	-0.89	-0.05	2.66	-1.19	-0.64	-0.6
PCM	CI-1040	2	CDC16	4.84	0.43	1.01	0.87	-1.02	1.19	-0.09	-0.85	-1.31	-1.14	1.95	0.55	0.97	1.27
PCM	CI-1040	2	SLC27A1	6.62	-0.32	-0.42	0.42	0.68	0.58	-0.03	1.11	1.62	2.34	2.82	0.68	-0.97	-0.64
PCM	CI-1040	2	SLC35D2	5.81	1.11	1.33	1.28	0.1	0.54	-1.06	0.93	0.94	0.07	1.67	2.11	2.11	2.6
PCM	CI-1040	2	ATP6V1E1	3.26	0.48	-1.3	0.96	-0.41	0.76	0.33	-0.56	-0.47	-0.52	0.81	1.03	-1.1	-1.3
PCM	CI-1040	2	LPIN3	4.42	3.59	-2.24	0.81	0.51	0.65	0.28	1.24	2.11	1.93	0.96	-0.99	0.31	1.75
PCM	CI-1040	2	CCNH	3.44	-0.81	-0.52	-0.33	-0.36	2.45	-0.03	1.38	-0.02	0.59	1.51	0.57	-0.5	1.81
PCM	CI-1040	2	CABLES1	5.82	-1.52	-3.25	-0.64	-0.58	0.92	-0.51	-0.69	-0.15	1.36	2.53	-0.69	-0.06	1.1
PCM	CI-1040	2	DDB2	4.15	0.36	1.46	1.81	-0.22	0.28	0.38	1.14	1.55	-0.49	1.13	1.45	0.62	0.19
PCM	CI-1040	2	PHC2	4.68	-0.1	0.69	0.25	1.58	1.64	-0.21	0.97	-1.02	-0.01	1.21	0.78	1.28	1.42
PCM	CI-1040	2	NPL	6.45	1.88	0.32	-1.48	-1.42	1.52	1.51	-0.41	1.59	-0.23	1.89	-0.44	1.55	1.31
PCM	CI-1040	2	CYP27A1	6.86	0.1	2.12	0.05	-0.65	0.66	-0.65	0.45	-2.13	1.19	2.33	0.17	1.69	-0.22
PCM	CI-1040	2	GMPR	4.5	1.01	2.76	0.4	0.1	-1.03	1.37	0.66	-1.35	0.4	2.01	-1.12	-1.55	-1.91
PCM	CI-1040	2	HMGA1	3.63	-1.72	2.23	0.27	-0.05	-1.12	-0.73	2.3	-0.67	0.9	-1.18	2.07	2.12	2.07
PCM	CI-1040	2	GLCE	3.59	0.45	-0.34	-0.12	0.43	0.56	-0.89	-0.83	-0.81	0.15	0.18	-0.6	0.78	1.8
PCM	CI-1040	2	PRKG2	5.85	-0.68	0.95	1.14	1.57	1.5	-1.12	0.92	0.78	1.02	1.9	-0.61	0.62	2.65
PCM	CI-1040	2	GPAT3	3.68	-2.85	-0.72	0.81	1.29	1.7	0.53	0.94	0.15	-0.86	0.23	1.26	2.15	2.55
PCM	CI-1040	2	HSPG2	3.43	1.17	2.91	2.58	0.97	-0.43	0.69	1.52	2.7	0.56	-0.23	-0.79	-0.02	0.69
PCM	CI-1040	2	ECM1	5.01	-0.61	-0.02	0.08	0.49	2.47	-1.13	1.8	-1	0.44	-0.38	0.21	-1.46	-0.65
PCM	CI-1040	2	ATP6V0D2	5.22	0.85	0.77	0.11	1.74	0.49	-0.66	1	-0.96	1.7	0.73	0.03	0.77	0.72
PCM	CI-1040	2	ATP6V1C1	3.35	-0.89	-1.58	1.2	0.35	1.03	0.27	-0.22	-0.4	-0.38	1.48	-0.02	0.49	1.69
PCM	CI-1040	2	SLC13A3	4.75	-0.62	-0.62	-1.11	-0.46	0.36	0	1.02	0.92	0.31	2.68	-0.03	0.16	-1.07
PCM	CI-1040	2	GPAT4	4.53	-0.41	-0.63	1.43	0.72	0.67	-0.2	-0.43	-1.72	0.18	2.13	-0.61	0.81	0.35
PCM	CI-1040	2	ATP1A1	8.39	2.73	2.32	-0.08	1.78	0.18	-0.12	-0.18	1.01	0.12	2.73	0.45	0.37	0.99
PCM	CI-1040	2	CXCL1	4.18	0.35	0.55	0.66	1.21	0.15	0.94	1.6	0.2	0.46	-0.92	0.18	1.23	1.68
PCM	CI-1040	2	FABP7	3.68	-0.87	-0.98	-0.13	-0.16	0.72	-0.83	-1.97	0.49	-0.04	1.1	-1.07	0.86	-1.24
PCM	CI-1040	2	HEY1	4.62	-0.55	-0.83	1.26	-0.73	-0.14	-0.93	0.2	-0.41	-1.14	2.14	0.21	1.94	0.18
PCM	CI-1040	2	ADCY1	4.24	-0.95	-1.27	-1.25	-0.64	-1.01	-0.82	-0.74	-0.02	1.38	1.59	-1.05	-1.46	-1.67
PCM	CI-1040	2	TAF10	3.59	0.06	-1.82	1.02	-0.52	-0.35	0.41	2.03	1.04	-0.48	0.28	1.43	0.96	-0.48
PCM	CI-1040	2	CTNNB1	5.87	-1.69	2.29	-0.49	0.15	-0.41	0.2	0.4	2.21	0.04	1.64	0.7	0.97	-0.07
PCM	CI-1040	2	IRF2	3.35	1.78	1.27	0.34	1.83	-1.67	2.15	1.55	-0.98	0.42	-0.95	1.49	0.24	2.09
PCM	CI-1040	2	CXCL8	3.26	1.03	1.1	1.55	0.82	-0.27	0.54	3.29	0.1	-0.23	-2.49	2.19	1.27	1.43
PCM	CI-1040	2	AGPAT2	3.98	1.6	1.45	1.1	-0.52	-0.57	-1.02	1.19	-0.7	1.9	1.99	0.42	-0.71	1.46
PCM	CI-1040	2	NPAS2	7.3	-0.89	1.32	0.46	1.07	0.27	0.85	2.99	0.75	-0.31	1.23	1.73	0.41	1.51
PCM	CI-1040	2	MUC7	5.02	2.15	-0.32	0.21	0.83	1.78	0.45	0.45	-1.86	1.48	0.84	2.06	-0.59	-0.08
PCM	CI-1040	2	C3AR1	3.22	-0.9	-0.56	1.07	-0.57	1.2	0.25	-0.3	0.84	0.35	0.29	1.89	0.95	2.43
PCM	CI-1040	2	ISG20	3.91	1.22	-0.23	-0.13	-0.71	0.95	2.42	1.03	0.71	-1.81	-0.45	0.78	1.22	0.7
PCM	CI-1040	2	PLK3	5.76	0.2	0.63	2.99	1.39	-0.37	-0.09	2.02	0.48	1.03	0.79	1.46	1.63	-0.31
PCM	CI-1040	2	UGT8	3.43	-1.54	1.6	0	1.44	-0.05	-0.2	-0.39	2.05	-0.63	1.26	-1.5	1.61	-0.41
PCM	CI-1040	2	FOSL1	3.4	-0.89	0.76	1.1	0.1	-0.32	-0.34	1.88	-0.59	0.19	-0.58	1.81	1.5	2.71
PCM	CI-1040	2	GBA	3.71	-0.74	-1.35	1.73	-1.08	0.56	-0.47	1.2	-0.59	0.52	0.83	1.43	0.22	0.15
PCM	CI-1040	2	MX2	3.9	2.01	-0.01	-0.24	-0.37	-1.03	2.74	-0.14	0.19	-0.83	1.31	1.15	1.35	0.8
PCM	CI-1040	2	POLR1D	4.8	-0.3	1.79	1.24	-0.16	0.92	0.25	0.91	0.65	0.43	1.66	-0.24	0.29	0.04
PCM	CI-1040	2	PPARA	3.85	0.5	2.2	0.65	0.8	0.76	1.57	-0.31	-0.11	1.93	-0.43	-0.17	1.14	-0.57
PCM	CI-1040	2	GM2A	4.15	1.89	-0.78	-0.3	0.23	-1.23	-1.08	2.59	1.55	0.68	1.79	0.9	-2.07	1.19
PCM	CI-1040	2	CASP4	4.26	2.09	2.66	1.45	-0.06	0.48	-0.3	0.6	-0.75	-0.25	-0.57	2.45	1.77	1.8
PCM	CI-1040	2	ENTPD6	3.41	-0.22	-1.78	-0.66	-0.1	-0.85	0.35	-0.04	0.63	0.42	0.34	-0.17	0.09	-0.27
PCM	CI-1040	2	HES5	3.53	2.59	5.23	2.57	0.31	-0.24	0.72	0.09	-1.02	1.42	0.17	1.88	-0.96	0.04
PCM	CI-1040	2	SLC26A6	4.11	-0.76	1.11	-0.04	-0.15	1.06	0.33	1.01	-1.5	0.38	1.91	1.37	-0.08	-0.41
PCM	OSU-03012	1	BID	3.53	1.29	-1.39	0.6	-0.68	-1.2	-0.48	1.66	0.87	-0.14	1.76	1.5	0.44	1.9
PCM	OSU-03012	1	SARS	3.31	1.57	1.86	1.6	1.97	1.42	0.71	-0.35	0.83	1.86	1.15	-0.11	1.17	-0.09
PCM	OSU-03012	1	RPL18	3.66	0.99	1.09	0.01	2.13	1.9	1.29	1.57	0.31	1.23	1.8	-0.84	1.18	-0.64
PCM	OSU-03012	1	IKBKAP	3.82	2.5	0.42	0.72	-0.78	1.04	-0.52	-0.02	-0.06	1.38	2.8	0.56	1.75	1.35
PCM	OSU-03012	1	CSNK2A2	3.48	-0.77	0.02	0.04	0.46	2.02	-0.17	1.29	1.37	0.27	1.68	0.5	1.15	0.55
PCM	OSU-03012	1	MAP2K7	3.63	1.96	0.3	0.87	1.9	1.44	0.45	0.73	0.93	1.35	0.74	-0.02	-0.67	1.88
PCM	OSU-03012	1	PPP1R15A	3.21	-0.89	1.18	0.99	1.36	2.44	0.43	1	1.24	0.62	1.1	-0.07	0.69	1
PCM	OSU-03012	1	SNW1	4.28	0.86	1.59	0.83	0.79	1.15	0.81	1.74	0.31	-1.43	1.69	0.52	0.85	-0.34
PCM	OSU-03012	1	SRSF5	3.57	-0.07	1.18	0.12	0.88	0.26	0.78	1.13	0.62	0.14	1.86	-1.18	1.89	-0.06
PCM	OSU-03012	1	YY1	3.31	0.93	0.3	-0.83	0.95	0.64	2.04	2.09	0.59	1.18	2.61	-0.92	-0.36	-1.03
PCM	OSU-03012	1	TRIB3	3.87	-0.47	2.08	1.09	1.15	2.61	1.62	1.48	0.99	0.58	1.59	0.41	1.29	1.18
PCM	OSU-03012	1	CSNK2A1	3.8	-1.8	-0.87	2.53	2.57	2.09	1.12	1.63	-0.29	0.64	2.43	0.47	0.61	0.65
PCM	OSU-03012	1	KAT8	3.24	-0.84	0.5	2.05	1.84	2.02	0.49	0.33	1.85	-0.06	1.56	0.79	-0.69	0.71
PCM	OSU-03012	1	CDC37L1	3.35	1.3	0.46	1.06	0.91	0.63	0.03	1.35	-0.19	2.19	1.64	0.29	-0.09	0.21
PCM	OSU-03012	1	UBE2R2	3.28	1.52	0.77	0.51	1.52	2.32	0.87	0.81	-0.37	-0.06	1.49	0.38	0.61	1.07
PCM	OSU-03012	1	ELP4	3.77	1.03	0.24	1.43	1.39	-0.14	1.46	1.03	-1.45	0.18	2.01	-0.07	0.61	1.41
PCM	OSU-03012	1	RPS12	3.9	0.24	1.61	0.95	2.38	1.29	0.27	1.67	0.8	0.59	1.6	-0.79	-0.05	0.83
PCM	OSU-03012	1	TARS	4.06	1.71	0.85	1.86	1.2	0.66	2.09	0.7	0.56	0.48	1.84	1.94	1.27	0.54
PCM	OSU-03012	1	RPL5	4.22	2.13	1.23	1.38	2.44	-0.96	-0.21	1.32	0.96	1.24	1.75	-0.46	0.79	-0.04
PCM	OSU-03012	1	ATF1	4.46	1.25	1.94	1.62	-0.17	0.95	0.58	2.2	0.16	1.32	2.3	0.82	2.22	0.04
PCM	OSU-03012	1	TTF1	3.25	1.18	-0.3	0.86	0.17	-0.23	0.19	1.11	1.93	-0.38	0.37	-0.56	1.29	2.17
PCM	OSU-03012	1	SNRPB	3.63	-0.47	0.45	1.62	2.53	0.38	-0.58	2.29	0.92	-0.24	1.86	0.05	0.97	0.97
PCM	OSU-03012	1	ATF4	4.19	0.55	2.16	1.16	1.51	2.37	1	0.57	0.29	0.52	2.39	0.96	0.74	0.47
PCM	OSU-03012	1	RPL27	3.71	1.56	1.73	0.11	2.05	-0.06	1.58	2.05	1.14	0.15	1.18	-0.37	1.04	0
PCM	OSU-03012	1	SLC38A2	3.43	-1.29	0.95	0.33	-0.9	1.31	0.46	1.33	1.98	1.52	2.76	1.25	0.78	-0.49
PCM	OSU-03012	1	RPS15A	4.07	0.41	0.66	1.12	1.41	0.72	1.18	2.18	1.52	-0.21	1.66	-1.77	1.93	0.53
PCM	OSU-03012	1	YARS	3.5	1.31	-0.03	1	2.53	1.98	2.01	0.64	0.97	0.87	2.37	0.68	0.22	0.61
PCM	OSU-03012	1	PSAT1	3.22	0.69	2.3	1.58	1.96	1.59	1.35	-0.64	0.34	0.06	-1	2.25	1.57	0.28
PCM	OSU-03012	1	TRA2B	3.46	0.85	1.18	1.7	-0.36	0.95	-0.72	0.92	1.33	-0.67	2.01	-0.49	1.96	0.7
PCM	OSU-03012	1	CDK9	3.74	0.77	0.66	1.31	-0.03	0.62	0.87	0.71	0.6	-0.57	1.29	0.7	1.25	1.96
PCM	OSU-03012	1	RPL35	4.96	1.57	1.6	1.35	1.35	0.33	0.42	1.99	1.07	-0.5	1.37	-0.66	1.34	1.89
PCM	OSU-03012	1	RPS6	3.76	0.75	0.64	1.44	1.27	0.08	-0.32	0.82	0.82	0.69	2.27	0.45	1.16	0.13
PCM	OSU-03012	1	RSL24D1	4.21	0.47	2.32	0.95	3.2	1.18	0.73	1.73	0.67	1.56	1.05	0.25	0.97	0.83
PCM	OSU-03012	1	YARS2	3.37	1	-0.47	1.16	-0.21	1.96	0.22	0.85	1.4	0.57	3.27	2.31	0.71	-0.96
PCM	OSU-03012	1	RPS11	3.31	1.25	1.47	0.36	1.29	1.92	1.98	0.99	1.88	1.99	1.79	0.3	0.52	-1.71
PCM	OSU-03012	1	RPL13A	3.2	-0.33	0.83	0.27	0.31	1.63	0.56	2.24	1.45	1.8	1.45	0.61	0.76	-1.24
PCM	OSU-03012	1	RPL11	4.43	0.75	0.64	1.48	1.72	0.09	0.71	3.07	0.77	0.62	2.46	-1.57	1.03	-0.4
PCM	OSU-03012	1	MCL1	3.94	0.75	-0.04	0.94	0.22	1.38	1.27	1.46	-0.03	1.1	2.72	0.66	2.22	0.25
PCM	OSU-03012	1	RPL37	4.93	2.54	0.96	0.49	2.8	0.43	1.56	1.44	0.18	1.47	2.46	1.06	1.58	0.5
PCM	OSU-03012	1	OGT	3.26	0.97	0.73	-0.26	3.53	2.04	0.29	0.55	-0.55	1.78	-0.04	1.64	1.22	0.98
PCM	OSU-03012	1	FAU	4.58	0.74	0.55	2.44	1.76	0.87	0.97	2.1	0.8	-0.52	1.91	-1.83	0.74	0.96
PCM	OSU-03012	1	EEF1A1	3.3	1.28	0.57	-0.87	0.23	1.07	-0.07	2.09	0.8	1.78	0.96	-0.04	0.55	1.07
PCM	OSU-03012	1	EIF4A2	3.34	0.13	1.15	-0.95	-0.25	1.4	0.22	1.83	0.81	1.22	1.31	0.84	0.88	-1.27
PCM	OSU-03012	1	RPL8	3.98	2.13	0.63	0.24	1.91	0.34	0.37	0.91	1.21	-1.43	3.27	-0.77	0.74	1.16
PCM	OSU-03012	1	UBXN1	4.61	-0.57	-0.96	2.56	1.83	1.46	0.31	2.74	1.4	1.09	0.62	-1.31	1.16	2.12
PCM	OSU-03012	1	MAGOH	4.18	2.2	1.04	1.69	0.64	0.69	-0.13	0.6	0.81	1.4	3.69	-1.58	1.93	0.91
PCM	OSU-03012	1	RPL9	5.02	2.17	1.16	0.79	2.54	0.99	0.24	3.22	0.27	1.2	1.18	-0.37	0.88	0.66
PCM	OSU-03012	1	UBXN7	3.48	0.68	0.02	1.69	-0.3	0.76	1.05	1.17	0.02	-0.59	0.88	0.57	1.35	1.21
PCM	OSU-03012	1	TAF1D	3.44	0.22	0.61	0.04	1.16	0.95	0.18	3.7	0.57	0.57	0.1	0.54	0.59	-0.36
PCM	OSU-03012	1	POLL	3.59	-0.3	0.33	2	1.43	1.88	1.39	1.88	0.8	1.1	2.29	-1.09	0.96	-0.89
PCM	OSU-03012	1	CD2BP2	3.38	-0.81	0.62	2.39	-0.51	2.34	0.6	1.75	1.6	-0.93	2.11	-0.76	1.9	-0.2
PCM	OSU-03012	1	JUNB	3.53	0.69	-0.39	-0.49	1.68	0.03	1.02	0.89	3.14	0.15	1.72	-0.82	0.59	0.67
PCM	OSU-03012	1	MSL2	3.81	2.25	0	-0.11	0.56	1.31	0.11	2.17	1.4	1.11	1.32	-0.73	0.72	-0.32
PCM	OSU-03012	1	XPOT	3.22	1.38	1.42	1.3	1.82	1.03	1.43	1.49	0.35	1.57	1.18	0.78	0.87	-0.15
PCM	OSU-03012	1	MCRS1	3.39	0.92	0.15	0.48	0.9	0	1.48	2.93	1.15	1.33	2.11	-0.83	-0.9	2.33
PCM	OSU-03012	1	IARS	4.51	1.2	2.3	1.85	0.73	1.1	0.32	0.1	0.94	0.36	1.57	1.54	2.02	1.86
PCM	OSU-03012	1	WDR5	3.4	0.98	-0.36	0.62	1.08	0.97	-0.25	1.72	0.64	-0.65	1.09	-0.85	1.96	1.85
PCM	OSU-03012	1	RPS4X	3.21	0.49	1.02	0.18	1.12	0.63	0.96	1.09	0.81	1.61	-0.09	0.89	1.74	0.1
PCM	OSU-03012	1	RACK1	3.59	1.24	1.27	1.11	2.22	0.83	0.13	1.52	1.69	1.21	1.78	-1.32	1.61	0.3
PCM	OSU-03012	1	RPS18	4.45	1.19	1.07	0.06	2.01	2.81	1.82	2.4	0.08	1.93	1.97	-0.32	0.15	-0.12
PCM	OSU-03012	2	KDM1A	3.25	-0.29	0.44	1.7	0.82	0.06	0.22	1.85	2.15	-0.33	1.51	-0.95	-0.64	1.02
PCM	OSU-03012	2	MAT2B	3.44	1.12	2.38	0.09	1.26	0.13	-1.09	-0.05	1.41	0.25	1.51	-0.64	1.26	1.12
PCM	OSU-03012	2	SNCAIP	3.8	1.26	-0.25	1.72	-1.91	0.68	0.36	0.66	1.16	-0.82	0.98	0.88	-0.69	1.37
PCM	OSU-03012	2	PRKCQ	3.48	0.78	2.01	1.53	1.12	1.37	0.15	0.36	-0.49	1.3	0.51	-0.47	1.63	0.88
PCM	OSU-03012	2	SALL4	3.53	0.7	2.64	1.33	0.61	0.68	0.99	1.76	-0.53	-0.52	0.87	0.04	0.5	0.49
PCM	OSU-03012	2	EGR1	4.47	1.14	1.74	0.52	1.1	0.16	0.52	0.23	1.4	0.85	0.48	1.22	2.05	0.22
PCM	OSU-03012	2	RBCK1	3.66	-0.32	0.52	-0.34	1.81	2.25	1.3	2.21	1.56	0.46	1.23	1.52	1.06	1.03
PCM	OSU-03012	2	MMP13	3.56	0.51	1.8	-0.42	0.44	1.58	-0.29	0.55	2.36	-0.11	1.89	0.66	0.01	1.41
PCM	OSU-03012	2	UHRF2	3.57	1.34	0.57	1.37	1.71	1.31	-1.31	1.42	-1.38	0.43	1.25	0.2	0.88	0.68
PCM	OSU-03012	2	GLUD1	3.36	-0.13	-0.04	-0.43	1.56	0.33	0.91	1.19	0.96	-0.14	1.08	1.8	0.98	1.52
PCM	OSU-03012	2	PCGF6	3.34	0.93	1.85	-0.91	1.88	-0.04	0.78	1.3	0.97	0.48	2.39	-0.37	-0.25	1.7
PCM	OSU-03012	2	MED30	3.53	2.01	0.75	1.74	1.89	0.41	2.03	-0.59	-0.41	-2.24	2.91	-0.2	-0.01	0.41
PCM	OSU-03012	2	JMJD1C	4.04	0.89	1.16	0.56	-0.66	1.55	-0.36	0.87	2.06	0.72	1.17	0.2	1.16	1.28
PCM	OSU-03012	2	LCOR	3.24	1.7	0.96	-0.66	-1.48	-0.74	-0.52	1.29	0.92	0.78	2.38	-1.34	-0.13	0.47
PCM	OSU-03012	2	LAMB3	3.35	-0.26	-0.89	-1.04	-0.66	1.82	-0.34	1.86	1.17	-0.68	1.32	0.98	0.4	-0.35
PCM	BX-795	1	TBXA2R	3.39	-1.08	1.81	1.67	0.26	1.09	-1.04	1.57	-0.17	1.68	-0.96	1.51	0.98	1.59
PCM	BX-795	1	PAFAH1B1	3.49	0.79	0.89	1.16	0.86	0.51	1.4	0.32	-1.29	0.42	0.44	0.85	0.8	0.67
PCM	BX-795	1	PLAUR	4.14	1.58	1.58	-0.52	-1.09	1.61	-1.61	-0.03	0.39	-1.26	2.52	1.59	0.6	1.57
PCM	BX-795	1	DCN	4.04	-0.97	0.89	2.11	-0.28	0.82	-1.73	-0.86	1.71	1.94	0.42	0.14	-0.23	0.87
PCM	BX-795	1	MVP	3.31	2.09	0.47	-0.54	-0.76	-1.8	-0.88	0.48	0.26	-1.15	0.52	1.62	1.51	3.09
PCM	BX-795	1	TUBG2	4.01	1.15	0.18	0.21	-2.53	1.64	0.03	0.6	-1.01	-0.15	1.84	1.08	0.76	1.55
PCM	BX-795	1	TRIO	4.79	0.1	2.19	-0.05	0.34	0.34	-0.27	1.65	1.13	-0.15	-0.38	1.63	-0.94	1.78
PCM	BX-795	1	GNAI3	4.21	0.6	0.37	-0.05	1.1	0.15	0.88	0.09	0.09	0.46	2.04	0.22	0.79	1.04
PCM	BX-795	1	PFN2	4.44	-1.33	2.1	1.45	-0.23	1.94	0.63	1.34	1.99	0.69	1.31	-0.05	0.31	0.26
PCM	BX-795	1	CYBRD1	3.54	1.12	-0.33	0.9	-0.8	0.64	-1.57	2.31	-0.85	1	0.6	0.6	0.28	0.5
PCM	BX-795	1	SYNJ2	5.27	-0.87	-1.34	0.22	1.32	-0.76	1.68	1.21	1	1.19	1.36	1.29	1.57	2.94
PCM	BX-795	1	TGFB2	4.27	0.98	1.88	0.71	0.24	2.2	-0.78	1.69	-0.17	-1.31	0.16	2.27	-0.42	1.32
PCM	BX-795	1	MYH9	4.49	1.56	1.28	-0.04	0.39	1.35	0.12	0.78	-0.04	-1.2	0.49	1.25	0.26	0.41
PCM	BX-795	1	STX4	4.18	1.71	-2.33	1.11	0.46	-0.2	-0.16	0.82	1.99	1.08	2.18	1.33	1.92	1.12
PCM	BX-795	1	TGFB1	8.15	1.45	2.19	0.87	-0.38	1.5	2.26	2.67	0.91	0.1	2.55	1.33	0.98	2.18
PCM	BX-795	1	DNM1	5	-0.12	2.66	0.12	-1.83	-0.36	1.98	1.38	1.42	-0.29	3.44	2.23	0.89	0.79
PCM	BX-795	1	CXCL12	4.03	0.42	-0.9	1.32	0.13	-0.34	-0.62	-0.24	1.19	0.53	1.88	-0.26	2.01	2.52
PCM	BX-795	1	CCL2	4.1	-1.1	0.65	0.63	0.02	1.05	-0.57	1.62	-0.12	0.48	1.74	0.81	-0.43	0.38
PCM	BX-795	1	COL1A1	6.69	0.14	1.06	0.4	-0.35	0	-0.19	1.67	1.73	1.05	0.84	1.58	1.63	2.86
PCM	BX-795	1	SMURF2	3.63	0.94	1.72	-0.27	-0.55	1.55	-0.56	0.96	-0.19	0.55	2.1	2.11	-0.41	2.03
PCM	BX-795	1	WNT5B	7.23	1.26	2.15	0.49	0.45	0.19	-0.49	2.77	0.14	0.86	1.13	0.48	0.23	3.7
PCM	BX-795	1	COL12A1	4.8	1.35	-0.17	0.06	-0.46	1.35	-0.29	1.02	1.04	0.78	1.31	1.06	1.01	0.63
PCM	BX-795	1	EXOC2	3.37	0.32	0.33	0.11	0.79	1.48	-0.61	1.67	1.21	0.26	-0.02	-0.09	0.5	1.29
PCM	BX-795	1	FGF1	3.84	0.3	2.43	0.99	0.56	-0.04	-0.96	0.28	-0.49	2.32	0.11	0.97	-0.86	1.87
PCM	BX-795	1	SMAD5	3.24	-1.37	1.73	0.48	1.32	0.52	1.59	0.47	0.21	0.19	1.23	-0.62	-1.57	1.68
PCM	BX-795	1	PDGFRB	5.84	-1.12	0.86	0.84	0.9	0.66	-0.23	1.53	2.1	0.42	-0.03	0.6	2.38	1.21
PCM	BX-795	1	WNT5A	5.94	0.77	0.34	0.26	-0.17	0.27	-1.08	0.65	2	-0.64	2.88	1.94	0.57	1.32
PCM	BX-795	1	GCG	3.52	0.09	0.42	3.56	1.73	0.47	-0.43	1.22	-1.3	0.33	0.48	-0.01	0.73	0.6
PCM	BX-795	1	FN1	4.28	1.11	1.51	0.67	0.83	0.71	-0.97	-1.32	1.54	0.25	-1.58	-0.36	0.02	1.86
PCM	BX-795	1	AKT3	4.16	0.91	3.11	2.18	1.7	0.27	-0.61	2.25	0.75	-0.76	-0.85	-0.35	-0.33	0.57
PCM	BX-795	1	RGS4	3.58	-0.84	1.85	0.8	-0.84	0.26	-1.38	0.92	-0.52	1.43	2.01	0.71	-0.89	1.66
PCM	BX-795	1	B4GALT2	4.24	1.01	1.79	0.95	0.35	0.45	0.31	-0.38	1.76	0.65	1.5	-0.97	-0.34	1.29
PCM	BX-795	1	MAPKAP1	3.28	1.26	-0.38	0.3	1.28	0.73	-0.99	0.42	-0.07	2.07	1.84	-0.19	0.31	1.01
PCM	BX-795	1	SORBS3	3.3	-1.56	3.26	0.82	-0.2	-0.28	-1.03	2.12	-2.25	0.52	0.95	0.68	-0.02	1.53
PCM	BX-795	1	LRP1	3.75	0.25	0.3	0.64	-1.79	-0.43	-0.01	0.56	0.8	1.86	0.07	0.27	0.38	0.72
PCM	BX-795	1	TRIP10	3.38	2.11	1.3	-0.64	0.29	1.02	0	1.29	2.06	1.08	2.41	-0.05	0.15	0.43
PCM	BX-795	1	GNG11	5.38	0.48	1.8	0.44	0.4	0.69	-1.06	2.06	-1.07	0.4	-0.17	0.67	0.87	2.25
PCM	BX-795	1	CHN1	4.91	-0.2	0.77	1.46	-1	1.58	-0.04	1.38	-0.48	-0.42	1.96	0.84	0	1.22
PCM	BX-795	1	SNAP25	3.22	-0.83	-0.86	1.14	-0.93	0.7	0.5	2.38	0	-0.62	-0.24	0.14	-0.35	1.29
PCM	BX-795	1	EPHB2	3.94	2.05	1.14	0.06	0.13	-0.42	0.05	1.52	2.37	-0.86	1.62	1.9	0.16	1.38
PCM	BX-795	1	PDGFRA	5.8	-2.03	2.58	0.61	0.81	1.49	-1.23	2	-0.78	0.98	1.49	0.56	1.37	3.05
PCM	BX-795	1	ANXA1	3.25	2.23	2.23	-0.2	-1.27	1.19	-0.93	0.07	-1.91	1.57	1.69	0.33	0.78	1.08
PCM	BX-795	1	ITGA11	4.61	0.38	-0.69	-0.1	-0.71	0.06	-0.41	-0.22	1.2	1.66	1.04	2.4	1.94	1.05
PCM	BX-795	1	ACTR1A	4.74	-0.5	0.09	1.58	1.75	1.18	-0.27	1.87	0.25	0.71	-0.22	-0.75	-0.03	2.54
PCM	BX-795	1	CH25H	4.57	2.6	-0.77	0.94	1.48	0.79	-0.04	0.11	1.06	0.44	0.66	-0.72	2.8	0.12
PCM	BX-795	1	ITGAV	4.55	1.8	1.97	2.16	-0.77	1.48	1.05	0.68	0.64	-1.2	1.11	1.53	-0.87	-0.12
PCM	BX-795	1	SEC31A	4.02	0.56	0.63	0.87	1.51	1.3	-0.07	-1.3	1.65	-0.9	1.04	1.39	-0.31	0.88
PCM	BX-795	1	FGF2	6.02	0.03	1.78	1.11	0.72	0.64	-1.33	2	0.18	1.38	2.88	1.1	0.79	2.15
PCM	BX-795	1	INHBE	4.55	1.9	1.79	-0.22	-0.13	-0.51	1.53	0.03	2.05	0.49	0.23	0.37	2.23	-0.85
PCM	BX-795	1	LUM	3.86	-0.43	0.83	2.38	-0.75	0.88	-1.1	1.07	1.38	0	-1.2	0.23	0.1	1.3
PCM	BX-795	1	KERA	3.48	0.84	-0.46	3.99	0.75	0.81	-0.65	0.6	-1.11	1.01	0.41	0.07	-1.19	1.02
PCM	BX-795	1	CACNA1A	3.79	1.37	0.54	-0.83	-1.23	0.23	0.45	0.66	0.12	0	1.27	1.31	1.07	0.43
PCM	BX-795	1	ITGB3BP	3.24	-0.36	2.41	0.78	0.74	0.67	1.91	0.41	0.06	0.43	1.74	-1.05	-0.25	1.64
PCM	BX-795	1	COL8A1	4.07	1.51	1.21	0.17	-0.85	1.01	-0.12	-1.43	-0.14	1.03	1.76	1.48	1.72	2.27
PCM	BX-795	1	EPHA5	4.89	1	1.53	3.18	-1.12	0.34	-0.45	2.35	1.07	1.85	0.64	-0.88	-1.21	2.31
PCM	BX-795	1	RASA1	3.7	1	0.67	-0.11	1.22	1.38	0.58	-0.64	0.91	-0.65	1.97	1.5	0.12	2.94
PCM	BX-795	1	GNA12	4.78	1.36	0.92	1.07	-0.05	0.4	-0.04	-0.48	-0.28	0.15	1.36	1.05	0.05	2.51
PCM	BX-795	1	ITGB1	6.65	0.83	1.69	0.65	0.57	1.42	-1.09	2.75	0.57	-1.02	2.3	1.85	0.06	2.61
PCM	BX-795	1	SEC24D	4.36	0.95	-0.88	0.01	0.07	2.93	-1.01	-0.78	1.51	-1.34	1.28	0.89	-0.82	2.06
PCM	BX-795	1	CACNA2D4	3.68	0.42	-0.25	-1.13	-0.68	0.11	-1.11	0.71	2.15	0.83	2.6	1.59	1.98	1.42
PCM	BX-795	1	EDNRA	3.54	-0.26	0.83	3.54	-0.53	0.88	-0.97	-1.58	0.33	0.52	1.06	-0.9	0.09	2.13
PCM	BX-795	1	THY1	5.51	-0.22	1.46	1.77	0.45	0.95	-0.47	2.58	0.66	1.12	0.98	0.71	0.52	-1.07
PCM	BX-795	1	ANGPT1	4.29	0.32	0.28	1.81	-1.05	-0.42	-1.07	0.67	0.8	0.47	1.25	-0.1	1.55	1.17
PCM	BX-795	1	PRKCA	5.66	-1.05	2.17	1.22	1.83	0.42	0.86	0.5	0.5	0.24	2.01	-0.14	0.22	4.5
PCM	BX-795	1	NRG1	5.16	1.55	1.55	2.35	-0.42	0.48	0.58	1.83	-1.16	-0.07	2.12	0.64	-0.65	2.68
PCM	BX-795	1	NECAP2	4.21	1.07	0.94	-0.91	0.3	1.46	-0.3	0.77	0.84	0.3	0.21	0.67	0.75	2.06
PCM	BX-795	1	SHC1	3.5	0.75	0.8	0.12	0.6	0.81	-0.28	0.55	1.15	0.57	0.49	1.34	-0.21	0.41
PCM	BX-795	1	F2RL2	4.55	0.64	0.7	1.17	0.76	-0.12	-0.62	0.61	2.04	0.57	1.54	0.11	-0.34	1.2
PCM	BX-795	1	COL1A2	6.21	0.92	2.96	0.71	0.67	-0.61	-0.12	1.55	0.34	2.51	0.79	0.67	0.69	0.97
PCM	BX-795	1	NDEL1	3.3	1.75	2.22	0.06	-0.38	1.78	-0.78	-1.24	-1.09	-0.36	1.2	1.11	-0.35	0.58
PCM	BX-795	1	TPM4	3.98	0.94	1.56	0.15	2.37	0.31	-0.25	-0.24	1.79	-0.6	-1.06	0.64	-0.13	0.18
PCM	BX-795	1	COL3A1	4.62	-0.6	2.26	0.81	-0.17	0.6	-0.54	0.18	2.41	1.82	1.23	-0.81	0.57	0.66
PCM	BX-795	1	ALCAM	3.66	1.77	1.93	-0.14	0.2	1.21	1.74	0.27	0.87	-1.7	1.58	0.3	-2.21	2.32
PCM	BX-795	1	FPR1	3.73	0.76	-0.16	0.8	-1.58	-0.17	-2.14	2.18	1.67	1.22	0.05	1.68	-0.75	1.45
PCM	BX-795	1	PIK3CD	3.31	1.63	1.45	-0.29	-0.92	1.15	-0.61	2.62	0.77	2.17	-0.28	1.21	-0.27	1.21
PCM	BX-795	1	SPHK1	5.32	1.27	1.07	-0.78	1.21	1.75	0.04	0.14	1.08	0.82	1.64	1.31	0	2.67
PCM	BX-795	1	BDNF	5.55	0.55	1.79	-0.35	-0.38	0.71	-1.09	2.21	1	0.54	2.32	1.8	-0.31	2.09
PCM	BX-795	1	HTR1F	3.57	-0.32	0.65	-0.33	0.88	0.73	0.46	1.12	1.58	-0.27	0.44	-0.88	1.97	-0.44
PCM	BX-795	1	F2R	4.25	0.68	0.2	0.77	-0.49	0.08	-0.06	0.05	1.97	2.27	-0.4	0.57	0.39	2.04
PCM	BX-795	1	CEP63	3.94	0.64	0.71	1.78	-0.15	0	0.99	0.34	0.61	1.54	2.16	-0.22	0.11	1
PCM	BX-795	1	AP2A2	3.21	-0.55	0.73	-0.64	-0.29	-1.23	2.11	3.13	0.36	1.59	0.92	0.26	1.13	1.94
PCM	BX-795	1	GAS6	4.53	3.09	2.68	0.66	0.37	-0.17	-0.61	1.5	-0.18	-0.42	-0.12	1.42	-0.53	1.06
PCM	BX-795	1	BACE1	4.3	-0.1	2.4	1.44	-0.75	-0.37	-0.54	-0.3	-0.47	0.16	1.65	1.19	1.05	0.26
PCM	BX-795	1	HRH1	4.58	0.65	1.42	0.07	-1.42	-0.22	0.06	0.35	0.15	-0.55	2.6	1.49	-0.25	2.46
PCM	BX-795	1	PDGFA	3.77	2.3	1.46	-1.45	-0.54	0.51	0.18	-0.16	1.25	0.02	1.02	0.78	2.21	1.33
PCM	BX-795	1	COL13A1	5.19	0.31	2.03	0.46	-0.08	0.16	-0.83	0	0.51	0.34	1.81	1.83	0.07	3.96
PCM	BX-795	1	COL4A6	3.54	2.03	-0.06	0.27	-0.61	0.7	-0.29	2.57	-0.75	0.46	0.08	0.82	-0.07	1.16
PCM	BX-795	1	LPAR1	4.84	1.16	1.26	-0.22	1.13	0.89	-0.93	0.39	1.71	0.41	0.6	0.25	0.8	3.01
PCM	BX-795	1	S1PR3	3.56	0.33	-1.64	0.95	2.36	1.32	-1.49	1.07	1.42	1.56	0.59	1.01	-0.17	1.12
PCM	BX-795	1	ITGA1	3.22	0.74	1.33	-0.38	0.42	-1.21	-0.6	1.79	0.99	-0.39	0.5	2.29	0.27	0.49
PCM	BX-795	1	ARHGEF25	4.19	-0.72	2.13	0.87	-2.49	0.39	-0.42	1.37	0.05	-0.22	2.03	-1.2	1.47	1.17
PCM	FK866	1	MTMR7	3.23	1.57	0.03	0.34	1.52	-0.05	2.83	2.8	1.27	-0.38	-0.32	1.01	-0.8	0.71
PCM	FK866	1	KDM1A	4.62	-1.3	1.26	0.15	-0.69	0.09	0.97	3.49	2.45	0.48	0.17	1.8	0.3	1.55
PCM	FK866	1	REV3L	3.55	0.82	0.87	0.4	-0.58	1.39	1.8	2.04	-0.03	0.92	0.55	1.3	-0.16	0.98
PCM	FK866	1	NUP160	4.59	-0.65	1.86	1.06	0.31	1.15	1.15	1.25	2.17	0.89	1.21	2.01	1.96	2.23
PCM	FK866	1	SARS	3.66	-0.22	0.8	2.83	0.61	1.78	0.55	-0.45	3.06	1.72	0.74	1.64	0.66	0.46
PCM	FK866	1	CCAR1	3.53	0.31	1.09	0.52	0.15	1.65	-0.79	2.29	2.23	3.06	1.71	0.61	-0.39	0.73
PCM	FK866	1	SNRNP40	4.7	-0.51	1.39	2.11	0.25	1.37	-0.54	1.64	1.77	0.51	0.37	0.9	1.32	2.77
PCM	FK866	1	WDR3	3.52	0.96	-0.03	-0.02	1.84	1.56	0.05	0.05	2.72	2.4	0.63	0.94	1.04	1.86
PCM	FK866	1	KARS	3.39	-0.08	-0.2	2.18	1.73	0.02	0.33	1.39	1.67	0.72	1.93	0.92	0.74	1.44
PCM	FK866	1	CTNNA2	3.35	0.17	2.36	1.71	-1.68	1.29	3.3	3.14	-1.53	-0.24	1.31	0.46	-0.54	2.26
PCM	FK866	1	IKBKAP	4.71	1.52	1.2	-0.96	-0.68	1.57	1.74	2.6	-0.32	1.99	2.03	2.09	1.73	2.96
PCM	FK866	1	EIF2B3	3.23	0.82	0.91	1.09	0.98	1.13	-0.72	1.45	1.36	1.15	-0.72	-0.18	-0.26	1.82
PCM	FK866	1	CLNS1A	3.28	0.42	2.99	0.73	1.8	-0.04	-0.25	1.48	1.2	1.65	0.15	2.05	0.89	0.09
PCM	FK866	1	ACTL6B	3.77	1.19	1.62	-0.79	0.03	3.25	2.89	3.19	1.35	0.13	0.1	-1.55	-0.16	1.58
PCM	FK866	1	USP33	3.24	0.74	1.42	-0.69	0.61	2.4	1.26	1	0.73	1.22	2.91	0.81	0.37	-2.32
PCM	FK866	1	PCM1	4.02	0.56	1.23	0.78	1.27	0.73	1.95	2.37	-1.27	0.45	0.14	-0.02	1.38	2.55
PCM	FK866	1	TNRC6C	3.26	0.7	-0.72	2.21	-0.68	1.21	-0.77	2.2	-0.17	2.8	1.88	0.47	0.28	0.98
PCM	FK866	1	XRCC5	3.53	-1.28	1.85	1.24	-0.03	2.04	1.49	2.65	1.03	0.71	3.42	-0.52	0.7	3.01
PCM	FK866	1	DIS3	3.32	0.22	-0.7	1.14	0.43	2.02	0.5	1.3	-1.21	0.19	1.89	-0.54	0.31	1.98
PCM	FK866	1	SIRT4	3.43	1.35	0.68	0.25	-1.2	2.96	-1.26	-0.26	0.25	2.36	1.05	0.31	-0.01	1.81
PCM	FK866	1	NUDC	3.34	-0.65	1.25	1.41	0.36	-0.42	0.27	1.88	2.31	-0.35	0.95	-0.41	1.13	1.35
PCM	FK866	1	GEMIN2	3.74	0.79	0.87	1.3	0.47	1.26	1.43	1.19	2.33	0.5	1	1.93	-1.11	-0.04
PCM	FK866	1	CDC7	5.37	-0.66	2.21	1.25	0.57	1.32	2.08	2.39	1.61	1.1	1.23	0.8	0.6	2.21
PCM	FK866	1	SF3A1	3.92	0.42	1.93	1.23	0.48	0.32	-0.38	1.54	1.88	0.37	0.27	0.67	0.12	2.53
PCM	FK866	1	EIF3D	3.3	-0.46	1.66	0.88	0.92	1.62	1.4	-1.39	2.49	1.1	-0.49	-0.22	0.83	1.79
PCM	FK866	1	SNW1	4.78	0.7	1.37	1.54	0.16	1.28	1.28	1.72	2.36	-0.46	1.79	0.16	0.86	0.81
PCM	FK866	1	ACTR5	4.13	1.09	2.79	0.47	2.16	-0.54	1.41	0.49	3.2	1.87	0.56	-0.31	0.46	1.93
PCM	FK866	1	POLI	3.95	1.02	1.6	1.03	0.14	2.67	2.94	1.81	-0.45	0.15	0.79	0.82	0.8	1.07
PCM	FK866	1	CCP110	4.97	0.01	0.78	0.66	1.83	1.53	2.26	3.52	0.41	0.24	1.09	0.99	0.96	1.43
PCM	FK866	1	CEP152	3.82	-0.85	0.82	0.7	0.35	-0.17	1.7	2.26	0.94	0.38	1.06	1.55	-0.68	1.16
PCM	FK866	1	FBL	3.61	0.25	2.8	1.44	0.73	0.32	0.34	1.29	1.73	1.36	1.61	0.94	0.72	0.58
PCM	FK866	1	CDC37L1	3.92	2.33	-0.38	-0.15	0.66	-0.04	0.57	0.61	0.75	-0.43	2.11	2.26	0.51	1.01
PCM	FK866	1	EIF3A	4.32	0.44	1.9	-0.51	0.55	1.64	-1.15	0.6	2.88	1.85	2.09	0.44	0.34	3
PCM	FK866	1	NSMCE4A	3.68	0.64	0.85	0.26	0.32	-0.59	0.25	1.82	0.91	1.42	2.47	-0.03	1.21	2.28
PCM	FK866	1	SMC3	4.42	0.36	1.04	-0.83	1.42	0.06	1.66	1.57	1.9	1.37	1.98	0.54	0.66	2.89
PCM	FK866	1	KPNB1	4.06	-0.65	1.88	-0.04	1.39	2.36	0.78	2.24	0.68	1.93	2.23	0.76	0.25	0.49
PCM	FK866	1	NUP88	3.49	-0.33	1.66	0.46	1.22	1.33	-0.27	-0.83	0.62	1.51	2.16	0.1	1.65	3.01
PCM	FK866	1	UTP6	3.61	0.99	1.1	0.51	0.71	-0.24	-1.79	1.24	-0.05	1.49	2.56	0.54	1.1	2.33
PCM	FK866	1	ELP4	3.91	-0.04	1.09	-1.09	0	0.13	2.6	2.9	0.13	0.85	0.71	0.66	1.76	2.53
PCM	FK866	1	RNGTT	4.71	0.19	-0.89	1.58	-0.51	0.67	1.08	1.88	0.4	1.75	0.35	0.41	0.48	3.84
PCM	FK866	1	FANCE	3.89	-0.84	1.35	1.47	1.48	-1.2	-0.94	-0.17	2.09	0.56	0.85	1.36	-0.18	2.81
PCM	FK866	1	HBS1L	3.46	1.54	0.43	0.69	0.03	1.35	0.68	1.33	-0.7	0.5	1.74	0.71	0.21	1.68
PCM	FK866	1	POLR3G	3.63	0.22	2.54	2.02	2.12	1.88	1.76	1.46	0.95	2.65	0.62	-0.57	-0.72	2.91
PCM	FK866	1	CEP70	3.4	0.98	0.49	1.51	-0.18	1.57	2.02	1.3	1.22	0.55	0.4	1.39	0.57	1.35
PCM	FK866	1	XRN1	4.35	2.23	-0.45	0.62	1.09	-0.56	2.07	2.28	-0.17	0.38	0.92	1.56	0.57	0.36
PCM	FK866	1	PIKFYVE	4.52	1.25	0.72	2.27	-0.94	1.65	1.96	1.34	2.91	2.52	-0.18	2.12	0.18	1.28
PCM	FK866	1	WDR75	5.68	0.91	2.08	1.29	0.09	1.63	-0.1	0.61	3.02	2.94	1.56	2.19	0.06	3.19
PCM	FK866	1	USP34	3.67	1.17	0.99	0.07	0.04	1.28	1.54	1.7	1.45	2.06	2.41	2.17	1.3	0.81
PCM	FK866	1	TAF1B	3.3	0.64	1.04	-0.56	1.69	1.49	0.17	1.34	1.51	3.13	1.43	0.72	1.34	0.27
PCM	FK866	1	DARS	4.5	-0.26	2.48	1.11	-0.62	1.77	1.42	1.16	0.76	1.58	2.58	0.66	0.68	0.86
PCM	FK866	1	ORC2	3.26	1.01	1.25	0.07	-0.53	0.82	-0.73	0.4	2.31	2.32	2.46	1.74	0.07	2.56
PCM	FK866	1	ALMS1	4.6	0.92	0.46	0.78	0.47	0.87	0.87	2.94	-0.05	1.61	1.38	0.86	1.64	1.74
PCM	FK866	1	SRSF4	3.81	0.42	1.04	0.96	0.4	0.71	-0.84	1.49	1.1	-0.26	1.27	1.52	1.05	0.13
PCM	FK866	1	MAD2L2	3.29	-0.62	1.4	-0.58	-0.36	1.14	1.54	3	-0.46	-0.01	0.12	1.37	0.45	0.88
PCM	FK866	1	SRSF11	4.87	1.61	1.53	-1.06	0.84	2.05	0.98	1.54	2.13	1.11	2.15	1.43	1.91	1.08
PCM	FK866	1	SYF2	4.01	2.36	1.41	2.18	-1.25	0.66	-0.38	1.79	1.75	-0.12	2.56	-0.03	1.47	-1.31
PCM	FK866	1	NSL1	4.17	-0.06	0.31	0.57	0.95	0.97	1.95	1.55	0.89	2.08	2.55	0.37	0.33	2.59
PCM	FK866	1	RPA2	4.34	1.28	1.51	1.92	-0.32	-0.25	0.19	1.1	1.78	-0.17	1.04	1.27	1.48	1.44
PCM	FK866	1	GTF3C3	5.1	1.46	0.73	2.39	-0.67	0.84	0.59	1.17	2.13	2.46	1.87	1.17	-0.45	2.84
PCM	FK866	1	CPSF3	3.29	0.78	1.28	0.78	-0.36	0.77	0.67	1.7	0.42	0.95	2.26	0.03	0.68	2.06
PCM	FK866	1	CNTRL	4.26	-0.84	0.48	0.57	0.66	0.33	1.22	1	0.55	0.5	1.8	1.91	1.24	1.66
PCM	FK866	1	SMNDC1	4.44	-0.41	1.42	0.12	0.79	0.05	-1.49	1.31	3.08	1.28	2.52	1.34	0.42	3.12
PCM	FK866	1	WBP4	3.77	0.39	-0.35	2.62	-0.65	0.45	-0.21	1.08	-0.76	1.24	2.38	-0.49	0.9	2.66
PCM	FK866	1	NR2C1	3.48	1.96	0.68	0.05	0.94	-0.47	1.35	2.18	0.92	0.58	0.5	0.99	-0.67	2.67
PCM	FK866	1	POLR3GL	4.55	0.79	2.17	2.58	-0.1	2.31	0.73	1.03	0.78	0.6	1.29	1.51	-0.57	1.63
PCM	FK866	1	HNRNPA2B1	3.27	-0.39	0.14	0.12	-1.29	1.69	1.33	2.51	0.05	1.25	1.68	0.89	1.28	2.06
PCM	FK866	1	MORF4L2	3.3	0.22	-0.43	1.06	0.12	1.96	0.88	2.13	0.98	1.27	1.53	0.44	0.04	1.3
PCM	FK866	1	EXOSC9	4.32	0.4	1.82	1.61	0.28	1.42	1.67	1.35	1.19	-1.5	1.22	0.35	0.87	2.74
PCM	FK866	1	UPF3B	5.7	0.81	0.68	2.07	1.04	0.86	0.86	1.07	1.19	2.6	1.54	1.21	1.3	2.51
PCM	FK866	1	TTF1	3.56	0.16	-0.51	0.09	-1.17	-0.38	0.48	1.94	0.81	-0.13	2.19	1.78	0.91	1.96
PCM	FK866	1	HNRNPR	5.34	0.53	1.81	1.5	0.26	1.05	1.54	2.52	1.32	0.47	1.94	0.63	1.39	1.1
PCM	FK866	1	EIF2S2	4.34	0.43	1.76	0.89	1.2	-0.29	0.68	2.3	1.27	0.26	0.67	0.9	0.81	2.17
PCM	FK866	1	AGO3	5.05	1.06	1.22	1.19	0.73	2.11	0.02	1.82	1.98	1.38	1.25	2.8	0.3	-0.38
PCM	FK866	1	KLC1	3.71	0.68	0.47	1.56	0.21	0.86	1.65	1.53	-0.46	0.58	-0.85	0.95	0.93	-0.04
PCM	FK866	1	UBA2	3.26	0.34	0.54	-0.07	0.6	0.83	0.57	1.89	1.39	2.1	1.8	1.67	0.94	0.65
PCM	FK866	1	RAB2B	4.25	1.75	-1.75	2.04	0.26	1.13	1.91	2.91	1.8	-1.25	-0.2	1.18	-1.76	1.14
PCM	FK866	1	PARP2	3.21	0.42	-1.2	0.19	0.78	0.93	1.26	1.29	1.86	-1.24	1.06	0.12	-1.13	1.82
PCM	FK866	1	SNRPA1	3.42	0.71	2.33	0.62	0.89	0.63	2.19	0.56	1.05	0.05	-0.66	2.51	0.9	0.92
PCM	FK866	1	IMMT	4.88	0.19	1.38	1.57	0.35	1.83	-0.35	2.46	2.71	1.12	2.05	1.69	1	1.78
PCM	FK866	1	RPA1	3.44	0.04	-0.11	0.24	0.53	1.57	-0.14	0.75	0.24	-0.33	1.17	-0.19	1.02	2.15
PCM	FK866	1	SRRM1	3.43	-0.41	2.06	1.16	-1.47	0.54	0.43	1.72	2.17	-1.31	0.65	1.96	0.07	1.29
PCM	FK866	1	LARS	4.4	0.37	1.81	0.83	1.11	1.5	-0.92	0.76	1.15	2.83	2.27	1.59	2.1	1.87
PCM	FK866	1	ELP3	4.46	-0.18	2.17	1.47	-0.45	0.51	1.3	2.01	0.55	1.42	0.06	1	0.05	1.74
PCM	FK866	1	NARS	3.37	1	1.22	1.6	0.18	2.32	1.92	0.89	0.71	1.19	1.48	0.93	0.37	0.62
PCM	FK866	1	YARS	3.73	0.2	1.46	2.71	0.18	1.76	-0.41	-0.98	2.72	2.22	0.64	2.17	0.56	0.59
PCM	FK866	1	PRPF38A	5.58	0.74	1.51	1.31	2.01	0.29	0.42	2.61	1.75	1.51	1.84	1.19	1.24	1.4
PCM	FK866	1	ELP2	3.59	2.08	0.42	0.86	0.29	1.74	1.6	1.24	0.96	1.27	1.09	1.42	-0.65	-0.26
PCM	FK866	1	PHF21A	6.6	1.88	0.25	1.34	0.01	3.04	2.6	3.21	2.44	2.95	1.72	1.86	1.36	0.77
PCM	FK866	1	PAN2	3.67	1.68	0.82	0.6	0.86	0.76	1.02	1.84	1.82	1.1	0.79	1.72	-0.27	0.17
PCM	FK866	1	CCT7	3.99	-0.1	1.07	1.58	0.55	1.31	-0.62	1.06	1.44	1.97	2.06	1.4	0.81	2.18
PCM	FK866	1	SRSF1	4.52	-0.26	-0.18	0.96	1.31	3.12	1.51	1.57	3.47	1.29	2.03	0.21	0.21	0.68
PCM	FK866	1	TUBB2B	3.82	0.52	1.02	0.56	-0.66	-0.01	2.28	2.95	-0.4	2.29	1.45	-0.05	-0.11	2.15
PCM	FK866	1	KNL1	3.29	-0.68	0.55	0.75	0.55	-0.73	1.03	2.17	0.02	0.02	1	0.67	0.74	2.48
PCM	FK866	1	HAUS2	3.37	-0.68	0.89	1.11	0.52	0.66	1.11	1.49	0.2	0.26	2.42	0.85	0.15	1.28
PCM	FK866	1	TUBGCP4	3.93	-0.32	1.86	1.68	-0.39	0.53	0.75	1.47	0.93	0.61	2.41	1.95	0.97	0.54
PCM	FK866	1	WDR12	3.22	0.36	2.25	1	0.27	1.53	0.26	0.17	2.96	1.88	0.97	0.78	0.84	2.34
PCM	FK866	1	NUP54	3.68	0.5	0.74	1.84	0.9	0.69	-0.53	1.66	-0.31	-0.99	0.52	1.95	1.15	2.24
PCM	FK866	1	MFAP1	3.79	0.47	-0.79	1.33	-1.04	1.53	0.93	1.85	0.41	0.92	2.27	0.44	0.41	1.93
PCM	FK866	1	RPRD1A	4.03	2.04	0.59	2.04	0.09	1.16	2.02	2.46	0.87	2.36	1.27	1.8	-0.27	-0.26
PCM	FK866	1	CEP131	3.35	-0.2	2.63	1.92	0.78	-0.46	1.89	1.9	0.72	0.53	1.82	1.16	-0.88	-0.22
PCM	FK866	1	ITGB3BP	6.53	0.24	2.32	1.43	1.33	1.7	1.89	3.25	2.8	-0.5	1.67	-0.56	1.64	1.98
PCM	FK866	1	PFDN2	4.51	2.12	2.2	1.31	1.81	2	-0.12	0.93	4.29	2.84	0.37	0.45	0.89	0.8
PCM	FK866	1	PARP1	3.2	0.55	0.96	0.98	0.45	1.7	0.24	1.59	0.88	1.49	1.34	0.28	1.34	1.11
PCM	FK866	1	SNRPG	3.52	0.78	1.68	1.07	0.48	-0.36	0.25	1.87	1.15	1.26	1.89	0.75	0.44	2.73
PCM	FK866	1	DYNC1LI1	3.3	-0.07	0.76	0.94	1.22	0.18	-0.75	1.91	0.62	2.34	2.06	0.03	0.23	1.6
PCM	FK866	1	HDAC8	4.77	2.57	-0.61	1.24	1.38	0.22	-1.82	2.55	-0.4	0.76	2.14	-0.94	1.15	2.69
PCM	FK866	1	OGT	3.73	1.96	1.68	1.9	1.63	-0.1	0.5	0.51	0.43	2.02	1.78	1.38	2.27	-0.35
PCM	FK866	1	RBMX	4.1	0.5	0.94	2.2	0.63	1.53	1.12	2.32	-0.49	1.84	3.09	0.28	1.27	0.86
PCM	FK866	1	HAUS6	5.11	0.37	1.49	0.4	1.09	0	1.48	2.79	0.59	0.05	2.96	1.15	1.6	2.17
PCM	FK866	1	CEP78	4.39	0.63	2.01	1.12	0.01	0.59	-0.46	1.3	-1.22	1.04	1.9	0.88	0.8	3.02
PCM	FK866	1	PDCD11	3.73	0.03	2.72	0.1	1.26	0.63	-1.7	-0.62	3.17	3.03	0.98	1.22	0.65	2.25
PCM	FK866	1	HAUS1	4.42	0.23	1.09	1.94	0.33	0.31	1.81	3.05	-0.84	1.1	2.27	-1.13	-0.29	1.75
PCM	FK866	1	RAD17	4.21	1.02	1.4	1.54	0.8	2.31	0.6	0.14	0.14	2.33	1.61	1.15	-0.01	2.14
PCM	FK866	1	SMARCA5	4.18	0.32	-0.66	1.88	0.07	2.1	0.73	2.15	0.03	-0.02	1.58	1.9	1.15	2.53
PCM	FK866	1	MRPL39	3.33	0.72	0.47	2.01	0.93	-0.41	-1.34	1.94	-0.26	0.92	1.44	0.38	0.52	2.12
PCM	FK866	1	HSPA13	3.37	1.34	0.95	2.38	0.5	2.38	-1.3	-0.24	-1.13	3	-0.38	0.78	-0.14	1.46
PCM	FK866	1	RNF20	4.21	1.63	1.07	0.27	-0.93	1.34	-0.4	2.15	-0.75	2	2.17	0.94	1.18	1.13
PCM	FK866	1	KIF5A	4.09	1.34	0.25	0.28	0.35	1.29	2.11	2.18	1.22	0.12	-0.82	0.02	-0.62	2.78
PCM	FK866	1	CCT8	3.54	0.4	1.91	0.86	0.92	0.95	-1.82	1.12	0.23	0.92	2.3	-0.18	0.52	2.84
PCM	FK866	1	NAE1	3.84	0.25	-0.48	1.88	0.86	0.86	0.35	2.89	-1.83	1.96	1.67	0.11	1.06	2.52
PCM	FK866	1	USP24	4.69	1.25	1.87	0.18	1.23	1.84	0.61	0.11	1.71	2.24	2.2	2.7	1.6	0.27
PCM	FK866	1	FAAP20	3.39	0.84	1.3	1.5	-0.18	2.27	0.29	2.28	1.37	0.22	0.17	-0.82	0.73	-0.39
PCM	FK866	1	MYSM1	4.16	2.16	1.19	-1.19	0.85	0.71	1.62	0.25	2.77	2.34	1.46	2.03	0.46	1.73
PCM	FK866	1	SMC6	4.4	1.05	-0.26	0.52	0.92	1.68	1	1.27	0.42	1.37	1.69	0.93	0.61	2.11
PCM	FK866	1	CWC22	4.04	1	2.13	-0.05	0.02	1.71	0.33	0.38	2.66	1.52	1.79	1.76	-0.02	1.26
PCM	FK866	1	CLASP2	5.19	0.19	2	0.65	0.92	0.8	1.14	4.03	0	3.01	1.14	1.36	-0.71	2.87
PCM	FK866	1	GNL3	3.53	-0.26	-0.04	1.06	3.26	0.75	1.42	0.29	1.58	1.56	0.4	1.38	0.93	1.93
PCM	FK866	1	PBRM1	3.97	-0.24	0.1	2.22	1.07	1.49	0.37	3.48	-0.19	1.83	0.61	1.25	1.21	0.59
PCM	FK866	1	UBXN7	3.82	1.02	0.31	0.17	1.02	0.12	0.75	2.03	0.76	1.07	1.12	3.06	0.03	-0.31
PCM	FK866	1	LSM6	3.21	0.27	2.07	1.52	0.76	1.57	-0.53	0.75	0.7	-0.99	0.35	0.37	1.08	2.16
PCM	FK866	1	SNAPC3	4.36	1.79	-0.18	1.69	0.54	-0.1	1.48	2.23	-0.09	-0.75	2.02	1.79	0.31	2.04
PCM	FK866	1	SUGT1	3.78	-0.03	0.48	1.83	-1.03	1.08	-0.19	1.2	-0.29	0.83	2.45	0.4	0.11	3.32
PCM	FK866	1	BMS1	3.53	-0.36	0.34	0.88	1.06	0.49	-1.07	0.46	3.21	1.43	1.3	-0.82	0.85	1.22
PCM	FK866	1	TAF1D	3.26	0.19	3.04	0.7	0.3	0.53	1.5	-0.99	2.69	1.05	0.72	1.9	0.37	0.96
PCM	FK866	1	CEP57	3.59	-0.62	3.08	1.72	0.85	-0.06	1.06	0.94	0.61	0.56	1.45	2.43	1.43	1.51
PCM	FK866	1	ZNF143	4.67	1.05	-0.37	0.06	2.82	0.79	0.78	1.64	2.29	0.38	1.3	1.15	0.71	2.31
PCM	FK866	1	MIS12	4.81	0.83	1.49	1.38	0.65	1.84	0.31	-0.01	0.97	0.11	1.96	-0.17	1.6	2.35
PCM	FK866	1	KIF5C	3.53	0.33	0.47	2.17	-0.28	1.98	3.09	3.23	0.07	0.85	1.86	1.27	-1.37	0.11
PCM	FK866	1	POLR3D	3.43	-0.27	0.17	1.08	-0.2	1.35	-0.38	2.03	1.79	-0.45	-0.02	1.09	-0.04	1.62
PCM	FK866	1	TET2	3.29	1.22	0.33	2.25	0.1	2.09	1.41	1.76	0.15	-1.08	0.25	2.45	-0.84	0.38
PCM	FK866	1	HNRNPH1	3.64	0.99	1.36	0.25	-0.15	0.93	0.02	0.14	2.25	1.88	1.83	1.2	1.77	2.12
PCM	FK866	1	ROBO1	4.25	-1.77	0.6	1.1	0.86	2.64	2.92	2.19	0.14	2.16	-0.98	1.61	0.91	3.01
PCM	FK866	1	ELP5	5.34	-0.11	2.39	0.87	-0.11	1.48	-0.09	1.06	1.66	2.99	-0.07	0.2	2.12	2.63
PCM	FK866	1	EXOSC1	3.87	-0.09	1.9	2.07	1.14	0.68	-1.92	0.1	3.43	1.94	1.4	0.42	-0.3	1.72
PCM	FK866	1	PLRG1	3.37	1.09	0.61	2.01	-0.26	2.67	0.72	-1.13	0.17	0.29	1.94	0.43	2.22	1.42
PCM	FK866	1	GPHN	3.47	-0.41	1.5	2.02	0.81	0.25	0.76	0.1	1.97	0.36	0.47	0.79	0.56	2.05
PCM	FK866	1	EXOSC10	4.09	0.88	1.84	0.06	0.03	0.19	1.35	3.13	1.76	-0.43	1.48	0.79	0.87	0.82
PCM	FK866	1	TNKS	4.81	1.37	2.39	1.94	-0.19	0.95	1.73	2.28	0.42	-0.48	0.52	1.96	-0.28	1.53
PCM	FK866	1	CSTF3	4.16	-0.85	2.94	-0.38	0.45	0.53	1.65	2.61	1.48	0.13	0.93	0.88	-0.29	1.44
PCM	FK866	1	TOP3A	3.6	-0.45	-1.5	1.79	1.83	0.25	-1.27	0.47	2.36	1.01	-0.19	0.31	1.45	2.54
PCM	FK866	1	IMPDH2	4.74	-0.8	2.71	1.46	2.5	0.55	-1.16	1.08	2.98	0.97	0.11	0.33	1.37	2.6
PCM	FK866	1	CEP97	3.54	0.68	0.55	2.11	0.29	0.64	1.39	1.95	1.09	1.3	0.54	0.88	0.24	0.12
PCM	FK866	1	CNOT10	4	-0.22	1.13	1.02	1.81	-0.35	-1.32	2.64	0.88	2.6	2.63	0.28	1.33	1.88
PCM	FK866	1	SF3A3	5.53	0.02	2.13	2.15	0.98	0.52	-0.21	2.86	1.44	0.95	1.63	0.74	0.9	2.6
PCM	FK866	1	UTP11	4.26	1.11	0.31	2.52	-0.77	1.31	-2.21	1.09	2.66	0.92	1.16	0.57	1.08	1.77
PCM	FK866	1	ROBO2	4.13	-1.06	2.33	-0.32	0.02	1.64	2.11	4.01	0.9	0.66	1.04	1.74	0.36	1.58
PCM	FK866	1	RNPC3	4.59	1.3	1.42	0.96	0.34	1.09	1.58	1.38	2.61	-0.6	3.09	0.48	0.44	1.72
PCM	FK866	1	POLR1D	3.59	0.47	2.47	1.97	-1.55	0.2	-0.15	1.82	1.81	0.88	0.6	0.08	0.68	1.03
PCM	FK866	1	TCEA1	3.38	0.05	1.88	2.51	0.35	2.62	1	-0.34	1.61	0.57	1.42	1.33	-0.34	0.4
PCM	FK866	1	PNRC2	4.13	1	0.62	2.74	0.07	0.55	0.73	1.24	1.4	-0.38	0.94	1.11	1.53	0.9
PCM	FK866	1	IARS	3.29	-0.23	2.23	1.07	0.61	1.48	0.67	-0.92	0.78	2.45	1.1	1.97	1.8	0.89
PCM	FK866	1	ESRRG	3.48	0.71	2.07	1.12	-0.72	1	3.36	2.35	-0.17	-0.23	2.59	-1.08	-0.1	1.44
PCM	FK866	1	CTR9	3.77	-0.09	-0.73	0.27	1.32	1.84	0.69	1.5	1.07	1.57	1.66	1.04	1.3	2.6
PCM	FK866	1	MZT1	4.37	-0.1	-0.27	2.78	0.37	1.31	1.48	3.76	-0.58	-0.42	0.39	1.03	0.2	1.91
PCM	FK866	1	CSNK1E	4.93	0.23	1.04	0.9	0.36	2.09	2.06	1.28	1.09	-0.12	1.17	1.96	0.27	2.21
PCM	FK866	1	PARG	3.3	1.45	0.81	0.12	1.59	0.41	-1.97	0.81	1.77	1.29	2.87	0.57	0.97	0.63
PCM	FK866	1	NSUN6	3.23	1.27	1.7	-0.11	1.39	0.36	-0.23	1.29	1.91	1.74	3.26	0.41	0.73	-0.07
PCM	FK866	1	POLG2	4.8	-1.41	0.61	1.76	1.77	1.88	0.03	1.61	4.34	0.89	1.72	2.84	0.06	2.66
PCM	FK866	2	DVL2	3.4	-0.23	1.7	0.7	0.25	2.81	0.75	0.72	2.68	0.73	-0.55	0.02	1.78	1.32
PCM	FK866	2	DLX6	3.63	0.19	1.08	0.77	-0.07	-1.55	2.94	1.91	-0.86	1.67	0.28	1.4	-1.66	2.03
PCM	FK866	2	CUL3	3.26	0.9	-0.08	1.28	0.43	0.36	-1.63	1.3	2.31	-0.47	2.19	1.85	-0.04	1.92
PCM	FK866	2	HSPA5	3.24	1.12	2.11	-0.18	0.62	1.96	-1.55	-1.7	0.76	2.51	-0.26	1.94	-1.3	0.43
PCM	FK866	2	ELAVL1	4.11	1.14	2.19	0.78	0.23	0.58	0.58	1.55	1.16	0.53	1.21	1.83	-0.11	1.07
PCM	FK866	2	NFYC	4.1	0.73	1.37	3.45	0.35	0.81	-1.82	1.54	3.15	0.84	-0.4	1.56	0.49	0.88
PCM	FK866	2	RPL31	4.31	0.32	1.96	0.71	1.49	0.62	0.65	0.93	3.17	0.44	1.24	0.9	-0.15	1.73
PCM	FK866	2	XPO1	3.44	-0.17	0.56	1.27	0.7	0.36	0.92	2.12	0.12	0.67	1.38	1.24	0.4	1.77
PCM	FK866	2	EPS15	3.35	1.07	1.12	1.65	1.59	1.85	0.96	0.74	0.03	1.36	0.17	1.5	1.54	-1.02
PCM	FK866	2	SIRT1	5.31	0.29	0.25	1.12	0.33	1.48	0.18	2.12	2.71	2.18	2.38	1.56	-0.72	3.13
PCM	FK866	2	YY1	3.3	1.12	-0.92	0.71	1.84	-0.17	1.35	0.93	2.17	1.52	-0.05	1.03	-0.58	1.22
PCM	FK866	2	FZD3	3.42	0.66	0.96	0.31	-1.25	0.36	2.31	2.65	-0.69	2.14	1.37	0.95	0.56	1.61
PCM	FK866	2	FGF21	3.32	1.79	-0.57	1.66	0.76	0.29	2.33	-0.07	1.93	-1.54	-2.1	0.19	1.12	0.65
PCM	FK866	2	LHX2	3.95	0.64	2.73	-0.15	-0.16	1.7	0.11	3.37	-0.79	1.65	0.17	0.92	1.3	2.8
PCM	FK866	2	LHX3	3.29	0.4	1.03	0.61	-0.23	-0.99	1.32	2.09	2.57	-0.8	-1.87	0.58	0.72	1.74
PCM	FK866	2	RAB11FIP2	4.01	0.56	2.17	0.46	0.51	1.65	0.92	2.15	2.11	3.55	1.87	1.49	0.47	-0.44
PCM	FK866	2	PPP3CB	4.7	-0.46	1.37	1.18	0.95	2.61	-1.14	1.95	1.08	1.39	0.9	1.07	0.15	2.06
PCM	FK866	2	AIP	3.65	1.32	1.33	-0.55	0.9	1.68	0.42	2.73	2.3	-0.45	0.77	0.87	1.18	-0.78
PCM	FK866	2	ASIC1	4.42	1.2	2.29	1.92	-0.26	1.07	-0.56	0.87	2.2	0.19	0.89	-0.06	-0.14	2.12
PCM	FK866	2	RPS12	3.32	0.87	2.22	1.41	-0.3	0.76	-0.58	1.04	1.21	1.53	-0.31	0.35	0.86	1.03
PCM	FK866	2	NCBP2	4.27	1.3	0.52	0.99	1.55	1.14	1.24	0.86	0.88	1.99	0.28	0.82	1.75	1.24
PCM	FK866	2	EIF1B	5.12	0.32	1.85	1.08	1.37	0.3	0.46	2.4	1.77	3.11	1.42	1.47	1.24	2.32
PCM	FK866	2	RPL22	3.56	0.98	2.28	1.31	0.52	1.31	0.83	1.79	1.5	0.35	1.86	0.33	0.66	-0.38
PCM	FK866	2	HDAC1	3.87	0.36	0.86	1.57	-0.14	0.47	-0.22	1.71	1.12	-0.19	0.67	1.43	1.41	1.33
PCM	FK866	2	RPF1	5.03	2.26	-0.37	1.9	1.5	1.67	1.27	0.84	0.81	1.32	2.45	0.42	0.36	1.15
PCM	FK866	2	DPH5	5.16	0.03	1.96	2.24	1.15	2.08	0.48	1.07	1.31	1.88	2.16	0.39	0.35	1.72
PCM	FK866	2	RPL5	5.13	0.85	2.79	0.77	1.39	1.47	0.26	-0.36	1.34	1.94	3	1.44	0.78	1.51
PCM	FK866	2	RPL23	3.48	0.91	-0.88	0.52	0.49	1.29	0.13	0.96	2.44	1.39	2.54	0.78	1.14	1.75
PCM	FK866	2	MRPL34	3.32	1.59	2.12	1.32	-0.7	1.45	0.56	1.4	1.04	2.48	1.78	0.2	-0.41	1.54
PCM	FK866	2	MED18	3.28	0.66	1.89	2.63	0.1	1.17	-0.84	1.16	1.59	-0.02	1.74	-0.87	0.24	1.33
PCM	FK866	2	RLIM	3.58	1.58	-0.55	1.23	1.2	0.1	-1	1.05	0.69	1.58	1.74	1.71	-0.11	1.48
PCM	FK866	2	RPL27	4.86	1.02	1.4	1.3	0.38	1.78	-0.68	0.91	1.8	1.28	3.25	0.93	0.89	1.41
PCM	FK866	2	DPH6	5.33	0.66	1.81	1.96	-0.05	2.54	2.56	2.53	-0.05	0.88	2.22	0.41	0.59	1.57
PCM	FK866	2	RPS15A	4.88	2.08	1.57	1.23	1.31	0.27	1.17	2.29	1.78	2.18	1.27	0.77	1.67	0.63
PCM	FK866	2	MRPS9	3.82	-0.27	2.84	1.17	-0.27	2.07	0.36	-0.01	2.57	0.64	2.45	1.17	-0.14	1.65
PCM	FK866	2	RPS6	5.16	1.2	1.74	1.68	1.28	0.74	0.44	1.56	1.12	0.48	2.76	0.01	1.49	1.25
PCM	FK866	2	COPS4	4.43	1.28	-0.6	1.95	-0.35	2.28	-1.5	2.45	0.44	0.37	0.6	2.23	0.12	2
PCM	FK866	2	TCF12	5.73	0.78	-0.06	2.42	0.5	2.62	2.59	2.2	-0.35	2.18	2.45	1.63	1.09	2.07
PCM	FK866	2	ANP32A	3.87	-0.16	0.76	2.48	0.28	1.72	0.14	1.59	1.67	-0.31	2.28	1.13	-1.32	1.51
PCM	FK866	2	NCOR1	3.26	0.33	0.09	1.78	1.55	0.55	-0.92	-1.06	0.64	2.02	1.11	1.29	0.46	1.9
PCM	FK866	2	COPS3	3.76	-0.49	0.55	1.64	0.48	1.33	-1.3	-0.19	0.86	1.49	1.19	1.6	1.2	1.65
PCM	FK866	2	RPS11	4.12	1.26	2.46	0.07	-0.59	1.52	0.99	2.33	2.88	0.64	1.64	1.47	0.28	0.19
PCM	FK866	2	RPL13A	4.3	0.8	2.51	1.53	1.19	1.55	-0.49	1.12	2.75	0.7	0.48	0.11	0.81	1.36
PCM	FK866	2	RPL11	5.56	1.25	2.1	1.14	-0.03	1.68	-0.13	1.7	1.32	0.49	1.95	1.3	1.54	1.08
PCM	FK866	2	SERBP1	5.09	1.65	1.82	0.13	1.1	1.25	0.89	1.58	2.02	1.62	1.89	0.25	1.1	1.32
PCM	FK866	2	MTF2	3.72	0.26	-0.45	-0.09	1.3	-0.32	0.66	1.23	1.96	-0.07	1.84	1.12	-0.06	1.69
PCM	FK866	2	ARNT	3.5	1.67	0.94	1.59	0.21	1.5	-0.63	1.06	2.19	1.6	-0.26	1.46	0.39	0.91
PCM	FK866	2	CAMKMT	3.51	-0.28	1.74	1.88	-0.78	1.26	-0.21	0.76	1.01	2.18	1.15	0.86	0.21	2.21
PCM	FK866	2	MRPS5	3.63	1.13	1.79	0.63	0.98	1.88	0.18	0.99	1.72	2.25	1.73	1.33	-0.24	2.42
PCM	FK866	2	RPL32	3.69	0.27	2.59	1.12	1.77	-0.28	-2.19	2.13	0.49	1.99	1.75	2.46	1.61	1.17
PCM	FK866	2	RPL37	3.72	0.04	1.05	-0.84	2.08	1.5	2.35	1.02	1.5	1.57	1.94	1.68	1.44	1.38
PCM	FK866	2	SKP2	3.7	-0.29	2.33	0.25	0.49	0.12	-0.19	1.64	2.49	0.14	0.12	1.12	0.51	1.84
PCM	FK866	2	EIF3M	4.36	-0.12	2.29	0.68	0.39	1.43	0.72	1.34	2.05	2.35	1.84	1.69	1	-0.27
PCM	FK866	2	DCUN1D2	3.64	0.69	1.21	1	0.76	1.69	1.13	1.34	0.99	0.3	-0.14	1.37	0.49	1.33
PCM	FK866	2	POU4F2	3.24	1.36	0.2	0.83	-0.21	-0.08	3.28	3.31	0.87	-0.24	1.13	0.79	1.06	-0.45
PCM	FK866	2	ATP5A1	4.05	1.53	0.88	1.16	-0.61	1.92	0.4	2.19	-0.39	2	1.19	0.69	-0.57	1.74
PCM	FK866	2	BUB3	3.52	-0.8	1.05	-0.06	1.63	-0.57	0.01	2.19	1.5	0.9	1.72	-0.01	-0.35	2.8
PCM	FK866	2	PCGF6	3.41	-0.29	3.05	-0.03	0.7	0.69	-0.38	2.22	-0.5	1.69	2.2	1.42	-1.35	2.74
PCM	FK866	2	EEF1A1	5.94	2.88	1.71	1.45	1.5	0.76	-0.66	2.67	0.08	1.56	1.05	-1.25	0.88	2.57
PCM	FK866	2	CCAR2	3.31	-1.1	0.52	1.91	-0.53	0.21	-0.16	3.68	0.23	-1.02	0.09	-0.49	1.62	2.12
PCM	FK866	2	IGF2BP1	3.54	0.08	1.06	-0.81	-0.42	-0.45	-1.56	1.85	2.19	1.74	-0.29	1.44	1.54	2.38
PCM	FK866	2	SAFB	4.78	1.71	2.11	-0.13	0.68	1.01	0.61	1.24	2.55	0.91	0.22	0.6	0.38	3.64
PCM	FK866	2	MAGOH	3.7	1.17	2.28	1.91	1.02	0.1	-0.42	-0.46	2.04	1.01	1.98	0.67	1.38	0.97
PCM	FK866	2	MED30	3.74	-0.44	0.38	2.36	1.26	-0.26	1.3	1	3.05	0.28	2.09	1.37	0.01	0.2
PCM	FK866	2	DDX21	3.85	-0.2	1.88	0.53	1.26	1.23	-2.1	0.32	3.93	2.31	1.66	1.02	0.58	1.52
PCM	FK866	2	BTRC	4.45	0.03	1.35	0.44	-0.76	0.44	-1.27	1.31	1.51	2.02	0.4	0.64	0.79	3.45
PCM	FK866	2	COPS2	4.18	1.3	-0.28	2.41	-0.38	0.2	-0.5	2.02	0.19	0.46	2.68	1.33	-0.72	2.19
PCM	FK866	2	EEF2	4.5	1.25	2.94	1.84	-0.56	1.57	0.41	1.44	1.28	0.87	0.92	0.84	0.88	1.47
PCM	FK866	2	USP47	3.77	0.36	0.77	0.01	1.03	1.78	0.5	2.11	-0.65	1.22	1.31	0.6	0.5	0.9
PCM	FK866	2	RSL1D1	3.39	1.37	1.11	0.64	-0.21	0.62	-0.73	0.22	2.88	1.59	1.45	0.29	2.08	1.64
PCM	FK866	2	RPL4	4.52	0.43	1.64	1.92	0.51	0.9	0.29	2.21	1.71	1.82	2.4	2.85	-0.89	1.11
PCM	FK866	2	RPL15	3.92	0.74	1.41	1.52	1.36	0.24	-0.73	1.21	-0.47	1.79	2.34	0.72	1.81	1.86
PCM	FK866	2	GLMN	5.26	0.79	1.86	0.97	0.03	0.73	0.93	1.32	2.05	1.36	2.05	1.22	0.47	2.16
PCM	FK866	2	CKAP5	3.82	-0.3	1.91	-0.49	0.85	0.14	1.27	2.06	1.5	1.52	0.9	1.47	1.13	0.55
PCM	FK866	2	RUVBL1	3.78	0.16	1.16	2.45	0.22	0.56	1.13	2.54	1.41	1.38	0.47	0.65	1.42	0.76
PCM	FK866	2	FOXG1	3.22	-0.76	1.66	2.5	1.1	1.37	2.23	1.86	-0.56	-1.31	0.32	0.6	1.35	0.36
PCM	FK866	2	SUZ12	4.04	0.47	0.86	1.3	2.24	-0.23	0.79	2.44	0.1	1.08	2.54	1.13	0.42	1.4
PCM	FK866	2	PPP1CC	4.96	0.64	3.16	0.93	1.1	0	1.58	2.79	2.07	1.35	0.61	0.9	0.56	2.35
PCM	FK866	2	RPS23	4.3	1.96	2.1	0.6	0.61	1.88	-1.87	1.09	0.25	2.04	2.18	1.85	0.26	1.89
PCM	FK866	2	RPL14	3.83	1.41	3.04	2.01	1.89	-0.33	-0.97	0.54	0.8	1.86	1.19	0.32	0.76	2.09
PCM	FK866	2	KIF19	3.38	1.04	0.33	1.68	-1.07	0.73	2.56	3.35	1.35	0.72	-1.45	0.23	-1.91	1.3
PCM	FK866	2	NACA	4.48	1.81	1.38	1.53	1.32	0.47	0.25	0.47	2.53	1.8	1.42	1.37	0.9	1.14
PCM	FK866	2	HDAC2	4.46	0.1	0.02	1.38	0.48	1.22	1.16	3.13	-0.41	1.42	2.47	0.49	0.51	1.41
PCM	FK866	2	TCF4	3.49	0.07	0.58	1.57	0.39	0.65	1.11	2.93	-0.46	-0.83	0.35	0.95	-0.11	-0.71
PCM	FK866	2	RPF2	3.67	0.93	0.91	0.45	0.32	1.46	-0.49	0.34	1.72	2.67	1.32	0.15	1.57	1.65
PCM	FK866	2	RPS4X	3.47	1.09	1.18	1.37	0.74	-0.61	-1.14	0.5	0.08	2.28	0.86	0.81	1.14	2.46
PCM	FK866	2	DLL1	3.7	-0.34	0.98	2	0.47	-0.14	2.87	1.69	1.85	1.98	-1.65	0.3	-0.75	1.13
PCM	FK866	2	UBA52	4.08	-0.43	1.46	0.31	0.65	0.8	1.48	1.72	2.02	0.96	1.16	0.74	-0.09	2.35
PCM	SB-715992	1	SARS	3.47	1.85	0.37	1.55	1.25	0.47	-0.72	0.56	1.41	0.22	1.58	1.72	0.53	0.81
PCM	SB-715992	1	MED17	5.3	1.7	1.81	1.58	1.15	0.57	-0.02	1.51	1.71	2.62	1.13	0.85	2.08	1.32
PCM	SB-715992	1	USP28	3.59	1.08	2.48	0.67	0.05	-0.39	0.74	1.74	0.47	2.47	-1.4	0	1.25	0.49
PCM	SB-715992	1	ARID1B	4.52	0.16	1.54	2.5	1.64	0.66	2.68	1.4	1.56	1.58	0.29	-0.04	0.08	1.81
PCM	SB-715992	1	ATG5	4.28	0.49	1.37	-0.7	0.42	1.7	0.97	0.99	1.61	1.64	1.81	0.09	0.05	2.25
PCM	SB-715992	1	KDM4A	3.21	0.82	0.11	2.71	0.8	2.55	0.56	-0.03	1.38	2.55	0.8	1.07	0.35	-0.11
PCM	SB-715992	1	ASNS	3.6	0.11	0.27	1.57	0.74	1.27	0.86	0.47	1.21	0.65	1.42	1.57	0.65	1.03
PCM	SB-715992	1	PKP1	3.94	2.32	0.66	-1.58	-0.2	0.11	0.47	1.05	0.83	-0.91	1.57	2.34	1.87	1.67
PCM	SB-715992	1	UBA5	3.25	-1.13	0.69	1.73	0.5	0.51	0.48	2.06	-0.35	1.36	2.03	1.03	0.34	1.1
PCM	SB-715992	1	PPIE	3.58	0.12	1.96	1.25	-0.59	2.38	1.22	1	0.87	0.79	1.35	0.85	-0.2	1.05
PCM	SB-715992	1	SIRT4	3.51	1.22	0.57	0.67	0.03	0.68	0.92	-0.65	-0.67	3.25	1.12	0.63	0.14	2.56
PCM	SB-715992	1	NUP188	3.37	-1.1	1.01	0.94	0.63	1.52	0.7	1.87	0.89	1.12	-0.03	1.16	0.29	1
PCM	SB-715992	1	SIRT1	3.29	-0.22	-0.97	2.32	-0.13	1.69	0.7	0.48	0.88	2.45	0.35	1.48	1.19	0.64
PCM	SB-715992	1	EIF3J	3.84	-0.62	1.06	0.97	0.76	-0.2	-0.39	3.51	2.03	0.76	1.24	0.86	0.78	2.01
PCM	SB-715992	1	UBE2R2	4.75	1.04	-0.15	1.35	0.95	-0.4	1.04	2.78	0.68	1.67	2.96	1.41	0.5	2.17
PCM	SB-715992	1	DDX5	4.12	1.24	1.01	1.52	-0.06	0.74	1.14	1.73	2.32	0.36	1.41	1.3	1.06	0.44
PCM	SB-715992	1	UBE2D3	3.39	1.24	-0.44	2.18	1.53	2.52	-1.13	0.57	0.04	-0.28	1.68	1.25	0.69	0.45
PCM	SB-715992	1	ASF1A	3.44	-0.92	1.87	1.44	1.68	1.47	0.15	2.65	0.9	0.09	1.5	0.01	0.06	0.13
PCM	SB-715992	1	FBXL4	3.22	1.07	-0.14	0.56	-0.02	1.66	0.11	3.17	0.39	1.82	0.2	-0.28	0.6	1.63
PCM	SB-715992	1	TBP	3.85	1.04	-0.27	1.83	2.24	0.27	1.35	1.72	1.24	1.95	1.92	0.2	1.53	0.4
PCM	SB-715992	1	CEP70	3.42	-1.04	0.88	1.15	-1.21	1.23	2.73	1.37	0.32	2.38	1.33	0.66	1.52	0.56
PCM	SB-715992	1	SRSF4	3.53	2.43	0.64	0.71	0.3	2.34	1.32	1.14	-1.23	0.67	2.27	0.98	0.78	-0.13
PCM	SB-715992	1	RPA2	3.27	1.29	0.86	1.02	0.24	1.97	1.73	-0.5	0.48	1.76	0.15	1.37	0.07	-0.05
PCM	SB-715992	1	CCND2	4	2.05	-0.91	2.25	-0.51	-0.44	-0.95	0.26	1.87	-0.03	0.3	1.12	-0.59	2.62
PCM	SB-715992	1	RIOK1	4.16	0.53	2.54	1.27	0.68	2.19	1.67	1.84	-0.03	1.55	1.71	0.37	0.7	-0.16
PCM	SB-715992	1	UPF3B	4.69	-0.93	3.37	2.73	-1.09	-0.45	2.17	2.71	0.29	3.37	0.82	0.78	0.1	0.09
PCM	SB-715992	1	ATF4	3.98	1.52	2.03	0.82	-0.48	1	0.82	1.74	0.87	0.08	1.29	1.61	0.73	1.05
PCM	SB-715992	1	INO80	4.14	0.51	2.47	0.05	-0.28	0.6	-0.64	1.61	3.34	1.18	1.1	0.31	1.74	1.36
PCM	SB-715992	1	YARS	4.18	1.92	1.42	1.22	1.68	1.82	-0.05	0.2	1.01	0.47	1.59	1.93	0.35	0.94
PCM	SB-715992	1	ORC3	3.5	-0.1	-0.48	1.61	1.03	1.28	0.97	2.08	1.71	0.6	2.51	-0.96	-0.61	1.79
PCM	SB-715992	1	PHF21A	3.24	-0.29	1.43	1.71	0.19	0.82	2.56	0.28	0.38	3.13	1.76	0.3	1.14	0.16
PCM	SB-715992	1	LTV1	3.41	-1.64	1.72	1.09	1.08	1.85	0.27	1.53	1.04	2.23	0.69	0.39	1.4	0.76
PCM	SB-715992	1	TGS1	3.33	-0.52	0.72	2.11	1.19	1.52	-0.03	2.03	0.34	0.76	0.29	1.29	0.84	0.31
PCM	SB-715992	1	RTF1	3.38	-0.03	0.43	0.9	0.65	-0.35	0.81	2.07	1.39	1.58	1.23	0.57	1.29	1.33
PCM	SB-715992	1	TUBGCP4	3.26	-0.86	2.34	0.13	0.77	0.6	1.64	2.18	0.77	-0.64	0.3	0.74	0.95	1.42
PCM	SB-715992	1	KYAT3	3.34	2.03	-0.02	2.23	0.45	0.96	1.05	0	0.52	0.41	0.88	1.62	0.43	-0.14
PCM	SB-715992	1	MFAP1	4.49	-0.63	0.52	1.54	0.31	2.8	1.15	2.14	0.81	1.36	1.7	0.21	0.78	2.22
PCM	SB-715992	1	S100A7	3.35	2.05	3.49	-0.94	-0.67	0.59	-0.29	1.08	-0.3	-2.23	1.33	0.91	-0.57	-0.25
PCM	SB-715992	1	HDAC8	4.14	-0.32	3.06	1.77	0.44	0.39	0.41	1.8	1.48	3.24	0.08	-1.04	0.43	0.54
PCM	SB-715992	1	OGT	3.43	0.3	0.81	1.18	1.62	0.31	0.73	1.73	1.56	1.86	1.25	1.15	0.97	-0.7
PCM	SB-715992	1	GTF3C5	3.75	1.42	2.17	-0.78	2.81	0.24	0.9	1.42	0.81	-0.31	1.61	1.05	0.23	1.15
PCM	SB-715992	1	RAD17	3.33	-0.2	-1.59	2.24	-1.4	2.46	0.57	0.11	0.98	3.14	0.91	1.63	0.76	1.74
PCM	SB-715992	1	NAE1	3.59	-1.62	1.88	1.1	-0.16	2.57	0.97	1.83	2.02	0.71	-0.86	1.23	1.45	1.37
PCM	SB-715992	1	MED27	3.3	0.85	0.81	0.31	1.47	0.92	0.96	1.7	0.84	1.29	0.35	2.23	-0.21	0.55
PCM	SB-715992	1	MAML1	3.98	0.37	1.47	1.83	1.54	0.19	-0.2	1.53	2.93	2.24	0	0.59	0.65	-0.52
PCM	SB-715992	1	SNAPC4	3.35	0.17	1.81	-0.33	1.04	1.36	-0.68	2.15	2.41	0.05	-0.54	0.47	1.6	0.95
PCM	SB-715992	1	BMS1	3.52	-1.38	0.57	0.88	-0.65	2.45	-1.3	2.22	0.09	1.51	1.51	-0.96	1.84	2.01
PCM	SB-715992	1	SMAD1	4.06	1.05	1.91	2.49	-1.12	1.73	0.38	0.99	1.41	0.88	0.32	1.16	0.43	0.98
PCM	SB-715992	1	PLRG1	4.13	-0.16	0.93	2.07	0.95	2.28	-0.19	2.26	-0.69	0.88	1.29	1.61	1.28	1.64
PCM	SB-715992	1	JMJD1C	3.46	-1.33	1.32	1.18	-0.96	2.2	0.78	1.68	0.79	1.42	1.3	0.69	0.75	1.98
PCM	SB-715992	1	LIG4	3.29	1.23	-0.14	1.8	0.18	1.74	1.41	1.13	-0.46	1.21	1.4	-0.3	1.06	1.11
PCM	SB-715992	1	MSL2	3.57	0.86	-0.13	2.1	0.55	0.46	2.2	1.44	0.78	2.9	1.8	1	0.89	-0.95
PCM	SB-715992	1	KDM4D	4.51	1.38	1.63	2.78	0.83	0.34	2.88	0.92	-0.48	2.07	1.25	1.01	0.7	1.24
PCM	SB-715992	1	ZKSCAN4	3.26	0.86	0.39	2.58	1.57	1.05	-0.5	1.21	-0.25	1.03	1.51	-0.37	0.43	1.4
PCM	SB-715992	1	IARS	3.65	-0.44	1.13	0.79	0.76	1.94	-0.09	0.63	2.28	0.3	1.41	1.37	1.94	1.58
PCM	SB-715992	1	HDAC2	4.01	-1.09	1.96	1.01	1.51	0.96	2.41	1.83	1.13	1.56	0.28	0.32	0.41	1.75
PCM	SB-715992	1	TOPORS	4.11	0.94	0.13	2.27	0.3	0.42	0.99	1.73	0.32	1.93	1.25	0.41	1.56	1.71
PCM	SB-715992	1	RPL37A	3.42	2.15	0.83	0.44	1.71	1	0.46	0.98	1.02	0.6	-0.01	-0.99	-0.02	1.53
PCM	SB-715992	1	RPS4X	3.6	0.97	0.1	0.86	0.94	1.44	-0.43	2.38	1.38	2.39	-0.94	0.66	1.14	0.32
PCM	SB-715992	1	BRD2	4.22	2.37	1.18	1.81	2	1.11	2.27	0.15	-0.08	1.35	2.03	-0.46	-0.12	0.85
PCM	LY317615	1	BIRC3	3.33	1.16	-0.47	-0.2	1.47	-0.91	-0.19	1.65	-0.17	1.37	1.16	0.25	-0.66	0.19
PCM	LY317615	1	CASP8	3.78	0.67	-0.16	0.91	0.14	-0.12	0.16	2.27	-0.96	0.28	1.19	1.37	0.49	0.5
PCM	LY317615	1	EPB41L1	3.28	1.46	0.46	-0.54	0.41	-0.16	0.52	0.02	-0.17	1.82	0.26	-0.55	0.93	2.58
PCM	LY317615	1	OAS1	3.29	1.02	1.92	0.48	0.51	-0.44	1.04	1.78	-0.01	1.7	-0.59	0.1	0.84	0.48
PCM	LY317615	1	PTK6	3.36	1.29	2.51	-0.2	-1.11	0.69	1.09	0.45	-0.86	1.1	0.38	0.2	0.86	0.47
PCM	LY317615	1	TJP1	3.2	-1.23	-0.08	0.28	-0.02	-0.79	0.27	1.47	2.65	2.1	0.7	0.16	0.96	1.62
PCM	LY317615	1	CCND1	3.49	-0.62	1.58	1	0.5	-0.8	-0.44	2.44	1.78	1.11	1.13	0.6	1.05	1.89
PCM	LY317615	1	PTPN6	3.85	-0.34	2.13	0.66	-0.75	1.81	2	0.27	0.57	1.07	0.77	-1.25	0.04	0.14
PCM	LY317615	1	SLPI	4.1	0.09	0.59	0.97	0.4	0.2	1.85	1.81	-0.14	1.76	0.38	0.22	0.81	1.77
PCM	LY317615	1	CDC73	3.64	-0.02	1.49	0.78	2.13	0.47	1.08	0.76	-0.24	1.41	1.9	0.03	-0.03	0.66
PCM	LY317615	1	KRT7	3.33	0.04	2.27	1.87	0.99	-0.11	-0.39	2.4	-0.12	1.1	1.19	0.72	0.7	-1.41
PCM	LY317615	1	CASP6	3.6	-0.52	0.41	1.47	2.47	0.68	0.37	0.94	-0.75	1.03	-0.75	1.3	1.39	0.5
PCM	LY317615	1	EPHA2	3.3	0.94	0	0.26	-1.15	-0.81	1.23	1.46	1.18	1.58	2.02	0.23	0.81	1.17
PCM	LY317615	1	AP1S3	3.5	-0.31	-0.22	1.33	-0.25	-0.89	1.29	1.1	-0.25	1.97	0.31	1.54	0.16	1.58
PCM	LY317615	1	CTSS	3.44	0.63	-1.18	2.02	0.31	1.45	0.2	0.99	-0.18	1.94	1.39	-0.34	1.46	1
PCM	LY317615	1	CLDN2	3.27	-0.39	0.9	1.55	0.47	1.08	-0.26	0.64	-0.41	0.91	1.13	-0.5	-0.51	1.37
PCM	LY317615	1	EVPL	3.3	0.65	1.25	1.73	0.19	-0.29	1.15	0.88	0.19	0.38	0.91	-0.38	2.9	0.28
PCM	LY317615	1	MRPL1	3.75	0.72	1.14	-0.12	1.48	-0.15	0.15	1.84	-0.49	-0.97	1.18	1.22	1.37	1
PCM	LY317615	1	KRT8	4.14	0.64	1.57	-0.05	0.75	0.58	1.79	0.57	1.02	1.87	0.84	0.5	0.82	0.54
PCM	LY317615	1	KRT19	3.3	0.68	-0.18	0.04	0.35	0.7	0.76	-1.06	0.12	1.8	-0.78	1.23	-0.82	1.48
PCM	LY317615	1	JUP	3.89	0.89	2.14	0.03	-0.31	0.46	1.62	0.36	-0.5	2.04	1.14	-0.48	1.79	1.73
PCM	LY317615	1	PLEC	3.3	1.19	1.73	1.44	0.54	-0.62	1.63	0.78	1.84	0.08	2.3	-0.43	2.12	0.6
PCM	LY317615	1	MYO6	3.22	0.13	2.16	0.28	0.82	0.42	-1.41	0.35	1.32	1.65	1.08	1.04	-0.61	0.71
PCM	LY317615	1	CD2AP	4.43	2.15	0.99	0.34	1.18	-1.17	-0.21	0.3	1.75	2.66	0.13	-0.53	-1.3	1.26
PCM	LY317615	1	CTNND1	3.71	2.03	0.96	-0.98	0.11	0.46	1.31	0.98	0.85	2.28	0.8	0.57	-0.44	0.99
PCM	Camptothecin	1	FAS	5.08	2.89	0.29	1.02	1.2	0.65	1.05	1.58	-0.65	-0.7	-0.03	1.82	0.86	0.48
PCM	Camptothecin	1	HSPA5	3.3	0.52	2.1	-0.57	0.19	2.63	0.62	-0.11	0.28	-0.61	1.74	1.45	-0.68	-0.25
PCM	Camptothecin	1	TNFRSF9	5.53	0.9	1.01	0.99	-0.91	1.37	-0.46	1.89	2.45	0.7	2.04	0.77	0.9	1.64
PCM	Camptothecin	1	PRKCQ	3.24	1.72	3.3	-0.29	1.7	-0.65	-0.71	2.07	0.8	0.05	0.23	-0.59	0.44	0.67
PCM	Camptothecin	1	NFKB2	4.06	1.71	0.87	-0.34	1.98	1.84	-0.33	1.37	1.5	0.53	2.14	-0.18	1.66	2.07
PCM	Camptothecin	1	NLRP1	4.74	3.18	0.57	-1.12	0.66	0.48	-0.09	0.53	2.39	-1.74	1.73	2.33	0.04	0.32
PCM	Camptothecin	1	ABL1	4.26	0.86	-0.16	0.52	-2.26	0.09	1.78	0.2	0.38	-0.22	1.69	-0.21	0.71	1.7
PCM	Camptothecin	1	SEC23A	3.9	-0.97	0.6	-0.15	-0.31	0.96	0.78	0.45	-0.14	0.15	0.67	0.51	0.34	1.87
PCM	Camptothecin	1	IL7	3.57	1.48	0.77	1.1	0.36	1.36	2.21	1.2	-1.81	1.09	-0.03	1.46	0.39	1.59
PCM	Camptothecin	1	CCL2	3.22	0.65	-0.71	-0.51	-0.37	1.21	-0.52	0.02	0.58	-0.35	0.96	0.9	-0.58	-0.06
PCM	Camptothecin	1	NFKB1	3.5	2.26	0.36	0.06	-0.17	0.12	1.38	1.7	0.05	-0.39	2.84	0.27	1.32	0.83
PCM	Camptothecin	1	BIRC2	3.61	0.17	1.28	0.93	-0.66	1.5	0.16	1.22	-0.58	-0.08	1.35	1.26	0.22	1.43
PCM	Camptothecin	1	CBL	3.4	-1.16	2.77	1.8	-0.11	0.76	-0.71	1.26	-0.11	-0.14	2.18	1.11	1.03	1.08
PCM	Camptothecin	1	GNB4	3.59	1.31	-0.25	-0.23	0.05	0.93	0.89	1.65	-1.02	1.03	-1.35	0.06	-0.11	2.94
PCM	Camptothecin	1	ITGA4	3.39	1.43	0.58	1.31	0.14	-0.02	0.53	0.54	-0.01	1.08	-0.13	1.17	-0.7	1.38
PCM	Camptothecin	1	DOK1	3.23	-1.38	1.29	1.86	0.69	1.22	-0.97	2.85	0.11	0.31	0.49	0.91	0.52	-0.3
PCM	Camptothecin	1	SRSF4	3.4	1.57	0.96	-0.29	-0.4	0.87	0.55	0.08	-0.05	-0.44	2.44	-0.69	1.17	0.42
PCM	Camptothecin	1	GBP1	5.33	3.25	1.05	-0.23	0.08	-2.05	2.08	0.71	1.06	1.63	1.25	0.48	0.27	-0.27
PCM	Camptothecin	1	KDSR	3.99	1.05	0.62	-0.44	0.35	2.81	1.09	0.77	-2.03	0.05	-0.05	1.65	1.15	0.49
PCM	Camptothecin	1	SOCS2	4.26	1.32	0.37	1.61	1.15	1.93	-0.26	0.3	-0.77	-1.8	1.26	2.03	-0.59	3.78
PCM	Camptothecin	1	CLTA	3.52	0.91	1.3	0.19	-0.17	-1.06	0.92	2.8	0.92	0.78	1.11	-0.01	0.4	0.96
PCM	Camptothecin	1	MT2A	4.11	2.83	0.62	0.08	-0.19	1.35	1.4	0.93	-1.73	-1.33	0.21	1.33	1.06	1.23
PCM	Camptothecin	1	IL1B	5.51	3	0.82	1.21	0.95	1.01	0.34	0.94	0.53	0.43	1.22	1.58	-0.13	2.47
PCM	Camptothecin	1	DNAJC8	3.49	-0.1	0.42	1.05	-0.67	1.13	-0.64	1.19	0.31	0.37	1.12	-0.6	1.18	0.37
PCM	Camptothecin	1	CHN1	4.11	-0.64	0.57	2.04	-0.51	1.45	0.48	0.4	-0.61	-0.53	1.02	-1.13	-0.29	2.8
PCM	Camptothecin	1	STARD8	3.59	0.38	1.11	0.25	1.37	-1.84	0.08	2.28	1.72	1.24	-1.76	-0.34	1.11	0.87
PCM	Camptothecin	1	TRAF3	5.02	1.73	0.55	0.77	0.73	0.76	0.6	2.09	1.91	-0.13	0.79	1.58	0.43	1.68
PCM	Camptothecin	1	PRPF38A	3.71	0.68	0.52	1.71	0.62	1.58	0.46	0.59	1.63	0.43	2.33	-1.34	1.37	0.27
PCM	Camptothecin	1	IL6	4.2	1.71	1.03	0.49	-0.76	1.06	1.1	0.2	0.7	1.06	0.77	2.03	1.12	1.17
PCM	Camptothecin	1	CASP1	3.72	2.58	0.19	0	0.67	-1.7	0.49	0.62	-1.75	0.78	0.02	1.52	0.35	1.93
PCM	Camptothecin	1	ADCY3	3.48	0.2	2.36	1.68	0.5	1.6	-0.92	3	-2.5	-0.46	1.46	0.38	1.17	1.28
PCM	Camptothecin	1	PML	3.37	3.11	0.35	0.5	0.08	-0.78	0.88	-0.06	-0.64	0.41	0.88	1.05	-0.51	-0.58
PCM	Camptothecin	1	IFITM3	4.29	3.12	0.55	-0.28	-0.58	-0.21	0.84	1.67	-0.69	0.95	1.15	0.95	1.56	-0.06
PCM	Camptothecin	1	ADM	3.32	1.04	0.95	0.04	0.28	-0.66	-0.5	-0.54	-0.65	-2.25	0.13	0.72	0.07	2.72
PCM	Camptothecin	1	NRG1	4.28	0.86	0.48	1.98	-0.64	0.72	-0.11	1.93	0.35	-1.6	1.21	0.93	-0.78	1.23
PCM	Camptothecin	1	VCAM1	4.12	-0.99	-0.71	0.34	0.69	-1.67	-0.09	1.52	-0.38	1.61	0.31	1.16	0.78	0.5
PCM	Camptothecin	1	NLRP3	4.73	0.56	1.59	1.01	-0.75	0.89	0.36	1.51	1.31	-0.16	-0.75	2.11	0.59	2.1
PCM	Camptothecin	1	CSF2	3.42	0.24	0.4	0.67	-1.14	0.66	-0.62	0.95	0.92	1.06	1.8	1.12	-0.47	2.13
PCM	Camptothecin	1	CRK	3.66	-1.22	0.49	0.07	-1.12	2.1	0.04	1.15	0.96	0.35	0.81	1.2	0.75	1.24
PCM	Camptothecin	1	IRF2	3.31	2.65	-0.58	-0.2	0.65	-0.63	1.85	1.19	-1.59	0.86	2.42	1.98	-0.67	1.68
PCM	Camptothecin	1	IL7R	4.53	1.75	1.26	0.58	-0.45	0.64	-0.54	0.58	0.44	-0.95	1.16	1.29	-0.54	2.64
PCM	Camptothecin	1	CXCL8	3.86	1.48	1.06	0.69	-0.55	0.66	1.01	-0.02	0.43	1.17	1.5	1.71	-0.29	1.27
PCM	Camptothecin	1	ADORA2B	3.57	0.5	0.13	1.31	0.75	-1.35	0.29	1.57	-0.69	-1.41	1.8	1.99	1.04	3.01
PCM	Camptothecin	1	S1PR1	3.8	0.67	-0.2	1.18	-0.21	0.45	0.85	1.62	0.77	-0.92	0.87	0.06	-0.2	1.8
PCM	Camptothecin	1	SAA1	3.51	3.39	0.86	-0.14	0.85	0.12	-2.08	0.45	2.01	0.28	1.96	1.48	1.18	0.59
PCM	Camptothecin	1	SPHK1	4.98	1.09	1.01	-0.93	-0.35	2.62	0.28	0.34	-1.16	-0.4	1.94	0.46	0.76	3.48
PCM	Camptothecin	1	BDNF	3.3	-0.91	1.15	1.19	-0.76	-0.06	1.17	-0.08	0.26	-0.48	-0.17	1.76	0.15	1.21
PCM	Camptothecin	1	RHOG	3.2	1.56	0.12	0.69	-0.49	0.06	1.31	2.01	-1.63	-1.4	0.01	0.59	0.52	2.3
PCM	Camptothecin	1	SF3A3	4.92	-0.34	1.93	1.09	-1.63	1.71	0.09	1.9	2.67	-0.43	1.3	-1.09	0.15	1.81
PCM	Camptothecin	1	MAPK12	3.56	-0.07	1.06	0.15	-0.63	2.67	-0.66	0.57	1.09	-0.95	-0.68	0.68	-0.74	2.12
PCM	Camptothecin	1	MMP1	3.73	1.22	0.23	0.33	0.23	2.04	0.16	0.49	0.76	0.65	0.43	1.43	-0.8	1.36
PCM	Camptothecin	1	HRH1	3.34	-0.52	1.8	1.04	0.72	1.06	-0.67	-0.1	-1.71	-1.49	1.5	1.64	0.94	1.83
PCM	Camptothecin	1	NRAS	3.87	0.07	2.04	0.56	0.11	-0.26	1.31	0.11	1.59	-1.72	-0.77	-0.03	-0.3	1.85
PCM	Camptothecin	1	HLA-B	3.5	2.12	0.23	0.13	-0.65	0.28	1.49	1.79	-0.25	0.58	0.56	1.17	0.51	-0.04
PCM	Cytarabine	1	CPS1	3.61	0.31	2.72	0.75	1.61	1.55	0.36	2.47	-0.46	1.99	1.5	0.85	0.57	0.79
PCM	Cytarabine	1	RPL31	3.79	-0.54	1.15	0.93	1.98	4.19	0.21	1.78	1.69	1.68	-1.35	1.27	-0.16	0.46
PCM	Cytarabine	1	NFKB2	4.29	0.93	3.68	-1.07	0.27	1.7	0.34	0.54	-0.22	0.77	2.59	-0.48	2	3.41
PCM	Cytarabine	1	EIF3I	3.25	0	-1.01	0.31	0.06	0.66	1.74	2.27	2.09	1.48	-0.63	-0.51	0.89	0.41
PCM	Cytarabine	1	DIMT1	3.47	-0.12	0.69	1.11	0.57	3.19	2.28	1.89	1.03	0.5	-1.28	-0.26	0.87	0.05
PCM	Cytarabine	1	TGFB2	3.26	1.29	1.99	0.42	0.21	0.91	2.15	1.48	-0.35	-0.14	0.29	1.86	-0.66	0.71
PCM	Cytarabine	1	IL7	3.24	1.46	1.23	-0.91	1.51	0.6	0.47	1.93	-0.07	1.5	-0.56	0.57	0.86	0.4
PCM	Cytarabine	1	PPP3CB	4.22	0.19	1.61	-0.23	0.47	1.91	0.61	3.01	1.35	0.3	0.26	-0.02	1.54	2.09
PCM	Cytarabine	1	NFKB1	3.59	0.85	1.26	0.07	0.13	-1.09	1.06	1.22	0.25	-0.51	2.82	1.54	2.09	0.44
PCM	Cytarabine	1	RPS12	3.85	0.02	2.01	-0.63	-0.33	2.75	1.62	1.88	2.06	2.66	1.68	-1.28	2.25	0.46
PCM	Cytarabine	1	GNB4	3.46	1.31	-0.31	-0.25	0.36	0.9	0.05	3.9	0.71	-0.38	-1.01	-0.1	-1.58	2.79
PCM	Cytarabine	1	WDR75	3.9	0.13	1.59	1.3	-0.02	2.49	1.28	1.51	1.68	-0.3	0.8	0.7	-0.39	2.85
PCM	Cytarabine	1	DARS	4.02	0.45	1.38	0.72	0.87	2	-0.97	0.85	2.03	0.36	0.29	0.14	-0.83	1.34
PCM	Cytarabine	1	GADD45A	3.52	1.84	3	0.25	0.43	1.39	1.74	-1.87	0.58	0.32	0.56	0.91	-0.32	-0.52
PCM	Cytarabine	1	AKT3	3.81	1.41	2.85	0.45	-1	0.68	0.2	0.76	1.05	0.95	-0.38	0.53	-0.06	1.21
PCM	Cytarabine	1	HEATR1	3.56	-1.18	-0.9	0.44	1.4	0.43	0.88	1.91	2.48	1.89	0.83	-1.64	2.06	2.04
PCM	Cytarabine	1	MYOD1	3.45	1.62	-3.21	-0.88	0.01	0.05	-1.25	0.89	1.82	-1.59	0.44	0.97	1.78	-0.15
PCM	Cytarabine	1	RPL27	3.87	-0.14	0.06	-0.98	-0.73	3.22	1.62	2.47	1.77	2.09	1.34	1.02	0.12	0.4
PCM	Cytarabine	1	CDK7	3.7	1.87	1.51	0.7	1.31	3.16	1.96	0.7	0.68	0.55	0.57	1.18	-0.9	1.99
PCM	Cytarabine	1	WDR36	3.82	1	0.99	0.8	0.99	1.72	1.45	-0.05	1.01	-0.3	-0.19	0.69	-0.12	2.44
PCM	Cytarabine	1	NOB1	3.72	0.6	0.6	-0.21	1.93	2.84	0.86	2.19	1.06	1.07	2.8	-0.02	1.21	1.34
PCM	Cytarabine	1	PFDN2	4.54	1.69	0.6	2.13	1.09	1.41	2.27	-0.67	2.11	0.36	1.55	-0.75	2.4	2.12
PCM	Cytarabine	1	TAF1A	3.3	-0.84	1.77	1.39	0.65	2.1	0.99	0.29	1.19	-0.49	1.17	0.21	1.67	1.64
PCM	Cytarabine	1	EPHA5	3.78	-0.2	1.88	1	-0.08	-0.35	1.98	3.36	-0.15	1.32	-0.85	0.71	-0.96	0.54
PCM	Cytarabine	1	RPL37	3.27	-0.89	1.6	-0.35	1.8	2.61	0.1	1.51	1.61	1.56	1.25	1.29	1.24	0.51
PCM	Cytarabine	1	PDCD11	3.33	0.46	-0.03	-1	0.57	2.2	1.22	0.9	2.7	-0.14	1.81	-1.23	1.28	2.46
PCM	Cytarabine	1	ADAM17	4.42	-0.06	0.49	0	1.73	2.51	-0.01	2.62	0.3	0.33	0.21	0.19	2.01	0.69
PCM	Cytarabine	1	XPC	4.56	-0.73	1.32	1.49	0.42	1.77	2.06	1.96	-0.2	0.68	0.86	1.33	2.16	1.43
PCM	Cytarabine	1	GIP	3.26	0.42	-0.17	0.81	1.89	0.78	-1.31	0.17	2.71	0.15	0.41	-0.11	0.23	2.52
PCM	Cytarabine	1	F2RL2	3.89	1.7	0.37	2.18	-0.43	-0.39	0.48	1.96	0.4	-0.54	-0.14	0.88	-0.96	2.28
PCM	Cytarabine	1	RPL13	4.77	0.32	0.9	-1.43	1.75	3.03	1.21	2.59	1.96	2.27	2.04	0.07	0.84	-0.22
PCM	Cytarabine	1	IL12A	3.53	0.42	1.03	0.01	1.74	3.39	1.03	-0.35	0.75	1.41	-0.44	0.96	1.64	1.17
PCM	Cytarabine	1	PA2G4	3.22	-0.25	1.85	0.59	-0.04	0.68	0.68	2.26	1.11	0.65	1.3	-0.97	-0.05	0.25
PCM	Cytarabine	1	S1PR1	3.37	-0.59	-0.34	1.31	1.05	-0.31	-0.63	2.41	-0.35	-1.09	-0.4	0.87	-1.44	2.03
PCM	Cytarabine	1	FPR1	3.3	0.17	-1.22	1.29	1.05	-0.18	0.24	1.64	2.45	0.01	-0.81	0.24	0.94	0.47
PCM	Cytarabine	1	SOCS5	4.01	-0.01	1.63	0.36	1.26	1.41	0.87	2.45	-1.44	0.62	0.19	1.41	0.09	0.83
PCM	Cytarabine	1	RSL1D1	3.21	0.07	-0.25	0.49	0.93	1.91	1.55	1.6	1.59	1.15	-1.13	-0.78	1.07	2.55
PCM	Cytarabine	1	NOC3L	4.95	-0.95	0.91	0.34	0.96	1.4	1.47	2.18	1.95	0.38	0.98	-1.3	1.26	2.7
PCM	Cytarabine	1	RPL15	3.25	-1.6	1.79	0.02	0.69	1.63	1.55	2.66	-0.24	2.48	0.48	0.99	1.63	0.85
PCM	Cytarabine	1	YES1	4.16	0	1.14	1.11	1.32	2.55	1.23	2.75	0.65	0.82	-0.68	0.52	-0.35	2.17
PCM	Cytarabine	1	BDNF	3.46	-0.43	2.23	0.08	-0.55	-0.26	1.59	1.19	0.41	-0.13	-0.16	1.24	-1.54	2.61
PCM	Cytarabine	1	IMPDH2	4.18	-0.74	0.94	-0.47	0.89	2.97	1.45	3.05	2.38	1.16	1.96	-0.75	0.89	1.66
PCM	Cytarabine	1	MAPK12	3.29	0.73	0.75	-2.39	-0.59	2.26	-0.94	1.84	2.26	-0.1	-0.53	1.59	-0.16	0.3
PCM	Cytarabine	1	RACK1	3.25	0.08	1.46	-0.09	0.13	3.11	1.35	0.6	2.66	2.29	0.84	0.06	0.95	1.28
PCM	QL-X-138	1	FMO3	3.48	1.34	1.94	0.68	1.23	-1.25	-0.81	1.49	0.31	-0.21	1.85	-0.74	-0.8	-0.17
PCM	QL-X-138	1	MED24	3.3	2.33	0.84	1.02	-0.43	-0.35	0.12	1.88	1.13	1.25	1.33	0.65	0.73	0.81
PCM	QL-X-138	1	ARID1B	3.83	2.01	2.77	1.53	0.28	0.79	1.74	0.2	1.26	1.18	-0.42	-0.17	-0.17	1.37
PCM	QL-X-138	1	SMARCE1	3.82	1.98	0.04	0.37	0.78	1.4	1.56	0.86	1.22	2.06	-1.34	1.88	0.46	1.74
PCM	QL-X-138	1	GPC4	3.41	-0.27	-0.37	1.96	1.3	-0.09	-0.13	1.1	0.77	2.37	0.58	1.93	-1.72	0.87
PCM	QL-X-138	1	RRAGB	3.27	2.54	0.81	2.19	-0.31	0.38	1.36	0.42	1.74	1.46	0.02	-0.93	-0.93	-0.46
PCM	QL-X-138	1	SIRT4	3.21	0.93	0.84	2.06	0.32	0.58	1.09	-0.07	-0.93	2.61	0.99	0.82	0.84	0.75
PCM	QL-X-138	1	TYK2	3.86	0.11	1.47	2.86	0.49	-0.22	-1.32	1.59	1.15	1.72	0.97	-0.73	-0.13	-0.31
PCM	QL-X-138	1	IL12B	3.24	1.41	0.02	2.05	0.68	-0.33	0.16	1.45	-0.13	-0.98	2.03	2.04	-0.69	1.7
PCM	QL-X-138	1	TGFB3	3.79	-1.69	1.3	1.6	-1.35	-1.28	-0.03	-0.12	0.6	0.32	0.13	1.48	0.24	-0.1
PCM	QL-X-138	1	COL10A1	3.26	-0.56	-0.59	1.43	-0.63	-0.32	-0.68	-1.69	0.49	1.71	3.34	-0.74	-0.57	3.26
PCM	QL-X-138	1	RAB9B	3.52	-0.22	0.48	1.28	1.77	1.06	2.01	-0.58	0.35	1.34	0.2	-0.7	-0.74	1.91
PCM	QL-X-138	1	GNMT	3.8	-1.34	2.65	0.69	-1.55	0.22	0.12	0.64	0.23	0.1	0.8	0.91	-0.15	2.12
PCM	QL-X-138	1	PIAS3	4.18	0.58	-0.45	1.78	-0.84	2.02	1.74	1.57	1.22	0.62	1.77	-0.09	-0.56	0.91
PCM	QL-X-138	1	ITGA11	3.72	-0.21	-0.22	0.51	-0.21	-0.4	1.09	1.01	1.08	-0.72	3.15	0.17	-0.39	-0.02
PCM	QL-X-138	1	CDK19	3.34	1.63	-0.71	3.01	0.8	1.72	0.81	-2.54	-0.55	1.12	-0.16	-0.02	0.78	1.89
PCM	QL-X-138	1	SAP30	3.27	0.74	0.16	1.92	0.54	0.95	-0.84	0.11	-1.38	-0.17	0.12	-1.45	0.92	1.24
PCM	QL-X-138	1	AR	4.54	-1.73	2.03	0.87	-0.44	-0.9	-1.08	0.46	-0.93	-0.23	0.32	0.82	0.6	2.63
PCM	QL-X-138	1	ORMDL3	3.81	2.94	1.58	-0.45	-1.63	0.24	1.19	1.84	0.48	1.69	2.14	1.2	-1.21	1.24
PCM	QL-X-138	1	MED16	4.21	0.95	1.88	1.24	0.72	1.1	-0.42	1.7	-0.59	1.52	0.44	-0.02	1.29	2.39
PCM	QL-X-138	1	TAF9B	3.52	-0.88	1.83	2.51	0.31	2.43	-0.17	-0.09	1.61	-0.3	-0.58	-0.04	0.56	0.81
PCM	QL-X-138	1	ENPP1	3.48	0	1.75	-0.12	1.64	-0.42	0.29	-0.89	1.1	0.12	-0.13	-0.29	-1.86	1.4
PCM	QL-X-138	1	RORB	3.23	0.03	0.97	1.51	-0.57	0.12	1.29	0.57	0.28	0.83	-1.13	0.26	0.05	2.32
PCM	UNC1215	1	CP	4.17	-0.86	0.11	-0.47	1.83	0.03	0.11	2.07	0.67	1.7	1.31	0.99	0.03	2.33
PCM	UNC1215	1	JAG1	3.5	0.1	-0.32	0.08	1.29	0.36	-0.07	3.44	1.01	-0.63	-0.64	-0.2	0.43	2.68
PCM	UNC1215	1	CYP3A5	3.44	1.11	0.86	-1.19	0.66	0.77	-0.86	5.66	-0.7	0.34	1.23	-0.47	1.18	1.68
PCM	UNC1215	1	ALDH3A1	3.59	0.05	-0.93	1.74	0.08	1.35	-0.7	1.96	1.33	-0.35	-1.05	-0.32	0.8	2.78
PCM	UNC1215	1	ATP6V0E1	3.7	1.1	2.22	1.92	1.16	1.18	1.64	1.17	1.57	1.02	1.15	-0.41	0.58	0.78
PCM	UNC1215	1	ITGB6	3.37	0.61	1.34	0.02	1.19	1.17	0.26	1.9	0.7	-0.67	-0.75	0.98	0.08	0.82
PCM	UNC1215	1	SMAD6	3.25	1.11	-0.39	0.07	-0.36	-0.76	0.21	2.37	1.22	0.06	-0.42	1.21	0.89	2.11
PCM	UNC1215	1	GALNS	3.68	1.37	-0.02	-0.43	1.05	0.93	0.77	2.82	0.47	1.33	0.48	1.69	-0.71	0.89
PCM	UNC1215	1	HSPG2	3.34	-0.11	-0.72	-0.62	0.43	-0.07	0.38	2.76	2.23	-0.38	0.29	2.61	-0.63	2.87
PCM	UNC1215	1	CAPN5	3.48	1.47	0.12	0.43	-0.53	1.45	0.67	3.69	-0.08	1.1	2.6	-0.67	-1.05	1.7
PCM	UNC1215	1	CAPN2	3.49	1.15	1.47	0.79	1.22	1.25	1.26	1.66	0.93	-0.18	-0.92	0.36	0.55	0.08
PCM	UNC1215	1	CXCL5	3.21	0.62	0.13	-0.61	1.49	-0.03	0.2	3.31	-1.1	0.81	-0.8	-0.65	-1.08	-1.19
PCM	UNC1215	1	PPBP	4.85	-0.08	1.48	-0.27	-0.17	0.94	1.59	4	-0.7	3.25	-0.22	1.65	-0.15	-1.28
PCM	UNC1215	1	PF4	4.19	0.78	-0.73	0.44	-0.98	0.95	-1.89	3.43	1.44	2.82	1.44	-0.14	-0.44	-0.16
PCM	UNC1215	1	CLDN2	4.61	0.4	0.39	2.73	1.23	0.73	0.17	3.41	0.27	-0.64	-0.43	0.25	-0.11	1.63
PCM	UNC1215	1	MC4R	4.53	1.09	1.46	-0.36	4.52	0.02	0.82	-0.88	-0.36	-1.24	0.86	0.57	-0.42	-0.1
PCM	UNC1215	1	IRS1	3.48	-0.09	1.07	-1.05	0.74	1.56	-2.11	2.65	2.4	0.51	0.82	-0.88	0.06	0.99
PCM	UNC1215	1	PFKFB3	3.62	-0.51	1.81	0.74	1.66	-0.54	-0.05	2.37	1.18	0.77	2.52	-0.43	-0.44	-0.04
PCM	UNC1215	1	PLA2G1B	4.05	-0.44	0.46	0.09	0.47	-2.09	0.33	3.29	1.54	-0.21	-1.03	-1.64	0.68	0.23
PCM	UNC1215	1	FGB	3.24	0.21	0.99	-1.49	2.76	0.17	-0.73	1.79	0.69	-0.07	-0.81	0.23	1.68	0.05
PCM	UNC1215	1	PLA2G16	3.21	0.58	0.61	-0.61	0.25	1.07	-0.08	1.51	0.92	-0.33	0.08	0.55	0.92	1.94
PCM	UNC1215	1	LAMP1	3.36	0.14	0.66	1.58	1.38	2.34	2.31	1.12	1.78	-0.21	0.77	0.81	0.77	0.45
PCM	UNC1215	1	RELN	4.17	-0.67	1.16	-0.65	1.21	-0.18	0.4	3.87	-1.42	0.16	-0.32	1.22	1.37	0.74
PCM	UNC1215	1	AKR1B10	3.67	0.42	0.23	1.46	0.37	1.29	2.51	0.29	2.7	-0.77	0.74	0.16	1.28	2.55
PCM	AUY922	1	TRIO	3.21	-0.07	-0.47	1.57	-0.83	-0.71	0.3	2.77	1.07	0.56	1.06	1.63	1.07	0.86
PCM	AUY922	1	HSPA5	3.53	0.89	-0.13	2.08	-0.37	0.63	2.14	0.64	0.87	-0.16	2.46	-0.35	-1.36	0.15
PCM	AUY922	1	TRAF1	3.48	-0.99	0.61	1.31	0.09	0.34	-0.76	3.11	1.84	1.05	1.45	-0.65	0.5	-0.51
PCM	AUY922	1	ASB1	3.45	0.39	-1.43	1.92	0.78	1.77	1.35	1.12	0.4	-1.1	1.08	1.77	1.33	0.9
PCM	AUY922	1	TNFRSF1A	3.56	0.17	-0.46	-0.69	0.11	1.58	1.03	1.7	1.25	0.73	2.12	1.39	1.52	1.53
PCM	AUY922	1	CSNK2A2	3.51	-0.36	-1.51	1.12	0.47	2.35	-0.36	2.28	2.11	1.58	1.94	0.41	0.82	1.44
PCM	AUY922	1	MAP4K4	5.25	0.91	0.72	1.94	0.66	1.92	0.34	2.9	-1.18	-0.17	1.43	1.08	2.15	2.59
PCM	AUY922	1	FBXW11	3.54	-0.46	0.65	2.12	0.35	2.14	-0.06	0.72	0.36	1.94	1.64	-0.98	1.77	0.1
PCM	AUY922	1	MMP2	3.69	0.76	-1.59	-0.36	1.87	0.05	2.08	0.97	2.13	0.63	-0.21	1.38	-0.68	1.26
PCM	AUY922	1	HSP90AB1	3.25	-1.52	1.96	0.16	0.56	0.7	-0.79	3.12	0.9	1.07	0.34	1.14	-1.34	2.61
PCM	AUY922	1	SNW1	3.9	-0.07	-0.52	0.47	1.48	1.74	0.61	2.51	1.07	1.95	2.14	0.22	0.04	0.36
PCM	AUY922	1	RELB	3.31	-0.2	-0.67	2.35	-0.02	0.03	0.63	3	1.23	-0.35	2.21	0.58	0.71	0.16
PCM	AUY922	1	CAV1	3.57	-0.39	0.37	-0.09	-0.64	1.67	-0.58	1.45	1.48	0.12	0.57	0.6	1.32	0.13
PCM	AUY922	1	NFKB1	3.39	-1.24	0.21	1.23	-0.57	1.33	-0.27	1.82	1.38	-0.04	2.16	0.34	1.85	0.93
PCM	AUY922	1	PANX1	4.15	0.9	-0.38	1.37	0.96	0.13	0.95	2.88	-0.29	0.77	0.19	1.91	1.72	1.49
PCM	AUY922	1	BIRC2	3.78	0.43	-0.61	1.17	0.09	2.11	0.47	2.38	0.43	-0.44	1.54	0.99	0.28	1.13
PCM	AUY922	1	IL1A	3.79	0.27	-0.73	1.23	-0.03	-0.86	0.17	1.56	2.19	-0.35	2.74	1.31	1.57	-0.34
PCM	AUY922	1	DARS	3.34	-0.97	1.27	1.67	0.66	-1.27	-0.95	2.63	0.69	0.3	1.47	-2.1	1.78	2.57
PCM	AUY922	1	TNFAIP3	3.4	-0.35	-0.32	1.2	0.46	0.54	0.84	1.21	1.7	-1.01	0.86	-0.05	1.75	1.18
PCM	AUY922	1	SNRPB2	3.27	1.21	-0.2	1.01	-0.03	1.26	0.4	1.07	0.68	1.07	1.53	1.21	0.6	1.05
PCM	AUY922	1	TRAF3	3.24	-1.26	-0.68	1.2	0.45	-0.87	0.47	3.11	1.42	0.48	0.46	0.35	0.17	1.44
PCM	AUY922	1	ETS1	3.36	-0.58	-0.72	1.38	0.47	1.07	-0.26	2.45	1.38	-0.89	-1.05	0.77	2.07	1.11
PCM	AUY922	1	MAP3K7	3.79	-0.14	0.41	1.57	0.41	1.81	-0.55	2.28	-0.16	0.88	2.26	-1.12	-0.36	0.82
PCM	AUY922	1	CDK9	3.73	0.86	-0.53	2.18	-0.22	0.92	1.63	1.76	1.2	0.17	1.13	1.26	1.23	0.99
PCM	AUY922	1	NEDD1	3.45	1.12	1.57	0.43	-0.51	0.4	0.87	2.11	0.1	0.89	0.8	0.34	0.95	1.28
PCM	AUY922	1	PFDN2	3.21	0.6	-0.21	0.7	0.99	0.69	1.92	1.6	0.31	0.98	2.09	-0.35	0.55	0.99
PCM	AUY922	1	TNIP1	3.3	-0.15	-0.38	1.03	-1.05	0.54	-0.58	3.3	2.02	0.04	1.21	0.6	1.44	1.92
PCM	AUY922	1	NFKBIE	3.38	-1.31	0.97	2.07	1.09	0.55	-0.08	2.62	2.07	0.3	-0.13	0.68	0.87	1.91
PCM	AUY922	1	SH3KBP1	3.2	0.08	-0.4	0.97	0.12	0.23	0.42	2.71	2.57	1.34	-0.08	1.28	2.07	1.53
PCM	AUY922	1	NECAP2	4.62	0.64	-0.19	1.6	0.21	0.21	0.41	2.81	2.65	-1.28	0.85	0.57	1.88	1.11
PCM	AUY922	1	SHC1	3.67	0.56	-1.03	1.96	0.15	1	1.51	1.4	0.37	0.61	1.25	0.69	-0.06	1.76
PCM	AUY922	1	NLRP3	3.38	0.39	0.23	1.6	-0.05	0.28	0.92	1.52	0.81	0.64	0.05	1.91	1.59	-0.05
PCM	AUY922	1	SPHK1	4.04	-0.11	0.1	2.09	0.92	1.08	-1.03	2.07	0.57	0.93	1.29	0.88	2.16	0.46
PCM	AUY922	1	RHOG	3.83	0.38	-0.75	2.67	-0.5	1.84	-0.75	2.75	1.36	-0.03	-0.91	0.77	1.47	2.2
PCM	AUY922	1	BBS10	3.9	-0.62	1.19	1.91	0.4	1.67	1.25	1.13	1.11	-0.22	1.65	1.67	2.24	-0.46
PCM	AUY922	1	GTF2F2	3.43	2.46	0.57	-1.02	-0.29	-1.13	-0.22	1.51	0.3	0.94	1.03	-0.05	0.11	3.29
PCM	AUY922	1	MMP1	4.02	0.75	-1.46	-0.08	1.79	1.23	-0.41	2.27	1.62	-1.18	1.24	1.64	1.53	0.38
PCM	AUY922	1	COL13A1	4.12	0.51	-0.51	1.67	0.7	0.17	0.75	2.08	1.85	0	1.75	2.21	1.39	0.72
PCM	AUY922	2	APBA3	3.36	0.97	-0.92	1.35	1.07	1.57	0.76	1.41	0.63	1.15	0.99	-1.27	-0.66	1.74
PCM	AUY922	2	FLT3LG	4.16	1.4	-1.22	1.17	0.99	2.55	-0.09	0.77	1.1	1.45	2.47	0.36	0.58	0.27
PCM	AUY922	2	SMURF2	3.33	-0.86	0.42	2.16	-0.08	0.54	-0.65	1.95	1.36	1.21	0.48	2	2.12	1.29
PCM	AUY922	2	RPS12	3.25	0.32	1.13	0.29	1.34	2.05	0.12	2.52	0.4	1.06	1.54	-0.97	-0.61	2.01
PCM	AUY922	2	EXOC2	4.07	1.54	-0.02	2.1	-0.24	2.09	1.63	0.68	2	1.15	0.08	-0.86	1.17	2.23
PCM	AUY922	2	MAPKAP1	3.76	0.64	0.85	1.89	-0.44	0.45	0.11	1.91	0.97	0.51	0.95	0.01	1.78	2.02
PCM	AUY922	2	FCF1	3.26	0.78	-1.05	-1.04	1.44	-0.24	0.49	2.57	1.2	0.52	3.29	0.81	0.58	-0.53
PCM	AUY922	2	ETF1	3.72	0.75	0.65	1.59	1.39	1.07	-0.9	1.91	2.21	0.56	1.91	-0.45	1.92	0.13
PCM	AUY922	2	POLR3GL	3.34	0.77	0.41	1.41	0.87	0.46	1.78	2.34	-0.74	0.22	-0.15	0.51	-1.4	1.11
PCM	AUY922	2	KLC1	4.17	1.48	-1.52	2.26	1.04	0.5	1.78	1.77	-0.56	-0.5	1.13	-0.53	0.58	0.75
PCM	AUY922	2	EIF3G	3.52	1.36	0.81	1.51	0.76	1.35	-0.07	0.99	0.25	1.93	-0.38	0.54	0.49	1.6
PCM	AUY922	2	TRIM5	3.55	1.44	-1.68	3.07	-1.18	1.14	0.36	1.6	1.27	-0.23	1.3	1.64	0.28	0.63
PCM	AUY922	2	AMPD3	3.23	1.48	0.93	1.43	-0.18	0.37	-0.67	2.09	0.75	0.48	1.5	0.46	0.25	-0.03
PCM	AUY922	2	IL15RA	3.57	0.07	-1.41	-0.25	1.04	1.74	0.81	2.31	2.66	-0.26	2.51	1.65	0.21	2.69
PCM	AUY922	2	WDR36	3.6	0.88	0.18	-0.31	1.48	1.28	-0.37	1.36	3.45	0.37	1.17	0.71	1.18	1.02
PCM	AUY922	2	PSMB7	3.59	0.26	0.32	2.87	0.21	0.9	0.33	0.78	1.92	1.16	0.6	0.43	2.13	1.04
PCM	AUY922	2	RPL35	3.72	0.82	1.58	1.4	-0.07	0.54	0.7	1.8	1.47	0.94	1.15	-1.13	1.55	1.27
PCM	AUY922	2	HMGA1	3.69	-0.64	0.72	1.18	-0.31	1.31	-1.48	3.39	1.63	0.66	1.67	1.41	2.3	1.02
PCM	AUY922	2	RPL11	3.25	0.9	-0.34	0.3	0.12	0.09	0.57	3.57	0.45	1.03	1.69	-1.66	1.67	0.04
PCM	AUY922	2	RPL7L1	3.28	-0.35	1.08	-0.06	1.26	0.25	1.09	2	0.5	0.88	2.23	0.47	1.16	1.25
PCM	AUY922	2	CHMP7	3.26	1.52	0.73	0.12	0.29	0.87	1.39	1.35	0.58	0.41	-0.51	0.62	1.28	2.11
PCM	AUY922	2	WDR19	3.21	1.09	0.53	2.12	0.84	1.89	-1.03	0.76	-0.01	0.47	0.17	-0.85	2.4	1.52
PCM	AUY922	2	UBXN1	3.45	-0.08	-1.04	2.87	0.7	1.29	0.55	2.98	-0.05	1.11	0.56	-1.55	0.81	1.35
PCM	AUY922	2	AK4	3.36	-0.45	-1.75	0.29	0.63	0.54	0.42	1.87	0.57	3.44	1.05	-0.05	-0.11	2.29
PCM	AUY922	2	GNPDA2	3.23	1.56	0.41	2.16	1.33	0.37	-1.17	1.03	0.5	1.69	-0.02	0.43	0.03	0.93
PCM	AUY922	2	UCN	3.22	-0.4	-1.17	0.73	1.19	-0.13	1.84	0.02	1.66	1.95	2.94	-0.93	1.36	0.56
PCM	AUY922	2	POLR3D	3.26	1.69	-0.77	1.09	0.2	2.54	0.97	0.86	-1.03	0.2	1.11	-1.16	-0.88	0.97
PCM	AUY922	2	ADRB2	3.44	-0.32	-0.54	1.45	-0.08	-0.17	-0.42	0.69	3.03	0.37	1.68	0.9	0.19	0.66
PCM	AUY922	2	KPNA4	3.45	-1.47	0.71	0.01	0.7	-0.18	-1.03	2.27	1.48	0.7	1.65	1.46	0.95	2.02
PCM	THZ-2-49	1	MGST1	3.43	0.58	1.45	1.54	1.45	-1.26	-1.4	-0.66	0.27	1.21	0.7	-0.31	-0.92	0.38
PCM	THZ-2-49	1	HIPK2	4.4	-1.48	-0.75	1.84	1.46	1.23	-0.51	0.97	1.21	-1.66	1.02	-0.06	0.11	1.74
PCM	THZ-2-49	1	HDAC4	3.51	1.79	-0.39	-0.73	0.42	1.47	0.57	1.09	-0.43	-1.72	1.66	0.78	-0.57	0.75
PCM	THZ-2-49	1	EIF2B3	3.56	-0.16	1.91	1.44	0.09	1.74	0.45	1.07	0.03	0.3	1.97	0.89	-0.65	0.78
PCM	THZ-2-49	1	ADCY2	4.76	0.24	1.17	0.92	1.36	-0.96	0.95	2.05	-0.12	2.15	1.72	-1.26	-1.22	3.34
PCM	THZ-2-49	1	PNPLA3	3.71	-1.51	0.76	0.84	-0.38	-0.26	1.1	1.34	-0.34	-0.97	1.44	-0.24	-0.07	2.83
PCM	THZ-2-49	1	PCYT1B	3.23	-0.63	1.73	-1.25	-0.27	1.61	0.77	0.47	-0.6	0.78	1.83	1.81	-0.26	2.84
PCM	THZ-2-49	1	ITK	3.57	0.57	0.35	0.76	0.3	0.66	0.45	0.56	1.14	-0.68	2.8	-1.56	-0.89	0.56
PCM	THZ-2-49	1	GCG	3.21	1.81	0.78	0.11	-0.54	1.79	-0.11	1.98	0.53	-1.3	0.66	-0.46	-0.51	2.35
PCM	THZ-2-49	1	ACADM	3.46	-1.2	3.25	0.94	-1.59	1.59	0.13	0.06	0.03	0.88	0.96	-0.08	-0.02	1.69
PCM	THZ-2-49	1	ATP6V0B	3.86	0.5	0.03	-0.05	0.81	0.98	0.27	0.99	1.83	-0.43	1.93	1.07	0.74	-1.4
PCM	THZ-2-49	1	SSR1	3.29	0.46	0.92	0.93	1.56	2.32	0.32	2.57	0.66	-0.85	0.68	-1.56	0.13	0.72
PCM	THZ-2-49	1	MCF2L	3.58	0.77	-1.37	-2.44	-1.09	-0.43	-0.61	1.25	0.56	-0.62	3.43	0.8	-0.73	1.21
PCM	THZ-2-49	1	CHN1	3.37	-0.49	-0.58	2.79	-0.85	1.29	0.73	0.33	0.44	-0.81	0.93	1.06	-0.21	1.98
PCM	THZ-2-49	1	STARD8	3.37	1.21	0.57	-0.22	3.44	0.11	0.06	-0.71	1.2	0.2	1.2	-0.57	0.21	1.74
PCM	THZ-2-49	1	PHC2	3.62	0.5	0.52	0.2	0.34	1.33	-0.04	1.22	0.25	-0.75	1.53	0.55	0.98	0.31
PCM	THZ-2-49	1	CLDN10	3.37	-0.21	0.55	-0.4	0.65	0.45	-0.82	0.91	0.54	-0.48	0.16	-0.76	-1.28	3.43
PCM	THZ-2-49	1	EGF	3.74	-1.17	1.37	2.24	0.05	-0.79	0.64	1.47	0.88	-1.31	-1.16	0.84	-0.33	2.49
PCM	THZ-2-49	1	ITGA9	3.27	1.93	-1.76	-0.34	0.52	2.01	-0.61	-1.12	-1.07	0.15	1.9	1.14	-1.05	-0.49
PCM	THZ-2-49	1	CD96	3.88	-1.49	0.77	0.37	-1.57	0.48	0.01	1.94	-0.37	-0.1	2.07	0.05	0.68	1.56
PCM	THZ-2-49	1	LRP8	3.38	0.38	1.08	-0.16	-0.27	1.12	0.6	0.47	1.02	-0.22	2.1	0.21	-0.39	1.37
PCM	THZ-2-49	1	GPAT4	3.24	1.08	-1.72	-0.28	0.95	-0.33	-0.69	0.24	-0.79	1.16	-0.23	-0.85	-0.12	2.31
PCM	THZ-2-49	1	NDUFV3	3.56	2.12	1.1	0.62	1.02	-0.41	-0.3	0.69	-0.34	-0.56	0.51	-0.44	0.43	1.93
PCM	THZ-2-49	1	LRRTM1	3.39	1.52	-0.56	-1.1	0.2	0.02	0.38	2.28	1.24	-0.02	0.71	-0.42	-0.61	1.81
PCM	THZ-2-49	1	SSR2	3.89	0.19	1.02	-0.16	-0.58	2.19	-0.15	1.59	-1.15	-1.15	-0.38	-0.14	0.16	1.6
PCM	THZ-2-49	1	PLB1	3.32	-0.87	1.55	0.83	-0.72	1.72	1.81	1.21	0.88	-0.56	2.13	-2.03	0	-0.67
PCM	THZ-2-49	1	SUCLG2	3.43	-0.25	-0.09	0.84	0.17	-1.18	-0.26	1.18	0.62	1	2.19	-1.05	0.39	2.48
PCM	THZ-2-49	1	CYP7B1	3.3	-0.1	0.24	0.55	0.37	0.35	0.29	0.54	-0.38	0.69	1.77	0.72	-0.76	0.32
PCM	THZ-2-49	1	SVIP	4.21	2.99	1.59	-1.03	1.25	-0.71	0.23	0.32	0.23	0.63	-0.45	-0.04	-0.12	-0.64
PCM	SB52334	1	FGR	3.38	0.83	0.3	3.64	0.14	-1.91	1.52	1.36	1.96	-0.33	1.38	-1.39	-0.44	0.74
PCM	SB52334	1	PRKAR2B	3.25	-0.4	0.12	0.45	-0.9	0.59	-0.8	-0.42	0.59	-0.44	-0.26	0.64	-1.14	3.26
PCM	SB52334	1	FARP2	4.07	1.26	-0.03	-1.31	-0.72	0.32	-0.16	-0.05	-1.28	1.61	0.86	0.2	-0.46	1.29
PCM	SB52334	1	BTK	3.21	-0.89	-0.11	3.64	-0.74	-2.35	-0.4	1.19	0.48	0.98	0.66	-0.16	0.26	0.41
PCM	SB52334	1	CD22	3.44	1.3	-0.62	3.33	-0.07	2.11	1.15	1.42	-0.14	-1.05	0	-0.88	0.11	-0.06
PCM	SB52334	1	RNF14	3.41	-1.99	0.18	-0.49	1.74	1.05	-0.7	1.25	1.18	0.9	1.78	2.39	-0.62	-2.27
PCM	SB52334	1	IGF1	3.51	0.19	1.1	1.42	-0.76	0.36	1	-0.06	0.1	-0.08	1.71	1.71	0.3	0.51
PCM	SB52334	1	LCP2	4.58	0.31	-1.3	3.42	1.37	-1.34	-0.31	0.63	0.03	-1.47	0.86	-1.22	-0.29	0.54
PCM	SB52334	1	EPHA3	4.24	-0.1	-0.63	2.62	-1.11	-0.15	-0.58	0.07	1.96	0.33	-0.41	1.53	-0.46	2.96
PCM	SB52334	1	CDON	3.61	0.21	-0.25	0.3	-0.89	-0.98	-0.1	-0.14	3.09	-0.71	2.18	0.32	-0.5	3.38
PCM	SB52334	1	ST6GAL1	3.28	0.06	2.13	1.26	-0.14	1.28	0.39	-0.52	-0.19	-0.89	0.19	-0.9	-0.07	1.16
PCM	SB52334	1	PAG1	3.53	-0.32	-0.83	0.37	-1.18	1.1	-0.16	0.77	-0.39	0.43	2.47	0.86	-0.83	0.62
PCM	SB52334	1	TYR	6.51	0.45	-0.14	-0.03	1.62	-1.17	-0.48	1.2	3.93	-0.52	1.52	0.22	-0.47	1.57
PCM	SB52334	1	AMPH	3.75	0.19	0.74	1.35	1.32	1.22	0.26	-0.82	1.24	-1	2.54	-1.06	-0.64	1.83
PCM	SB52334	1	XRCC5	3.3	1.62	1.52	1.77	1.06	0.74	0.97	0.58	-0.75	-0.26	0.75	0.99	-1.84	2.2
PCM	SB52334	1	IL12RB2	3.74	0.19	0.25	1.18	1.05	-0.2	-0.12	-0.31	1.04	-0.6	0.65	0.45	-0.72	0.36
PCM	SB52334	1	ALG6	3.59	-0.23	1.95	0.24	-0.28	-1.27	0.4	-0.95	0.41	-0.03	1.75	1.27	0.88	-0.27
PCM	SB52334	1	MCOLN1	3.7	-0.39	0	0.96	0.83	0	1.47	-0.13	-0.71	1.1	1.52	1.41	-0.85	0.03
PCM	SB52334	1	SLC26A4	7.08	0.03	-0.71	-0.33	-0.26	0.17	-1.29	-0.65	-0.27	-0.81	3.41	-0.62	-0.27	1.24
PCM	SB52334	1	GGA1	3.35	-0.76	0.9	0.16	0.28	0.12	-1.07	1.06	-0.63	-0.88	0.55	0.33	-0.77	1.11
PCM	SB52334	1	CSNK2A1	3.29	2.05	2.1	1.53	1.4	0.21	-0.34	1.51	-1.14	-1.84	2.19	-1.87	-0.29	2.28
PCM	SB52334	1	CDS2	3.41	0.83	1.8	1.07	1.41	1.8	-0.84	1.37	0.05	-1.01	1.58	0.03	0.17	-0.36
PCM	SB52334	1	ACSBG1	3.53	-1.18	0.75	1.41	0.71	-0.66	0.76	-0.61	1.2	-1.01	0.9	-1.54	1.07	1.92
PCM	SB52334	1	NCALD	4.92	1.64	1.67	2.6	0.23	-0.7	-0.03	0.48	0.13	0.97	1.72	-0.1	0.03	2.01
PCM	SB52334	1	TUBB4A	4.09	1.2	-0.3	1.67	-0.8	-1.42	-0.86	-0.06	-1.25	-0.8	0.97	1.64	-0.56	1.16
PCM	SB52334	1	ATP6V0A4	3.73	-0.8	0.78	0.06	1.31	-1.04	0.33	0.56	0.26	-0.76	2	-0.99	-0.37	-0.78
PCM	SB52334	1	PTPRZ1	3.36	0.69	-0.23	1.75	-0.14	-0.63	-0.19	-0.33	0.91	-0.76	0.87	0.54	-0.26	0.45
PCM	SB52334	1	MTMR4	3.29	1.22	0.82	2.26	0.61	0.25	-0.14	-0.57	-0.62	-0.31	1.53	0.17	-1.02	1.56
PCM	SB52334	1	MAP2K6	3.44	1.76	-0.66	2.97	0.47	0.35	0.25	1.2	0.13	0.2	1	1.92	-1.34	2.08
PCM	SB52334	1	CLCN3	4.7	-0.34	1.27	-0.29	-0.72	0.36	-1.39	2.65	0.19	1.9	2.47	0.42	0.27	2.56
PCM	SB52334	1	ZBTB16	3.36	1.74	1.36	0.34	-0.85	-0.45	1.41	-0.56	-0.19	0.07	-0.71	1.18	0.27	4.4
PCM	SB52334	1	B3GAT1	4.7	1.87	1.15	1.42	0.45	-1.52	0.62	-0.7	-1.64	-1.85	2.28	0.4	-1.06	1.9
PCM	SB52334	1	ITK	3.7	0.34	-0.31	0.76	1.33	-1.67	-0.19	0.79	0.87	0.53	2.38	-1.01	0.63	-0.6
PCM	SB52334	1	ARSB	3.93	-0.86	-0.69	-0.8	0.65	0.05	-0.26	1.35	-0.39	0.76	1.57	1.4	-0.38	-0.31
PCM	SB52334	1	KAT2B	4.16	-0.69	-1.9	1.09	-2.03	-0.3	0.4	-0.66	0.77	0.67	0.89	0.14	0.49	-0.06
PCM	SB52334	1	BCHE	3.47	0.31	-1.84	0.71	0.05	1.05	-1.06	1.42	-0.14	0.05	1.49	0.06	-2.08	1.99
PCM	SB52334	1	PIKFYVE	3.56	2.95	-0.12	1.13	1.42	-0.1	0.25	1.06	-1.1	1.18	-0.27	-0.3	-1.41	1.52
PCM	SB52334	1	PLEK	3.21	1.31	0.46	3.68	0.51	-0.2	0.26	-1.22	0.46	0.14	3.55	-0.73	-0.63	0.97
PCM	SB52334	1	ATP6V0B	3.63	0.17	2.22	-0.08	0.82	-0.3	-0.89	-0.85	1.41	0.29	2.05	1.3	-0.12	-0.04
PCM	SB52334	1	CNTFR	3.9	-1.09	0.78	0.73	1.12	-1.84	1.08	0.75	-0.95	0.08	3.32	0.72	-0.61	3.83
PCM	SB52334	1	CDK2	3.25	-0.33	-0.64	2.19	-0.58	0.3	1.07	-1.61	-1.33	-0.83	1.11	0.31	-0.1	-1.16
PCM	SB52334	1	ACSL3	4.13	0.74	1.49	-1.15	0.43	0.76	-0.16	1.33	0.27	-0.15	0.67	-1.04	-1.08	0.98
PCM	SB52334	1	GNMT	3.28	0.39	2.6	-0.02	-0.47	-1.36	1.23	-0.23	0.09	-0.13	0.99	-0.46	0.89	2.37
PCM	SB52334	1	TMEM115	3.74	0.32	0.15	-0.64	0.1	-0.56	-0.29	0.24	0.83	0.37	1.81	0.47	0.6	2.07
PCM	SB52334	1	ATP6V1F	3.6	0.41	0.99	0.04	-0.59	0.6	0.15	-1.63	1.15	-1.08	0.99	2.67	-0.92	2.17
PCM	SB52334	1	HERC2	4.19	-0.02	-0.08	0.77	-0.15	-0.36	-0.18	-0.84	-0.04	1.19	2.87	-0.29	-0.28	0.3
PCM	SB52334	1	BCAN	4.25	0.97	-0.46	-2	1.32	-1.18	-1.58	-1.02	0.73	-0.69	1.03	0.47	0.94	0.64
PCM	SB52334	1	TRPM1	4.37	0.57	0	-0.9	1.88	-0.06	-0.46	-0.67	0.12	0.11	0.56	-1.04	0.14	3.63
PCM	SB52334	1	CABLES1	4.35	1.17	0.91	0.42	0.29	-0.1	-0.06	-0.39	-0.9	0.91	1.08	-1.3	0.67	0.04
PCM	SB52334	1	NPL	3.25	0.54	-0.2	2.31	0.28	-0.47	0.17	1.01	1.04	-0.61	1.74	0.91	-0.42	-0.96
PCM	SB52334	1	CYP27A1	4.08	2.04	-0.2	-0.29	-0.94	0.23	0.47	-1.77	1.11	1.88	0.93	-0.53	-1.64	1.47
PCM	SB52334	1	ATP6V1G1	3.49	0.58	2.21	0.08	0.63	1.04	0.16	-0.55	3.08	0.72	-0.3	1.7	0.01	2.22
PCM	SB52334	1	PPFIA2	4.43	1.68	0.43	0.14	1.69	-0.73	0.02	1.26	0.83	-1.36	-0.02	-0.7	-0.82	5.29
PCM	SB52334	1	ARSG	3.96	2.52	0.81	0.39	-0.43	0.79	0.67	-0.65	0	1.05	0.07	-0.35	-0.21	1.01
PCM	SB52334	1	CLTC	3.64	0.99	1.51	1.32	-0.15	-0.49	0	1.34	0.12	1.32	1.7	1.54	-0.23	0.22
PCM	SB52334	1	PTRH2	3.71	1.34	0.74	0.98	0.13	-1	-0.34	2.24	-1.25	-0.55	1.39	0.62	-1.1	1.74
PCM	SB52334	1	KLK3	4.7	2.17	-0.13	0.72	0.22	1.55	1.26	-0.73	-0.09	-0.48	1.22	-0.18	0.53	5.11
PCM	SB52334	1	RXRG	4.86	0.43	0.25	0.36	0.37	0.01	-0.58	-0.34	-0.23	-0.52	0.51	0.44	-0.15	3.24
PCM	SB52334	1	FCGR2A	4.9	0.41	-1.34	0.83	-1.62	0.65	0.24	1.36	-0.04	-1.3	0.65	0.91	-0.23	0.26
PCM	SB52334	1	SNCA	4.21	-1.79	-1.15	2.57	-0.24	1.29	-0.08	0.26	-0.1	-0.82	1.92	-0.21	-1	1.84
PCM	SB52334	1	DPYSL4	4.48	0.49	-1.34	0.89	-0.54	-0.5	1.13	0.92	0.78	-0.25	1.47	2.68	-0.06	2.9
PCM	SB52334	1	SLC25A4	4.15	-2.3	1.69	1.26	1.28	0.43	0.09	0.2	-0.43	-1.02	1.73	1.84	0.14	1.14
PCM	SB52334	1	CYP2U1	4.54	-0.46	1.46	0.3	-2.15	-0.69	0.31	-0.8	0.99	0.73	1.26	0.7	-0.82	2.15
PCM	SB52334	1	ATP6V1C1	3.79	0.81	1.36	-0.21	1.35	0.53	0.19	1.27	0.74	1.64	0.63	2.29	-0.05	-1.41
PCM	SB52334	1	GPAT4	4.77	0.96	-0.16	-0.5	0.9	0.7	0.55	-0.3	1.71	1.43	1.69	-0.64	-0.31	0.84
PCM	SB52334	1	PLB1	3.31	-0.64	0.9	-0.44	0.5	1.1	1.05	0.52	0.44	-1.15	1.62	-1.28	0.28	-0.16
PCM	SB52334	1	PRKCD	4.33	2.61	-0.34	-0.06	-1	0.06	-1.02	0.45	-1.58	0.1	1.07	0.11	1.11	1.46
PCM	SB52334	1	RFT1	3.6	1.46	-0.45	0.98	-1.22	-0.38	-0.16	-0.02	-1.1	0.33	2.9	-0.54	-0.39	1.49
PCM	SB52334	1	ADCY1	5.14	-0.1	0.17	1.73	-0.78	0.39	0.82	-0.51	-0.08	0.05	0.95	1.05	-0.51	3.38
PCM	SB52334	1	CDK5	4.49	1.35	1.4	0.37	-0.53	1.93	0.52	-0.76	0.84	0.76	1.4	1.51	-0.15	0.32
PCM	SB52334	1	SLC4A2	3.81	3.13	2	-1.41	0.98	0.96	0.62	0.68	0.08	-0.12	1.06	1.78	-0.85	-0.07
PCM	SB52334	1	PRKCB	3.7	1.78	0.08	4.17	-0.94	-1.29	-0.29	-0.65	-1.38	0.36	1.15	1.55	0.04	0.08
PCM	SB52334	1	GLYATL1	3.45	0.6	-0.02	1.06	1.62	-0.95	0.18	-1.43	0.07	0.27	1.99	1.21	-0.59	4.02
PCM	SB52334	1	SLC27A4	3.36	1.23	1.64	-0.92	1.02	-1.11	-1.18	1.26	0.05	0.04	1.87	1.99	-0.2	0.68
PCM	SB52334	1	KLK2	5.52	2.44	0.11	0.14	0.55	-0.28	1.86	-0.11	-0.06	-0.41	-1.08	-0.18	0.3	5.1
PCM	SB52334	1	E2F6	4.52	0.8	1.85	-0.05	0.97	0.67	-0.64	1.28	1.23	1.44	1.56	1.08	-1.69	2.79
PCM	SB52334	1	AR	3.98	-0.24	1.92	-0.21	0.03	-0.49	-0.18	-0.4	0.78	-0.94	-0.57	0.08	0.78	4.17
PCM	SB52334	1	GJB1	4.16	-0.16	0.51	-0.33	0.75	1.44	-0.22	0.44	-0.13	0.51	0.18	0.06	-0.66	4.22
PCM	SB52334	1	LINGO1	4.03	1.25	-0.55	1.13	1.21	-0.33	0.96	-0.38	-0.31	-0.05	2.05	1.2	0.22	2.3
PCM	SB52334	1	BCL2	4.09	1.16	0.23	2.98	1.42	-0.57	-0.44	-0.95	0.16	0.1	1.98	1.09	-0.87	2.42
PCM	SB52334	1	PRL	3.49	1.28	-0.33	-0.32	0.11	-0.09	0.94	-0.42	0.09	0.24	3.45	-0.81	-0.55	2.65
PCM	SB52334	1	CYP7B1	5.99	0.4	-0.37	3.75	1.45	-0.57	-0.21	1.65	-0.07	-0.67	2.26	1.3	-0.47	0.39
PCM	SB52334	1	CTSF	3.27	-0.86	-0.27	-0.11	0.58	-0.25	-0.38	-0.61	1.53	2.16	1.26	-0.04	0.6	0.05
PCM	SB52334	1	PPFIA3	3.52	1.51	1.25	-0.13	1.19	-1.24	-0.93	1.02	0.2	-0.81	1.08	1.02	-0.47	2.6
PCM	SB52334	1	CD19	3.43	0.96	1.15	3.33	1.45	-1.36	0.27	-1.81	0.75	0.24	1.82	2.44	0.74	0.48
PCM	SB52334	1	PRKD1	3.64	-0.28	-0.44	0.25	-1.73	0.51	-0.08	1.32	0.31	1.68	0.7	-2.09	0.28	2.59
PCM	SB52334	1	ROBO2	4	0.27	-0.96	1.65	1.04	1.72	0.97	0.15	-0.19	4.44	0.51	2.02	0.77	3.11
PCM	SB52334	1	SHC4	5.56	-0.35	-1.39	-0.48	0.47	-0.33	0.04	-0.43	0.25	-0.36	1.99	1.46	-0.6	0.75
PCM	SB52334	1	LRRK2	3.74	0.48	1.16	2.34	1.08	-0.7	0.63	0.63	-0.05	0.92	-0.62	-0.04	-0.69	2.47
PCM	SB52334	1	HTT	3.9	1.35	0.97	2.39	0.22	0.21	0.16	0.65	0.74	0.92	1.14	0.25	-0.05	2.35
PCM	SB52334	1	UGT2B17	3.3	0.89	0.38	3.59	0.11	-0.99	-0.41	-0.85	1.53	0.96	0.07	-1.34	0.27	3.76
PCM	SB52334	1	GK	3.53	0.12	1	0	-0.82	0.35	-0.92	-0.76	-0.1	0.72	3.01	1.17	-1.44	-0.04
PCM	SB52334	1	INPP5F	3.77	-0.59	-0.71	2.23	-0.25	2.49	0.44	0.48	0.29	1.2	-0.47	0.69	-0.7	-0.96
PCM	SB52334	1	SACM1L	3.59	-0.72	0.67	-0.3	0.24	-0.08	-0.5	0.03	0.02	1.76	1.01	0.87	0.03	1.69
PCM	SB52334	1	HLA-DPB1	4.1	-0.51	-1.66	2.26	-0.1	0.89	0.01	2.71	-0.35	-0.15	0.44	1.22	0.66	-0.25
PCM	SB52334	1	SLC26A6	3.89	4.14	0.5	-1.03	-0.68	0.49	1.49	0.62	1.41	2.1	1.83	0.77	-0.29	-0.87
PCM	rTRAIL	1	CPS1	3.66	4.2	-0.81	-0.28	0.17	0.88	-1.5	2.67	-0.31	2.61	-0.09	-0.33	-0.36	-1.49
PCM	rTRAIL	1	TNFRSF1B	3.39	1.94	1.4	-0.72	-0.21	0.74	0.27	1.62	0.37	1.42	0.46	2.14	-0.1	0.15
PCM	rTRAIL	1	CASP8	5.33	2.82	1.95	1.7	-0.39	0.39	1.42	1.95	2.71	0.1	1.32	-0.56	1.8	2
PCM	rTRAIL	1	DGKD	4.87	3	-0.65	2.71	0.31	-0.53	2.94	0.56	1.44	-0.26	3.26	0.7	1.63	-0.04
PCM	rTRAIL	1	DLD	3.61	1.73	0.13	0.34	1.52	3.34	1.12	2.24	0.86	0.15	-1.58	1.51	0.52	0.48
PCM	rTRAIL	1	TNFRSF10A	3.34	1.51	0.34	1.53	0.31	1.38	0.96	2.85	-0.32	1.09	-0.28	-0.46	1.95	2.48
PCM	rTRAIL	1	PMPCB	3.35	0.07	0.29	1.81	1.31	2.01	1.64	1.9	1.44	-1.35	-1.37	0.22	2.67	0.39
PCM	rTRAIL	1	NAMPT	5.22	0.08	1.45	2.85	2.29	-0.46	-0.18	3.23	0.67	1.31	1.52	-1.13	0.93	-0.22
PCM	rTRAIL	1	AHR	4.31	0.35	1.16	0.72	1.15	0.6	-1.38	2.24	2.23	0.66	2.66	-0.53	-0.45	1.13
PCM	rTRAIL	1	ALDH3A1	3.35	-0.31	3.28	1.33	2	0.92	0.36	2.55	0.66	0.33	-0.51	0.34	-0.31	1.58
PCM	rTRAIL	1	ABCC3	4.75	2.54	0.75	2.33	0.14	0.17	2.61	2.72	0.58	-1.11	4.08	-1.2	0.9	0.16
PCM	rTRAIL	1	KYNU	4.39	1.51	1.12	1.72	1.64	0.31	-0.67	2.59	1.72	1.55	1.02	-0.45	-0.88	0.68
PCM	rTRAIL	1	PLA2G4A	4.7	3.47	2.8	-0.06	0.19	1.41	-0.02	2.47	-0.01	1.77	0.24	0.4	-0.99	-0.32
PCM	rTRAIL	1	ECHS1	3.24	2.84	1.15	1.3	-0.71	1.42	1.15	2.52	0.2	-0.73	-2.12	2.09	-0.1	1.24
PCM	rTRAIL	1	PPARG	4.34	2.13	2.32	1.41	0.33	0.61	1.79	1.58	2.45	1.01	0.43	-0.28	1.34	0.9
PCM	rTRAIL	1	HSPA12B	3.71	6.22	0.01	0.83	0.97	-0.4	0.5	-0.28	0.59	-0.61	-0.46	1.83	0.02	-0.47
PCM	rTRAIL	1	IDH1	3.69	1.79	-0.45	0.97	0.97	1.14	1.33	1.54	2.91	0.02	-1.38	-1.27	1.15	1.22
PCM	rTRAIL	1	GPAT3	3.74	1.84	1.66	1.66	0.78	-0.15	2.45	1.87	1.22	-1.34	0.67	-1.88	0.34	-0.73
PCM	rTRAIL	1	PGD	3.51	-0.2	2.01	1.92	0.65	-0.44	2.2	2.06	1.65	-0.98	0.28	0.54	0.17	0.07
PCM	rTRAIL	1	MDH2	4.24	1.08	-0.22	1.29	0.29	1.55	1.5	2.9	0.7	-0.48	-0.28	0.64	1.53	1.19
PCM	rTRAIL	1	TDO2	4.05	-0.48	-0.28	-0.02	1.63	1.52	0.44	1.78	2.76	0	3.39	0.39	-0.36	-0.44
PCM	rTRAIL	1	CCAR2	3.32	0.72	-0.89	-1.1	-0.68	0.98	2.15	0.35	3.09	0.18	3.15	0.9	1.86	1.31
PCM	rTRAIL	1	G6PD	3.59	0.38	-0.86	2.09	-0.22	-0.8	2.92	2.87	0.8	-0.66	1.15	-1.27	0.5	0.43
PCM	rTRAIL	1	SQSTM1	3.69	0.91	1.51	2.14	-0.6	-0.49	1.25	2.07	2.18	-1.58	0.7	-1.06	1.33	0.14
PCM	rTRAIL	1	COA6	4.45	0.25	0.99	2.29	1.05	0.82	1.44	3.26	2.58	-0.21	0.59	-0.12	1.17	-1.24
PCM	rTRAIL	1	AKR1B10	4.51	1.42	0.92	2.28	1.31	-0.03	3	2.74	1.5	0.78	-0.21	-0.98	-0.03	0.61
PCM	rTRAIL	2	HECW1	3.48	-0.61	-0.14	3.25	0.12	-1.84	1.44	0.92	2.19	0.22	1.32	0.42	0.35	0.48
PCM	rTRAIL	2	NSUN2	3.24	2.49	1.27	2.59	-0.64	1	1	1.42	1.36	-0.34	-0.64	-1.79	1.05	0.49
PCM	rTRAIL	2	UTS2	3.95	0	-0.22	0.29	1.62	0.88	-0.46	0.85	4.63	2.58	-0.09	0.51	-0.29	0.18
PCM	rTRAIL	2	CUL1	3.39	2.76	-0.23	-0.33	2.11	1.18	1.48	1.85	0.86	0.32	1.11	-0.02	1.1	0.09
PCM	rTRAIL	2	BUD23	3.95	1.99	-0.84	1.29	-0.31	0.92	2.34	2.69	0.5	-0.45	0.24	-0.64	1.03	0.62
PCM	rTRAIL	2	ITGA8	3.27	-0.51	-0.56	0.55	1.72	-0.66	-1.9	0.97	1.94	0.69	1.92	2.33	-0.45	-0.83
PCM	rTRAIL	2	CXCL2	3.23	0.79	2.67	-0.02	1.01	-1.56	-0.81	1.37	2.49	-0.15	2.59	-0.79	0.95	1.35
PCM	rTRAIL	2	KIF9	3.35	2.62	0.19	1.79	-0.93	1.68	0.94	2.18	-0.72	0.78	-1.3	-0.33	0.97	0.43
PCM	rTRAIL	2	DCTN6	3.98	1.2	-1.11	-0.62	1.09	2.25	-0.12	2.54	2.07	-1.4	3	0.07	2.13	-0.06
PCM	rTRAIL	2	BUD31	3.69	2	0.12	0.66	1.04	0.67	0.44	1.68	0.67	-2.07	1.88	0.42	1.59	0.84
PCM	rTRAIL	2	EIF3B	4.75	-0.09	1.46	1.64	0.1	0.13	2.16	1.88	1.57	-0.43	2.3	0.67	0.97	0.99
PCM	rTRAIL	2	AP1S1	3.88	2.92	-0.06	1.31	0.43	0.63	0.43	3.4	0.56	-0.28	-0.43	-1.41	1.63	0.07
PCM	rTRAIL	2	PDE4D	3.3	1.63	-0.91	-0.72	-0.04	2.12	0.14	2.38	2.41	0.41	-1.99	-0.23	0.77	-0.57
PCM	rTRAIL	2	HEATR1	3.32	3	2.36	2.14	-2.01	1.05	2.01	0.71	0.83	-0.05	-0.08	-0.45	2.13	0.93
PCM	rTRAIL	2	TAS2R5	3.28	1.49	0.61	0.26	-0.3	0.97	1.49	1.98	2.05	-0.12	0.13	-0.39	1.91	-0.25
PCM	rTRAIL	2	RAC1	3.33	-1.6	1.2	2.03	0.71	1.24	0.27	1.8	1.8	-0.66	1.45	-0.46	0.55	2.11
PCM	rTRAIL	2	STAMBPL1	4.03	2.34	2.7	1.45	0.91	0.44	-1.64	1.52	0.18	-3.12	1.61	-0.82	1.75	0.53
PCM	rTRAIL	2	PROK1	4.17	0.8	0.64	0.22	0.2	3.04	0	-0.58	1.21	0.52	1.31	2.24	0.02	0.19
PCM	rTRAIL	2	ARHGAP26	3.27	1.75	0.91	2.33	0	0.58	1.96	1.56	-0.56	-0.64	0.87	-0.94	1.61	1.45
PCM	rTRAIL	2	CWC22	3.29	0.71	3.01	0.08	1.04	0.73	0.79	0.14	1.06	-1.53	2.71	-0.15	1.6	1.33
PCM	rTRAIL	2	CCL11	3.4	1.63	1.58	-0.25	-0.65	-0.45	-1.74	0.88	2.99	-0.55	3.77	2.09	-0.32	-1.43
PCM	rTRAIL	2	PRKAR1B	3.35	0.69	-0.39	0.84	0.78	1.85	1.95	1.54	0.74	0.5	0.27	0.71	2.4	0.35
PCM	rTRAIL	2	NMB	3.21	1.21	2.09	0.84	1.56	0.65	-1.15	2.9	-0.18	-0.27	1.41	-0.1	-0.87	0.79
PCM	KIN001-102	1	FKBP4	4.29	0.27	1.83	0.24	0.81	1.13	0.36	-0.67	-0.79	-0.99	-0.72	1.23	-0.35	0.29
PCM	KIN001-102	1	NDUFAB1	4.46	-0.04	2.11	0.61	0.25	2.92	1.35	1.91	-0.18	0.41	-0.18	0.47	-0.23	0.23
PCM	KIN001-102	1	CACNG3	3.5	0	0.94	1.52	0.13	1.8	1.1	0.55	0.46	0.23	0.42	-0.35	-0.26	1.53
PCM	KIN001-102	1	GGCT	4.22	-1.49	2.61	0.21	1.19	0.88	1.63	0.2	-0.23	-1.3	-0.93	2.44	0.56	0.4
PCM	KIN001-102	1	ARHGAP44	4.08	2.55	0.69	2.17	-0.78	-0.63	0.01	-0.53	0.06	0.19	1.27	-1.16	0.54	2.04
PCM	KIN001-102	1	NOS2	3.52	0.85	1.33	-0.16	1.66	0.5	0.95	-0.13	0.17	0.79	1.77	-0.4	0.14	3.28
PCM	KIN001-102	1	MED24	4.69	3.45	1.54	0	0.57	0.83	0.94	0.03	0.16	-0.13	-0.33	-0.33	0.41	0.31
PCM	KIN001-102	1	ACPP	5.06	2.62	2.51	0.5	0.19	1.04	1.42	-0.52	0.73	-0.68	-1.05	0.29	1	3.09
PCM	KIN001-102	1	CHDH	4.12	2.32	0.81	-0.33	0.07	-0.29	0.7	0.47	-0.17	-0.28	-0.28	-1.5	-0.72	1.58
PCM	KIN001-102	1	FLT4	3.81	1.62	1.88	1.64	-1.26	0.69	0.08	-0.24	0.72	0.19	1.67	-0.57	-0.28	2.31
PCM	KIN001-102	1	ARID4B	5.42	2.67	2.06	0.95	0.01	0.92	1.77	0.15	0.55	1.66	1.27	-0.23	-0.62	1.53
PCM	KIN001-102	1	CAMK2B	3.39	0.31	0.52	1.49	-0.73	0.28	2.07	-1.03	0.36	0.18	2.57	-0.11	-0.74	2.74
PCM	KIN001-102	1	POLR3E	4.23	-0.32	1.76	-0.61	0.3	0.97	0.58	2.24	0.86	0.55	0.35	1.34	0.81	0.28
PCM	KIN001-102	1	CCAR1	4.93	1.62	-0.22	1.53	1.72	-0.2	0.66	2.8	-0.93	0.16	0.68	2.44	-1.18	1.78
PCM	KIN001-102	1	NDUFB4	4.57	0.29	1.49	1.85	0.99	1.79	1.94	0.11	-0.29	0.99	0.06	1.05	-0.37	2.12
PCM	KIN001-102	1	GSTO2	3.34	0.01	0.5	0.04	0.79	0.14	-0.16	0.9	0.97	-0.53	0.82	-0.27	0.62	-0.57
PCM	KIN001-102	1	FECH	3.39	0.8	-0.47	1.17	1.7	0.81	-0.8	1.51	-0.31	0.11	-0.13	0.84	-0.06	0.75
PCM	KIN001-102	1	TFRC	4.72	0.27	3.04	-1.2	0.53	1.07	1.34	1.37	-1.45	0.97	0.59	1.67	-0.41	0.2
PCM	KIN001-102	1	SMARCE1	4.02	2.07	1.3	0.96	0.17	-0.62	1.6	2.72	0.04	-0.2	-0.53	0.09	1.43	2.05
PCM	KIN001-102	1	TOP2B	3.33	1.74	0.66	1.9	-0.21	1.36	-0.53	0.15	0.04	-0.74	0.25	1.41	0.19	1.22
PCM	KIN001-102	1	PPP2R5C	3.29	1.14	1.65	2.06	1.19	-1.26	0.24	1.24	0.67	-0.99	1.24	0.48	-2.27	-0.32
PCM	KIN001-102	1	PAFAH1B3	3.86	0.57	1.52	0.39	-0.06	0.46	1.13	-1.14	-0.64	-0.17	-1.63	1.41	-0.88	1.85
PCM	KIN001-102	1	PGR	5.17	0.28	1.97	0.85	-0.91	-0.38	-0.94	0.18	-0.35	0.11	3.55	-0.58	-1.03	1.09
PCM	KIN001-102	1	DLG3	5.04	0.85	2.23	-0.81	-0.41	1.24	0.68	-0.41	-2.08	-0.01	0.56	1.43	1.17	0.48
PCM	KIN001-102	1	BCKDHB	3.54	2.59	0.04	1.87	-0.01	1.51	0.41	1.28	0.55	1.01	0.32	-0.09	1.32	-0.29
PCM	KIN001-102	1	SLC27A5	3.27	0.01	-1.57	0.98	-0.43	2.19	-1.66	0.88	0.54	-1.19	-1.21	0.36	-0.94	1.79
PCM	KIN001-102	1	L2HGDH	3.35	0.02	0.37	1.15	1.55	0.47	-0.14	0.02	-1.07	-1.04	0.12	1.08	-0.04	0.36
PCM	KIN001-102	1	RCOR1	3.22	0.01	0.9	0.35	1.57	0.33	0.58	1.76	-0.79	-1.07	1.21	1.38	-1.62	-0.59
PCM	KIN001-102	1	BLVRB	3.47	-0.11	2.66	-1.2	-0.14	-0.1	-0.65	1.61	-1.62	-1.02	0.36	1.2	-0.17	1.94
PCM	KIN001-102	1	FH	4.27	-0.35	1.64	1.63	-0.03	2.37	-1.01	1.81	-0.12	0.62	-1.57	0.87	0.02	0.15
PCM	KIN001-102	1	DSP	3.22	-1.02	1.27	-2.37	0.85	-0.03	0.58	-0.24	0.05	0.63	2.14	-0.37	0.11	-0.43
PCM	KIN001-102	1	PLA2G3	3.61	-0.42	0	2.23	1.89	2.74	1.24	0.84	1.37	-0.76	1.56	0.24	-1	1.26
PCM	KIN001-102	1	DMC1	3.35	1.73	-0.02	0.25	1.31	-0.22	0.18	0.91	0.07	-0.04	2.75	0.82	0.97	0.6
PCM	KIN001-102	1	MCAT	3.37	-0.76	2.43	-0.05	-0.32	1.97	0.81	1.73	-0.19	-0.69	-1.43	1.59	0.32	1.11
PCM	KIN001-102	1	ACO2	3.61	0.51	1.93	0.1	1.15	0.09	1.79	0.82	-0.48	0.1	-0.11	1.15	-0.5	2.5
PCM	KIN001-102	1	CSTF1	3.67	0.75	1.69	2.11	0.75	0.94	1.33	-0.9	-1.63	-0.48	-0.36	0.22	-0.58	-0.88
PCM	KIN001-102	1	RHOV	5.32	-0.29	2.73	-0.34	1.5	-0.65	1.27	1.67	-0.78	0.54	1.44	-0.19	1.29	-0.52
PCM	KIN001-102	1	PSMD3	3.69	2.08	1.95	-1.34	1.19	0.4	0.83	-0.23	0.86	-0.49	-0.42	0.19	0.14	1.29
PCM	KIN001-102	1	SMARCD2	4.66	0.45	2.41	0.99	-0.04	0.59	1.92	-0.13	0.16	-0.98	-2.17	0.07	1.95	0.77
PCM	KIN001-102	1	CYTH1	3.51	2	-0.04	1.24	0.27	0.24	0.78	1.18	0.09	0.84	0.91	1.04	0.41	0.08
PCM	KIN001-102	1	MED23	3.61	1.71	2.1	0.91	1.69	0.43	0.27	0.66	-1	-0.68	0.31	0.52	-1.01	0.67
PCM	KIN001-102	1	UMPS	3.54	0.11	1.5	0.58	0.6	1.25	0.88	0.55	-0.48	1.14	0.12	0.79	-0.53	0.27
PCM	KIN001-102	1	GTF3C2	3.25	1.49	0.64	-0.38	0.48	1.32	0.97	-2.02	0.73	0.44	-0.14	0.87	1.28	0.06
PCM	KIN001-102	1	PIK3R3	5.68	0.85	2.09	2.78	0.25	0.95	1	-1.38	-0.65	1.17	-0.44	2.63	0.07	0.5
PCM	KIN001-102	1	MUC5B	4.29	-0.23	1.29	1.17	1.26	0.28	-1.11	1.69	-0.2	-0.3	-0.55	0.34	0.9	-0.14
PCM	KIN001-102	1	TGFB3	6.4	0.54	3.09	2.41	-0.7	1.3	-0.58	-0.29	2.14	-0.4	-1.04	-0.09	0.66	2.1
PCM	KIN001-102	1	MSX2	4.37	1.72	2.66	0.56	1.3	0.27	0.58	-0.21	0.25	1.64	-2.23	0	0.98	-0.14
PCM	KIN001-102	1	MRPS14	3.79	-0.83	2.23	0.65	-0.33	2.55	0.43	0.11	-0.32	-0.2	-0.38	0.57	-0.86	1.68
PCM	KIN001-102	1	EPC1	3.44	0.99	0.72	-0.1	-0.47	0.02	0.56	0.17	-0.29	0.25	0.89	0.34	-1.16	0.67
PCM	KIN001-102	1	WWP1	4.12	1.67	1.51	-2.33	0.42	-0.3	0.1	3.66	-0.84	1.27	0.03	0.36	0.93	-1.58
PCM	KIN001-102	1	PLA2G12A	6.03	0.79	2.02	0.03	1.3	0.45	-0.48	2.16	-0.91	-0.65	-1.22	2.01	0.81	2.04
PCM	KIN001-102	1	AGO2	3.94	1.22	0.29	1.03	1.39	-1.09	-0.11	0.49	-0.85	0.4	1.14	0.48	0.4	1.26
PCM	KIN001-102	1	SOX4	4.86	0.65	1.77	1.23	-0.98	1.35	1.07	0.34	0.39	-0.24	-1	0.88	1.52	3.21
PCM	KIN001-102	1	MRPS7	3.94	-0.53	2.08	1.45	0.47	1.58	0.22	0.49	0.02	0.17	-1.28	1.01	1.73	0.49
PCM	KIN001-102	1	MED1	4.73	2.64	1.65	-0.64	0.03	-0.59	0.73	1.22	-0.44	0.17	-0.83	1.18	0.75	0.87
PCM	KIN001-102	1	XRCC3	3.98	0.29	1.23	2	0.32	0.06	0.87	0.39	0.83	0.97	0.55	0.44	0.23	1.71
PCM	KIN001-102	1	MCF2L	3.59	1.93	1.51	-0.14	-1.71	-0.66	0.94	-0.5	0.69	-0.35	-0.64	-0.57	-0.3	3.14
PCM	KIN001-102	1	SRD5A3	5.56	0.29	1.84	2.4	0.15	1.55	0.99	0.49	-0.21	1.06	1.39	2.08	0.6	1.41
PCM	KIN001-102	1	FOXA1	6.44	0.36	2.86	-2.04	-0.44	1.69	0.82	0.48	-0.69	-0.53	1.47	-0.56	-0.04	1.56
PCM	KIN001-102	1	NDUFA10	4.1	-0.06	1.15	1.06	0.33	0.04	1.15	1.84	-0.7	0.11	-0.21	1.94	-0.03	1.77
PCM	KIN001-102	1	PNPLA7	3.39	-0.5	1.99	0.16	-1.22	0.87	1.11	-1.15	-0.43	2.02	0.15	-0.45	-0.36	1.46
PCM	KIN001-102	1	ASS1	3.64	-0.14	1.55	-0.09	0.07	1.08	0.59	1.61	0.35	-1.55	1.47	-0.33	1.43	-0.02
PCM	KIN001-102	1	ARHGEF16	4.61	2.08	1.82	-0.88	-0.54	-0.33	2.02	1.14	0.3	0.12	0.8	0.61	2.49	0.23
PCM	KIN001-102	1	PPT1	3.34	0.5	2.19	1.12	0.07	1.76	-0.23	-0.03	0.69	-0.82	-0.58	1.13	-0.16	-1.67
PCM	KIN001-102	1	CCT6B	3.84	0.65	1.55	1.25	0.27	0.48	-0.02	2.63	0.63	0.58	-0.74	0.72	-1.05	0.12
PCM	KIN001-102	1	ALDH3B2	7.47	0.04	2.79	0.33	1.08	-0.36	0.5	-0.25	1.18	-0.9	1.38	-1.12	0.86	1.76
PCM	KIN001-102	1	CATSPERB	5.99	2.47	2.71	0.34	0.85	0.29	-0.26	-0.05	1.93	0.75	-0.85	0.08	1.02	-0.32
PCM	KIN001-102	1	VAV3	4.86	1	3.1	0.73	-0.78	0.49	0.15	1.71	-0.97	0.16	-0.53	-0.77	0.07	0.82
PCM	KIN001-102	1	DSC2	3.74	1.2	0.61	-1.06	0.35	0.79	-0.13	0.26	-0.82	0.76	0.61	-0.61	1.8	-0.49
PCM	KIN001-102	1	ARHGAP32	4.71	2.31	3.13	-1.47	0.03	0.99	0.19	1.08	0.31	1	0.38	2.2	-1.17	0.58
PCM	KIN001-102	1	GLUL	3.3	0.35	0.64	-0.28	0.9	1.39	0.59	1.27	-1.31	-0.12	0.94	-0.37	1.56	0.54
PCM	KIN001-102	1	MRPS9	3.24	-0.15	0.62	1.49	1.37	1.08	-0.03	0.62	0.08	-1	0.05	1.58	-1.72	0.64
PCM	KIN001-102	1	KAT7	3.3	1.69	2.12	1.14	1.08	-0.99	1.27	0.56	-0.96	-0.15	0.32	-0.28	-2.08	-0.65
PCM	KIN001-102	1	EPRS	3.85	0.74	0.68	0.56	-0.16	0.79	-1.24	0.82	0.92	0.36	0.45	1.62	1.27	0.26
PCM	KIN001-102	1	ATP6V1G1	3.95	1.41	2.67	1.34	1.73	-0.82	0.46	-0.65	0	-0.08	0.78	0.58	-1.65	1.69
PCM	KIN001-102	1	MRPL15	3.5	-0.99	0.97	1.11	1.79	-0.12	-0.49	1.08	0.01	0.87	-1.24	1.33	1.95	1.74
PCM	KIN001-102	1	DNA2	3.46	1.88	-0.83	0.65	0.87	0.37	0.62	-0.71	-1.33	1	0.42	1.92	-1.34	1.2
PCM	KIN001-102	1	IDH1	3.97	0.49	1.74	-0.9	1.14	0.88	0.91	2.01	-1.45	0.38	-0.21	0.55	-0.33	2.43
PCM	KIN001-102	1	PPA2	6.74	1.5	1.26	1.76	1.57	1.06	1.14	2.66	0.07	-0.47	-0.85	1.64	0.5	0.94
PCM	KIN001-102	1	CSAD	4.11	0.33	2.33	1.57	-0.86	-0.76	1.26	1.24	-0.32	-0.97	-1.29	1.54	1.01	0.66
PCM	KIN001-102	1	UQCRC2	3.74	0.33	0.04	0.77	0.43	1.21	1.11	2.87	0.81	0.37	-0.67	0.38	-0.4	0.67
PCM	KIN001-102	1	NDUFB10	4.07	-0.9	1.62	2	-0.74	2.71	0.9	2.84	-0.03	-1.06	-1.17	-0.63	-0.4	1.41
PCM	KIN001-102	1	CBX4	4.09	0.6	2.41	-0.11	-0.48	-1.72	1.37	0.88	-1.43	1.69	-0.09	1.34	-0.39	2.76
PCM	KIN001-102	1	TXNL4A	3.36	2.18	-0.22	0.64	2.2	-0.26	-0.61	0.28	-0.38	0.04	0.43	2.33	-0.4	1.8
PCM	KIN001-102	1	KLK3	4.56	1.28	1.61	0.45	-0.12	1.51	1.29	-1.86	1.22	0.48	-0.11	-0.07	0.19	2.6
PCM	KIN001-102	1	SDHC	3.56	0.31	2.55	0.08	-0.32	1.44	-0.27	0.4	-1.44	0.31	-0.3	-0.06	-0.31	1.18
PCM	KIN001-102	1	MRPL24	3.68	0.72	1.26	1.11	-1.4	2.51	-1.11	1.29	0.87	1.02	-0.72	0.58	0.19	0.25
PCM	KIN001-102	1	PIGM	4.85	0.58	2.03	0.35	-0.55	1.37	0.09	1.23	0.52	1.14	0.44	1.14	0.29	0.8
PCM	KIN001-102	1	RORC	6.9	2.02	2.23	1.33	-1.23	0.79	-0.86	1.6	-0.1	1	0.3	-0.26	-1.16	1.09
PCM	KIN001-102	1	MRPL9	3.66	0.87	0.43	0.88	0.62	1.6	0.22	-0.23	-0.2	-0.14	-0.28	0.31	0.35	-0.34
PCM	KIN001-102	1	EFNA3	6.16	0.36	2.56	1.4	0.18	0.75	0.81	-0.49	-1.23	-0.56	-0.06	0.5	-1.51	1.28
PCM	KIN001-102	1	RHOB	4.37	1.13	2.41	-0.64	0.15	-1.12	1.32	0.42	-0.97	1.56	-0.09	1.57	0.79	0.84
PCM	KIN001-102	1	EPHA1	4.94	2.67	2.61	-0.52	0.26	1.2	0.96	0.03	-0.14	-0.58	1.75	0.72	1.36	0.1
PCM	KIN001-102	1	NDUFB9	5.43	0.37	1.83	1.62	2.81	0.96	1.03	1.02	-0.72	-1.35	-1.95	1.48	0.1	2.49
PCM	KIN001-102	1	ARHGAP39	4.19	1.22	0.71	0.4	-1	-0.74	0.91	-0.9	0.08	-0.75	1.4	0.51	0.25	1.17
PCM	KIN001-102	1	MRRF	4.33	-0.1	1.62	1.25	1.29	1.01	-0.66	1.09	0.45	0.75	1.14	1.23	0.16	1.2
PCM	KIN001-102	1	ACSL1	3.2	-0.63	3.26	0.15	-1.57	-0.8	0.49	0.44	-0.89	-1.47	-0.61	1.13	-0.23	1.72
PCM	KIN001-102	1	CATSPER3	4.21	2.93	0.31	2.29	1.09	-0.38	0.76	1.17	-0.34	-0.23	2.23	1.45	-0.42	0.96
PCM	KIN001-102	1	SMARCA5	3.74	1.48	-0.41	0.4	0.44	1.9	0.99	1.28	0.2	-0.81	0.99	1.52	1.2	1.39
PCM	KIN001-102	1	C14orf2	3.62	-0.23	1.08	2.29	1.7	0.46	0.08	0.63	-0.38	-1.69	-0.35	0.45	-2.64	1.37
PCM	KIN001-102	1	UQCRB	5.49	1.27	2.02	2.65	3.19	0.33	1.09	2.7	-0.78	0.07	-1.64	0.17	-0.16	0.93
PCM	KIN001-102	1	NSMCE2	3.56	-0.12	0.42	2.44	2.12	1.01	0.16	1.32	0.66	-0.3	0.23	0.07	1.51	0.4
PCM	KIN001-102	1	PHKG2	3.84	1.24	1.39	0.81	-0.07	2.11	2.45	0.5	-0.65	-0.13	0.52	-0.03	-1.1	-0.37
PCM	KIN001-102	1	CPT2	3.29	-0.29	2.28	0.51	0.35	1.42	0.25	-0.1	0.44	-0.99	-0.6	0.9	0.88	1.12
PCM	KIN001-102	1	CACNA1D	5.78	3.66	2.06	1.47	0.88	-0.74	1.09	-0.4	1.82	1.38	-0.6	-0.39	-0.78	0.38
PCM	KIN001-102	1	PAFAH2	3.35	-0.56	2.61	-0.1	-0.49	1.6	-0.24	0.1	0.44	1.88	-1.01	1.43	1.36	0.92
PCM	KIN001-102	1	USF1	3.48	1.4	0.85	1.49	0.58	1.8	0.25	1.86	-0.4	-0.65	-0.32	-1.14	1.4	0.46
PCM	KIN001-102	1	NDUFS2	3.35	2.32	1.76	-0.09	0.34	1.66	-0.05	0.04	0.15	-0.01	-1.9	0.81	-0.95	0.68
PCM	KIN001-102	1	TFF1	3.84	1.22	1.04	-0.46	-0.39	1.16	2.1	-0.02	0.04	-1.07	0.18	-0.73	0.15	0.8
PCM	KIN001-102	1	FLAD1	6.16	1.47	1.97	-0.2	0.02	1.1	0.8	1.14	0.35	0.92	-0.12	1.71	0.51	1.27
PCM	KIN001-102	1	FGFR4	4.28	1.85	2.66	-0.83	-0.34	-0.72	0.08	-1.42	0.2	0.31	0.3	-0.1	0.8	0.02
PCM	KIN001-102	1	ACOX1	3.35	1.82	1.88	-1.44	-0.05	-0.74	0.39	-0.28	-0.57	0.92	0.09	1.57	0.21	0.32
PCM	KIN001-102	1	ALOX15	4.39	0.95	1.77	0.27	-0.46	1	0.99	0.04	0.73	-0.47	0.63	-0.92	-1.23	1.79
PCM	KIN001-102	1	NFIA	5.26	0.51	3.2	0.34	-1.44	1.19	-1.04	0.96	0.88	-0.39	-0.9	-0.06	-0.14	1.16
PCM	KIN001-102	1	INHBB	4.44	0.75	2.48	-1.73	-0.22	0.54	1.11	0.48	-0.66	0.98	2.35	-0.13	0.28	0.34
PCM	KIN001-102	1	VPS72	3.48	2.52	0.36	-1.11	-0.75	1.76	0.24	-0.66	-0.31	-0.28	0.5	0.26	-0.19	1.16
PCM	KIN001-102	1	ELF3	3.75	0.36	1.05	-1.02	-0.37	0.52	0.97	0.55	-0.65	1.2	1.93	-0.44	1.65	-0.8
PCM	KIN001-102	1	CCT3	4.42	1.65	1.27	0.05	0.87	1.66	0.47	-0.19	0.89	0.44	-0.58	0.39	0.48	0.41
PCM	KIN001-102	1	CDS1	4.38	-0.34	1.68	-0.53	-0.93	-1.46	0.52	0.26	-0.59	-0.24	0.51	1.45	1.92	1.33
PCM	KIN001-102	1	GUCY1A3	5.46	2.02	2.1	2.27	0.73	-0.71	0.28	-0.66	1.15	-0.33	-0.27	-0.99	-0.71	2.77
PCM	KIN001-102	1	SLC35A1	4.37	1.98	3.06	0.36	0.17	1.58	-0.94	-0.34	-0.24	-0.37	-2.17	-0.45	-2.1	1.29
PCM	KIN001-102	1	COX6C	6.55	1.6	0.8	1.89	2.41	1.94	1.37	0.45	0.34	-0.34	-0.88	1.01	-0.1	2.27
PCM	KIN001-102	1	FBP1	3.36	0.12	0.32	-1.38	1.48	-0.05	0.37	0.73	-1.35	1.04	-2.2	1.22	-0.34	-0.78
PCM	KIN001-102	1	ARF6	3.38	0.91	1.66	-0.31	1.19	-0.02	0.38	1.5	-0.39	0.39	1.81	0.08	-0.53	-0.52
PCM	KIN001-102	1	ATP5C1	3.59	0.93	0.21	0.83	0.75	1.83	-2.02	1.32	-0.19	-1.76	0.03	0.75	-1.27	-0.06
PCM	KIN001-102	1	PHB	3.3	-0.82	1.86	0.06	0.88	1.35	0.61	0.64	0.32	0.68	-0.63	-0.33	0.96	0.79
PCM	KIN001-102	1	GGT6	4.38	-0.33	1.74	1.7	-0.67	-0.32	0.61	0.76	2.18	1.41	0.37	-0.57	0.72	0.85
PCM	KIN001-102	1	KLK2	3.32	0.52	2.16	1.41	0.98	0.54	1.65	-0.86	-0.19	0.3	-0.52	-0.72	0.02	2.47
PCM	KIN001-102	1	MRPL58	5.94	0.43	2.34	1.16	1.9	1.51	0.42	1.87	-0.25	0.37	0.13	0.56	1.49	1.01
PCM	KIN001-102	1	ENTPD3	3.48	0.21	2.59	-0.54	-1.05	-0.06	1.09	1.37	1.34	-0.55	0.66	0.4	-0.33	1.03
PCM	KIN001-102	1	RAB4A	3.45	0.72	1.28	-2.37	0.59	0.74	-0.07	0.82	-1.02	1.06	-1.14	0.5	1.15	2.33
PCM	KIN001-102	1	RHOH	5.36	-0.1	2.11	1.06	1.71	1.46	-0.58	-0.03	2.47	2.79	-0.08	0.54	-0.56	1.08
PCM	KIN001-102	1	TET2	5.01	2.2	-0.1	2.17	-0.64	0.98	0.45	1.31	-0.06	0.53	0.44	1.17	-0.46	1.5
PCM	KIN001-102	1	ATP5I	3.46	-0.25	1.63	2.85	1.08	0.24	0.8	0.91	0.9	-1.12	-1.75	1.89	-0.26	1.89
PCM	KIN001-102	1	AR	5.62	-0.95	2.71	-0.46	-0.87	1	-0.09	2.54	-0.48	-0.92	1.23	-0.03	0.55	2.33
PCM	KIN001-102	1	EFNA1	3.81	0.79	2.26	-1.68	-0.43	0.14	0.4	0.37	-0.63	1.45	-0.72	-0.47	0.24	-0.24
PCM	KIN001-102	1	MRPL1	4.9	0.71	1.27	0.95	0.67	1.65	0.64	1.09	-0.49	-0.11	0.56	1.09	1.56	1.52
PCM	KIN001-102	1	FASN	3.35	0.03	2.59	-0.32	0.23	-0.01	0.85	-0.51	0.49	-0.99	0.26	-0.82	-0.41	1.4
PCM	KIN001-102	1	HNRNPF	3.56	0.82	1.28	-0.32	0.61	-0.05	0.12	1.69	-1.42	1.63	0.29	0.03	-0.37	-0.51
PCM	KIN001-102	1	SMAD1	3.57	-0.63	1.01	1.01	-1.77	1.47	0.31	1.74	0.77	0.05	0.25	0.79	0.04	0.04
PCM	KIN001-102	1	FUT3	3.99	0.61	1.24	0.58	-0.27	2.62	0.21	0.68	-0.22	-0.65	1.55	0.22	1.81	-0.34
PCM	KIN001-102	1	ETFDH	4.08	2.49	1.13	-1.18	-0.56	1.63	-0.05	1.63	0.19	1.61	0.34	1.08	1.2	1.86
PCM	KIN001-102	1	MRPL13	5.51	0.51	1.39	2.23	2.6	1.47	0.81	2.12	-0.37	-0.85	0.11	0.94	0.79	-0.15
PCM	KIN001-102	1	MBOAT1	3.71	0.25	0.78	1	-0.86	1.89	0.96	0.49	-0.91	1.16	1.74	-0.28	-0.42	0.82
PCM	KIN001-102	1	MUCL1	7.33	-0.84	2.04	1.5	1.92	2.04	1.2	2.13	0.95	-0.6	-0.32	2.48	0.35	0.68
PCM	KIN001-102	1	JUP	4.19	0.91	2.55	-1.58	-1.42	-0.46	2.12	0.73	-0.21	0.55	1.27	-0.19	2.05	0.41
PCM	KIN001-102	1	DOLK	3.24	0.86	2.64	-0.26	0.87	0.37	0.51	0.62	0.08	-0.13	1.2	1.27	0.15	0.6
PCM	KIN001-102	1	UCP2	4.02	1.85	2.31	2.83	-0.79	1.33	0.42	-2.35	-2.08	0.04	-0.73	0.51	-1.41	-0.23
PCM	KIN001-102	1	B3GNT4	3.22	-0.27	0.44	2.69	0.02	1.53	0.54	0.14	0.73	-0.22	1.46	0.21	-0.99	0.17
PCM	KIN001-102	1	POLE	3.56	1.49	1.39	1.37	0.73	0.13	1.78	-1.3	-0.06	-0.14	0.36	-0.06	0.18	0.31
PCM	KIN001-102	1	TBL1XR1	3.38	-0.21	3.26	1.18	-1.66	0.31	0.83	1.23	-0.24	-0.64	0.51	0.17	2.29	1
PCM	KIN001-102	1	GEN1	3.45	1.11	1.3	1.21	0.75	1.45	1.39	-0.44	-1.32	1.3	0.91	1.62	0.06	-0.14
PCM	KIN001-102	1	CALML5	5.36	-0.92	2.13	-0.22	-2.19	0.09	-0.81	0.06	1.31	-0.86	1.85	-0.12	-0.41	1.26
PCM	KIN001-102	1	CYC1	4.27	1.66	1.42	1.04	1.74	-0.24	0.65	1.43	-0.14	-0.91	-1.7	0.97	-0.92	0.56
PCM	KIN001-102	1	ALOX15B	4.35	1.4	0.85	2.13	-0.15	1.93	1.62	0.21	1.74	-0.72	0.13	-0.48	-0.75	1.87
PCM	KIN001-102	1	DCTPP1	4.07	-0.42	1.62	0	0.05	2.24	1.22	1.11	-0.74	0.18	-0.49	0.88	0.61	0.06
PCM	KIN001-102	1	PPA1	3.48	0.54	-0.83	-0.29	0.79	0.17	-1.62	0.51	-0.09	0.57	-0.36	2.35	0.25	1.62
PCM	KIN001-102	1	D2HGDH	3.87	2.01	2.14	0.72	-0.58	-0.13	0.71	1.75	0.35	0.26	-0.51	-0.46	-1.55	1.9
PCM	KIN001-102	1	EHMT1	4.33	1.14	3.07	-1.22	2.49	-0.57	1.59	0.41	0.05	-0.32	0.12	0.88	-0.69	-0.6
PCM	KIN001-102	1	DHTKD1	4.89	0.82	1.88	0.9	-0.17	1.74	0	0.21	-1.53	-1.48	-0.53	-0.12	0.99	-0.95
PCM	KIN001-102	1	IDH2	3.52	1.86	1.67	0.43	-1.17	-0.08	0.19	0.16	0.4	-1.03	-1.62	2.07	-0.66	-0.54
PCM	KIN001-102	1	NDUFB1	4.84	-0.31	1.71	2.97	1.19	2.02	-0.66	1.35	1.1	-2.22	-1.07	0.71	-0.35	1.4
PCM	KIN001-102	1	PKP3	3.31	-1.51	1.98	-1.24	-1.63	-0.79	1.65	1.05	-0.97	0.62	1.2	-0.19	1.73	0.19
PCM	KIN001-102	1	MUC6	3.76	-1.08	1.91	-0.01	-0.81	0.55	0.18	1.27	1.15	-0.88	0.71	0.99	0.67	1.48
PCM	KIN001-102	1	BRCC3	4.1	-0.02	1.79	-0.51	-0.05	1.48	-0.9	1.86	-0.66	2.29	0.53	1.14	1.71	0.49
PCM	KIN001-102	1	ARID2	3.73	1.36	1.41	1.76	-1.25	0.3	0.92	-0.23	-0.44	-0.17	-0.35	1.09	-0.63	1.88
PCM	KIN001-102	1	ACADSB	3.78	0.75	1.55	-0.11	-0.86	1.15	-1.67	2.11	-1.17	0.02	-2.09	1.17	0.39	2.17
PCM	KIN001-102	1	SRGAP3	3.41	1.37	-0.8	1.74	1.18	-1.1	0.77	0.25	-1.27	0.3	-0.68	0.75	1.23	2.3
PCM	KIN001-102	1	ANAPC7	4.06	0.1	2.31	0.64	1.18	-0.01	1.27	-1.12	-0.91	0.61	-0.32	2.1	-0.22	2.04
PCM	KIN001-102	1	MYO6	4.35	0.92	1.89	-1.24	0.4	1.03	-1.03	-0.38	1.31	1.28	1.28	-0.47	-0.39	1.9
PCM	KIN001-102	1	CFD	3.25	-0.34	0.48	-0.01	-0.41	0.26	1.92	1.3	-1.32	1.3	1.26	0.87	-0.21	1.24
PCM	KIN001-102	1	GPAA1	3.63	1.76	2.02	0.94	0.19	0.63	0.44	0.8	0.75	0.44	-0.56	0.55	0.22	0.56
PCM	KIN001-102	1	UGT2B17	3.24	0.44	1.02	1.08	-0.97	0.64	0.72	-1.27	0.73	0.48	0.6	-0.43	0.81	1.94
PCM	KIN001-102	1	MT-ND1	3.69	2.31	0.24	-0.85	-0.41	1.4	0.53	1.14	-0.23	-0.05	-2.05	2.34	0.3	0.89
PCM	KIN001-102	2	MCCC1	5.18	0.73	3.62	0.15	-0.31	1.7	-0.04	1.45	-0.16	-1.47	-0.93	0.2	1.35	0.55
PCM	KIN001-102	2	PRODH	4.3	-0.29	1.84	1.64	-1.94	0.8	0.46	-1.35	0.06	0.58	0.25	-1.18	0.48	1.6
PCM	KIN001-102	2	PCCB	3.65	0.89	0.69	-0.13	2.72	1.76	0.2	-0.05	-0.38	-0.87	0.2	1.34	-0.77	0.93
PCM	KIN001-102	2	ALDH6A1	4.22	-0.06	2.37	2.51	-0.17	2.31	-0.22	2.22	-0.83	-0.61	0.27	-1.42	0.14	-0.15
PCM	KIN001-102	2	MCEE	3.64	0.92	0.26	1.4	-1.08	1.62	-1.79	0.51	1.17	0.77	1.18	0.73	0.92	0.63
PCM	KIN001-102	2	MCCC2	5.06	0.15	1.11	0.44	0.28	1.64	1.49	1.33	-0.97	0.34	-1.48	1.42	1.2	1.52
PCM	KIN001-102	2	MMACHC	3.83	0.52	0.46	1.07	1.39	1.61	-1.21	2.25	0.52	0.28	-0.19	2.37	0.51	0.55
PCM	KIN001-102	2	HMGCS2	4.13	-0.04	2.56	0.57	-2.16	0.56	1.5	-0.91	1.43	-0.82	0.41	0.58	-0.35	2.68
PCM	KIN001-102	2	GRHL1	4.09	1.41	2.08	-2.4	0.04	0.15	0.61	-1.25	-1.54	0.98	1.53	0.12	2.08	-1.28
PCM	KIN001-102	2	SLC5A6	3.48	2.59	1.25	-2.15	1.74	-0.07	0.95	-1.73	0.29	0.79	-1.11	2.06	0.41	-0.98
PCM	KIN001-102	2	HADH	5.03	1.16	0.84	2.7	0.72	1.71	0.39	0.32	-1.41	-0.47	-1.29	0.57	-0.95	0.95
PCM	KIN001-102	2	MMAA	4.82	2.04	1.32	0.18	-0.25	0.83	-1.27	2.46	1.21	1.9	1.6	0.4	2.02	1.83
PCM	KIN001-102	2	LDHD	6.45	0.67	2.87	2.18	0.81	0.64	-0.37	1.3	-0.22	0.56	-0.13	0.51	1.66	1.1
PCM	KIN001-102	2	PYCR1	3.67	1.25	1.47	1.63	-0.82	1.24	0.1	-0.53	1.44	-0.23	0.12	-0.28	-0.78	1.02
PCM	Etoposide	1	HSPA5	3.62	-0.03	0.72	1.28	0.25	2.48	1.11	0.45	-0.29	0.59	1.52	1.52	-0.21	0.67
PCM	Etoposide	1	RRP12	3.35	0.9	0.02	1.36	3.02	1.74	0.59	-0.47	1.94	0.48	1	1.01	0.96	1.6
PCM	Etoposide	1	SNRNP40	4.37	-0.68	0.03	2.28	2.2	1.3	0.81	0.74	1.86	-0.28	1.5	-0.87	1.79	3.06
PCM	Etoposide	1	RPL18	3.7	0.91	0.77	0.14	1.11	1.98	1.12	0.81	1.19	0.75	2.45	-1.85	1.78	1.78
PCM	Etoposide	1	WDR3	3.61	1.45	1.35	0.35	2.06	0.51	-0.8	-0.24	2.27	-0.34	0.87	0.43	1.88	2.33
PCM	Etoposide	1	IKBKAP	4.46	2	1.2	0.65	1.06	2.48	-1.56	0.17	-1.23	0.39	3.8	-0.02	1.56	3.15
PCM	Etoposide	1	TRNT1	3.53	-0.37	2.39	1.91	1.06	1.15	1.18	0.96	-0.39	0.83	1.61	0.27	1.15	1.5
PCM	Etoposide	1	XRCC5	3.25	1.83	2.51	1.59	0.03	0.24	-1.03	0.98	-0.2	-1.04	1.35	-0.73	1.11	3.01
PCM	Etoposide	1	PUM3	3.81	0.72	0.53	1.62	0.82	0.24	0.11	0.27	1.69	-0.36	1.98	0.74	1.29	2.58
PCM	Etoposide	1	DNAJA1	3.81	1.45	-0.13	1.65	0.36	1.14	0	0.49	2.64	0.12	1.18	1.05	0.07	2.38
PCM	Etoposide	1	DIMT1	3.47	0.36	0.28	2.26	-0.27	1.94	0	1.55	0.35	1.1	-0.02	1.83	1.04	0.48
PCM	Etoposide	1	SUPT16H	3.6	-1.36	0.08	0.12	2.01	0.06	-0.32	1.72	2.55	-0.22	2.02	-2.14	2.03	2.39
PCM	Etoposide	1	GEMIN2	3.57	0.25	-0.81	1.45	2.98	0.65	0.71	1.71	1.55	-0.93	2.62	-1.19	-0.31	2.1
PCM	Etoposide	1	NUP188	3.53	-0.36	0.48	1.02	2.35	1.72	0.06	1.69	0.18	-0.54	1.59	-1.66	1.76	2.79
PCM	Etoposide	1	CDC5L	3.21	-0.73	1.9	1.69	1.61	0.61	-0.7	0.5	2.22	1.6	0.1	0.74	-0.67	3.2
PCM	Etoposide	1	EIF3D	3.21	0.1	0.11	0.27	1.52	3.31	-0.24	-0.02	1.26	0.62	0.29	1.54	0.9	0.23
PCM	Etoposide	1	PHF5A	3.8	1.56	0.14	0.88	2.02	2.16	1.02	0.37	1.56	0.5	-0.01	-1.59	0.59	1.87
PCM	Etoposide	1	SNW1	4.04	1.08	-0.08	0.57	1.96	2	-0.42	1.25	1.1	0.24	2.24	0.63	0.96	0.38
PCM	Etoposide	1	EIF3E	3.26	0.4	0.86	0.4	0.39	2.14	0.85	0.63	2.3	-0.15	1.43	-0.59	-0.61	1.31
PCM	Etoposide	1	C1QBP	3.57	0.24	1.02	1.88	1.05	2.33	-0.63	0.21	1.03	0.31	0.44	1.87	1.67	1.84
PCM	Etoposide	1	UTP6	3.7	0.15	0.59	0.18	2.74	1.63	-0.3	-0.11	0.25	1.07	1.93	2.03	1.2	2.25
PCM	Etoposide	1	UBE2D3	3.29	2.42	1.29	1.3	2.13	1.7	0.64	0.44	-0.67	0.14	2.24	-0.04	-0.18	0.62
PCM	Etoposide	1	METAP2	4.56	1.24	1.34	1.73	1.36	1.43	-0.49	1.13	0.53	0.24	1.57	-0.35	1.26	2.31
PCM	Etoposide	1	RPS12	4.92	1.71	2.26	0.74	1.28	2.05	-0.9	1.38	1.85	1.49	1.34	-0.77	-0.02	2.4
PCM	Etoposide	1	HBS1L	3.6	1.37	1.56	0.39	2.57	3.14	-1.27	0.2	0.09	1.16	0.58	0.94	-0.82	1.9
PCM	Etoposide	1	NUP155	3.87	1.12	-0.55	1.63	3.38	1.77	0.24	1.92	1.34	-0.58	2.29	0.73	1.24	1.81
PCM	Etoposide	1	TFDP2	3.35	1.82	0.51	1.15	1.1	-0.66	0.45	0.57	2.78	1.55	2.79	0.53	0.36	-1.34
PCM	Etoposide	1	NCBP2	3.23	1.92	-0.2	1.02	0.05	0.93	-0.76	-0.75	2.7	2.68	0.86	1.3	2.01	-0.31
PCM	Etoposide	1	WDR75	4.2	-0.45	1.58	1.48	1.89	1.39	-1.85	-0.72	1.04	-0.34	2.93	0.2	0.69	4.21
PCM	Etoposide	1	SRSF7	3.42	-0.62	2.78	0.74	1.14	-2.65	-0.31	1.91	2.17	-1.11	1.51	-0.08	1.22	3.3
PCM	Etoposide	1	SRSF4	3.95	0.97	0.01	0.07	1.21	1.91	0.64	2	0.84	-1.04	1.72	-0.99	1.67	2.28
[truncated: 25,080 more rows]
