# Supplementary material for: Encircling the regions of the pharmacogenomic landscape that determine drug response
Source: Genome Med. 2019 Mar 26;11:17. doi: 10.1186/s13073-019-0626-x (PMC6436215; doi:10.1186/s13073-019-0626-x)
Supplement: Supplementary file 4 — Pair-wise distances between drug modules. Network distances (dnet) are normalized (z-scores): negative values denote proximity. Secondary modules receive with the suffix “_md2”. See the “Methods” section for a detailed explanation of the network distance measurement. (XLSX 1742 kb) [file 13073_2019_626_MOESM4_ESM.xlsx]

## Sheet: PCM
	17-AAG	5-Fluorouracil	5-Fluorouracil_md2	681640	ABT-263	ABT-869	ABT-888	AC220	AG-014699	AICAR	AICAR_md2	AKTinhibitorVIII	AMG-706	AP-24534	AR-42	AS605240	AT-7519	AT-7519_md2	ATRA	AUY922	AV-951	AZD6244	AZD6244.1	AZD6244.1_md2	AZD6244_md2	AZD6482	AZD6482.1	AZD6482.1_md2	AZD6482_md2	AZD7762	AZD7762_md2	AZD8055	AZD8055_md2	Afatinib	Afatinib_md2	Afatinib_rescreen_	Afatinib_rescreen__md2	Axitinib	BAY61-3606	BIX02189	BMN-673	BMS-345541	BMS-536924	BMS-536924_md2	BMS-708163	BMS-708163.1	BMS-754807	BX-795	BX-912
17-AAG	-7.0181	0.975537	0.357694	0.00248359	0.708045	0.600232	-0.287811	0.372842	0.701773	0.31704	-0.047016	0.479239	0.406492	1.14058	-0.423322	0.0526475	1.25559	0.699173	-0.0628076	-0.0721562	1.29882	0.749168	-0.342993	0.813591	-0.199925	0.415213	0.69107	-0.253619	-0.417459	-0.291029	-1.20829	-0.166211	-0.182425	0.681541	0.313089	1.04761	0.033481	0.460282	0.285397	0.489592	0.238226	0.450878	0.232351	0.869014	0.591212	-0.963763	0.326555	0.738051	1.63482
5-Fluorouracil	0.975537	-5.42262	2.20457	1.79656	1.75579	1.18469	-0.0124324	0.413654	1.62951	2.07667	1.54248	1.07836	1.52363	1.72695	0.08566	1.95242	-0.377104	1.08934	0.809096	0.989955	2.18489	2.834	2.22465	1.2626	2.22094	2.24452	2.64916	1.44882	1.47117	0.793505	0.228755	0.382164	-0.112415	1.72483	1.45796	2.46943	1.41173	1.09262	-0.251015	1.02564	0.926566	-1.09438	0.922195	0.582084	1.52769	-0.341306	-0.418667	2.17554	0.957497
5-Fluorouracil_md2	0.357694	2.20457	-6.66583	0.953554	1.33852	0.808389	0.20166	-0.320864	0.678982	1.58115	0.564395	0.115383	0.636945	1.25825	-0.0163916	0.676547	1.01331	-0.86558	-0.124435	0.585737	1.52655	1.38393	0.685923	0.638372	0.643931	1.15184	1.5255	0.845985	0.543826	0.0763436	-0.298188	0.480026	0.138687	1.46419	0.883344	2.09267	0.616392	0.316959	0.868156	0.429754	0.923604	-0.373277	0.427951	1.85807	0.715644	-0.428887	0.470084	0.902634	1.44684
681640	0.00248359	1.79656	0.953554	-6.4105	1.73067	-0.0792085	-0.318983	0.398931	-0.0811378	-2.12461	-0.656926	0.221721	-0.372747	0.656678	0.61378	0.396157	0.563993	0.431294	0.010725	0.0419019	0.360058	1.36221	-0.058174	0.505494	0.898162	-0.175084	0.435065	0.537848	0.604473	-0.0414445	-0.722458	1.33928	0.145341	-0.795729	0.905287	-0.160171	0.277262	-0.292501	1.73803	-0.134693	0.449864	0.856209	0.565499	2.15575	-0.0247444	-1.39464	-0.0729333	0.311168	1.56067
ABT-263	0.708045	1.75579	1.33852	1.73067	-5.7753	1.17901	0.450348	-0.198411	0.887425	1.9068	0.67252	0.673293	0.434038	1.50624	0.534558	0.841071	1.4767	1.5807	-0.193198	1.60513	0.444578	1.79426	1.07451	0.70259	1.90333	0.695459	1.36262	1.02501	0.976859	0.47656	-0.204577	1.34692	1.0024	1.7939	1.15529	2.6263	1.68467	0.11485	1.34892	0.650315	1.15497	1.3811	0.699179	2.43339	0.755782	-0.272964	0.475256	1.17105	0.768779
ABT-869	0.600232	1.18469	0.808389	-0.0792085	1.17901	-5.91619	-0.0527518	-1.55922	-0.870338	0.444018	0.224477	-0.0930669	-1.20649	0.0130941	0.265916	-0.500266	1.03835	0.293033	-0.138831	0.370215	-2.79601	0.694346	0.514074	0.553964	1.24637	-0.753252	0.326796	-0.626791	0.153221	0.229095	-0.269161	0.548056	0.24491	0.591674	0.506235	0.959171	0.627152	-2.06106	1.15612	0.0440025	-0.490294	0.959923	0.0717223	1.9161	-0.137534	-0.899551	0.117266	-0.82804	1.00816
ABT-888	-0.287811	-0.0124324	0.20166	-0.318983	0.450348	-0.0527518	-5.78958	-0.221319	-0.639243	0.10819	-0.877378	-0.613221	-0.612457	-0.387846	-0.843558	0.0264401	-0.426158	0.0366283	-0.422124	-0.347708	-0.0255239	0.542762	-0.0293154	-0.130847	0.0222201	-0.281444	0.0289352	0.00362423	-0.264326	-0.694243	-1.35777	-0.0109752	-0.448704	0.245704	0.093054	0.645529	-0.548037	-0.45229	-0.407201	-0.536063	-0.80896	-0.308012	-0.0133761	0.138713	-0.0699822	-2.38333	-0.513935	-0.299839	0.759889
AC220	0.372842	0.413654	-0.320864	0.398931	-0.198411	-1.55922	-0.221319	-6.5127	-0.323276	0.847181	-0.165867	-1.19545	-0.752201	-0.0818816	-0.504128	-0.802915	0.404734	-0.291896	-1.15179	0.186344	-1.76791	0.0369934	0.356339	0.210432	0.392067	-0.0807267	0.0252969	-0.705665	-0.615882	-0.749004	-0.639683	-0.54487	-0.271804	0.363677	-0.131796	0.778477	0.186114	-1.37294	-0.0336311	-0.318645	0.097801	-0.104933	-0.641725	1.21583	0.187936	-1.09268	-0.126771	-0.0884063	-0.16272
AG-014699	0.701773	1.62951	0.678982	-0.0811378	0.887425	-0.870338	-0.639243	-0.323276	-4.02479	0.629444	0.0732137	-0.319243	-0.907932	-0.540168	0.175264	-0.0090276	0.972664	0.233838	-0.215779	0.0036239	-1.03777	0.728991	-0.0202581	0.365133	0.515145	-0.434027	-0.438621	0.108681	0.0819051	-0.521924	-0.867311	0.472671	0.0783313	0.717016	0.84446	1.05432	0.71485	-0.48828	0.851465	-0.501818	-0.13335	0.746396	0.367128	2.25726	-0.563941	-1.61007	-0.13713	-0.528793	0.861818
AICAR	0.31704	2.07667	1.58115	-2.12461	1.9068	0.444018	0.10819	0.847181	0.629444	-5.89275	0.941834	0.410383	0.495522	0.744455	1.10682	1.39574	-0.20251	1.49134	0.730523	0.953243	1.09232	2.08622	0.662146	0.947678	1.05572	0.73447	1.76484	1.12886	1.4649	0.580439	-0.0767029	1.16489	0.12872	-2.00968	2.13745	-1.0634	2.00945	0.170936	1.96691	0.219945	1.21699	1.49136	0.712197	2.176	-0.120682	-1.07815	0.860277	0.769865	2.98029
AICAR_md2	-0.047016	1.54248	0.564395	-0.656926	0.67252	0.224477	-0.877378	-0.165867	0.0732137	0.941834	-6.01848	-0.517615	-0.0108241	0.419304	-0.0971836	0.55806	0.438204	-0.584542	-0.63542	-0.121198	0.294195	1.34474	0.197082	-0.122639	0.15828	0.261655	1.02459	0.263128	0.549259	-0.330224	-0.324375	0.536163	0.565696	-0.356507	-0.592835	0.515195	-1.30146	-0.341257	1.38697	0.0651032	0.377862	0.669449	0.274437	2.03843	0.333719	-0.823151	0.0403952	0.28608	1.82567
AKTinhibitorVIII	0.479239	1.07836	0.115383	0.221721	0.673293	-0.0930669	-0.613221	-1.19545	-0.319243	0.410383	-0.517615	-8.4356	-0.0361201	0.307625	-0.228907	-0.550962	0.482591	-0.203567	-0.45456	0.762795	0.399003	0.547895	-0.157386	0.00656914	0.587914	-0.161744	-0.00503007	-0.0839078	-0.0548037	-0.350981	-0.565313	-0.183671	-0.0587957	-0.263119	-0.397104	0.0582461	0.179702	-0.579751	1.22196	0.279599	0.453375	0.246579	-0.251075	1.50472	0.0242954	-1.43954	-0.523148	0.128928	1.09547
AMG-706	0.406492	1.52363	0.636945	-0.372747	0.434038	-1.20649	-0.612457	-0.752201	-0.907932	0.495522	-0.0108241	-0.0361201	-4.77223	-0.35637	0.262825	0.128381	0.467507	0.438089	-0.45553	0.00265504	-1.53918	0.944068	0.767273	0.415511	0.654641	-1.02997	-0.299192	0.00995491	0.512179	-0.249074	-0.552622	0.653416	-0.324703	0.764025	0.797487	0.924177	0.267084	-1.31787	0.51484	-0.289938	-0.179695	0.615152	0.0675157	1.43923	-0.154121	-1.3935	-0.45482	-0.0407109	0.321006
AP-24534	1.14058	1.72695	1.25825	0.656678	1.50624	0.0130941	-0.387846	-0.0818816	-0.540168	0.744455	0.419304	0.307625	-0.35637	-5.3172	0.552287	0.931141	1.07714	1.16623	0.28218	-0.0148546	-0.366764	1.38501	0.668947	0.874149	0.88379	0.0685859	-0.0102441	0.142875	0.198868	0.323751	-0.732306	1.12786	-0.023157	1.24324	1.80028	1.48951	1.60377	-1.04169	0.888866	-0.294976	0.103374	1.28573	0.93483	1.47785	-0.266377	-1.40241	0.548186	0.0811433	0.586074
AR-42	-0.423322	0.08566	-0.0163916	0.61378	0.534558	0.265916	-0.843558	-0.504128	0.175264	1.10682	-0.0971836	-0.228907	0.262825	0.552287	-5.86274	0.32382	0.398796	-0.458475	-0.817068	-0.0892475	0.589211	1.20313	1.1464	-0.38708	0.494225	0.425896	0.679561	-0.146299	0.0613098	-0.585788	-0.398208	0.496217	-0.937491	1.08848	0.779679	1.31472	0.230297	-0.0693526	-0.700287	0.04029	0.5564	-0.59588	0.0102117	-0.228686	0.299967	-0.580118	-0.416745	0.497925	0.33923
AS605240	0.0526475	1.95242	0.676547	0.396157	0.841071	-0.500266	0.0264401	-0.802915	-0.0090276	1.39574	0.55806	-0.550962	0.128381	0.931141	0.32382	-7.49221	1.18041	0.0679339	-0.0575083	0.812035	0.119716	-1.6101	-1.22763	0.166569	0.150659	-0.0330131	0.801549	-0.577691	0.339243	-0.0521695	-0.447434	0.605221	0.182822	0.836934	-0.284757	0.935544	0.647424	-0.506218	0.996152	0.603402	0.686124	0.898127	0.349405	2.32939	0.526979	-0.620218	0.163338	-0.146064	1.76603
AT-7519	1.25559	-0.377104	1.01331	0.563993	1.4767	1.03835	-0.426158	0.404734	0.972664	-0.20251	0.438204	0.482591	0.467507	1.07714	0.398796	1.18041	-5.5293	1.50657	0.191048	1.0103	1.21591	2.31748	1.37354	1.05348	1.92821	1.53988	1.57846	1.33894	1.22363	0.0838387	-0.254404	1.26244	-0.383742	-0.0961272	1.16837	1.35991	1.47121	0.4641	0.390927	0.423385	0.450049	-1.55323	0.385882	0.736735	0.80088	-0.994616	-0.665841	1.17729	-0.0510882
AT-7519_md2	0.699173	1.08934	-0.86558	0.431294	1.5807	0.293033	0.0366283	-0.291896	0.233838	1.49134	-0.584542	-0.203567	0.438089	1.16623	-0.458475	0.0679339	1.50657	-5.7052	-0.0999881	0.673526	0.265101	0.76666	0.434934	0.474668	0.356967	0.373355	1.02778	0.282376	0.261782	0.187069	0.297198	0.334104	0.403569	0.78168	0.671606	1.21253	0.344737	-0.0319499	1.44657	0.196722	0.483441	-0.184039	0.369537	2.00529	0.30045	-0.511973	0.374233	0.639203	0.37832
ATRA	-0.0628076	0.809096	-0.124435	0.010725	-0.193198	-0.138831	-0.422124	-1.15179	-0.215779	0.730523	-0.63542	-0.45456	-0.45553	0.28218	-0.817068	-0.0575083	0.191048	-0.0999881	-4.74043	0.335461	-0.25058	0.730513	0.117734	-0.249842	0.322953	0.149975	0.566024	0.0934179	0.147391	-0.55131	-0.284936	-0.539203	0.0786707	0.595392	0.390087	1.04396	-0.41189	-0.98148	0.466335	-0.0385009	-0.00461668	0.097633	-0.504212	1.67496	0.273335	-1.06689	-0.54489	0.0571168	-0.352552
AUY922	-0.0721562	0.989955	0.585737	0.0419019	1.60513	0.370215	-0.347708	0.186344	0.0036239	0.953243	-0.121198	0.762795	0.00265504	-0.0148546	-0.0892475	0.812035	1.0103	0.673526	0.335461	-6.87799	0.751931	1.62997	0.239137	0.984774	0.574246	-0.0614851	0.730557	0.723903	0.40144	-0.496861	-0.564632	0.92983	0.135874	0.682343	0.836493	1.02249	0.473475	-0.0325539	0.352484	0.409345	-0.447451	0.33593	0.516898	1.45785	0.43391	-0.812524	0.315352	-0.362951	0.783141
AV-951	1.29882	2.18489	1.52655	0.360058	0.444578	-2.79601	-0.0255239	-1.76791	-1.03777	1.09232	0.294195	0.399003	-1.53918	-0.366764	0.589211	0.119716	1.21591	0.265101	-0.25058	0.751931	-7.59034	1.20399	0.580973	0.794901	1.16273	-0.529796	0.808563	-0.207295	0.791514	0.215163	-0.0016412	1.16358	0.106181	0.599653	0.902435	1.01519	0.977418	-2.06067	1.80545	-0.448358	-0.00455682	1.26724	0.578105	2.38711	-0.304437	-0.855324	0.625859	-0.493723	0.835793
AZD6244	0.749168	2.834	1.38393	1.36221	1.79426	0.694346	0.542762	0.0369934	0.728991	2.08622	1.34474	0.547895	0.944068	1.38501	1.20313	-1.6101	2.31748	0.76666	0.730513	1.62997	1.20399	-5.6096	-1.61035	0.743733	3.21206	0.746821	1.3957	0.888493	1.43149	0.909878	0.163859	1.12676	0.807217	1.26897	0.980091	1.82529	1.31586	0.417726	1.92253	1.01498	1.43658	1.65742	1.17861	2.91949	1.27747	-0.163295	0.858747	1.04751	2.93148
AZD6244.1	-0.342993	2.22465	0.685923	-0.058174	1.07451	0.514074	-0.0293154	0.356339	-0.0202581	0.662146	0.197082	-0.157386	0.767273	0.668947	1.1464	-1.22763	1.37354	0.434934	0.117734	0.239137	0.580973	-1.61035	-6.15374	1.12724	0.265024	-0.5079	0.412794	0.561577	1.02585	0.17811	-0.654115	1.50055	0.192151	0.548519	0.630296	0.976436	0.882212	0.280791	1.96398	0.278346	0.578201	1.30615	0.407003	2.33226	0.236398	-1.0059	0.517547	0.246765	2.01629
AZD6244.1_md2	0.813591	1.2626	0.638372	0.505494	0.70259	0.553964	-0.130847	0.210432	0.365133	0.947678	-0.122639	0.00656914	0.415511	0.874149	-0.38708	0.166569	1.05348	0.474668	-0.249842	0.984774	0.794901	0.743733	1.12724	-3.96925	0.770439	1.15811	1.0457	0.189109	0.377678	-0.211283	0.00580808	0.186274	0.636205	0.675129	1.66452	1.09787	1.09351	-0.0368161	0.874967	0.40785	1.32606	0.948896	0.242472	2.13265	0.80313	-0.653214	0.296766	0.911147	1.16565
AZD6244_md2	-0.199925	2.22094	0.643931	0.898162	1.90333	1.24637	0.0222201	0.392067	0.515145	1.05572	0.15828	0.587914	0.654641	0.88379	0.494225	0.150659	1.92821	0.356967	0.322953	0.574246	1.16273	3.21206	0.265024	0.770439	-5.83059	1.01332	0.975219	0.684057	0.617838	-0.451835	-0.183251	1.25134	-0.0214901	1.01362	1.33608	2.04347	0.69759	0.101208	1.20704	0.714188	0.509644	1.2651	1.05115	2.06402	0.941952	-0.664687	0.380609	0.553253	1.51342
AZD6482	0.415213	2.24452	1.15184	-0.175084	0.695459	-0.753252	-0.281444	-0.0807267	-0.434027	0.73447	0.261655	-0.161744	-1.02997	0.0685859	0.425896	-0.0330131	1.53988	0.373355	0.149975	-0.0614851	-0.529796	0.746821	-0.5079	1.15811	1.01332	-6.448	-1.68839	-1.38138	1.11044	0.279551	-0.465085	0.660405	0.174131	0.790077	0.443388	0.728708	0.603895	-0.309215	1.3398	0.0444088	-0.0995177	1.33895	0.62439	1.89466	-0.266554	-0.945056	0.263072	-1.43103	2.22664
AZD6482.1	0.69107	2.64916	1.5255	0.435065	1.36262	0.326796	0.0289352	0.0252969	-0.438621	1.76484	1.02459	-0.00503007	-0.299192	-0.0102441	0.679561	0.801549	1.57846	1.02778	0.566024	0.730557	0.808563	1.3957	0.412794	1.0457	0.975219	-1.68839	-5.72948	1.40741	-0.178383	-0.115449	-0.375066	0.894102	0.217426	1.2815	1.41679	1.77445	1.65132	0.303391	1.95585	0.00666926	0.862722	1.68222	1.10931	1.92858	0.539758	-0.981828	0.649171	0.00667545	1.82631
AZD6482.1_md2	-0.253619	1.44882	0.845985	0.537848	1.02501	-0.626791	0.00362423	-0.705665	0.108681	1.12886	0.263128	-0.0839078	0.00995491	0.142875	-0.146299	-0.577691	1.33894	0.282376	0.0934179	0.723903	-0.207295	0.888493	0.561577	0.189109	0.684057	-1.38138	1.40741	-7.68052	-1.35193	-0.0320484	-0.6162	0.703167	0.34768	0.626788	0.391523	0.934132	0.235786	-0.692494	0.818771	0.398403	-0.751502	1.09979	0.4749	1.94033	0.350736	-0.610744	0.212193	-0.659073	1.34177
AZD6482_md2	-0.417459	1.47117	0.543826	0.604473	0.976859	0.153221	-0.264326	-0.615882	0.0819051	1.4649	0.549259	-0.0548037	0.512179	0.198868	0.0613098	0.339243	1.22363	0.261782	0.147391	0.40144	0.791514	1.43149	1.02585	0.377678	0.617838	1.11044	-0.178383	-1.35193	-8.59841	-0.323866	-0.832601	0.507904	-0.154251	1.00729	1.19712	1.56707	0.859183	-0.000669052	0.541684	0.402417	-0.392604	0.418024	0.528619	1.49825	0.726458	-0.577723	0.526155	0.0992369	1.16256
AZD7762	-0.291029	0.793505	0.0763436	-0.0414445	0.47656	0.229095	-0.694243	-0.749004	-0.521924	0.580439	-0.330224	-0.350981	-0.249074	0.323751	-0.585788	-0.0521695	0.0838387	0.187069	-0.55131	-0.496861	0.215163	0.909878	0.17811	-0.211283	-0.451835	0.279551	-0.115449	-0.0320484	-0.323866	-4.39164	-0.644014	0.167966	-0.196553	0.618228	0.896207	0.880088	0.0771917	-0.837852	0.34771	-0.210784	-0.623999	0.153998	-0.207225	1.39641	0.245857	-1.39416	-0.527728	0.156075	-0.207398
AZD7762_md2	-1.20829	0.228755	-0.298188	-0.722458	-0.204577	-0.269161	-1.35777	-0.639683	-0.867311	-0.0767029	-0.324375	-0.565313	-0.552622	-0.732306	-0.398208	-0.447434	-0.254404	0.297198	-0.284936	-0.564632	-0.0016412	0.163859	-0.654115	0.00580808	-0.183251	-0.465085	-0.375066	-0.6162	-0.832601	-0.644014	-7.10203	-0.477263	-1.03733	0.154091	-0.143621	0.595241	-0.300883	-0.518681	-0.631363	-0.449429	-0.720456	-0.57365	-0.573897	0.205309	-0.71685	-1.6204	-0.451547	-0.202295	-0.0698285
AZD8055	-0.166211	0.382164	0.480026	1.33928	1.34692	0.548056	-0.0109752	-0.54487	0.472671	1.16489	0.536163	-0.183671	0.653416	1.12786	0.496217	0.605221	1.26244	0.334104	-0.539203	0.92983	1.16358	1.12676	1.50055	0.186274	1.25134	0.660405	0.894102	0.703167	0.507904	0.167966	-0.477263	-6.24801	0.969811	0.924061	1.1155	1.27618	0.686276	0.876242	1.30649	0.352951	0.438517	0.759294	-0.330157	1.94119	0.664744	-0.223895	0.46378	1.07838	1.11515
AZD8055_md2	-0.182425	-0.112415	0.138687	0.145341	1.0024	0.24491	-0.448704	-0.271804	0.0783313	0.12872	0.565696	-0.0587957	-0.324703	-0.023157	-0.937491	0.182822	-0.383742	0.403569	0.0786707	0.135874	0.106181	0.807217	0.192151	0.636205	-0.0214901	0.174131	0.217426	0.34768	-0.154251	-0.196553	-1.03733	0.969811	-6.52579	0.887416	0.916162	1.12216	0.571569	-0.479812	-1.2965	-0.516935	0.0675431	-0.96281	0.12111	-0.987527	-0.226122	-1.62341	-0.884701	0.50189	0.2153
Afatinib	0.681541	1.72483	1.46419	-0.795729	1.7939	0.591674	0.245704	0.363677	0.717016	-2.00968	-0.356507	-0.263119	0.764025	1.24324	1.08848	0.836934	-0.0961272	0.78168	0.595392	0.682343	0.599653	1.26897	0.548519	0.675129	1.01362	0.790077	1.2815	0.626788	1.00729	0.618228	0.154091	0.924061	0.887416	-5.3737	1.45937	-3.63427	1.58728	0.453437	1.7315	0.561178	1.14036	1.38567	0.286412	3.05352	0.734628	-0.622913	0.976018	0.652833	2.49021
Afatinib_md2	0.313089	1.45796	0.883344	0.905287	1.15529	0.506235	0.093054	-0.131796	0.84446	2.13745	-0.592835	-0.397104	0.797487	1.80028	0.779679	-0.284757	1.16837	0.671606	0.390087	0.836493	0.902435	0.980091	0.630296	1.66452	1.33608	0.443388	1.41679	0.391523	1.19712	0.896207	-0.143621	1.1155	0.916162	1.45937	-5.31066	0.677579	-1.54005	0.317279	1.03466	0.805135	0.561104	0.884168	0.531114	2.31548	1.11825	-0.204837	0.555075	0.505256	1.71797
Afatinib_rescreen_	1.04761	2.46943	2.09267	-0.160171	2.6263	0.959171	0.645529	0.778477	1.05432	-1.0634	0.515195	0.0582461	0.924177	1.48951	1.31472	0.935544	1.35991	1.21253	1.04396	1.02249	1.01519	1.82529	0.976436	1.09787	2.04347	0.728708	1.77445	0.934132	1.56707	0.880088	0.595241	1.27618	1.12216	-3.63427	0.677579	-6.33195	2.27782	0.649231	2.06724	0.972463	1.67525	1.73825	1.2336	2.97963	1.26322	-0.0430946	1.18629	0.851813	3.1856
Afatinib_rescreen__md2	0.033481	1.41173	0.616392	0.277262	1.68467	0.627152	-0.548037	0.186114	0.71485	2.00945	-1.30146	0.179702	0.267084	1.60377	0.230297	0.647424	1.47121	0.344737	-0.41189	0.473475	0.977418	1.31586	0.882212	1.09351	0.69759	0.603895	1.65132	0.235786	0.859183	0.0771917	-0.300883	0.686276	0.571569	1.58728	-1.54005	2.27782	-6.1924	0.480466	2.14962	0.729305	0.796498	1.15537	0.447474	2.0937	1.00592	-0.716692	0.141921	0.883994	2.09452
Axitinib	0.460282	1.09262	0.316959	-0.292501	0.11485	-2.06106	-0.45229	-1.37294	-0.48828	0.170936	-0.341257	-0.579751	-1.31787	-1.04169	-0.0693526	-0.506218	0.4641	-0.0319499	-0.98148	-0.0325539	-2.06067	0.417726	0.280791	-0.0368161	0.101208	-0.309215	0.303391	-0.692494	-0.000669052	-0.837852	-0.518681	0.876242	-0.479812	0.453437	0.317279	0.649231	0.480466	-7.68953	0.802959	-0.43506	-0.403282	0.248245	-0.15331	1.37515	0.0145242	-1.63076	-0.131655	-0.846696	0.362884
BAY61-3606	0.285397	-0.251015	0.868156	1.73803	1.34892	1.15612	-0.407201	-0.0336311	0.851465	1.96691	1.38697	1.22196	0.51484	0.888866	-0.700287	0.996152	0.390927	1.44657	0.466335	0.352484	1.80545	1.92253	1.96398	0.874967	1.20704	1.3398	1.95585	0.818771	0.541684	0.34771	-0.631363	1.30649	-1.2965	1.7315	1.03466	2.06724	2.14962	0.802959	-5.77749	0.681401	0.823222	-0.45358	1.6887	-0.681854	1.48901	-0.467073	-0.143178	1.13227	1.33238
BIX02189	0.489592	1.02564	0.429754	-0.134693	0.650315	0.0440025	-0.536063	-0.318645	-0.501818	0.219945	0.0651032	0.279599	-0.289938	-0.294976	0.04029	0.603402	0.423385	0.196722	-0.0385009	0.409345	-0.448358	1.01498	0.278346	0.40785	0.714188	0.0444088	0.00666926	0.398403	0.402417	-0.210784	-0.449429	0.352951	-0.516935	0.561178	0.805135	0.972463	0.729305	-0.43506	0.681401	-5.48857	0.0497546	0.590529	0.295059	0.830817	-2.43722	-1.30832	-0.277618	0.392832	0.505747
BMN-673	0.238226	0.926566	0.923604	0.449864	1.15497	-0.490294	-0.80896	0.097801	-0.13335	1.21699	0.377862	0.453375	-0.179695	0.103374	0.5564	0.686124	0.450049	0.483441	-0.00461668	-0.447451	-0.00455682	1.43658	0.578201	1.32606	0.509644	-0.0995177	0.862722	-0.751502	-0.392604	-0.623999	-0.720456	0.438517	0.0675431	1.14036	0.561104	1.67525	0.796498	-0.403282	0.823222	0.0497546	-6.94244	0.593421	0.179154	1.64554	0.503186	-0.989384	0.233771	-0.511265	0.251138
BMS-345541	0.450878	-1.09438	-0.373277	0.856209	1.3811	0.959923	-0.308012	-0.104933	0.746396	1.49136	0.669449	0.246579	0.615152	1.28573	-0.59588	0.898127	-1.55323	-0.184039	0.097633	0.33593	1.26724	1.65742	1.30615	0.948896	1.2651	1.33895	1.68222	1.09979	0.418024	0.153998	-0.57365	0.759294	-0.96281	1.38567	0.884168	1.73825	1.15537	0.248245	-0.45358	0.590529	0.593421	-6.94333	-0.0862004	0.126221	1.15396	-1.27416	-1.00287	1.19272	-0.314312
BMS-536924	0.232351	0.922195	0.427951	0.565499	0.699179	0.0717223	-0.0133761	-0.641725	0.367128	0.712197	0.274437	-0.251075	0.0675157	0.93483	0.0102117	0.349405	0.385882	0.369537	-0.504212	0.516898	0.578105	1.17861	0.407003	0.242472	1.05115	0.62439	1.10931	0.4749	0.528619	-0.207225	-0.573897	-0.330157	0.12111	0.286412	0.531114	1.2336	0.447474	-0.15331	1.6887	0.295059	0.179154	-0.0862004	-6.76489	1.89121	0.251884	-1.14837	-0.481659	1.15361	0.175546
BMS-536924_md2	0.869014	0.582084	1.85807	2.15575	2.43339	1.9161	0.138713	1.21583	2.25726	2.176	2.03843	1.50472	1.43923	1.47785	-0.228686	2.32939	0.736735	2.00529	1.67496	1.45785	2.38711	2.91949	2.33226	2.13265	2.06402	1.89466	1.92858	1.94033	1.49825	1.39641	0.205309	1.94119	-0.987527	3.05352	2.31548	2.97963	2.0937	1.37515	-0.681854	0.830817	1.64554	0.126221	1.89121	-4.41293	1.97292	-0.536667	-0.00673346	2.14518	1.45529
BMS-708163	0.591212	1.52769	0.715644	-0.0247444	0.755782	-0.137534	-0.0699822	0.187936	-0.563941	-0.120682	0.333719	0.0242954	-0.154121	-0.266377	0.299967	0.526979	0.80088	0.30045	0.273335	0.43391	-0.304437	1.27747	0.236398	0.80313	0.941952	-0.266554	0.539758	0.350736	0.726458	0.245857	-0.71685	0.664744	-0.226122	0.734628	1.11825	1.26322	1.00592	0.0145242	1.48901	-2.43722	0.503186	1.15396	0.251884	1.97292	-4.46329	-1.74241	0.473801	0.106263	1.68336
BMS-708163.1	-0.963763	-0.341306	-0.428887	-1.39464	-0.272964	-0.899551	-2.38333	-1.09268	-1.61007	-1.07815	-0.823151	-1.43954	-1.3935	-1.40241	-0.580118	-0.620218	-0.994616	-0.511973	-1.06689	-0.812524	-0.855324	-0.163295	-1.0059	-0.653214	-0.664687	-0.945056	-0.981828	-0.610744	-0.577723	-1.39416	-1.6204	-0.223895	-1.62341	-0.622913	-0.204837	-0.0430946	-0.716692	-1.63076	-0.467073	-1.30832	-0.989384	-1.27416	-1.14837	-0.536667	-1.74241	-6.48147	-1.81915	-0.685172	-0.321252
BMS-754807	0.326555	-0.418667	0.470084	-0.0729333	0.475256	0.117266	-0.513935	-0.126771	-0.13713	0.860277	0.0403952	-0.523148	-0.45482	0.548186	-0.416745	0.163338	-0.665841	0.374233	-0.54489	0.315352	0.625859	0.858747	0.517547	0.296766	0.380609	0.263072	0.649171	0.212193	0.526155	-0.527728	-0.451547	0.46378	-0.884701	0.976018	0.555075	1.18629	0.141921	-0.131655	-0.143178	-0.277618	0.233771	-1.00287	-0.481659	-0.00673346	0.473801	-1.81915	-6.6763	0.39624	0.285287
BX-795	0.738051	2.17554	0.902634	0.311168	1.17105	-0.82804	-0.299839	-0.0884063	-0.528793	0.769865	0.28608	0.128928	-0.0407109	0.0811433	0.497925	-0.146064	1.17729	0.639203	0.0571168	-0.362951	-0.493723	1.04751	0.246765	0.911147	0.553253	-1.43103	0.00667545	-0.659073	0.0992369	0.156075	-0.202295	1.07838	0.50189	0.652833	0.505256	0.851813	0.883994	-0.846696	1.13227	0.392832	-0.511265	1.19272	1.15361	2.14518	0.106263	-0.685172	0.39624	-5.86184	2.20386
BX-912	1.63482	0.957497	1.44684	1.56067	0.768779	1.00816	0.759889	-0.16272	0.861818	2.98029	1.82567	1.09547	0.321006	0.586074	0.33923	1.76603	-0.0510882	0.37832	-0.352552	0.783141	0.835793	2.93148	2.01629	1.16565	1.51342	2.22664	1.82631	1.34177	1.16256	-0.207398	-0.0698285	1.11515	0.2153	2.49021	1.71797	3.1856	2.09452	0.362884	1.33238	0.505747	0.251138	-0.314312	0.175546	1.45529	1.68336	-0.321252	0.285287	2.20386	-5.83284
BX-912_md2	0.85111	0.838292	0.444577	0.519829	0.979201	-0.114225	-0.179924	-0.361723	-0.0250427	1.03361	0.329663	-0.0283653	-0.00963313	0.318061	0.223627	-0.333675	0.100326	0.784063	-0.23769	-0.0592388	0.108742	1.25938	0.236006	0.694651	0.602994	0.109905	1.21623	-0.345918	0.0967477	-0.300169	-0.430955	1.16813	-0.293314	1.19087	0.356143	1.45599	1.00655	-1.33824	0.668485	0.0767885	-0.108895	-0.244288	0.218427	1.60707	0.436597	-1.10491	-0.464218	-0.389562	1.23688
Bicalutamide.1	-0.13237	0.857613	0.914898	-0.376652	1.01746	-0.200843	-0.428484	0.10966	0.0953452	0.328082	0.282138	0.0330489	-0.285324	0.607897	0.0801495	0.491609	1.08461	0.353982	0.489847	-0.249132	0.154963	1.07518	0.570606	1.17059	0.776924	-0.294897	0.814895	0.166671	0.33795	0.255117	-0.896413	-0.0121766	-0.110314	0.897516	0.754211	1.20226	0.0807662	-0.206123	0.696646	0.144152	-0.189738	0.459835	0.375558	1.14964	-0.222907	-0.586132	0.230112	0.179595	0.938271
Bleomycin	0.736575	-0.824625	0.959234	1.77329	1.73599	1.30742	-0.310224	0.193569	1.31574	2.17589	1.5915	1.19358	0.62926	0.894704	-0.716172	1.69878	0.163744	1.30795	0.825658	-0.676447	1.71537	2.51725	1.877	1.35013	1.15445	2.02982	1.9822	1.20598	0.722857	0.746193	-0.703894	0.96465	-1.35573	1.75628	1.74509	2.65888	1.80327	1.02602	-2.43086	0.482761	0.795788	-0.744237	1.04964	-0.499143	1.8076	-0.305544	-0.485986	1.84084	0.594431
Bleomycin_50uM_	0.423997	1.37654	0.850648	0.472321	1.41932	0.703434	-0.313624	0.6146	1.20488	0.954299	0.475823	0.637025	0.742573	0.813486	0.263671	0.7871	1.62467	0.709266	0.595441	-0.354946	1.12213	1.31614	0.456009	1.07046	0.290497	0.448566	0.69249	0.083419	0.0504168	0.435636	-0.350676	0.620478	0.169413	0.497283	1.06615	0.77236	0.345731	0.269804	0.740616	0.619288	-0.511325	0.82298	0.932654	1.66967	0.711985	-0.290759	0.476169	0.0416525	1.21311
Bleomycin_50uM__md2	0.35961	0.832864	0.759898	-0.311837	1.37042	-0.318979	-0.504718	-0.114811	-0.408899	0.527899	0.117864	0.341267	-0.101493	0.820149	0.463993	-0.196064	-0.103489	0.272868	-0.0471803	-0.263443	-0.0355069	1.29363	0.450828	0.904768	1.20265	-0.885943	0.455018	-0.200354	0.513154	-0.131183	-0.226703	1.25062	0.0932324	0.238563	0.542078	0.701119	0.265188	-0.521517	0.961357	0.0845875	-1.19787	-0.0185834	0.196687	1.48008	-0.115401	-0.989003	-0.804169	-1.24717	0.998543
Bosutinib	0.181667	2.25337	1.71248	-2.23248	2.0985	0.395701	0.0822082	0.897417	0.641315	-3.09018	0.317008	0.806998	0.132158	0.777028	1.33503	0.998794	0.278531	1.2549	0.869245	0.389715	0.63955	1.7567	0.407885	1.41106	0.845848	0.252836	1.23282	0.710223	0.97086	0.881219	-0.463337	1.49043	0.255378	-1.58951	1.38834	-0.778012	1.62467	0.414002	1.82601	0.247462	0.867632	1.8761	0.638946	2.2292	-0.010839	-1.14437	0.56148	0.601425	2.82372
Bosutinib_md2	-0.0138213	1.62806	0.791792	0.354616	1.72455	0.394648	-0.606905	0.0864237	0.0900929	1.51837	-0.964488	-0.0570813	0.0942495	0.894011	0.226592	0.729948	1.46166	0.241602	-0.350885	0.512284	0.779726	0.947027	0.400552	0.133246	1.06791	0.112295	0.87664	0.391366	0.419759	-0.185261	-0.77561	-0.0206002	0.668757	0.165867	0.166104	0.580717	-0.47444	-0.0190297	1.70678	0.131656	0.128376	0.974812	-0.138456	2.1824	0.46584	-0.834814	0.657254	1.10226	1.77413
Bryostatin1	-0.581677	0.512176	-0.0523556	-0.147268	-0.0324432	-0.418042	-0.433642	-0.482349	-0.68774	0.332535	0.155654	-0.30175	-0.367529	-0.612645	-0.575883	-0.300295	0.294125	0.0517753	-0.425752	-0.479899	-0.277462	0.0678595	-0.474076	0.221071	0.367343	-0.467261	-0.464776	-0.20706	-0.389532	-0.225016	-1.04088	0.375473	-0.379278	0.506774	0.24731	0.8414	0.134096	-0.541738	0.321689	-0.308849	-0.406069	-0.329698	-0.530296	1.12534	-0.421927	-1.62697	-0.554213	-0.205089	0.166662
Bryostatin1_md2	-1.43786	-0.357455	-0.513817	-0.80052	0.427482	-0.277922	-1.08551	-0.742652	-0.757585	-0.666915	-0.743355	-0.980717	-0.678762	-0.641491	-0.830169	-0.419468	-0.661069	-0.365511	-0.599322	-0.900301	-0.408859	-0.280253	-0.631085	-0.996713	-0.429422	-0.686515	-0.605119	-0.708563	-1.3226	-0.964815	-1.98866	-1.47573	-1.27925	-0.904504	-0.393803	-0.249765	-0.512109	-0.827501	-0.441472	-1.27797	-0.900462	-0.984146	-0.914451	-0.227944	-0.568439	-2.01452	-0.785758	-0.325198	-0.285867
CAL-101	-0.415694	0.577835	0.413251	0.105211	1.07244	-0.313264	-0.243303	0.132853	0.0996594	0.935617	0.277553	-0.220903	-0.0480818	0.338009	-0.505699	0.0541707	0.753435	-0.0603415	-0.430162	0.157669	0.0150117	0.906963	0.477224	0.998217	0.242231	-0.0718384	1.14912	-0.637934	-0.496786	-0.19419	-0.356659	-1.13074	0.096239	0.907949	0.317396	1.2235	0.192763	-0.0708293	0.202393	0.472352	-0.495745	0.678497	0.00222749	1.68695	-0.303589	-0.690339	0.159178	0.14184	1.30709
CAY10603	-0.244181	0.20062	-0.219821	-0.151704	0.599237	-0.375726	-0.680662	-0.503892	-0.532917	0.248666	-0.646712	-0.531915	-0.692238	0.15003	-2.10885	-0.253027	-0.475657	-0.668959	-1.0092	-0.457149	0.222207	0.608565	0.460252	-0.487109	0.149964	-0.12811	0.044325	-0.0734371	0.382168	-1.09602	-0.79463	0.506597	-0.708547	0.303809	0.607178	0.539991	0.00145371	-0.44685	-0.425571	-0.433868	-0.155428	-0.603338	-0.530774	0.862413	-0.222138	-1.01442	-0.79429	-0.07585	-0.455807
CCT007093	0.559969	1.54674	0.653846	-0.354851	0.853445	0.235025	-0.38221	0.042389	-0.38663	0.281422	-0.944476	-0.850109	-0.475921	0.248703	0.203848	0.56004	1.04399	0.507318	-0.489545	0.839524	0.554228	1.01373	-0.0267392	0.361816	0.757058	-0.0120664	0.108966	0.510864	0.430556	-0.150443	-0.545475	0.470345	0.0425342	0.43883	0.882468	0.796271	0.334711	-0.25933	1.32922	-0.356893	1.05023	0.971242	0.225829	2.12696	-0.702244	-1.36358	-0.219289	0.429581	1.33798
CCT018159	0.100672	0.254385	0.640328	-0.400458	1.70307	-0.0751252	-0.627469	0.129139	0.137255	0.522262	-0.150522	0.290094	0.0517955	0.778236	-0.217285	0.833642	-0.50946	0.352104	0.0155201	-0.820519	0.774286	1.89084	0.739165	0.646574	0.934889	0.955664	1.95219	0.733479	0.679521	-0.0615186	-0.0767029	0.260393	-0.00635261	0.804566	0.873849	1.55273	-0.243931	-0.593172	0.860179	0.432559	-0.355366	-0.261609	-0.0695172	1.04205	0.651761	-1.07815	-0.0254364	0.707464	1.58848
CEP-701	0.168878	1.49074	-0.00351841	0.799785	0.637477	-0.406312	-0.325063	-0.626775	-0.407309	1.31988	0.145444	-0.343065	-0.153036	0.195198	0.324066	-0.849865	1.04237	-0.120657	-0.203026	0.407433	0.198241	0.32666	-0.0960414	0.0344142	-0.135092	-0.925327	0.427873	-1.0788	-0.335128	-0.812534	-0.539478	0.281128	-0.0355349	0.536217	0.460157	1.13855	0.105244	-0.543696	0.670408	0.566289	-0.7353	0.636663	0.241059	1.99684	0.554748	-0.654281	0.119666	-0.435983	1.01104
CHIR-99021	0.232704	2.59039	0.774974	0.479672	1.19149	-0.169704	-0.372412	0.121954	-0.0759744	0.837928	0.455784	0.310899	0.191347	0.508702	0.62727	0.255097	1.61491	0.6997	0.628245	0.692305	0.397129	0.223095	-0.406555	1.26954	0.742108	-1.47119	-1.39725	0.12863	-0.323469	0.122893	-0.467223	0.724555	0.299792	0.514049	1.01078	0.879291	0.452204	0.133511	1.32214	0.0848729	-0.11504	1.28572	0.838376	2.14237	-0.0498147	-0.932357	0.384015	-1.14038	1.76547
CHIR-99021.1	0.0987744	2.75165	0.905419	0.127593	0.59546	-0.313025	-0.414451	-0.0797842	-0.895413	0.922124	0.599177	0.197668	-0.786896	0.092723	0.264691	0.145912	1.29981	0.591667	0.19746	0.787035	-0.334479	1.52988	0.257325	1.16	0.246413	-2.01429	-1.38837	-0.389368	0.0356461	-0.42957	-0.445423	1.15788	-0.00247121	1.22794	1.48644	1.67154	1.31331	-0.445373	1.46318	-0.217665	0.0442303	1.20297	0.782939	1.91258	-0.550355	-1.14888	-0.0920177	-0.919972	2.51764
CHIR-99021.1_md2	-0.953572	0.88379	0.506278	0.509048	0.772663	0.257267	-0.219647	-0.215145	-0.00302749	0.912532	0.175839	0.00695364	0.228826	0.588748	-0.139006	-0.418288	0.951169	0.397932	-0.170167	0.454537	0.812353	0.0353807	-0.231585	0.614578	0.376086	-0.238644	0.858239	-1.55873	-0.829178	0.377328	-1.78555	-0.231811	0.338781	0.706745	-0.159769	0.861378	-0.0108976	-0.282593	0.801605	0.492272	-0.0559744	0.279074	0.109308	2.09904	0.709103	-1.0969	0.412665	0.209289	1.40435
CHIR-99021_md2	0.744848	2.26323	0.908153	0.461901	1.18267	0.487805	-0.215108	1.06744	0.133071	1.05837	-0.0218444	0.711535	0.151125	0.394548	0.566489	0.329759	1.27045	0.527286	0.262017	-0.0307152	0.582578	1.72409	0.383445	0.727863	0.949921	-1.34029	0.278914	-0.466107	-0.0818614	0.180954	-0.42683	1.29781	0.368401	0.659223	1.26887	1.83177	0.635439	-0.346527	1.84053	0.393496	-0.500589	1.0658	0.954724	2.28128	0.117829	-0.932782	0.45938	-0.279438	1.30202
CI-1040	0.767921	2.54197	1.0838	0.835773	1.03959	0.394296	0.118809	-0.0859688	0.481182	1.65113	0.850764	0.213665	0.794715	1.12001	0.767985	-1.93988	2.01595	0.53644	0.482414	1.34602	0.847253	-3.89736	-1.7064	0.312163	1.72794	0.210073	1.1346	0.515981	0.647091	0.657247	-0.0212478	0.735794	0.508624	0.810355	0.783838	1.33916	0.931853	0.474512	2.30578	0.826134	0.770746	1.54471	0.669196	2.62678	0.722572	-0.322738	1.05305	1.05115	2.162
CI-1040_md2	-0.684801	0.974115	0.377895	0.451543	1.37994	-0.0881143	-0.106328	0.140359	0.376159	0.482778	0.0378253	0.31581	0.127112	1.06149	-0.00345915	-0.428422	0.837108	0.298164	0.0390569	-0.140246	0.546463	2.46919	-0.284272	-0.0911072	-2.3561	0.400218	0.944457	0.417493	0.382279	-0.321474	-0.273906	1.30579	-0.284731	0.558413	0.930258	1.36072	0.42227	-0.565199	0.623176	0.729944	-0.0974679	-0.0134971	0.478427	1.46291	0.38709	-1.10597	0.00729034	-0.00998766	0.654006
CP466722	-0.369357	0.280902	-0.360577	0.0315871	0.593769	0.0822477	-0.73115	-0.276246	-0.564651	0.622191	-0.524708	-0.280537	-0.103666	0.387235	-0.76674	0.0341986	-0.367712	-1.08328	-0.742825	-0.338826	0.543495	0.976338	0.148309	-0.137126	-0.260666	0.396412	0.220223	0.34129	-0.0491521	-1.37142	-0.838226	0.305552	-0.519161	0.695554	0.569244	0.959129	0.242386	-0.672744	0.839908	-0.639697	-0.526659	-0.825611	-0.932009	1.14707	-0.215469	-1.30678	-0.814748	0.242592	-1.66594
CP724714	1.38726	2.34682	1.40625	1.03056	2.19551	1.01936	0.0969854	0.785798	0.661789	1.59115	-0.0431086	-0.822976	1.09839	1.7661	1.41346	0.43561	1.15934	1.06018	0.382167	1.29162	1.1958	2.4628	1.26037	1.2556	1.93486	1.58245	1.84266	1.06187	1.88475	0.793791	0.397986	1.58775	1.21723	0.673328	0.0108851	0.747968	0.791728	0.0598438	1.99369	0.949091	1.54709	1.40017	1.35389	2.7113	1.16226	0.0133699	0.791778	0.993138	2.39609
CP724714_md2	0.743749	1.57088	0.544089	1.14957	1.15623	0.275981	0.0171613	-0.606493	0.362778	1.65697	-0.154285	-1.07549	0.326175	1.56585	0.454772	-0.198581	1.16634	-0.0424786	0.108101	1.26867	0.74005	0.613874	0.958719	0.673392	1.17817	0.130745	1.54931	-0.304571	0.303304	0.0979236	0.147946	0.437412	0.820742	-0.50296	-0.000781766	0.121835	0.314368	0.212311	1.50248	0.672009	0.129552	0.824581	0.294839	2.71499	0.891585	-0.346868	0.592516	0.699477	1.76033
CUDC-101	0.144491	0.606093	-0.09632	-0.144205	0.647329	-0.202155	-0.0595954	-0.470014	0.0393717	0.618671	0.0781097	-0.690606	-0.706549	0.264224	-1.62542	-0.0465822	-0.200621	-0.311605	-0.628839	-0.262025	-0.147201	0.885601	0.528172	-0.168131	0.0890427	0.399917	0.296244	-0.131291	-0.0508921	-0.796353	-0.633928	0.436788	-0.780548	0.598936	0.36625	1.00266	0.0164294	-0.471445	-0.183041	-0.451453	0.279602	-0.417704	-0.259909	0.214419	0.690156	-1.22001	-0.643892	0.377561	0.0888218
CX-5461	0.409129	-0.745209	0.873784	1.21247	1.46449	1.26004	-0.160274	0.112559	0.975755	1.68344	1.2092	0.599167	0.612902	0.738927	-0.655926	0.83446	-0.721042	0.836486	0.418473	0.57214	1.74728	1.82833	1.67014	0.692531	0.837743	1.28496	1.96237	0.904057	0.589605	-0.247639	-0.378155	1.12113	-1.42485	1.48134	0.795297	2.16973	1.26892	0.402037	-0.498194	0.511748	0.106556	-1.37481	0.146127	-0.120212	1.30952	-0.883411	-0.642444	1.40578	-0.883855
CX-5461_md2	0.530309	0.70131	0.732596	1.02646	0.987081	0.624463	0.445878	0.450076	0.458473	1.01967	0.69353	0.159754	-0.296831	0.370655	0.114913	0.891708	0.94496	1.10778	-0.203882	0.724201	0.764998	1.58029	0.722646	0.84176	1.09337	0.838816	0.992771	0.854964	0.554778	0.220147	-0.304226	0.717746	0.201926	1.21622	1.61062	1.53865	1.20384	-0.282471	0.436736	0.446705	0.634206	0.513226	0.685669	1.32336	0.545889	-0.714585	-0.21707	0.766579	0.413007
Camptothecin	0.160588	0.559379	1.57739	0.15858	1.35182	0.0833032	-0.661989	0.135658	-0.128876	1.12516	0.629399	0.371332	-0.0869756	0.486491	-0.0945597	0.300611	0.494684	0.496645	-0.00521997	-1.00766	0.219265	1.52609	-0.128161	0.819478	0.226959	-0.223345	1.19805	-0.402135	0.369165	-0.491312	-0.438246	0.894102	-0.0873376	0.692496	0.977597	1.44984	0.542957	-0.133809	0.229256	0.223523	-1.53383	0.296022	0.179616	1.16925	0.373966	-0.838238	-0.0981869	-0.0118975	1.20466
Cetuximab	1.1186	2.57873	1.42129	-1.64315	1.78872	0.500362	0.0441547	0.526309	0.130697	-2.3917	0.0426551	-0.17977	0.257067	0.977514	1.33101	0.382483	-0.739593	1.02064	0.293501	1.16288	0.464621	1.77724	0.811839	0.686964	1.85171	0.469439	0.772601	1.322	1.2642	-0.188404	0.137394	1.79852	0.357608	-2.59853	1.44012	-1.69623	0.893443	0.490596	2.25501	0.0988553	1.2464	1.73014	0.731628	2.52718	0.280705	-1.33488	0.754286	0.694138	2.27766
Cetuximab_md2	0.330924	1.52897	1.13599	0.637603	1.85269	0.722867	0.182612	0.449545	1.01469	1.78937	-0.113537	0.135519	0.357211	1.63927	0.764888	0.793027	1.92418	-0.207758	0.666096	1.01816	0.842675	1.06736	0.400957	0.95872	0.820965	0.508968	1.69858	-0.108025	0.441634	1.07231	-0.395781	0.508472	1.15693	0.313966	-0.038852	0.78183	-0.0609117	0.751155	2.11324	0.568854	0.349508	1.86684	0.0917626	2.7072	0.818924	-0.262507	0.538072	1.15025	2.40857
Cisplatin	0.435418	1.10601	0.688364	-0.205201	1.56289	-0.630665	-0.0129243	0.0157991	-0.403186	0.371502	-0.193352	-0.167856	-0.455673	0.0622722	0.0128379	-0.207528	0.989682	-0.10087	-0.118288	-0.358843	-0.0309145	0.864935	0.0074456	0.887038	0.607105	-0.91504	0.192881	-0.438716	-0.098957	-0.0371045	-0.322472	0.553155	0.23886	0.49544	0.536649	0.647316	0.293432	-0.767782	1.47062	-0.242501	-0.591995	0.782092	0.367094	1.86749	-0.316892	-0.885579	0.0774585	-0.571429	1.78096
Cytarabine	-0.190262	1.32844	0.406249	-0.244852	0.713439	-0.531873	-0.392405	-0.151062	-0.522768	0.792077	-0.0366263	-0.233352	-0.467942	0.517406	-0.0955518	0.23109	0.857119	-0.0145042	-0.3248	-0.803046	-0.240352	1.15323	0.137064	0.227108	-0.100462	-0.452688	0.951477	-0.568071	0.302669	-0.410189	-0.895499	0.55288	-0.263638	0.618723	0.130023	1.25321	-0.221188	-0.548919	0.924966	-0.240432	-1.29506	0.716091	0.328593	1.60529	0.0488963	-0.98582	-0.0501057	-0.190187	1.09532
Cytarabine_md2	1.28625	0.702879	1.50044	1.99379	2.90043	2.31765	0.586054	1.5358	2.3367	2.09173	2.35155	1.45673	1.677	1.38618	-0.594609	2.32951	0.587242	2.69256	1.72978	1.57836	2.07629	3.16905	2.78208	1.75221	1.90269	2.12543	2.90304	1.94006	1.73189	1.2698	0.382382	1.48657	-1.55255	2.70622	2.55792	3.21811	2.84668	1.98075	-1.77127	1.30707	1.92878	0.669299	1.75559	-1.64195	1.76076	0.321825	1.08426	2.13974	2.25793
DMOG	-0.294261	2.02243	1.17505	-0.751677	1.75777	-0.1402	0.0698234	0.689257	-0.28559	0.223116	0.177423	0.643247	0.190584	0.791156	1.07646	0.365061	1.96927	0.830544	0.607686	-0.039875	0.053376	1.80276	-0.153401	1.1977	0.929346	-0.383676	0.691643	0.00986965	0.659548	0.284947	-0.398421	1.14057	0.239735	0.512016	1.19288	1.42715	1.11863	0.114598	1.8533	0.283786	0.436438	1.92393	0.602614	2.30782	-0.824969	-0.660074	0.708534	-0.271651	2.51876
DMOG_md2	0.234576	1.22421	0.0159247	-0.452352	1.11699	-0.0389727	-0.903985	-0.308886	-0.487054	0.595792	-0.330492	-0.764015	-0.284873	0.617429	-0.437303	0.162769	0.663654	0.124607	-0.589668	-0.145055	0.140325	0.960672	0.306438	0.0715981	0.523024	-0.466363	0.132379	-0.554288	-0.103542	-0.712502	-0.91513	0.0213881	0.178377	0.472473	0.434344	0.841771	-0.323276	-0.513441	0.875568	-0.49419	-0.602006	0.196788	-0.511507	1.35908	-0.954818	-1.20158	-0.348573	0.191814	0.630428
Dabrafenib	1.53687	2.30308	1.86961	2.25702	2.1486	1.06976	0.662584	0.305702	1.16005	2.84943	1.63344	1.16124	1.06317	1.39642	1.54737	-0.981606	2.94667	1.14939	1.35354	2.13332	1.83914	-2.51219	-0.123634	1.37135	1.24875	0.403263	1.21029	0.416103	0.846932	1.03567	0.223599	1.00931	0.980824	2.35549	1.36283	2.69945	2.29577	1.1904	2.37327	1.12894	1.61121	2.03333	1.88643	2.88599	1.51112	0.00567224	1.61269	1.0443	3.22346
Dabrafenib_md2	0.374085	2.45008	0.876236	1.2845	1.29304	0.714677	0.17904	-0.460383	0.773626	1.87714	0.928465	0.397832	0.936133	1.70482	0.0629994	0.220703	1.87905	0.576284	0.134329	0.695728	0.861482	2.4352	0.446879	0.77139	-0.794077	1.89263	1.86177	0.770478	0.147879	0.126118	-0.0088256	1.04299	-0.314742	1.97836	1.48527	2.46698	1.43175	0.132847	1.00403	0.354275	0.650429	0.798641	1.23336	1.88146	0.593613	-0.220136	0.910144	0.857879	1.68441
Docetaxel	0.00899811	1.15932	0.835965	-0.74323	1.74706	-0.0583325	0.0408245	0.327809	0.356624	-0.403878	0.0792882	0.529546	0.227663	0.591472	0.513123	0.102638	0.792847	0.129306	0.0947702	-0.128157	0.643605	1.06305	0.40065	0.680137	0.881405	-0.34897	0.744648	-0.148687	0.0230925	0.0942021	-0.625912	0.678393	0.080113	-0.110906	0.725696	0.337186	0.704981	-0.707343	1.00259	0.246848	-0.902616	0.662581	0.339723	1.84369	0.314774	-0.991308	0.0406162	-0.629336	0.834615
Docetaxel_md2	0.179737	0.800034	0.645755	0.203256	1.20147	0.485004	-1.00333	-0.450526	0.00198216	1.54402	-0.686022	-0.060446	0.423503	1.12483	0.171409	-0.0730052	0.954346	0.806164	-0.266577	-0.607192	0.47488	1.18301	0.458969	0.272335	0.0992669	0.154568	1.01409	0.0236667	0.0398311	-0.516312	-0.491235	0.397813	-0.0113498	0.713611	0.16855	1.18714	0.0925547	-0.0797812	0.708322	0.242165	-0.443827	0.470815	0.41265	1.4869	0.673665	-1.03949	0.347336	-0.0451193	1.71532
Doxorubicin	0.694569	-0.655634	0.48321	1.05976	1.10914	1.24561	-0.257891	0.526749	0.746183	1.22936	0.569454	0.835756	-0.0353769	0.289954	-0.352975	1.14515	-0.0284775	0.742499	0.160903	-0.534587	1.11293	1.7134	1.08323	0.453924	0.653284	0.966326	1.08911	0.527275	0.260523	-0.046663	-0.514785	0.601826	-0.851067	1.38242	1.97182	1.77641	1.55035	0.621138	-1.37878	0.361868	0.542084	-0.993202	0.414525	0.0197595	0.911213	-0.509676	-0.481389	1.30864	-0.491555
EHT1864	0.785781	1.98272	1.3802	0.430326	1.01955	-0.0783767	0.272762	0.0655864	-0.508218	1.42598	1.03245	-0.243209	-0.221413	0.73176	0.92212	0.178283	1.33894	0.848102	0.51414	1.03055	0.159324	1.22467	1.07892	0.965595	1.51929	0.296284	0.666166	0.389152	0.187013	0.446377	-0.254557	0.689531	0.455046	1.18703	0.586264	1.58605	0.985535	0.3477	1.9105	0.75642	0.712934	1.132	0.141879	2.68152	0.1315	-0.996143	-0.27267	0.496789	1.77416
EHT1864_md2	1.38778	1.29444	0.962489	2.98307	2.83167	2.47679	0.709263	-0.120133	2.24665	3.42336	2.57951	0.79465	1.90253	2.59115	1.01825	1.60065	2.02442	1.70419	1.43246	1.86536	3.06135	2.58746	2.95731	1.82704	2.44045	2.42871	2.55301	0.84937	1.0324	1.35813	0.579249	0.0498583	0.824972	2.38282	2.41946	2.91152	2.30666	1.82161	1.26306	1.57572	1.12925	0.914989	1.77852	2.11114	2.05117	0.629123	1.95924	2.90732	1.71269
EKB-569	0.920551	2.15781	1.86304	-0.262289	1.85218	0.85924	0.127673	0.27627	0.805227	-1.23509	0.0325262	-0.224381	0.853362	1.18976	1.31346	0.429099	0.580787	1.22167	1.07316	1.12976	0.737219	1.10394	0.649578	1.42721	1.35171	0.364877	1.66131	0.374328	1.42616	0.719437	0.28095	1.23027	1.13751	-2.27775	0.319832	-2.44832	1.50967	0.599386	1.65619	0.91667	1.19335	1.62271	1.1207	3.15755	0.795648	-0.334564	1.59003	0.801501	2.94165
EKB-569_md2	0.52391	1.02456	0.234279	0.32878	0.805896	0.336222	0.123303	-0.24785	0.408603	0.986264	-0.445739	-0.636127	0.374171	1.18083	0.469682	0.436929	1.29235	-0.765469	-0.149882	0.771495	0.50491	0.924057	0.720747	0.11634	1.2097	0.47206	0.903772	0.73264	0.700277	0.725207	-0.15216	-0.0961999	0.638967	-0.113741	-0.17194	0.39604	0.206512	0.310903	1.48509	0.382798	0.865467	0.711867	0.127991	1.92397	0.989908	-0.751069	0.555207	0.772655	1.30417
EX-527	-0.00623379	1.23985	0.518553	0.116345	0.739019	-0.567766	-0.595117	-0.533357	-0.61911	0.464809	-0.0674358	-0.05048	-0.624159	-0.236123	-0.833835	0.00434972	0.749419	-0.288687	-0.483207	0.321345	-0.129064	1.01244	0.475101	0.383009	0.710203	0.0941407	0.752909	-0.0909522	0.842137	-0.464282	-0.662257	0.629185	-0.335229	0.861222	0.718221	1.19375	0.443843	-0.827642	1.07653	-0.0937403	0.292017	0.474011	-0.0894164	1.79229	-0.319495	-1.22105	-0.104182	0.333546	0.895938
Elesclomol	1.05204	2.32995	1.09475	0.290682	0.983231	-0.0128577	-0.0397305	0.13386	-0.366148	1.45361	0.097736	0.312396	-0.333198	0.332794	0.206065	0.544265	1.15902	0.107239	-0.209833	-0.253182	-0.0584226	1.76412	0.535163	0.381445	0.292697	-0.414249	0.688525	-0.0162453	0.459018	-1.07121	-0.203225	1.01771	0.267391	1.13886	1.56659	1.77459	0.87615	-0.331288	1.53219	0.111141	-1.01237	1.01256	0.81847	1.74447	0.33192	-1.02675	0.225178	-0.817847	1.49463
Elesclomol_md2	0.404091	0.990135	0.114652	0.114311	0.898118	-0.723585	-0.526048	-0.909158	-0.146482	0.34642	0.466608	-0.849768	-0.321767	-0.795005	-0.478305	-0.375823	0.196901	-0.0617962	-0.179595	0.0471888	0.208117	0.586225	0.207242	0.26425	0.34626	-0.151825	-0.361747	-1.04614	-1.06097	-0.127099	-1.2312	-0.217915	-0.40504	0.30216	0.148553	0.500697	0.798725	-1.22398	0.41418	-0.454025	-0.715836	-0.116357	0.114016	1.02569	-0.162275	-1.41294	0.0768088	-0.200235	0.291661
Embelin	0.526578	0.995962	0.20166	-0.417062	0.798801	-0.866658	-0.401553	0.0716704	-0.865149	0.402454	-0.133359	-0.711301	-0.962035	-0.456173	0.0140858	-0.500443	0.398412	-0.273075	-0.0897808	-0.110054	-0.556532	0.0714424	-0.904227	0.456971	0.413008	-0.522665	0.10369	-0.247733	-0.193274	-0.514224	-1.35777	0.469141	-0.132403	0.480147	0.304353	0.711869	0.262211	-0.45229	0.722163	-0.174576	-0.204267	0.638587	-0.0133761	1.94615	-0.981802	-1.18614	0.0486994	-0.53564	1.06489
EpothiloneB	1.24382	-0.413187	1.05837	2.25937	2.42867	1.94813	0.341955	0.589865	1.39907	2.47545	2.37849	1.6001	0.957732	1.18391	-0.372124	2.31352	-0.275649	1.77163	0.760898	0.539911	2.20124	4.22365	2.90983	1.22066	1.9723	2.59191	2.75792	1.78073	1.61896	0.305616	-0.288439	1.72882	-1.33906	2.58212	2.85087	3.60554	2.44812	0.95361	-1.6857	0.859331	1.03256	-1.16163	1.32361	-0.113126	1.58142	-0.243936	-0.58879	2.12261	0.507202
EpothiloneB_md2	-0.344635	1.28301	0.612987	-1.07945	1.38062	0.0275043	-1.16572	0.0103641	-0.308153	-0.0396511	-0.481276	0.219482	-0.0191032	0.700177	-0.164447	0.486547	1.03885	0.637197	0.036353	-1.18519	-0.0894035	0.993129	0.261902	0.314967	0.238661	-0.275795	0.464554	0.293773	0.153979	-0.300439	-0.961551	0.323142	0.177873	0.347401	0.345417	0.600862	-0.607065	-0.128095	0.682121	-0.0480968	-0.0619409	0.573437	0.678269	1.41907	-0.565963	-1.20843	0.165981	0.102699	0.804399
Etoposide	0.822582	-0.574717	0.96966	2.04705	2.01358	1.60791	-0.271637	0.691543	1.21495	2.52822	1.62811	1.36587	1.22608	1.11587	-0.391783	2.07336	-0.252026	1.2425	0.723636	0.132449	2.01821	3.07188	1.85094	1.01226	1.18079	2.3739	1.78957	1.30854	0.79928	0.256365	-0.228774	0.793203	-0.771385	2.37094	1.58855	2.98741	1.99103	0.679677	-1.1691	0.584138	0.206361	-0.766757	1.19856	0.235514	1.53569	-0.340617	-0.397498	1.45782	-0.140208
Etoposide_md2	-0.720036	0.103814	0.0302163	-0.188957	0.809341	0.670251	-0.777406	-0.20053	-0.0385884	0.363062	-0.467604	-0.0366037	0.150582	-0.279354	-0.765361	0.171377	0.29353	0.0139248	-1.01252	-1.33183	0.406203	0.992641	0.315089	0.0166016	-0.29739	0.185698	0.53943	-0.113576	-0.325416	-0.586121	-1.05227	0.193216	-0.752493	0.729483	0.550368	0.889668	0.0234061	-0.504389	-0.714397	-0.0950156	-0.725298	-0.156882	-0.0386351	0.529523	0.692377	-0.8724	-0.600639	0.421444	-0.121701
FH535	1.33429	0.322055	1.22466	2.44626	2.72917	1.51688	0.438969	-0.426541	1.32486	2.84048	2.3566	1.02707	1.24621	1.3282	0.373876	1.79774	1.36191	1.87979	1.20641	1.45692	2.27634	3.06948	2.52431	1.53244	1.95853	2.37462	2.52951	1.31868	1.3593	1.22708	-0.0988376	0.564237	-0.205814	2.57593	2.28295	3.34359	2.66889	1.42865	-0.661567	1.26403	1.43117	0.227411	1.48413	0.966162	1.87679	0.0554763	0.145612	2.20439	1.82341
FK866	1.38352	0.415369	1.3858	2.17034	1.51421	1.61056	0.302003	0.509033	1.52667	2.83268	1.79654	1.46409	0.995017	0.748516	0.138173	1.84934	0.656037	1.04378	0.741305	0.316545	1.79512	2.23314	1.50125	1.29878	1.5221	2.2454	2.22074	1.60323	1.00566	0.5231	-0.0399615	1.24825	-0.424	2.34287	2.00254	2.89745	2.24231	0.764303	0.32645	0.752727	0.1033	-0.0561762	1.17413	0.853953	1.30379	-0.179694	0.575535	1.55635	-0.206022
FK866_md2	0.370529	-0.227286	0.710102	1.35162	1.4097	1.26698	-0.66999	0.330143	0.86056	1.95166	0.98762	0.719645	0.879045	1.18772	-0.622184	1.61692	-0.214341	0.80933	0.146483	0.888987	1.82959	3.50574	2.20081	0.940979	1.50365	1.89168	1.87401	1.1785	0.726119	0.129387	-0.214884	1.17418	-0.550533	1.84728	1.77335	2.7794	1.14119	0.245364	-0.393749	0.858108	0.601943	-1.18517	1.15386	0.0446557	1.51806	-1.34726	-0.790842	1.05272	0.00170513
FMK	-0.68531	0.451885	0.0118816	-0.686781	0.63748	-0.739485	-1.64494	-0.277127	-0.667481	-0.694904	-0.418566	-0.931979	-0.624109	-0.478949	-0.336769	-0.0130762	0.059749	-0.445133	-0.0713173	-0.434848	-0.540441	0.625936	-0.622311	0.0944832	-0.392252	-0.527132	-0.00844204	-0.229779	-0.536693	-0.394211	-1.70241	-0.197687	-0.378415	0.0773856	0.140009	0.464202	-0.242726	-0.846781	0.460736	-0.495898	-0.743748	-0.150246	-0.528293	1.38383	-1.56205	-2.07496	-0.0732046	-0.716421	0.391349
FR-180204	-0.0456747	1.55994	0.410311	0.922825	1.32246	-0.0623713	-0.326095	-0.474071	0.266732	1.21851	0.361025	-0.614041	-0.13848	0.878878	0.633941	-0.966451	1.43818	0.0399261	0.355912	0.998007	0.378823	-0.11692	-0.193267	0.873944	1.03499	-0.513847	0.950917	-0.635551	0.471766	0.350346	-0.501294	0.608359	0.370176	0.493917	-0.336359	0.45041	0.266745	-0.588038	1.40902	0.233494	0.291218	0.928879	0.372837	2.50947	0.952865	-0.689536	0.507875	0.0395299	2.04538
FTI-277	-0.113627	-0.425833	-0.765675	-0.681584	-0.052385	-0.364888	-0.858731	-0.872399	-0.994484	0.091991	-0.693324	-1.01463	-0.992383	-0.853459	-0.843528	-0.295356	-0.227588	-0.218848	-0.671207	-0.71656	-0.276185	0.0114753	-0.556166	-0.225247	-0.379477	-1.36269	-1.1234	-1.09035	-0.788609	-0.839698	-1.30898	-0.215803	-0.125452	0.0194228	-0.249097	-0.0136477	-0.485106	-0.863016	-0.61097	-0.558085	-1.65198	-0.854873	-0.689068	0.823306	-0.495616	-1.59354	-0.963158	-1.22967	-0.416618
GDC0941	-1.60451	0.298716	-0.166628	-1.62882	0.292075	-1.0021	-1.24175	-1.0131	-0.816247	-0.610524	-0.842269	-1.0509	-0.820189	-0.157535	-0.337861	-0.645394	0.500635	-0.685888	-0.633993	-0.359232	-0.658525	0.0908751	-0.158352	-0.160156	-0.340245	-0.797118	-0.156531	-0.56056	-0.719211	-0.905124	-1.17358	-0.682509	-0.153448	-0.849313	-0.527399	-0.760745	-0.324842	-0.850232	0.215432	-0.35358	-0.743444	0.340703	-0.399602	1.29305	-0.566031	-1.71531	-0.514933	-0.280903	0.423122
GDC0941_rescreen_	-0.354857	0.833172	0.438129	-0.976992	0.599034	-0.458938	-0.585932	-0.659438	-0.607417	-0.419701	-0.48667	-0.101329	-1.01129	-0.854653	-0.494512	-0.160743	1.02501	-0.191081	-0.222867	-0.289761	-0.627484	0.221314	-0.135597	0.135137	0.33958	-1.44163	-0.413467	-0.45497	-0.0831958	-0.247865	-0.874701	-0.564849	-0.295958	0.0920234	0.310312	0.439342	-0.395419	-0.532857	0.981075	-0.231304	-0.654654	0.744088	-0.44716	1.70731	-0.768808	-1.53372	-0.279436	-0.360349	1.0277
GSK-650394	1.2458	-0.687804	1.11552	2.21401	2.18024	1.8685	-0.209683	0.550674	2.35013	2.96827	2.29401	1.74015	0.979836	1.01018	-0.492838	2.47783	0.0936498	1.83555	1.56005	0.373811	2.09053	3.43691	2.82367	2.23766	1.62597	2.79727	2.85761	1.36242	0.83024	1.1505	-0.375134	1.42437	-1.26032	3.26263	2.34249	4.06249	3.03732	1.63185	-3.00256	0.873265	1.39805	-0.527843	1.66696	-0.352164	1.73178	-0.392803	-0.107171	2.59891	0.960071
GSK-650394_md2	-0.190142	0.199748	-0.218554	0.232186	0.865487	0.0153676	-0.414736	-0.34616	-0.486509	0.45073	0.0776853	-0.181207	0.0982424	0.441543	-0.160633	0.32382	-0.298237	0.141429	-0.675458	-0.289865	0.58138	1.13572	0.703919	-0.0522779	0.448283	0.329919	0.50475	0.291388	0.172885	-0.504938	-0.894532	0.509373	-1.43381	0.637173	0.742699	0.946183	0.472719	-0.433322	0.566149	0.0242796	-0.183417	-0.737461	-0.149477	-0.0525706	0.650822	-1.25162	-0.933074	0.493857	-0.184587
GSK1070916	1.09194	0.559411	0.435902	1.14152	1.75775	1.45407	0.334611	0.65973	1.15126	2.00604	0.886464	1.02707	0.651801	0.903029	0.0652044	1.49998	-0.430184	0.423936	0.17411	0.510916	2.00387	3.20218	1.83191	0.913695	1.29009	2.10084	2.15428	1.34793	0.894305	-0.467934	-0.236005	1.34379	-0.307571	2.09876	1.82478	3.05153	1.58815	0.101887	0.832535	0.306587	-0.0095958	-1.07059	0.176938	1.14347	1.21586	-0.596071	-0.126781	1.01895	-2.50183
GSK2126458	-0.593381	0.587576	-0.494034	-0.301349	0.0727036	-0.572914	-0.976229	-0.480009	-0.380957	0.437382	-1.15344	-0.938074	-0.727253	-0.215716	-1.17828	-0.182256	-0.0840048	-0.957624	-1.00934	-0.290105	-0.639647	0.546423	-0.309744	0.10027	-0.111338	-0.169565	-0.0667901	-0.374498	-0.713036	-1.07158	-0.82163	0.00970459	-0.249729	-0.116241	0.0671234	0.243214	-0.0460191	-0.695132	0.179694	-0.534226	-0.010839	-0.158734	-0.289637	1.64005	-0.398349	-1.78189	-0.598128	-0.0855221	0.292786
GSK269962A	1.73265	1.94915	1.51786	0.899033	2.12541	-0.751412	-0.0826749	0.0980121	-0.314164	0.858375	1.04012	0.13682	-0.225761	-1.26345	1.00282	0.299165	1.41742	1.51088	0.941223	1.25343	-0.0141705	1.26862	0.544072	1.43001	1.5003	-0.763581	-0.113919	-0.180453	0.566648	0.717491	-0.0261509	1.41906	0.447551	1.33986	0.825356	1.12952	1.6284	-0.709167	1.03534	0.161933	0.649828	1.63661	0.98949	2.20345	0.0360198	-0.81802	0.743293	-1.28748	2.18173
GSK269962A_md2	0.214787	1.07107	0.11538	0.39107	0.559146	0.0934897	0.0386588	-0.46136	0.362557	1.04499	0.495511	0.0460078	-0.0631989	1.0036	-0.0973705	-0.157685	1.22715	0.154289	-0.236352	-0.115057	0.0915609	0.780404	0.148804	0.775523	-0.00386586	-1.25118	-0.289961	-0.598332	-0.22774	-0.216877	-0.264035	0.617098	-0.293616	0.596309	0.963404	1.22015	0.517158	-0.43959	1.05725	0.270704	-0.0893693	0.385541	-0.154874	1.47729	0.700082	-0.640218	0.362275	-0.752472	0.249441
GSK429286A	0.706245	1.5244	0.634845	-0.146289	0.93486	-0.65931	-0.421614	-0.758698	-1.22927	0.44042	0.294551	-0.409933	-0.691096	-0.148557	0.455793	-0.402133	0.699893	0.203362	-0.368656	0.135372	-0.207822	0.697875	-0.109238	0.359337	0.555024	-1.40137	-0.833182	-0.810413	-0.0732506	-0.529913	-0.75162	0.885846	-0.253491	0.512235	0.122322	0.668566	0.318647	-0.987687	1.05302	-0.764243	-0.027072	0.745807	0.10848	1.91178	-1.09784	-1.41791	-0.340185	-1.52817	1.33862
GSK429286A_md2	0.383285	0.935472	0.534334	0.0115932	0.447434	0.411601	-0.863322	-0.292933	0.260474	0.858741	-0.0800725	-0.109191	-0.0793168	-0.504865	-0.224454	-0.0811642	0.264905	0.505822	-0.203331	-0.736418	-0.0632166	0.888663	0.489233	0.333779	-0.00518085	0.199518	-0.123468	0.39669	-0.635796	-0.112613	-1.25977	0.473336	-0.322225	0.748026	0.872249	0.700213	0.483139	-0.579638	0.0141038	0.19027	-0.250087	-0.0555363	0.606723	1.09314	0.636311	-1.26985	-0.0370747	0.268513	-0.0340152
GSK690693	1.00931	1.67364	0.767912	1.82618	1.38326	0.962963	0.0924081	-0.683174	1.12715	2.27557	0.89778	-0.265283	1.15986	2.01352	0.23439	0.99368	1.54125	0.307987	0.325347	1.6852	1.69776	2.51952	1.64444	0.945319	1.33494	1.87931	2.13765	0.756013	0.708999	0.322995	-0.284064	0.183306	0.49258	1.94723	0.830388	3.01618	1.61094	0.593182	1.76853	0.825058	1.15895	0.19242	0.120063	1.99765	1.10426	-0.501531	0.736974	1.58938	0.361022
GW441756	0.0832975	0.409654	0.301199	0.629136	0.559221	0.67121	-0.454707	-0.595259	0.119346	0.981921	0.0150422	-0.321024	0.336655	0.313082	-0.409878	0.305247	1.01932	0.57056	-0.162554	0.501104	0.791546	0.872038	0.591686	-0.011725	0.389933	0.522825	0.742367	-0.0131732	-0.165182	-0.306067	-0.79147	-0.781753	0.0643463	0.791528	0.936384	1.18493	0.615426	-0.0414969	0.203186	0.500617	-0.259566	0.135531	-0.0470679	1.28429	0.628486	-0.889514	0.51563	0.499099	0.348965
Gefitinib	0.692813	2.28766	1.40921	-1.20361	1.91752	0.784384	0.30985	0.589806	0.824999	-2.2361	0.118386	0.226589	0.701338	1.1445	1.19388	0.833597	0.0351208	1.01158	0.637805	0.335298	0.801961	1.8684	0.6914	0.833719	1.06247	0.696525	1.22113	0.908491	1.03831	0.628111	0.00264922	1.33468	0.555248	-2.88425	1.27108	-2.59629	1.60158	0.482699	1.63485	0.65483	1.47096	1.48994	0.825625	2.83718	0.672536	-0.652533	0.792356	0.604833	2.37276
Gefitinib_md2	0.616988	0.388976	1.05202	0.339957	1.05983	0.273217	-0.434499	-0.0138404	0.62142	1.54398	-1.54141	-0.175846	0.331828	1.12106	0.514488	0.430985	0.979245	0.0495261	-0.255749	0.373375	0.601683	1.01308	0.304865	0.86206	1.00779	0.324573	0.697075	0.564606	0.857354	0.174942	-0.130654	0.816004	0.444849	0.0188619	-1.07116	0.192781	-1.36001	0.169696	0.80902	0.259288	0.259128	0.837571	0.0512108	1.7328	0.887182	-0.867472	0.134964	0.402155	1.43722
Gemcitabine	1.24781	0.0933219	1.02454	2.32157	1.87324	1.63247	-0.0121904	0.670064	1.34782	2.59642	1.96553	1.69243	0.898288	0.841575	-0.556667	2.55004	-0.100387	1.70405	0.66021	-0.253522	2.24518	3.50285	2.79168	1.31139	1.68158	2.49911	2.72792	1.42901	0.947246	0.332779	-0.421698	1.24167	-0.930957	2.56014	2.56396	3.31606	2.60611	1.00153	-1.75839	0.680166	0.506114	-0.554165	1.44456	0.141986	1.45931	-0.125092	-0.00913305	1.49234	0.844084
Gemcitabine_md2	-0.255494	0.714903	0.529819	-0.417062	1.08703	0.133768	-0.31866	0.36001	-0.206256	0.177669	-0.178827	0.0242954	-0.488162	-0.327112	0.040075	0.0527842	0.61437	0.168539	-0.268261	-0.812454	0.221207	0.94477	-0.363078	0.60066	0.322219	-0.394609	1.08796	-0.128039	0.106724	-0.494222	-0.765221	0.486923	0.558774	0.454097	0.546956	1.10696	0.0704135	-0.189296	1.04285	0.0798036	-0.686441	0.706952	0.142659	1.83904	0.0129104	-1.68195	0.148723	-0.0378379	1.4885
GenentechCpd10	0.0238176	0.887544	-0.29772	-0.528965	0.0951709	-0.367912	-0.38221	-0.677059	-0.494473	0.34055	-0.398474	-0.513488	-0.607253	0.0610857	-0.806778	-0.180642	0.247452	-0.493459	-1.1072	-0.0762728	0.187671	0.731101	0.219598	-0.134329	-0.37912	0.154382	0.427579	-0.0779283	-0.342045	-0.80927	-0.800316	0.3329	-0.48877	0.654773	0.703864	0.975879	-0.0676628	-1.16182	0.272038	-0.503002	-0.157245	-0.375864	-0.198296	1.17725	-0.342206	-1.61842	-0.452283	-0.327444	-0.551441
HG-5-113-01	0.132663	-0.0169908	0.824439	0.98561	1.38026	1.0491	-0.695141	0.776318	0.354558	1.48535	0.64909	0.802881	0.569855	1.14843	-0.278904	1.22038	0.309571	0.798215	0.115298	0.798913	1.14394	1.98414	1.3418	0.827736	1.38777	1.22583	1.35062	1.45625	1.18108	0.165851	0.0764279	0.956671	-1.09821	1.41472	1.78799	1.80287	1.40017	0.576439	-0.459572	-0.0379039	0.879467	-0.389762	0.893388	-0.838226	0.588726	-0.515888	-0.429866	1.31788	0.660866
HG-5-113-01_md2	0.406194	0.623917	-0.0532435	0.695216	1.39143	0.924619	-0.0924236	-0.0206007	0.181436	0.769235	0.370475	0.315005	0.639172	0.48835	-0.0906412	0.963311	0.31348	0.162251	-0.497733	0.186706	1.37091	1.80665	1.28809	0.305283	0.681555	0.752025	1.02543	1.08167	0.569976	-0.135177	-0.212791	0.806938	-0.692221	1.20163	1.21068	1.48092	0.781546	0.117885	0.927802	0.642717	-0.197627	-0.0308114	0.190676	1.06313	0.945289	-1.07646	-0.396447	0.92851	-0.556819
HG-5-88-01	0.416539	1.52124	0.853909	0.2192	0.830931	0.391247	-0.238772	-0.0230026	-0.0194264	-0.410616	0.0481143	-0.242129	-0.205297	-0.247419	0.290959	0.426562	0.822372	0.698017	0.081453	1.12877	0.143029	0.963938	-0.393009	0.476263	0.650859	0.395368	0.103735	0.719641	0.453332	0.0591836	-0.309056	0.898602	-0.42848	0.366728	1.30977	1.02058	0.840839	-0.247553	1.16003	-0.732461	0.861527	1.33327	-0.324639	1.95866	-0.50233	-1.7506	-0.281806	0.647647	1.43774
HG-6-64-1	1.30317	1.8998	0.979569	0.838586	1.30305	0.132518	0.000472298	-0.113222	-0.412028	1.10666	-0.0401554	0.138495	-0.0669261	-1.56514	0.688157	0.0520107	1.18914	0.704187	0.0203863	-0.424149	0.0686567	1.37459	0.0731273	0.670451	0.151464	-0.749587	-0.916772	-0.238935	0.240179	-0.377658	-0.799668	1.61252	0.345457	1.04656	0.937538	1.23555	1.02306	-0.820229	0.921013	0.22454	-0.271882	1.33071	0.580755	2.46153	0.570437	-0.846633	0.291509	-1.10729	0.984207
I-BET	-0.113024	0.873724	-0.639485	0.0322709	0.652895	-0.0842411	-0.528241	-0.810252	0.0748702	1.07306	-0.084747	-1.23266	-0.444356	0.748066	-0.709634	-0.261763	0.610335	-0.461501	-0.388842	0.191242	0.292946	0.503779	0.461325	-0.25138	0.111148	0.125597	0.800871	-0.179233	-0.164321	-0.30503	-0.901068	-0.443161	0.0345632	0.25645	0.081515	0.853254	0.104011	-0.36598	0.647296	0.345075	-0.204364	0.0250727	-0.458407	1.72533	0.359692	-1.0722	-0.441078	0.121659	0.562359
IOX2	0.417808	0.950283	0.556705	0.259686	0.398201	0.303641	-0.577888	0.467699	-0.332387	0.615862	-0.088329	-0.220903	-1.02515	-0.534573	-0.0326948	0.389435	0.384178	0.236656	-0.142132	-0.18118	0.172019	0.86624	0.354638	0.785325	0.355992	-0.341536	-0.857246	0.660743	-0.199538	-0.0981799	-0.742245	0.650265	-0.264417	0.52817	0.97738	1.01552	0.595411	-0.226832	0.613838	-0.269902	0.420188	0.644004	0.703496	1.21461	0.0852531	-1.6784	-0.0301771	-0.116159	1.02017
IPA-3	0.192332	-0.269724	0.610848	1.01469	1.25287	1.3721	-0.33889	0.50189	0.72924	1.50644	0.625902	0.687293	0.660647	0.87029	-0.972426	1.06714	0.236486	1.03534	0.0440197	-0.491019	1.63305	1.88897	1.2029	0.516036	0.778983	1.09862	1.45963	0.492559	0.434136	0.21783	-0.289806	0.701353	-0.845799	1.51297	1.83997	1.92938	1.43691	0.679715	-0.844991	0.99016	0.711696	-0.680649	0.826353	0.0795284	1.37423	-0.714939	-0.117753	1.35881	0.236375
JNJ-26854165	0.446959	2.42539	1.37619	-0.603768	1.53636	-0.569245	-0.160581	0.567517	-0.683946	0.508389	0.397845	0.429832	-0.529752	-0.0755978	0.516756	0.373289	1.40638	0.706567	0.325102	-0.354973	0.242031	1.52314	0.08277	1.26309	0.797512	-2.67958	-1.14296	-0.315705	0.174558	0.0635136	-0.401353	0.887979	0.476311	0.735322	1.68376	1.28274	1.05917	-0.131956	1.90438	0.136055	0.0232627	1.76885	0.928742	2.25027	-0.233329	-1.01567	0.281701	-0.655109	3.04383
JNJ-26854165_md2	-0.296493	1.05293	0.319361	-0.146357	0.710969	0.24036	-1.57972	0.040719	-0.395143	0.478011	-0.723811	-0.23511	-0.594322	-0.233458	0.104255	0.275897	0.609372	0.149067	-0.478215	-0.49104	0.117008	0.736668	0.0815994	0.0591746	0.494822	-0.404656	0.291612	0.203264	0.015294	-0.718411	-1.04514	1.12479	0.368206	0.447504	0.541743	0.711063	-0.202367	-0.604607	1.19128	-0.215565	0.110688	0.437065	0.382325	1.68287	-0.523908	-1.29711	-0.330211	0.0160217	0.550012
JNK-9L	1.07788	-0.16774	0.651089	2.43402	2.95474	2.10147	-0.169346	0.469566	1.73785	2.2691	1.97356	1.66926	1.24918	1.45749	-0.556764	2.09959	0.706819	1.81004	1.31084	0.512231	2.44097	2.78948	2.70576	1.81197	1.58626	2.0677	2.18635	1.53315	1.15012	1.23	-0.200223	1.01579	-1.15622	2.4795	2.13905	2.50538	2.59017	1.43258	-2.26986	0.817212	1.18077	-0.400217	2.15905	-0.306478	1.69824	-0.0586936	0.166573	2.02242	1.73559
JNK-9L_md2	-0.187628	0.0340943	0.0197891	-0.392542	0.654688	-0.654704	-0.650231	-0.239922	-0.4604	0.1838	-0.538436	-0.539662	-0.499815	0.0600729	-0.310779	-0.144797	-0.313271	-0.519691	-0.582141	-1.23231	-0.14889	0.5289	-0.081162	0.0618266	0.0498515	-0.291867	0.676808	0.0335477	-0.378799	-0.434216	-1.5452	-0.0998857	-0.425274	0.393984	-0.0869415	0.859289	-0.469752	-0.583787	0.091253	-0.121023	-0.79908	-0.744499	-0.185015	1.27673	-0.152875	-1.15591	-0.254498	-0.52516	0.319335
JNKInhibitorVIII	-0.651823	1.6027	0.877647	-0.94377	1.43303	-0.302236	-1.36019	0.0230877	-0.536744	-0.00132281	-0.16883	0.406663	-0.191633	0.359571	0.264199	0.619536	1.00371	0.437952	-0.057937	-0.0533843	-0.108936	1.14077	0.0912059	0.679189	0.506717	-0.315944	0.210542	-0.0747293	0.188608	0.0242837	-1.01445	0.391982	0.124971	0.246461	0.753476	0.847935	-0.0990983	-0.587753	1.07523	-0.177415	-0.0665883	1.07863	0.212658	1.74824	-0.897084	-1.04972	0.387641	0.0146803	1.05766
JQ1	0.182838	1.11453	0.442362	0.419731	0.323903	-0.159976	-0.627662	0.535996	0.44925	1.35865	0.979215	0.430804	-0.247244	0.88854	0.370331	0.32885	1.03649	0.45222	0.317864	0.56178	0.172393	1.26422	1.2686	0.954479	0.973299	0.372774	1.17554	0.246846	-0.0233882	0.101811	-0.411472	0.442369	0.700975	1.5241	0.991523	1.84876	0.881945	0.0291802	1.12322	0.763138	-0.0467579	0.782148	0.315682	1.43791	0.717568	-0.696954	0.734323	0.197439	1.12981
JW-7-24-1	-0.887951	0.149313	-0.272005	-0.929597	-0.246166	-1.0112	-1.29519	-0.935189	-1.1627	-0.650803	-0.877368	-1.06666	-1.32791	-0.824653	-0.739928	-0.572149	-0.51149	-0.745761	-1.43346	-0.647804	-0.685038	-0.0019208	-0.591329	-0.368731	0.0287182	-1.00269	-0.562053	-0.619053	-0.156052	-0.836965	-1.49525	-0.652105	-1.51328	-0.390195	-0.31636	0.271954	-0.60441	-1.38218	0.0360641	-1.31435	-0.657861	-1.01479	-0.845649	0.323555	-1.22021	-2.26061	-1.25208	-0.530592	-0.359895
KIN001-055	0.487825	1.66682	1.26773	-1.44743	2.21983	0.45321	0.157162	0.521507	-0.0375548	-2.82233	-0.27082	-0.145467	0.297324	1.14322	0.937425	0.641517	-0.142352	0.736884	0.297783	0.587382	0.46675	1.79254	0.443372	0.75934	1.59651	0.118804	1.09526	0.944012	1.18808	0.0272347	0.0229489	1.28076	0.237407	-1.71445	0.895989	-0.894045	0.928103	0.195237	1.78647	-0.0287357	1.15647	1.63455	0.512575	2.37372	0.161414	-1.37635	0.42751	0.809151	2.37161
KIN001-055_md2	-0.542848	1.52339	0.487795	-0.645778	1.84197	-0.189626	-0.939159	-0.0995373	-0.0759386	0.522085	-1.27959	-0.232759	0.249663	0.698944	0.495794	0.183059	1.13758	-0.768724	-0.0138262	0.0480145	0.147608	0.620556	-0.477657	0.245593	0.151325	-0.172349	0.797049	-0.365737	0.368966	0.120113	-0.787849	0.139488	0.485098	-0.795387	-0.00883349	0.106575	-1.22807	-0.324382	1.33167	0.0118086	0.357596	0.7324	-0.0755941	2.46477	0.200455	-1.27651	-0.089591	0.0432575	1.55193
KIN001-102	0.74384	1.11382	1.14226	2.10561	1.61495	1.20273	0.126618	-0.734903	1.04539	2.66447	1.67477	-0.067718	1.19879	1.8085	0.222678	0.786865	1.37574	0.6295	0.680384	2.05718	1.77018	1.38842	1.93257	1.2095	1.58368	1.70226	1.60122	0.65915	0.514591	0.548035	-0.00208207	0.172112	0.522988	1.17102	1.21314	1.89886	1.79965	0.505425	0.912578	0.95716	1.46367	0.27882	1.01883	1.95425	1.28427	-0.121183	0.580932	1.20189	1.0653
KIN001-102_md2	1.68158	1.84052	1.56585	2.15667	2.73308	1.91081	2.2882	1.07441	2.37249	2.65691	1.97532	1.65717	1.54678	1.91283	1.5287	1.79876	1.46907	1.67105	1.73572	1.58377	2.80386	2.7263	2.61615	2.26385	2.18347	2.12025	1.96833	2.25614	1.60425	1.63256	0.137856	1.01171	1.50238	3.23009	1.94393	3.13579	2.10327	1.98405	1.44508	2.29813	1.53807	1.3423	1.80343	1.90061	3.14679	1.17213	1.72205	2.54476	1.66608
KIN001-236	0.642214	1.80368	1.20183	0.722552	1.25032	0.179772	-0.094576	0.145205	0.228677	1.36946	-0.0157115	-0.151703	0.269386	1.11684	-0.258019	0.338196	2.00962	0.357482	-0.0179828	0.811392	0.338217	0.719846	0.588034	0.41487	0.868126	0.206808	1.01748	-0.0622538	1.04829	0.34903	-0.187139	0.332839	0.686014	0.715763	0.84943	1.4328	0.743178	0.295307	1.6373	-0.105747	0.495479	1.24996	0.234092	2.63843	0.0492083	-0.718747	0.935538	0.683077	1.85513
KIN001-244	-0.265245	0.877334	0.399468	0.140561	0.642185	-0.106193	-0.499094	-0.310784	-0.323473	0.425011	-0.396672	-0.12313	-0.214073	0.220594	0.500164	0.266501	1.25125	-0.0309803	-0.350852	0.0535175	0.128512	0.837953	0.26663	-0.053581	0.56696	0.0492619	0.579625	0.0899863	0.499946	-0.134414	-0.508848	0.467369	0.0676692	0.388973	0.668562	0.889377	0.525792	-0.208048	1.29649	-0.490799	0.481605	0.890615	0.197621	2.09008	-0.863627	-0.887164	-0.0205857	0.338462	0.922113
KIN001-260	-0.0138518	1.33402	0.515051	0.467485	1.63383	-0.0447909	-0.0909946	0.376124	0.213341	0.69455	0.463	0.349093	0.337965	0.757546	0.890892	0.501399	1.61404	0.291153	-0.386486	0.459958	1.06819	1.1418	0.599056	0.455774	0.893236	0.264416	0.573207	0.582541	0.905801	0.00303147	-0.296782	1.03373	0.356705	1.09544	1.04101	1.32691	0.583839	0.308281	1.83973	0.253686	0.404046	1.03099	0.734658	2.33825	0.024589	-0.584858	0.0212123	0.857144	1.27875
KIN001-270	0.845351	1.7084	0.0581061	1.22147	0.752423	0.596649	0.20359	-0.0466564	0.825294	1.67576	0.664111	0.422585	0.22925	0.659139	0.0921398	0.741447	0.39975	0.670021	-0.540644	0.473047	1.3759	2.41545	1.43322	0.522421	0.823953	1.50599	1.7689	-0.172379	0.0289405	-0.547514	-0.511732	0.809468	-0.141933	1.5549	1.17552	2.17778	1.18849	-0.616604	0.506305	0.567135	-0.67235	0.360092	-0.0405162	1.66296	0.945692	-1.16848	0.223902	-0.24012	0.22216
KU-55933	-0.578057	1.22711	0.592503	-1.41143	1.27937	-0.12748	-1.25323	0.515853	-0.370153	-0.228996	-0.15476	0.435275	-0.127324	0.622143	0.417283	0.358963	1.13375	0.351461	-0.165449	-0.270024	0.415951	1.33061	0.274083	0.424333	0.662938	0.0182428	0.667976	0.247538	0.523579	-0.133376	-1.16911	0.807936	0.46678	0.387248	0.865289	0.699283	0.145118	-0.598982	1.35315	0.077717	0.151262	0.768519	0.548168	1.75619	-0.058358	-0.660059	0.0178595	0.262205	1.24276
LAQ824	0.463205	-1.21593	0.213086	1.44181	1.26178	1.35097	-0.329071	-0.0441183	1.29088	2.03786	1.38274	0.887181	0.827441	0.902226	-1.30758	1.33581	-0.236944	0.774173	0.536657	0.59025	1.81189	2.19888	1.60351	1.20891	1.21753	2.03856	1.93303	1.13262	0.87523	0.107251	-0.489225	0.876617	-1.7165	1.7737	1.63737	2.55025	1.6713	0.925665	-1.82843	0.33926	1.12114	-1.77502	0.814263	-0.974861	1.47674	-0.790587	-1.24432	1.65333	-0.507227
LAQ824_md2	0.0449046	0.59207	0.121744	0.170693	0.563388	-0.000292534	-0.595423	-0.0314037	-0.210085	0.599424	-0.337925	-0.251118	0.0295438	0.360154	-0.0720042	0.404093	0.349914	0.158066	-0.595292	-0.232871	0.23345	1.5153	1.01436	0.0989796	0.500214	0.484907	0.586612	0.323799	0.0907672	-0.818911	-0.942526	0.99773	0.109847	0.677918	0.795534	0.71837	0.644646	-0.54767	-0.32075	-0.169464	0.0580085	-0.10739	-0.0436757	1.14805	0.673612	-0.9298	-0.42704	0.225594	0.344516
LFM-A13	1.0178	2.08463	1.23598	0.562724	1.27509	0.348942	-0.239031	0.401707	-0.794983	0.883522	0.434371	0.239034	-0.81947	-0.625979	1.07584	0.837481	1.47166	0.422393	0.606173	0.844538	0.0328327	1.58142	1.06456	1.08707	1.54368	-0.305553	-0.538421	1.49563	1.02517	-0.0984665	-0.00865622	1.49606	0.308046	1.15109	1.69007	1.33708	1.33314	-0.0731362	1.98744	-0.78239	1.1839	1.55288	0.848414	1.76747	-0.703588	-1.62198	0.428034	0.227491	1.52728
LFM-A13_md2	-0.773736	0.533934	0.134848	-0.790377	0.279415	-0.823154	-1.10804	-0.605365	-0.890571	-0.219717	-0.727227	-0.971082	-0.811255	-0.156951	-0.134867	-0.627122	0.178405	-0.548973	-0.487834	-0.478973	-0.282127	0.0244372	-0.57908	-0.0416319	0.319986	-1.80999	-0.647869	-1.28772	-1.41314	-0.260145	-1.30038	-0.237592	-0.587551	-0.289729	-0.267421	0.203312	-0.638441	-0.653501	1.00352	-0.178808	-1.12345	0.01758	0.0631829	1.38306	-0.583349	-1.58561	-0.50728	-0.414284	0.773127
LY317615	-0.603427	0.552826	0.625385	-0.48934	1.29283	0.594469	-1.16109	0.38549	0.259013	-0.742345	-0.480678	-0.363065	0.141229	0.851724	0.0633679	0.76361	-0.0157763	0.42286	-0.0696265	0.19429	0.33185	1.23747	0.183865	0.311135	0.26514	0.211396	0.318038	0.334663	0.347191	0.0762112	-0.399253	0.463346	-0.0420569	-0.289605	0.945478	0.351677	-0.058069	0.0206425	0.396211	-0.133228	0.506832	0.22016	0.729533	0.558035	-0.301113	-0.998817	-0.338033	0.645561	0.733497
Lenalidomide	0.251884	1.0178	0.419115	-1.71662	0.749329	-0.417314	-1.14759	0.00656156	-0.366273	-1.47552	-0.137493	-0.245423	-0.86493	-0.357479	0.0270804	-0.0394203	0.0499327	0.283244	-0.317497	0.109116	0.0978416	0.667523	-0.0357963	0.440642	0.34985	-0.271021	-0.17041	0.00960892	0.0277775	-0.234194	-0.734989	0.638071	-0.3667	-0.389497	0.36696	0.285824	-0.097899	-0.616661	0.788391	-0.589617	0.0704146	0.365125	-0.216222	2.13359	-0.484446	-1.76055	-0.0982106	-0.263159	1.31482
Lenalidomide_md2	-0.204718	0.162555	0.36569	0.236268	0.856364	0.419138	-1.64077	-0.246514	0.238611	0.6314	-0.467922	-0.310133	0.120123	-0.658389	-0.347945	0.475458	0.366289	0.0330128	-0.448786	-0.725808	0.266313	0.649378	0.630601	-0.553959	0.133063	0.487384	0.434149	0.320631	-0.150346	-0.747758	-1.13304	-0.528206	-0.531195	0.385092	0.746277	0.929639	0.327585	-0.262818	-0.177423	-0.166246	-0.34632	0.0358923	-0.0816026	0.371574	0.621409	-1.83117	0.3229	0.303211	0.148365
MK-2206	0.367461	0.43784	0.78773	1.33581	1.49525	1.48085	0.00747107	-0.594196	0.846771	1.81567	0.621986	-0.917433	1.0741	1.77641	0.81833	0.00337289	1.40479	0.986031	0.36918	1.45706	1.38583	0.854489	0.770592	1.112	1.32607	0.799489	1.67379	0.0859897	0.49377	0.566642	-0.171862	-0.571332	0.679952	0.878905	-0.0758441	1.07797	0.697465	0.915255	1.11553	0.501801	0.753021	0.88604	0.768266	1.79421	1.15973	-0.42588	0.819421	1.39037	2.39381
MLN4924	-0.17754	-0.387089	0.725373	0.104572	0.941824	0.445896	-1.02554	-0.135026	0.0403214	0.355214	-0.357755	-0.157181	-0.0652934	-0.449022	-0.873786	0.435273	-0.599448	0.381891	-0.290487	-0.903856	0.516436	0.869847	0.773437	0.0951743	0.143895	0.176841	0.783369	0.117192	0.0470922	-0.327503	-1.14886	0.398595	-0.919082	0.473229	0.579673	0.691361	0.279351	-0.374593	-0.57507	0.242787	-0.489348	-0.910687	0.357534	0.278119	0.806148	-1.45754	-0.526337	0.538735	0.847898
MLN4924_md2	0.113799	0.734076	-0.0675685	0.164461	1.00792	0.173302	-0.382591	-0.240926	-0.315002	1.1141	0.0464693	-0.0300929	-0.0591745	-0.208106	-0.373543	0.531062	0.285749	-0.139171	-0.246517	-0.757515	-0.148001	1.09122	0.708339	0.336236	-0.00759055	0.40505	0.636039	-0.0455859	-0.392393	-0.874117	-0.820477	-0.0566645	-0.874891	0.901167	1.15378	1.14381	0.848404	-0.788019	-0.245804	-0.28322	-0.930343	0.131003	-0.397387	0.801874	-0.192794	-0.996819	0.0127337	0.0721618	-0.564501
MP470	-0.493555	0.334776	-0.3353	0.166438	0.427528	0.266475	-0.50832	-1.0722	-0.0942931	0.762683	-0.0808965	-0.919918	-0.350764	0.306376	-0.259747	-0.29088	1.02106	-0.0321588	-0.521391	0.00230485	0.428211	0.343513	0.0700477	0.155741	0.00309306	-0.00277325	0.514797	-0.964554	-0.282826	-0.566488	-0.946237	-1.0448	0.231882	0.341212	0.115888	0.634114	0.155625	-0.222674	0.120724	-0.187771	-0.409039	0.607573	-0.420393	1.34807	0.0187952	-0.609063	-0.217219	0.201948	0.721583
MPS-1-IN-1	1.5047	-1.34067	1.60325	2.31422	2.56812	2.00304	0.126647	0.900666	2.62534	2.91309	2.63428	1.67932	1.53771	1.62365	0.041245	2.73987	-0.112658	1.76236	1.87314	1.22698	2.4598	3.39404	2.5022	2.59871	2.12865	3.27343	3.09111	2.02329	1.48802	1.01206	0.0506004	1.32067	-0.844756	3.24636	2.18122	4.21345	2.87524	1.50049	-0.631256	1.08855	1.44791	-1.79745	0.894686	0.17895	2.15053	-0.259988	-0.437895	2.92703	0.26989
MPS-1-IN-1_md2	0.316303	0.162353	-1.40123	0.435358	1.29886	0.380387	-0.27376	-0.76383	0.0970898	0.765532	-0.0614281	-0.234233	-0.401543	0.81233	-0.0767616	-0.167946	-0.544954	-0.0877904	-0.308687	-0.197051	0.54074	0.780187	0.237677	0.240177	0.499116	0.341785	1.13685	0.231334	0.317172	-0.561593	-0.189181	0.744303	-0.639848	0.68907	0.18502	0.825564	0.0687391	-0.628391	-0.198041	0.262437	-0.0135671	-1.62022	-0.262405	1.10092	0.459607	-1.05182	-0.455555	0.376511	-0.140669
Masitinib	-0.0938404	0.408998	0.373199	0.18294	-0.214075	-1.87944	-0.879186	-1.74024	-1.03015	0.230545	-0.332654	-0.0807507	-1.26295	-0.504599	-0.299051	-0.0936326	0.639943	0.194513	-0.999899	-0.105065	-2.17298	0.619846	0.280716	-0.504994	0.407801	-0.416025	0.0982829	-0.146239	0.0622591	-0.807895	-0.79085	0.548277	-0.39216	0.0795358	0.581658	0.347212	0.551401	-1.73122	0.354997	-1.16084	-0.177645	0.267974	-0.0107127	1.42005	-0.603564	-1.16917	-0.555355	-0.3314	0.210481
Methotrexate	0.0331971	0.57938	-0.00800409	0.343806	0.778695	0.0353663	-0.646766	-0.623363	-0.382648	0.359737	0.340024	0.0201159	-0.0630292	0.282734	0.485704	0.218462	0.206068	0.319896	-0.223853	0.526198	0.643102	1.0465	0.869228	0.13108	1.01393	0.786351	0.693749	0.533514	0.261562	0.257161	-0.567504	-0.482865	-0.0829974	0.931967	0.843292	1.29588	0.623273	-0.366126	1.18982	0.139757	0.100694	-0.0686644	-0.282057	1.47983	0.333027	-1.41507	-0.112486	0.753963	0.8359
Midostaurin	0.473881	2.05567	0.997567	-0.234893	0.962227	-0.962023	-0.426767	-0.348973	-1.17517	1.04651	0.124636	-0.0333782	-0.778723	-0.232998	0.422277	0.269503	1.35423	0.516493	-0.00415809	-0.682883	-0.436951	1.25912	-0.26237	0.948796	0.595797	-2.21678	-1.5147	-0.353324	0.367822	-0.205226	-0.5465	0.846063	0.370695	0.844784	0.560611	1.33415	0.633842	-0.416471	1.21348	-0.250614	-0.739378	0.972608	0.397234	2.10208	-0.552942	-1.03377	0.134715	-2.393	1.60312
Midostaurin_md2	0.222718	1.92875	0.991616	0.676272	1.27929	0.278344	-0.0673333	0.0117519	0.649279	1.03904	0.195652	0.153738	0.0178635	0.435521	0.352688	-0.0357728	0.857463	0.645357	0.0426704	0.381325	0.646287	0.941067	0.589393	0.534971	1.58507	-0.0936292	1.29281	-2.168	-0.666969	0.231236	-1.16603	0.324007	0.513183	0.785947	0.515129	1.13262	0.22977	-0.282005	1.30536	-0.122662	0.397387	0.935823	0.443163	2.09933	0.682742	-0.778469	0.238897	-0.120328	1.63026
MitomycinC	0.670887	-0.234221	0.865762	1.89114	2.18395	1.85509	0.0431909	0.640005	1.24689	2.06548	1.27238	1.26419	0.998548	1.25082	-0.307173	1.96461	0.42106	1.4262	0.69732	0.255195	2.03669	3.74021	2.1882	1.30786	1.07412	1.91215	2.4033	1.40297	1.03583	0.370773	-0.338726	1.45693	-1.10058	1.99511	1.60175	2.70031	1.5989	1.01075	-1.33725	0.773202	0.568734	-1.04089	1.33808	0.428863	1.31258	-0.117352	0.06343	1.7432	0.899417
MitomycinC_md2	-0.103604	0.246788	-0.201619	-0.098304	0.753631	0.277898	-0.567338	-0.0259929	0.292621	0.592499	0.102247	-0.245423	-0.1347	-0.000661962	-0.570672	-0.171141	-0.323087	-0.0321947	-0.625222	-0.0070708	0.473302	0.833871	0.660893	-0.0818621	0.0340621	0.598565	0.739104	-0.0861461	-0.359063	-0.394211	-1.37591	-0.437745	-1.01102	0.870885	0.093054	1.14086	0.109556	0.0999972	0.147024	0.347572	-0.743748	-0.386895	-0.106997	0.781356	0.510266	-1.53079	-0.0732046	0.132463	0.1626
NG-25	0.0286704	1.35531	0.426742	0.166533	1.29916	0.30764	-0.576981	-0.0824124	0.0781516	0.493091	-0.238644	-0.0366037	0.251502	1.05118	-0.44991	0.257492	1.03273	0.302883	-0.376187	0.112093	0.411768	0.888968	0.199264	-0.00855786	0.410767	0.091712	0.465789	-0.0024204	0.745993	-0.109945	-0.265194	0.689883	0.425417	0.558286	0.859064	1.13697	0.00833382	-0.140731	1.03007	-0.309804	0.111078	0.586649	0.172628	2.09913	-0.510173	-0.77306	0.370846	0.702311	0.781325
NG-25_md2	-0.500636	-0.0649022	-0.834611	-0.638043	-0.330335	-0.17654	-0.935479	-1.23516	-0.382841	-0.0240206	-0.332437	-0.86877	-0.701296	-0.050009	-0.725992	-0.33605	-0.413787	-0.493361	-0.456712	-0.446825	-0.735784	0.12737	0.0332245	-0.100327	-0.437002	-0.312539	-0.347952	-0.284315	-0.816226	-0.776861	-0.783934	-0.728927	-0.127717	0.108202	-0.126416	0.398767	-0.00879241	-0.0890296	-0.670124	-0.532459	-0.684675	-0.326703	-0.410779	1.05067	-0.184569	-0.976343	-0.0806084	-0.289672	-0.238835
NPK76-II-72-1	1.55948	0.184794	1.12102	1.69371	2.10792	1.37087	0.134984	0.614299	1.62996	3.32895	2.02847	1.2766	1.17168	1.30239	0.105782	1.53981	-0.12957	0.622351	0.796866	0.568517	2.06516	3.36997	2.13042	1.27968	1.40531	2.17155	2.90608	1.63522	1.15771	-0.173393	-0.08279	1.16582	-0.324901	2.42902	1.90084	3.03511	1.83701	0.687275	0.687028	0.953956	0.265047	-0.661028	0.563552	1.21793	1.17716	-0.206957	0.0848259	1.79272	-0.709107
NPK76-II-72-1_md2	0.801959	0.0260776	0.807325	1.49636	1.82835	1.96385	-0.110194	0.897498	1.38017	2.11421	1.2395	1.18061	1.05083	0.94048	-0.446096	1.63173	0.211486	1.74829	0.663363	0.389818	2.25828	1.87758	1.89687	1.19724	1.41231	1.54314	1.98216	1.38369	0.756376	0.215143	0.131508	0.947531	-1.04931	1.94149	2.23901	2.44487	2.07266	0.91616	-0.54435	0.401635	1.00638	-1.18962	1.18067	-0.187898	1.70425	-1.04152	0.0542277	1.50151	0.520424
NSC-207895	0.950553	1.40102	0.853675	1.43515	1.61114	1.13	0.290893	0.448043	1.2592	1.84242	1.21387	1.10852	0.77293	1.14071	0.135681	1.37142	0.587548	0.905773	-0.0441535	0.65679	1.8788	2.50942	1.52195	1.1057	1.33497	1.42046	1.89607	0.964179	1.05085	-0.408127	-0.473841	1.22848	-0.296285	1.58809	1.76977	2.23924	1.80147	-0.373182	1.20573	0.337151	0.181728	0.42954	0.402082	0.97359	1.11788	-0.808182	0.365039	1.46517	0.0104487
NSC-207895_md2	0.685385	0.918649	0.202436	0.620444	0.742831	0.428881	0.157843	-0.595156	-0.0258462	1.05174	-0.144255	-0.215993	-0.480473	0.0991823	0.327153	-0.0406054	0.502465	-0.0185815	-0.377477	-0.0756565	0.0292714	1.32469	0.391753	0.620581	0.453933	0.265425	0.891555	0.307272	0.400697	-0.492422	-0.306247	0.943458	0.0596937	0.854222	0.398421	1.60857	0.627703	-0.633426	0.382005	0.388324	-0.268097	0.630642	0.573155	1.79015	0.889164	-1.09914	-0.128207	0.105389	0.751514
NU-7441	0.882552	1.88146	0.997718	-0.216042	1.57978	0.160052	-0.731313	0.364576	-0.418832	0.925595	0.351343	0.433997	-0.462426	0.807034	0.423294	0.285889	1.12206	0.50597	0.0742516	0.419086	-0.246543	1.04991	0.420588	0.584367	0.691685	-0.193948	0.372922	0.35009	0.347163	-0.463982	-0.567101	0.558781	0.0209286	0.934446	1.0893	1.22266	0.236013	-0.436695	1.2944	-0.093442	-0.493233	0.999086	0.53334	1.63572	-0.203062	-1.1908	0.161259	0.201495	1.42967
NVP-BEZ235	0.659451	1.83653	1.39496	0.0803002	1.28213	-0.4984	-0.209412	0.0799754	-0.68446	1.36213	0.547174	0.116728	-0.375539	0.44428	0.415836	0.125223	2.0898	0.0694506	0.329423	-0.574927	-0.217748	0.733681	-0.158684	0.916882	0.986304	-1.99249	-0.763079	-0.514783	0.193213	-0.170893	-0.284041	0.646173	0.424218	0.679061	0.730517	0.981631	0.981189	-0.113932	1.33599	0.130513	-0.114973	1.52873	0.606997	2.14594	-0.0293181	-0.78148	0.245923	-1.66908	2.3804
NVP-BHG712	0.933537	0.922505	1.05691	1.50871	1.45745	0.983654	0.133644	0.134134	0.790648	2.57052	1.17901	0.840796	1.08714	2.04401	0.276938	-1.27726	1.53154	0.815203	0.183708	1.38311	1.62235	0.123415	-0.305885	0.407953	0.179629	0.700488	1.8322	0.920199	0.832129	0.118454	0.158843	1.30291	-0.172528	1.61511	1.73207	2.55285	1.27474	0.51021	0.637895	1.17092	1.20518	0.598176	1.20865	1.7993	1.22158	-0.354204	0.283512	1.39935	1.80551
Nutlin-3a	0.828636	1.31031	0.344109	0.123577	0.373506	-0.366161	-0.378693	-0.379008	-1.34098	0.72981	-0.240656	-0.528785	-0.631176	0.101939	0.262621	-0.429735	0.863235	-0.0480825	-0.564917	-0.135312	0.00744865	0.539956	-0.272917	0.474316	0.138781	-0.678226	-0.0592542	0.463257	0.697742	-1.06546	-0.321241	0.495069	-0.0154644	0.483505	0.663167	1.2631	0.275306	-0.281237	0.868699	-0.271723	-0.414353	0.314235	0.134439	1.81502	-0.0160611	-1.36915	-0.700951	-0.113753	0.726197
Nutlin-3a_md2	1.13715	0.659395	1.24904	1.75601	1.71094	1.05476	0.292234	-0.224719	1.18288	1.86022	1.16718	0.715333	1.24377	1.4481	0.203186	1.17876	1.03023	0.787467	0.889032	1.2458	1.0106	2.24736	1.10799	1.45099	0.878273	1.04641	1.65686	0.610499	0.100738	0.735827	-0.19728	1.12485	-0.234951	1.60091	1.80089	2.11305	1.95227	0.849266	0.176514	1.09866	1.06981	0.320112	1.30455	1.16178	1.27533	-0.142487	0.597149	1.49108	1.03733
OSI-027	-0.0116869	0.418338	-0.523035	-0.0880803	-0.0310621	-0.491694	-0.475997	-0.912138	-0.631953	0.0724156	-0.266023	-0.644571	-0.41314	-0.123679	-0.237689	0.154676	0.267536	-0.581481	-0.721868	0.133416	0.121575	0.627528	0.00725733	-0.037174	0.0179208	-0.152459	-0.0514681	0.336862	-0.257477	-0.539588	-1.01966	0.278207	-0.965852	0.470808	0.223214	0.47416	0.248016	-0.197528	0.753307	0.387945	-0.0663468	-0.0955556	-0.602471	1.27172	-0.112148	-1.6395	-1.44479	0.00749569	-0.422966
OSI-906	0.0890769	1.0643	-0.0204751	-0.222177	0.742043	-0.554343	-0.404889	-0.316864	-0.557578	0.103879	-0.0243474	-0.780804	-0.614915	0.27198	-0.4893	-0.126147	0.513008	-0.526654	-0.741503	0.519976	0.0370414	1.13871	0.211401	-0.0457363	0.645418	0.100888	0.227213	0.320507	0.0879342	-0.766469	-1.0432	0.602916	-0.631962	0.627252	0.930084	0.913631	0.425242	-0.456976	1.21031	-0.274786	0.139133	-0.00845857	-0.605049	1.43753	-0.793428	-1.12501	-1.58781	0.187841	0.363309
OSU-03012	0.999995	-0.49361	0.610437	1.69108	2.45429	1.64696	0.644978	0.666897	2.06988	1.98772	2.01973	1.36066	0.816594	1.3056	-0.286882	1.97021	-0.277026	1.23089	1.10342	0.00793331	2.19484	2.87031	2.46471	1.5218	1.92228	2.50636	2.55981	1.66286	1.64722	0.762562	-0.690057	1.43248	-1.2363	2.31251	2.39102	2.84953	2.74672	1.10056	-1.03368	0.757911	1.66414	-1.00635	0.953105	-0.0461712	1.73598	-0.497214	-0.444338	2.36288	0.14025
OSU-03012_md2	-0.608346	-0.174133	-0.24436	-0.519491	0.703279	-0.287611	-0.885485	-0.872921	-0.124133	-0.180697	-0.635085	-0.35823	-0.340343	0.419886	-0.534463	-0.545867	-0.0569583	-0.12019	-0.213993	-0.295542	-0.061403	0.769903	0.102123	0.30552	-0.205485	-0.516516	0.281068	-0.206161	-0.305122	-0.20282	-1.06563	-0.313632	-1.01451	-0.0825795	0.109168	0.200982	-0.0269559	-0.428961	0.194651	-0.0555443	-0.785428	-0.708132	-0.155348	0.703408	0.0407577	-1.1917	-0.432515	-0.334972	-0.205784
ObatoclaxMesylate	1.09151	-0.451873	1.21868	2.00435	1.86044	2.38368	-0.324912	0.413054	1.23373	2.17973	1.91679	1.45297	1.47179	1.31848	-0.654614	1.97128	-0.0993439	2.14604	0.729212	0.214321	2.04927	3.26132	1.97645	1.2619	1.25066	2.19249	2.50028	1.66955	1.09409	0.30436	-0.546435	1.24252	-1.96298	2.77809	2.12528	3.19457	2.79642	1.03654	-1.57134	0.566935	1.05092	-0.617728	1.58031	-0.380317	1.38991	-0.52903	-0.0419894	2.56437	0.666398
ObatoclaxMesylate_md2	-0.38385	0.284052	-1.02385	0.366643	0.469823	-0.443774	-0.580719	-0.919316	-0.0608797	1.03426	-0.372499	-0.834243	-0.573772	0.0287391	-0.696316	-1.11665	0.113501	-0.26753	-0.811126	-1.14791	0.300365	-0.0618763	-0.0149788	-0.563012	0.00466696	0.0482815	0.25195	-0.85804	-0.891602	-0.463448	-0.977288	0.0762262	-0.807155	0.645429	0.22994	0.947468	0.0782097	-0.270864	-0.326537	-0.436426	-0.342157	-0.157763	-0.26147	0.93915	0.292675	-1.05521	-0.730596	-0.223841	0.568361
Olaparib	0.106327	1.24135	0.319107	-0.359869	0.458514	-1.39546	-0.906907	-0.657874	-2.06712	-0.0639633	-0.22787	-0.146951	-0.864851	-1.49426	0.547635	0.0373244	0.649201	-0.362546	-0.667564	-0.169862	-0.746599	0.712103	-0.0946719	0.219901	0.802515	-0.701925	-0.164257	-0.0324417	-0.0730259	-0.47879	-1.13501	0.941785	-0.254672	0.411672	0.824437	0.586335	0.504607	-1.93129	1.14839	-0.634587	-0.345669	0.805544	0.278125	1.71273	-1.09997	-1.83771	-0.359842	-1.03243	0.810113
Olaparib_rescreen_	-0.252631	0.611557	0.154696	-0.267401	0.0807391	-0.834356	-0.627037	-1.2629	-0.887413	0.298313	-0.420795	-0.582705	-1.04409	-0.835745	-0.379472	-0.595917	0.559221	-0.067054	-0.576698	-0.733021	-0.600386	0.448902	0.0630585	0.317134	-0.0785103	-1.56388	-0.423833	-1.28897	-0.810754	-0.903118	-1.09233	-0.199218	-0.13208	0.162873	-0.0846862	0.329303	-0.135385	-1.4612	0.0988433	-0.0945162	-1.83781	0.0300529	-0.1382	1.10264	0.0762291	-1.2945	-0.0278038	-1.76719	0.440067
PD-0325901	0.228571	2.49181	0.837218	0.824432	1.13744	0.897573	0.165435	0.0886068	0.742389	1.62748	0.488184	0.376923	0.931496	1.3732	0.66673	-1.59358	2.10616	0.712309	0.539593	1.18059	0.869644	-2.67876	-1.78089	0.492498	0.662182	0.252813	1.17504	0.574747	0.578565	0.702488	-0.279788	0.759429	0.264182	0.944483	0.264781	1.34178	0.783605	0.41922	1.41816	0.57867	1.00717	1.07154	0.795315	1.9427	0.949326	-0.371897	0.721052	0.679041	2.45321
PD-0325901_md2	-0.479862	1.63799	0.725605	0.66803	1.27389	-0.0058774	-0.209646	-0.170416	0.544409	0.863156	0.662921	-0.12499	0.253708	1.24617	0.289775	-0.939285	0.827085	0.454666	-0.168266	0.264279	0.757768	1.25275	0.634123	-0.0380957	-0.856895	0.524402	1.67667	-0.338717	0.307465	-0.548102	-0.395304	0.268801	0.0143363	0.881078	0.656757	1.44102	0.508676	-0.266978	1.30859	0.923918	0.222556	0.700228	0.182888	1.78146	0.812103	-0.610838	0.214579	0.271096	1.56642
PD-0332991	-0.64734	1.32004	0.931779	-0.651185	1.56118	-0.0587424	-0.0614144	0.26693	-0.303747	0.18681	0.464885	0.539107	0.0131471	0.761306	0.707034	0.258469	1.55756	0.481554	0.395422	-0.40802	0.396139	1.72136	-0.369252	1.02267	0.534092	-1.09906	-0.846447	0.382041	0.196432	-0.298662	-0.593214	1.09543	0.0855439	0.428912	1.39304	1.19312	0.562831	0.163212	1.40602	0.0783636	-0.22585	0.837873	0.639742	1.90815	-0.154177	-1.22762	0.103924	-1.28539	1.61959
PD-0332991_md2	0.211855	1.54348	0.334579	-0.230399	0.980196	0.0627472	-0.674651	0.139608	0.0942061	0.77351	-0.0407467	-0.160324	-0.00824462	0.430962	-0.416139	0.615642	0.544715	0.427357	-0.259522	-0.26798	0.245917	0.96728	0.152664	0.237197	0.4489	-0.816524	0.746233	-0.393478	-0.0300805	-0.100073	-0.909022	0.188945	-0.364026	0.7237	0.0891957	1.06504	-0.315131	-0.25736	0.828084	0.104467	-0.219147	0.370443	0.579682	1.26642	0.196733	-0.944965	0.0839787	-0.571761	1.43678
PD-173074	0.0244503	1.21175	0.579043	0.378945	0.924841	0.339582	-0.175936	0.122815	0.172198	0.51366	0.645081	-0.429031	-0.0952284	0.412924	0.421921	0.301444	1.11685	0.5355	0.150407	0.748196	0.829346	1.00646	0.422128	0.597201	0.734678	0.501195	0.327521	0.739566	0.271925	0.201463	-0.85802	0.436788	-0.0275998	0.783831	0.858049	1.2107	0.735355	-0.104262	0.991136	-0.707558	0.342768	0.84794	-0.160599	1.49494	-0.35691	-1.6682	-0.00812139	0.803291	1.20708
PFI-1	0.020523	0.742762	0.17342	-0.203092	0.318819	-0.467629	-0.93611	-0.556304	-0.738763	0.116389	-0.270674	-0.768582	-1.03125	-0.306836	-0.271445	-0.695989	0.49422	-0.431945	-0.515309	-0.0694937	-0.806278	-0.135166	-0.466702	0.0801712	0.15232	-0.832875	-0.159013	-0.526954	-0.219143	-0.375124	-1.17168	-0.0441273	-0.293546	-0.0707003	0.363905	0.136152	-0.153441	-0.952564	0.343048	-0.653742	-0.425117	0.180775	-0.487106	1.23665	-0.587854	-1.50925	-0.425812	-0.298636	0.614466
PHA-793887	1.1729	-0.109993	1.53078	2.31066	1.92571	1.81125	-0.194497	0.645721	1.46878	2.93583	1.79502	1.19905	0.91137	1.28692	-0.158199	2.06667	-1.71571	2.04318	0.711863	1.41093	2.51104	3.28218	2.61357	1.54141	2.45502	2.38881	2.42842	1.75136	1.69851	0.243571	0.0576568	0.949325	-0.7843	2.47187	1.76468	3.05137	1.85517	1.46053	-0.63108	0.792637	1.09734	-1.12993	0.953157	-0.163351	1.44268	-1.0203	-0.623661	2.75602	-0.0750108
PHA-793887_md2	1.28782	0.634501	0.525645	0.530284	1.31297	0.745745	-0.0221531	0.296294	1.07245	0.549747	0.429641	0.105666	0.225608	1.18498	0.581954	0.819643	0.409223	0.321174	-0.0662717	0.569357	0.538721	1.46202	1.43077	0.356804	1.43856	1.01844	1.6325	0.697007	0.813858	-0.0425979	-0.128147	0.485815	0.413483	0.224073	1.75155	0.688483	1.41123	0.117604	1.00838	0.323471	0.319111	0.326237	1.06657	2.07115	0.851646	-0.846703	0.542068	1.22371	1.09623
PIK-93	-0.364278	1.04847	-0.206466	0.297969	1.01338	0.00178994	-0.187018	5.17891e-05	-0.186028	0.987607	-0.195472	-0.0141552	-0.198301	0.547703	-0.285237	0.187337	0.760606	-0.739674	-0.467935	0.0699631	0.619814	1.34637	0.582153	0.191664	0.280474	0.414892	0.971117	0.20056	0.412409	-0.436793	-0.540432	1.03373	-0.0461933	0.920253	0.916859	1.25082	0.604327	0.0501164	1.28649	0.452216	0.214458	-0.0648565	-0.0616386	1.84192	0.168624	-0.828508	-0.406603	0.704735	-0.252489
PLX4720	1.0725	2.54698	1.29763	1.13376	1.22819	0.551682	0.113889	0.373793	0.429183	2.09058	0.902556	0.321585	0.874995	1.16245	0.88062	-1.32951	2.21775	0.517328	0.254567	1.15126	0.765323	-2.00215	-0.760308	0.340994	0.826901	-0.136502	0.782112	0.477184	0.768572	0.376699	0.00212767	0.830839	0.8133	1.04532	1.48085	1.69944	1.1137	0.399741	2.3746	0.884285	0.984109	1.81238	0.888357	2.69489	0.827065	-0.32916	0.620008	0.857352	2.03054
PLX4720_md2	0.352911	1.92565	0.664288	1.28935	1.25011	0.385882	0.310515	-0.770564	0.798835	1.63279	0.881355	0.625084	1.09878	1.61382	1.07656	-1.08648	1.53839	0.703096	0.900217	1.20923	1.00193	0.46776	0.80632	1.24778	0.70608	0.998963	1.56038	0.0642204	0.221769	0.656567	0.0156282	0.967679	0.485935	1.59956	0.96197	2.23431	1.2117	0.125026	1.41545	0.799356	0.325358	0.725424	1.02202	2.37684	0.955602	-0.121508	0.907959	0.838486	1.65924
PLX4720_rescreen_	1.20395	2.91707	1.75074	1.73969	2.08999	0.889474	0.78051	0.137045	0.835255	2.87656	1.66725	0.840695	1.24547	1.55377	1.33792	-1.48286	3.4599	1.16664	0.951241	1.78397	1.38514	-2.56708	-0.385441	0.972084	1.8341	0.768367	1.55175	0.570404	1.05904	0.860415	0.442777	1.04653	1.22952	2.32511	1.538	2.58916	2.36714	0.834298	2.18645	1.3175	1.88239	2.02542	1.54641	3.12973	1.72872	0.153381	1.27346	1.27485	3.25616
PLX4720_rescreen__md2	0.635122	2.31602	0.96634	0.823059	1.3706	0.337243	0.141018	-0.174116	0.502835	1.84122	0.604335	0.0875306	0.626167	1.3679	0.237482	-0.166289	1.55401	0.436402	-0.186278	0.509295	0.493493	2.50204	0.487149	0.309635	-0.657701	1.30568	1.59852	0.431192	0.172833	-0.0173246	-0.220367	1.03245	-0.0767681	1.89377	1.27523	2.19238	1.24451	-0.199902	1.18625	0.239531	0.355226	0.882657	1.19637	1.9215	0.501517	-0.381504	0.558504	0.300777	1.41793
Pazopanib	1.52491	1.93495	1.27957	0.497578	1.61298	-0.90467	0.0539331	-0.334824	-0.683836	1.15745	0.65631	-0.35306	-0.515574	-0.713371	1.00453	0.395879	1.16592	0.847393	-0.059872	0.533483	-0.326998	1.3865	0.656705	1.52836	1.23158	-1.24865	-0.822099	-0.405552	0.405147	0.481597	-0.091134	1.59716	0.563338	1.41423	0.826428	1.65413	1.48355	-1.26775	1.57664	0.476505	0.355852	1.6891	0.750695	2.39572	0.484276	-1.04504	0.621437	-1.36618	1.49685
Phenformin	0.53776	0.624168	0.0361441	0.91177	0.678802	0.420215	-0.292792	-0.409784	0.624611	1.5326	0.519605	-0.0813845	0.513948	1.34577	-0.332352	-0.669261	0.304151	0.173887	0.105208	0.778942	0.763897	1.61549	1.68361	0.275568	0.57104	1.18579	2.12452	0.129696	0.232085	0.0402776	-0.321905	0.264413	0.155654	1.28316	1.11909	2.10417	1.23419	-0.042277	0.618315	0.685291	0.406121	-0.279156	0.809381	1.40286	0.769502	-0.509445	-0.105126	0.73716	1.4163
QL-VIII-58	0.950637	1.6158	0.76464	0.373604	0.644825	-0.702837	-0.343503	-0.396323	0.0081517	0.909362	-0.178325	0.0192108	-0.773218	-0.261731	0.136787	-0.0182074	1.44924	0.0181677	-0.701895	-0.123188	-0.249142	1.00491	-0.0528591	0.933143	0.543316	-0.465222	-0.192876	-0.341995	0.0751125	-0.343243	-0.503577	0.620856	0.00465219	0.563382	0.794006	0.784992	0.501997	-0.739636	0.896615	-0.143571	-0.993189	1.19513	0.394019	1.56095	0.146895	-1.02423	-0.0101126	-0.308773	0.868325
QL-X-138	-0.108842	1.15993	0.116433	0.104048	0.616079	-0.205602	-0.571803	-0.718059	-0.329557	0.449522	0.122612	-1.069	-0.701429	0.0757323	-0.5838	-0.0181417	0.161456	-0.12543	-0.563062	0.29531	0.254367	1.00364	0.590164	0.266227	0.752969	0.282339	0.122657	-0.122654	-0.332113	-0.293223	-0.344352	-0.0922713	-0.26651	0.731532	0.675935	0.992315	0.429924	-0.522905	0.66562	0.134124	0.266697	-0.0698188	-0.539921	1.52488	0.0279535	-1.2966	-0.621234	0.535606	0.0708258
QL-XI-92	-0.448398	0.624759	-0.260118	-0.494246	-0.319167	-0.826423	-0.74795	-1.52357	-1.05901	-0.143635	-0.824575	-0.783212	-0.847694	-0.897237	-0.930993	-0.86118	0.0851623	-0.79072	-1.25252	-0.512351	-1.75616	0.0179429	-0.619112	-0.576833	-0.364878	-1.20132	-0.815591	-0.478967	-0.657226	-0.916904	-0.982564	0.0641781	-0.125452	-0.029372	0.0854511	0.269678	-0.524002	-1.84807	0.239631	-1.1558	-0.89694	-0.210605	-0.625368	1.15537	-0.551006	-1.578	-0.51086	-1.61011	-0.280478
QL-XII-61	-1.4706	-0.187687	-0.397164	-0.791009	-0.159977	-0.641605	-1.4028	-0.907503	-0.757585	-0.250054	-1.14281	-1.33741	-0.637081	-0.29002	-1.59157	-0.469186	-0.575899	-0.912278	-1.88626	-0.973771	-0.133183	0.0994127	-0.527451	-0.60456	-0.615287	-0.518486	-0.377645	-0.540329	-1.14978	-0.718601	-1.38769	-1.12641	-1.54327	-0.273246	-0.491737	0.321813	-1.11737	-1.17799	-0.396527	-0.660994	-1.13877	-1.3957	-1.12661	-0.123173	-0.769391	-2.08582	-1.14305	-0.292606	-0.672174
QS11	0.347611	-0.562716	0.256115	1.2969	1.61359	0.917103	-0.354868	0.453543	0.516006	1.25081	0.99363	0.642937	0.413448	0.784085	-0.328871	1.20972	0.411881	0.759843	0.16777	0.071237	1.33905	2.11726	1.89759	0.591627	1.38504	1.2014	1.18766	1.28665	1.08247	0.252978	-0.465983	0.849844	-0.617119	1.66645	1.76589	1.71263	1.78374	0.634213	-2.03976	0.602573	0.810301	-0.524369	0.999575	-0.641156	0.90004	-0.846739	-0.582364	1.40133	0.263078
QS11_md2	-0.742637	0.15635	-0.427125	-0.392202	0.470037	-0.588939	-1.55535	-0.456608	-0.696909	0.0849212	-0.140599	-0.268429	-0.529524	-0.236123	-0.557563	-0.242228	0.0302362	-0.460492	-0.585018	-0.265996	-0.176763	0.516058	0.0525252	-0.398541	0.312306	-0.315048	0.0148502	-0.432725	-0.590292	-0.79415	-1.4293	0.305552	-1.21109	0.328038	0.469925	0.458182	0.0340988	-0.672744	-0.0232676	-0.590064	-0.483571	-0.884479	-0.0431201	0.402584	-0.399514	-1.26618	-0.62051	-0.379335	-0.183779
RDEA119	0.851392	2.37011	1.34162	1.03882	1.40358	0.261016	0.275862	0.135313	0.363214	1.57689	0.884614	0.324029	0.709817	1.11435	0.916043	-1.14246	2.18515	0.29772	0.607587	1.38628	0.831945	-3.27559	-1.75887	0.254994	2.23195	0.417023	1.14366	0.852569	1.0863	0.583441	0.225621	1.14419	0.461443	1.12275	0.915155	1.53482	1.21503	0.487594	1.94934	0.729084	1.33905	1.80997	0.793977	2.56159	0.683891	-0.428775	1.02416	0.739362	2.56014
RDEA119_md2	-0.489488	1.48699	0.458097	0.948012	1.49416	0.54734	0.166019	0.010578	0.857243	1.38275	0.473858	0.809543	0.788609	1.61398	0.331098	-0.912831	1.54153	0.620179	0.434182	0.668377	1.32479	0.247437	-0.447457	0.762952	-1.01652	0.621552	0.898527	-0.0323391	-0.0617633	0.277746	-0.829112	0.685764	0.184913	0.875324	0.392396	2.00439	0.446472	-0.0597617	1.21188	0.881348	0.34412	0.755283	0.48399	1.88299	0.941919	-0.610676	0.358182	0.309378	1.3751
RDEA119_rescreen_	0.979239	2.11648	1.12146	1.27579	1.60141	0.530949	0.395255	0.0632182	0.911709	1.72434	0.880422	0.375987	1.10809	1.70352	1.08486	-1.66287	2.38778	0.595192	0.978258	1.61992	1.1053	-4.75223	-1.72672	0.85612	2.23561	0.578655	1.00461	0.524706	0.800638	1.13001	-0.149568	1.18175	0.347518	0.942269	0.619513	1.59729	1.34548	0.538919	1.64952	0.532925	1.4427	1.19752	1.01565	2.12276	1.01597	-0.431473	1.08665	0.914617	2.26308
RDEA119_rescreen__md2	-0.111727	2.17363	0.496406	0.995014	1.80034	0.496473	-0.101292	-0.163196	0.417101	1.07028	0.371267	0.513076	0.804352	1.17058	0.58295	-0.414301	1.79661	0.412902	0.289878	0.587885	1.24994	1.89266	-0.505998	0.650213	-3.95093	0.5333	1.1558	0.216746	0.515716	-0.289632	-0.367816	0.753289	-0.0409952	1.17854	0.84846	2.44247	0.714221	0.280302	1.48919	0.5789	0.701582	1.15313	0.96788	1.71427	0.724037	-0.801832	0.30408	0.184142	1.8328
RO-3306	-0.282281	1.54293	0.851304	-1.51485	1.45155	0.755053	-0.489261	0.552742	0.0865748	-0.976228	-0.149651	0.17289	0.505182	0.92707	0.807098	0.320373	0.921336	1.33544	-0.12131	0.141532	0.89128	1.51729	0.129988	0.688837	0.684073	0.223337	0.394999	0.194441	0.381442	-0.0173768	-0.637264	1.08516	0.536313	-0.791038	0.228068	0.368268	-0.52429	0.0946967	1.398	0.363206	0.822155	1.46011	0.210234	2.0258	0.242059	-0.860264	0.421347	0.324018	1.91728
SB-505124	1.11615	1.5654	1.13557	0.810789	1.10603	-0.0868509	-0.140763	0.737975	-0.173803	1.13698	1.33211	0.759349	0.109264	0.680083	0.932153	0.839992	1.81877	0.763322	0.220362	1.12416	0.324701	1.93958	1.51186	0.831578	2.01338	0.8419	1.32296	1.37789	0.870834	0.333418	-0.0937403	1.48531	0.386295	1.81047	2.03211	2.02882	1.50655	-0.402286	1.66976	0.619161	0.955576	1.07376	0.858549	1.03427	0.534957	-0.246455	0.299493	0.574973	1.59238
SB-715992	1.02993	-0.173879	0.880092	0.69739	1.76479	0.986461	-0.0300623	0.0730301	0.690911	1.86387	0.963059	0.553151	0.323029	0.722817	-0.299468	1.0335	-0.712095	0.653141	-0.111412	0.159249	1.36438	2.27844	1.45475	0.603175	1.00026	1.64484	2.009	0.732441	0.46607	-0.26114	-0.284979	0.785774	-0.794657	1.62659	1.13659	2.40523	0.943888	0.383872	-0.0544244	0.545527	0.0626224	-1.02444	0.575233	0.788348	1.23238	-0.808778	-0.331902	1.41228	-0.925962
SB-715992_md2	0.772132	1.27655	0.553388	1.06573	1.89818	1.02427	0.786377	0.517739	1.34624	1.51924	0.907397	0.911248	1.01298	1.36214	-0.405715	1.15511	0.615273	0.259391	0.96576	0.0827019	1.26409	2.10701	1.30499	1.22296	0.847811	1.27831	1.23315	1.15036	0.680377	0.192438	-0.457533	1.58917	-0.379278	1.89093	1.71584	2.15216	1.44651	0.71329	0.280143	1.08372	0.60897	-0.36302	1.21129	0.949265	1.53613	-0.446041	0.712982	1.17133	0.343529
SB216763	-0.321774	1.6562	0.83859	-0.457278	1.6356	-0.408711	-0.27101	0.377406	-0.326018	0.248341	0.303397	0.50435	-0.274658	0.240905	0.478646	0.367986	1.41398	0.795823	0.567959	0.0114767	0.0938112	1.06205	-0.357929	1.28241	0.70356	-1.71051	-1.76616	0.144639	0.222557	0.643424	-0.404493	0.381351	0.117751	0.695226	0.90827	0.810601	0.801142	-0.04471	1.54949	0.0158654	0.107914	1.26074	0.611454	1.69525	-0.420127	-1.04962	0.489074	-1.29407	1.75171
SB590885	1.29509	2.03094	1.78272	1.47275	2.26389	1.0767	0.654753	-0.313617	1.42917	3.16268	2.04716	0.572737	1.26655	1.73302	1.32618	-0.967514	2.92105	1.12812	1.01802	1.50789	0.966782	-1.86799	0.0969611	0.783681	2.45525	0.842568	1.85824	0.630568	1.1608	1.13758	0.00714402	0.365483	0.996017	2.17022	1.17865	2.5893	2.45988	1.07137	1.89916	1.09808	1.87531	1.59034	0.73787	2.72862	1.38313	0.281552	1.71253	2.09482	2.33855
SB590885_md2	0.677193	2.56137	0.356527	0.418265	1.72994	0.0354575	-0.605467	-0.778666	-0.204134	1.21379	0.0758641	-0.00961152	0.163225	0.603098	0.455394	-0.902807	1.80902	0.356578	-0.0795028	0.0817879	0.359849	0.975678	-0.162977	0.508873	-1.51169	0.106814	0.553537	0.254275	0.185869	-0.163583	-0.137785	0.974251	-0.173377	1.47544	0.753571	2.31908	0.713966	-0.0830655	1.4813	0.277276	0.673046	1.10357	0.975125	1.89192	0.477167	-1.1273	0.00161673	-0.260656	1.96795
SL0101-1	-0.865132	-0.402594	-0.536975	-1.02761	0.202884	-1.21735	-1.55451	-0.555682	-0.680424	-0.409385	-0.730228	-0.941787	-0.699463	-0.603011	-1.01249	-0.432503	-0.820447	-1.02333	-0.557523	-1.15454	-0.753143	0.169739	-0.743649	0.205089	-0.314346	-0.860751	-0.217981	-0.526619	-1.01666	-0.994275	-1.64195	-0.421234	-1.51314	-0.336576	-0.0305951	0.147822	-0.599232	-0.705242	-1.30182	-1.30456	-0.959818	-0.906516	-0.561729	-0.764737	-1.16266	-1.85513	-1.00457	-0.923106	0.121418
SN-38	-0.316841	1.3309	0.754296	-0.419854	1.52952	0.119076	-0.323279	0.957435	0.192078	0.356407	0.0968133	0.919423	0.173195	0.902732	0.703005	0.405773	1.36217	0.583683	0.394929	-1.16754	0.430697	1.42132	-0.45635	1.43803	0.634387	-0.691711	0.544633	-0.129403	0.523612	0.292741	-0.519212	1.06336	0.41215	0.0923915	1.11295	1.31052	0.442489	-0.0595752	1.73063	0.418112	-1.15066	0.732752	0.354818	2.13156	0.135678	-0.805848	0.185992	-0.533665	1.07345
SN-38_md2	-0.17409	0.267726	0.772849	0.260254	0.65547	0.318626	-0.814724	-0.529409	0.324954	1.44814	0.710328	-0.0510331	0.0222014	-0.0580149	-0.337523	0.360419	-0.165628	0.966043	-0.39374	0.0419869	0.726395	1.41305	0.790557	0.457173	0.482576	0.552786	0.828895	-0.760407	-0.349556	-0.345008	-0.615751	0.224807	-0.631536	1.06551	0.270607	1.33089	0.551408	-0.174429	-0.427607	0.0563426	-1.27994	-0.11645	0.169698	0.650616	0.966927	-0.916187	-0.274835	-0.121924	-0.00444095
SNX-2112	1.34383	0.486936	1.6293	2.44934	2.31548	1.84434	0.357766	1.26113	1.6362	2.69321	2.17873	1.89243	1.30459	1.69468	-0.0571893	2.03586	0.262805	1.95309	1.00301	0.78921	2.66556	3.58245	2.64039	1.62247	2.02824	2.29543	2.61622	2.02772	1.52513	0.531199	0.0643916	1.3339	-0.518931	2.45128	2.37254	3.10822	2.05912	1.35513	0.356985	0.954304	0.948437	-0.617988	0.865999	0.528175	1.3876	-0.203705	-0.40693	2.86643	-0.446223
STF-62247	-0.31979	1.12625	0.676586	0.49695	0.407357	0.379374	-0.671509	-0.645337	0.0536746	0.87253	0.286234	-0.423001	-0.0415909	0.0323064	0.766037	-0.479935	0.768576	0.47303	0.437409	0.89911	-0.0309188	0.447435	0.560536	0.608451	0.318054	-0.5272	0.249548	-0.669057	-0.753272	-0.187389	-0.795192	-0.0623832	0.111056	0.252083	0.0457314	0.479492	0.164199	0.260851	0.618776	-0.276411	-0.426502	0.921379	0.261121	1.73554	0.35096	-0.816147	0.36579	0.124118	1.32727
T0901317	-1.3451	0.061612	-0.512282	-1.12392	-0.015815	-0.831024	-1.40809	-0.804471	-0.956824	-0.313697	-0.857715	-0.937913	-0.873273	-0.13794	-0.906309	-0.518904	-0.248529	-0.856447	-0.968284	-1.23092	-0.761631	0.0450876	-0.588909	-0.762686	-0.369097	-0.677308	-0.0662916	-0.695368	-1.04706	-1.24667	-1.91736	-0.720331	-1.39171	-0.0874171	-0.518349	0.317085	-0.828947	-1.30317	-0.239221	-0.42235	-1.00957	-0.742966	-0.578152	0.243522	-0.658339	-1.49504	-1.29543	-0.45862	-0.490639
TAK-715	1.06697	1.60426	1.40746	0.327788	1.31015	0.801988	-0.315049	0.701396	0.504498	-0.886564	0.828022	0.286021	0.751071	0.911843	1.00057	1.42459	-0.0673225	1.46634	0.06621	1.16392	0.958759	2.34211	1.95174	0.10161	2.08936	1.22583	1.31914	1.33811	1.18108	0.324442	0.33168	1.65017	0.638928	0.341367	2.20415	0.871286	1.86935	0.376569	1.34349	0.52046	1.1839	1.46458	1.16323	1.9536	1.34891	-0.34572	0.475695	1.1725	1.27057
TAK-715_md2	0.712386	1.71139	0.718607	0.604768	1.03396	0.332327	-0.0436714	0.252639	-0.16916	0.667229	-1.47994	-0.615522	0.122691	0.741453	0.105848	0.5803	1.19173	-0.0163743	-0.214661	0.457377	0.169744	1.24257	0.237209	0.555809	0.848179	0.501013	0.493937	0.562846	0.827438	-0.133331	0.364699	0.763435	0.477752	0.353846	1.10405	1.01375	0.620953	0.00931143	1.49571	-0.277352	1.07609	1.21352	0.687608	2.54968	-0.0813225	-0.949791	0.0462995	0.825346	1.03992
TG101348	-0.360771	0.404244	-0.168845	-0.528547	-0.0065379	-0.856697	-0.599324	-0.712034	-0.934216	-0.0690649	-0.596089	-0.236135	-1.41299	-0.661769	-0.682239	-0.297702	-0.660173	-0.478799	-0.721449	-0.646278	-0.940119	0.487239	-0.25077	-0.115211	-0.0957894	-0.568441	-0.116095	-0.64409	-0.22855	-0.974534	-0.752764	0.169019	-0.571357	-0.0901425	0.118118	0.593286	-0.117126	-1.36329	0.29053	-1.02914	-0.724362	-0.622929	-0.877938	0.965272	-0.482175	-1.53804	-1.04114	-0.464731	-0.907807
THZ-2-102-1	0.851223	0.0109402	0.716311	1.4503	1.51146	0.879093	0.0948751	0.0459219	1.12246	2.05475	1.42711	1.08796	0.329083	1.11794	-1.31645	1.05567	-0.314413	0.855148	0.160225	0.528058	1.38402	1.85198	1.97339	0.758893	1.08147	1.37609	2.05938	1.04968	0.871859	0.0768379	-0.325823	0.837518	-1.01384	2.08777	1.86205	2.59995	1.71391	0.552546	-0.777273	0.726088	0.507021	-1.5069	0.416583	-0.0368368	1.46647	-0.732277	-0.74362	1.11451	-0.0410147
THZ-2-49	-0.417193	0.250489	0.166591	0.502922	0.424128	-0.512221	-0.536194	-1.09333	-0.245203	1.01226	0.395331	-0.431603	0.218405	0.847319	-0.0325876	-0.0559487	0.989121	0.019997	-0.339878	0.350955	-0.223901	0.553615	1.16538	-0.440626	0.81373	0.513227	0.912707	0.0600654	-0.445351	-0.425259	-0.480486	-1.15885	0.240365	0.791592	0.864433	0.931942	0.915751	-0.31843	0.758079	0.545841	-0.344429	0.412982	-0.324986	1.51367	0.139526	-0.81755	-0.0355787	0.416933	0.649198
THZ-2-49_md2	-0.0162388	0.624827	-0.243398	-0.688152	-0.0365335	-0.842501	-0.629447	-0.860373	-1.14294	-0.341622	-0.561919	-0.941944	-0.97465	-0.445623	-0.724781	-0.759213	-0.28008	-0.259649	-1.05193	-0.567376	-0.319314	-0.0618357	-0.881932	-0.388875	-0.596071	-0.689856	-0.601216	-0.376112	-0.555467	-0.984022	-1.44282	0.306655	-1.05155	-0.176652	0.288193	0.412097	0.0301421	-1.18164	-0.037679	-0.885085	-0.328409	-0.722894	-0.425666	0.32501	-0.723166	-1.73012	-1.20932	-0.386525	0.0251678
TL-1-85	0.622478	1.59746	0.85812	0.264974	0.592183	-0.45398	-0.421656	-0.514124	-0.42598	0.770052	0.0456917	-0.124259	-0.0368894	0.939191	0.0955105	-0.538077	1.50571	-0.0982463	-0.35937	0.532492	-0.652536	0.630031	-0.354334	0.116413	0.0492164	-0.543729	0.93599	-0.136452	0.861766	-0.268347	-0.385536	0.889807	-0.250437	0.504024	0.479692	1.33293	0.467616	-0.493184	1.20611	-0.239644	0.196948	1.36277	0.380604	2.39909	-0.404034	-0.940559	0.350291	0.323145	1.46978
TPCA-1	0.34639	0.940507	-0.100457	0.576115	1.66723	0.660831	-0.176768	0.170223	0.249233	1.20875	-0.0839524	0.727998	0.236664	0.895293	-0.01585	0.609259	0.881462	0.172215	-0.105351	-0.0604539	1.2096	1.43367	0.198005	0.710154	0.617776	0.493236	1.10165	0.608236	0.84763	-0.482534	-0.365513	0.943743	-0.150933	1.023	0.94238	1.72308	0.422556	-0.333149	1.29713	-0.33888	0.249732	-0.273099	-0.125323	1.68523	-0.0786881	-0.886166	-0.0697922	0.884247	0.342797
TW37	0.967262	1.15719	0.829432	1.7103	1.74272	0.811379	0.254545	0.233527	1.47919	2.38254	0.972663	1.12605	1.26543	1.08017	0.171147	1.0362	1.27792	0.702568	0.829199	0.279647	1.92485	2.15035	1.22545	1.42916	0.782374	1.41338	1.20047	0.774511	0.0609874	0.0649749	-0.364607	1.11041	-0.495155	2.02723	1.35608	2.84729	1.79378	0.154934	0.451341	0.387358	-0.546325	0.414516	1.22492	0.993562	1.20419	-0.608062	0.675129	1.07933	0.529882
TW37_md2	0.608284	1.22093	1.27896	2.1101	2.27636	1.74128	1.29419	0.737836	1.89894	2.31475	1.61473	1.2498	1.45391	1.62956	0.971825	1.74327	1.04232	1.57513	1.64987	0.862994	1.86663	2.58616	1.99833	2.04564	1.5564	1.58532	1.66108	1.6764	1.30885	0.823478	-0.277418	1.18782	0.1093	2.6608	1.8161	2.74471	1.69866	1.15863	0.890011	1.07353	0.586821	0.423109	0.701591	0.84304	2.27662	0.144908	0.969179	2.09677	0.742349
Tamoxifen	-0.247965	0.973926	0.387028	-0.174608	0.321704	-0.120104	-0.10198	-0.161879	-0.666961	0.669783	-0.444081	-0.573083	-0.719683	0.53736	0.0801495	-0.0455236	0.711185	-0.0971346	-0.318414	0.0438318	-0.242277	0.595967	0.0755061	0.440047	0.566549	-0.319756	-0.226615	0.0957486	-0.223051	-0.424458	-0.689559	0.348786	-0.110314	0.450836	0.638877	0.812284	-0.0417385	-0.500562	0.874626	-0.0896829	-0.0969222	0.223298	0.279504	1.26656	-0.222907	-1.10327	-0.215753	-0.0631172	0.781884
Temozolomide	0.617797	0.827032	0.177461	-0.765744	0.703251	-0.989267	-0.749985	-0.147562	-0.842951	0.055511	0.111328	-0.438557	-0.91667	-0.0979176	0.121565	-0.0448137	0.150485	-0.148199	-0.418799	0.00905076	-0.382965	0.812101	0.353777	0.574191	0.774792	-0.346158	0.291277	-0.41385	-0.398411	-0.553756	-0.632002	-0.213418	0.13205	0.675747	0.431668	0.991177	-0.158855	-0.984934	1.01338	-0.994112	-0.83752	0.258991	-0.037143	1.65846	-0.812715	-1.50791	-0.688005	-0.939034	0.947324
Temsirolimus	1.42653	2.52498	1.35809	0.752027	1.92123	0.545108	0.0673371	0.357757	-0.415221	1.28998	1.19422	0.596203	-0.183761	0.272934	1.16022	0.644791	1.74266	1.68629	0.651541	0.820724	0.522409	1.43431	0.513336	1.41557	1.57283	-0.994182	-1.4408	0.526929	1.09244	0.253828	-0.455711	1.71072	0.473522	1.41548	1.23459	1.58036	1.8081	-0.248826	1.62886	0.192244	1.13499	2.15419	1.65571	2.6504	0.533869	-1.04168	0.673566	-0.901246	3.00359
Temsirolimus_md2	0.409849	1.19561	0.854137	0.263299	1.04537	-0.389418	-0.316739	-0.070021	0.242947	1.00791	-0.316827	0.182669	-0.268341	0.291039	-0.232692	0.0379534	1.62304	-0.197362	-0.350125	-0.414459	-0.192966	1.29007	0.619823	0.659608	0.0536226	-0.739992	1.13739	-0.519326	-0.0148521	-0.427333	-0.131214	0.427479	0.221031	0.752308	0.566732	1.05946	0.419139	-0.877675	1.06628	-0.0405925	-0.709656	0.681786	0.598984	1.76797	0.0732574	-0.681467	0.547878	-0.63868	1.04424
Thapsigargin	1.14387	-0.531548	0.955087	2.38353	2.44521	1.88312	0.0325848	0.409269	1.86311	2.70954	2.09728	1.76422	1.5598	1.59431	-0.36732	2.43441	0.168678	1.56432	1.30449	0.692197	2.40348	3.6756	3.05542	1.90008	1.99385	2.60426	2.89706	2.01019	1.39755	0.926464	-0.064077	1.55844	-1.2301	2.87202	2.72094	4.01135	2.72013	1.38573	-1.88386	0.931723	1.12835	-0.842153	1.72407	0.180168	1.6486	0.1055	-0.0777168	2.74335	1.23514
Thapsigargin_md2	-0.100144	-0.239383	-0.129282	0.434468	0.825416	0.796449	-0.586232	0.0716999	-0.0885889	0.738676	-0.375724	-0.153652	0.0334897	0.17991	-0.647773	0.476139	-0.0582463	0.0803199	-0.355721	-0.71017	0.639758	1.38443	0.18416	0.0729039	-0.06503	0.575606	0.602124	0.480278	-0.179445	-0.891623	-0.799183	0.433693	-0.679154	0.852997	1.07481	1.21137	0.637832	-0.135912	-0.314788	0.0570818	-0.78973	-0.633311	0.0293918	0.0570818	0.413875	-0.869755	-0.473733	0.655874	-0.38036
Tipifarnib	0.0263211	-0.238041	0.148006	0.888391	0.851063	0.638139	-0.41858	-0.156962	0.644558	1.01755	0.531526	0.43598	0.06577	0.654754	-1.08639	0.69878	0.0258238	0.628487	0.287397	-0.459316	0.754887	1.49545	1.01709	0.471543	0.565474	0.78209	0.899628	0.789719	0.467386	0.410652	-0.770549	0.875968	-1.24363	1.37764	0.940692	1.47474	1.06102	0.176601	-2.61142	0.123327	0.521467	-1.0028	0.732014	-1.13159	1.17464	-0.95825	-0.483814	0.861636	0.458492
Trametinib	0.509636	2.56885	1.091	0.734782	1.42026	0.52661	0.23834	-0.0415747	0.480593	0.990655	0.521955	0.171959	0.669918	1.23281	0.645142	-1.87134	2.16019	0.766095	0.818629	0.965399	0.581647	-3.03693	-1.90112	0.854613	1.28645	0.483165	1.23058	0.358836	0.550911	0.607444	-0.0421893	0.7969	0.285402	0.678077	0.58007	1.12248	0.849588	0.333552	1.77711	0.637299	0.779227	1.17097	0.574455	2.4489	0.666073	-0.516095	0.743177	0.692776	3.0465
Trametinib_md2	-0.108185	1.51755	0.185213	0.32496	1.5309	-0.00958228	0.11285	0.168798	0.601535	0.784133	0.333423	0.453039	0.811377	1.33408	0.259326	-0.732392	0.81585	0.346779	0.209353	0.324032	0.741317	1.51591	0.0359291	0.136069	-1.62137	0.274823	1.12275	0.146275	0.194312	0.0466486	-0.17322	1.01521	0.0506294	0.783987	0.802947	1.44189	0.343541	-0.487793	0.804565	0.664369	-0.143805	0.408311	0.807515	1.85483	0.558334	-0.622358	0.141191	-0.070736	1.25951
UNC0638	0.688596	1.97446	0.433549	0.34502	-0.00883481	-0.47681	-0.286133	-0.573516	0.117935	0.53755	0.0430315	-0.222122	-0.149251	0.387065	0.4433	-1.71634	1.21908	-0.0132578	-0.578788	0.306106	-0.553763	-0.748606	-1.05975	0.0781714	-0.0391246	-0.607427	0.137759	-0.323492	-0.00958459	-0.0907052	-0.551835	0.96661	-0.112075	0.253468	0.676032	1.1172	0.582334	-0.920084	1.11761	-0.261	0.142574	1.07223	0.430043	2.10918	-0.302643	-0.983462	-0.0855461	-0.811777	0.522698
UNC0638.1	0.712401	1.11892	0.407254	0.159155	0.210518	-0.277424	-0.0699822	-0.216669	-0.634536	0.71	-0.0506904	-0.527402	-0.963977	0.371339	0.358443	-0.151383	0.528478	-0.250134	-0.243643	0.271513	-0.0791611	0.535831	0.114883	-0.494967	0.414981	0.0662413	0.109919	0.575162	0.0929088	-0.47422	-0.344998	0.571388	0.336192	0.560298	0.636953	0.993441	0.524466	-0.153134	1.1387	-0.187965	0.624717	0.712211	0.134858	2.05326	-0.152875	-1.37056	-0.431103	0.00408225	1.09878
UNC1215	-0.242271	1.12199	0.616898	0.0133534	0.362317	-0.394845	-1.52809	-0.717304	-0.806678	0.299836	0.421857	-0.704657	-0.652285	-0.172429	0.238032	-0.40861	0.761375	0.440493	0.0383378	0.662834	-0.610206	-0.230147	0.0239756	0.244357	1.07574	-1.55767	-0.232737	-1.28673	-0.99891	-0.10223	-1.01779	0.412959	0.0538331	0.0490363	-0.187169	0.201526	0.520926	-1.21388	0.95183	-0.0571992	-0.809227	0.752796	-0.696441	1.98768	-0.13381	-1.20946	0.0136742	-0.650032	1.18467
VNLG_124	-0.0190486	0.774691	0.141869	-0.658957	0.992232	-0.676148	-0.376894	-0.254369	-0.584272	0.161657	-0.154068	-0.697715	-0.71041	-1.10611	-0.128613	-0.144743	0.42817	0.0885879	0.204911	0.0421298	-0.0583824	0.196329	-0.557955	0.60503	0.489595	-0.565583	-0.822847	-0.167383	-0.435276	-0.190185	-0.834861	0.263502	-0.259332	0.412403	0.28066	0.520924	0.524151	-0.594188	0.536806	-0.310035	-0.0826768	0.618516	-0.151238	2.36408	-0.822146	-1.90758	-0.325581	-0.347523	1.21363
VX-11e	0.323452	0.210709	0.373033	1.51968	1.52987	0.908816	-0.396454	-0.660613	0.427877	1.34653	0.615908	-0.074517	0.956332	1.44276	-0.5491	-0.132726	0.143729	0.695305	-0.12599	1.15005	0.926404	1.64362	0.716826	0.674241	-0.0171164	1.21382	2.04651	0.654516	0.992015	0.0939151	-0.349684	0.789044	-0.949776	1.37368	0.995061	2.44143	0.613473	0.229014	-0.184745	0.264856	1.41974	-0.463278	0.930594	0.217885	0.864444	-0.897938	-0.797739	1.69199	1.40792
Vinblastine	0.812799	0.807952	0.679499	0.102038	2.13512	-0.0691707	-0.21924	-0.16524	0.426997	0.948304	0.284079	0.263299	0.419058	0.248613	-0.0723407	0.24176	1.16174	0.269665	0.596063	-0.335424	0.645191	0.846194	0.136511	1.1494	0.895001	0.0344055	0.969549	-0.456519	0.172121	0.0682894	-0.362587	0.793144	-0.00693974	1.0196	0.394747	0.997483	0.782553	-0.59261	0.651584	-0.0405925	-0.00374449	0.752795	0.638114	1.44502	0.414505	-0.604342	0.587342	-0.597161	1.7255
Vinblastine_md2	0.958793	1.91439	1.21591	2.19965	2.36146	1.61087	0.184453	0.70854	1.68306	2.80333	1.68385	1.52641	1.21605	0.929257	0.652458	1.35908	1.49554	1.27848	0.337569	0.213795	2.04344	2.49958	1.80567	1.03	1.07645	1.82608	2.24849	0.771469	0.6828	-0.376284	0.0532852	1.46557	0.405427	2.1131	2.13769	2.48514	1.9569	0.210679	0.99477	0.611022	-0.445559	1.14694	1.41779	1.49488	1.51658	-0.553725	1.31753	1.94087	0.26254
Vinorelbine	1.86954	-0.294978	1.31207	2.30495	2.76515	2.00016	-0.0448283	0.841389	2.50569	3.0871	2.25753	1.86607	1.28553	1.213	-0.238183	2.71234	-0.433801	1.53647	1.67413	0.637754	2.30933	3.47987	2.5877	2.39448	1.61764	2.92698	3.23006	1.63506	1.26583	1.05918	-0.0066821	1.49494	-1.21407	3.09412	2.45214	4.12858	3.09113	1.84094	-1.16361	0.842015	1.18534	-0.72441	1.32052	0.0760381	1.90758	-0.120917	-0.336131	2.96673	0.390139
Vinorelbine_md2	0.816987	1.17185	-0.116737	0.507414	1.83908	1.43713	0.15461	0.357222	0.50444	1.31636	0.375887	0.584277	0.917852	0.484353	-0.197042	1.08515	0.694182	-0.0534308	-0.24718	0.101385	1.36155	1.69155	1.29071	0.437939	0.704692	1.34475	1.2988	0.910953	0.495197	-0.326767	-0.410546	0.953838	-0.120372	1.43782	1.59474	1.84975	0.876693	-0.243514	0.617168	0.641463	0.611155	-0.390311	0.492919	1.12111	1.01459	-0.813614	0.492737	1.27226	-0.0878173
Vorinostat	0.604122	-0.0642779	0.860719	1.21865	1.54176	0.90841	-0.517774	-0.451313	0.746083	2.36578	1.45092	0.627846	0.487259	0.963334	-0.688041	1.33299	0.254531	0.652674	-0.259089	0.829698	1.35049	2.71419	1.77068	0.512406	1.19403	1.68195	1.55539	0.849774	0.497529	-0.283476	-0.436049	0.898274	-0.685314	2.11344	1.26373	2.77088	1.224	0.314486	-0.117054	0.319041	0.600907	-0.808294	0.438403	0.418086	1.0686	-0.987805	-0.0333849	1.85682	0.208216
Vorinostat_md2	0.0894744	0.103844	-0.31166	0.819953	-0.221425	0.0886135	-0.00789745	-0.826483	0.36617	1.27495	0.0109953	-0.530571	0.0800396	0.521466	-0.201173	0.0544133	0.0305644	-0.751136	-0.356009	0.136888	0.174322	0.630621	1.03265	-0.0418133	0.671208	-0.0263999	0.852076	-0.113001	0.0719851	-0.202588	-0.376031	0.0750169	-0.084922	0.398551	0.204344	0.643676	0.106981	-0.966595	0.557589	0.447522	-0.294159	-0.624783	-0.00483151	1.35532	0.94292	-0.667513	-0.353556	0.117545	-0.000505684
WZ3105	1.02298	-0.271886	0.55228	1.22737	1.04711	0.893113	-0.241431	-0.00668523	1.29261	2.49135	0.535456	0.0291955	0.988588	1.61767	0.0374924	0.814672	-0.666393	0.69406	0.202934	0.552878	1.21359	2.06008	1.27538	1.78158	1.55635	1.20736	1.6675	1.15552	0.944386	0.348369	-0.154345	0.891216	-0.565775	1.42707	0.85517	1.85975	0.935484	0.626115	-0.15186	0.700383	0.763728	-0.897324	0.852238	0.829558	1.21385	-0.950816	-0.290988	1.09001	0.734367
WZ3105_md2	1.20952	1.21776	0.324188	1.09069	1.54253	0.317481	0.659189	-0.621374	0.320162	1.52969	-0.0886521	0.0356911	0.459428	1.0705	0.342645	0.42733	0.594077	-0.557387	0.283367	1.25364	0.627895	1.31156	0.989047	0.535258	1.36264	0.769681	1.17405	0.567346	0.929419	0.0587161	0.114691	0.931836	0.864948	0.497066	1.25337	1.48729	1.17175	0.194219	1.80603	0.665683	1.05145	0.55936	0.764302	2.33749	1.15982	-0.269496	0.727846	1.33415	1.10662
XAV939	-0.445203	2.08776	1.14636	-0.957028	1.73373	-0.0674725	-0.24357	0.526707	0.180709	-1.7472	-0.351751	0.522623	0.236116	0.12959	1.07256	0.994432	1.12634	0.78369	0.495632	0.728186	0.924426	2.31802	0.258438	0.979045	0.926703	0.0102296	0.524827	0.888616	1.10204	0.433167	-0.472069	1.3815	0.0672524	-0.695657	0.876947	0.249507	0.522342	-0.0576824	1.92801	-0.353771	0.411788	1.66765	0.595066	2.12866	-0.396581	-1.06174	0.702734	0.0919543	2.03417
XAV939_md2	0.490439	1.24617	0.650393	-0.139854	1.60782	-0.0335876	-0.804236	0.279117	-0.309206	0.650254	-0.256737	-0.139854	-0.182416	0.333464	0.208273	0.471042	1.0889	0.23374	0.232145	0.296849	0.246069	1.1791	0.365448	0.508902	0.895001	-0.714178	0.549933	-0.519326	0.0786343	0.182664	-0.439711	0.183702	0.373011	0.502832	0.509403	0.823951	0.107642	-0.388991	1.29248	0.282366	-0.422063	0.610778	0.364207	1.52576	-0.0729914	-0.681467	-0.0835493	-0.202724	1.47003
XL-184	0.676719	1.35278	0.551338	-0.530232	1.4619	-1.23568	-1.06073	-0.562509	-1.19017	0.00565738	-0.153688	-0.453369	-0.558109	0.162325	-0.0266987	-0.271165	0.561179	0.0754565	-0.288873	-0.187284	-1.80739	0.573315	-0.249404	0.219052	0.575116	-0.722014	-0.38304	0.027909	0.236046	-0.282247	-0.607042	0.084739	-0.376273	0.164591	0.458847	0.489874	-0.256282	-1.19219	1.0026	-0.839814	-0.262837	0.554935	-0.124407	1.68541	-1.09627	-1.3376	-0.416407	-0.672134	0.768254
XL-880	0.943605	1.08488	0.43183	-0.0772286	0.820052	-1.33987	-0.185753	-0.513823	-0.937953	0.453581	0.0423464	-0.0427224	-0.650654	-0.802564	0.0399867	-0.210471	0.1362	0.140843	-0.38498	-0.708204	-1.05515	0.875183	-0.0398876	0.109881	0.428514	-1.27767	-0.328915	-0.644081	0.00826546	-0.772314	-0.685656	0.830731	-0.345043	0.410099	0.530784	0.697405	0.559318	-1.1123	0.60643	-0.520288	-0.538347	-0.0148666	-0.43945	1.24425	-0.392447	-1.19582	-0.20953	-1.61577	0.208069
XL-880_md2	0.0378294	0.431641	-0.134815	0.259686	0.663081	-0.185628	-1.08429	-0.0280464	0.171667	0.532116	-0.511982	-0.272395	-0.348719	-0.402586	-0.387448	0.259655	-0.390656	-0.24934	-1.0121	-0.649589	0.212537	0.933644	0.779203	-0.103813	0.311955	0.362981	0.575323	0.438113	-0.0967852	-0.546228	-1.41702	0.38963	-0.590171	0.755671	0.425393	1.06919	0.116586	-0.726042	0.0563961	-0.809722	-0.202646	-0.124686	-0.306723	0.80974	0.121424	-1.63021	-0.657417	-0.130626	-0.842839
XMD13-2	-0.210414	-0.519089	-0.802349	-0.0758396	0.529617	-0.342988	-0.351941	-0.963415	-0.262323	0.246382	-0.340804	-0.763359	-0.642275	0.539749	-0.665293	-1.15722	-0.730945	-1.17666	-1.09508	-0.694765	0.288076	0.12333	-0.242863	-0.160607	-0.346724	-0.728868	-0.243524	-0.620181	-0.357023	-1.0903	-0.941024	-0.356095	-0.636165	0.0458932	-0.696096	-0.148416	-0.163406	-0.622389	-0.346055	0.0436218	-0.401715	-1.19891	-0.668456	0.875449	0.434545	-1.26651	-1.42298	-0.656767	-1.6068
XMD15-27	0.250291	0.464129	0.191327	-0.51269	0.740673	-1.36626	-0.415117	-0.364341	-0.824439	-0.059177	-0.229547	-0.0664281	-0.924941	-0.88165	-0.488806	-0.0864238	0.0451881	-0.807336	-0.686843	-0.0383321	-0.894957	0.776369	0.11744	0.0923818	0.57373	-0.49198	0.467495	-0.303989	-0.12859	-0.418214	-0.846674	0.100036	-0.605683	0.20649	0.56939	0.872395	0.206063	-0.705242	0.848318	-0.629782	-0.52017	0.256374	-0.532306	1.5295	-1.37969	-1.78283	-0.258982	-0.739855	0.13714
XMD8-92	-0.864941	0.414913	-0.174601	-0.862347	0.0238295	-0.831024	-1.40809	-1.08345	-1.48813	-0.593725	-0.397051	-0.990228	-1.10252	-1.10449	-0.813249	-0.419468	-0.189975	-0.47525	-0.318912	-0.725808	-0.915822	-0.00862711	-0.774486	-0.206081	-0.0104112	-0.829224	-0.566733	-0.332511	-0.509032	-0.961576	-1.69327	-0.528206	-1.28414	-0.251768	-0.213902	0.120605	-0.203795	-1.11958	0.255169	-1.44677	-0.472653	-0.548251	-0.925736	0.371574	-1.93809	-2.61549	-0.948642	-0.503434	-0.0113856
Y-39983	0.239566	0.592666	0.0335514	0.0548046	0.325945	0.0118746	-0.643686	-0.34741	-0.768898	0.665522	-0.274481	-0.41048	-0.321972	-0.418259	-0.467208	0.0950733	-0.142552	0.128761	-0.56221	-0.696328	-0.163523	0.717578	-0.0585165	0.282288	0.118578	-0.469669	-0.558162	0.0344895	-0.0277873	-0.667119	-0.657979	0.0716642	-0.225723	0.579127	0.523906	0.678	0.327137	-0.76258	0.550344	-0.636219	-0.671407	-0.117123	-0.376811	1.21006	-0.169789	-1.56428	-0.460742	-0.989093	-0.951564
YK4-279	0.526803	0.111714	0.929231	1.58662	2.4252	1.23928	-0.0602923	0.413311	0.950833	2.13779	1.36456	0.964866	0.644875	1.28362	-0.152665	1.62404	0.517255	1.05478	0.433042	0.0389523	1.95692	3.22774	1.8912	1.18612	1.19406	1.9208	1.93265	0.942517	0.580788	0.142295	-0.0422039	1.29155	-0.480031	2.07946	1.66666	2.92247	0.9864	0.588869	-0.635029	0.712907	-0.00191974	-0.140634	0.901345	0.602769	1.5436	-0.284975	-0.263114	1.518	0.163754
YK4-279_md2	0.158403	0.86486	0.0765357	-1.71538	0.548014	-0.57685	-0.914772	-0.673661	-0.90013	-0.4649	-0.354673	-0.516161	-0.390849	-0.67061	-0.431992	-0.277911	0.0955098	-0.455571	-0.699962	-1.13808	-0.609938	0.63446	0.261795	-0.182556	-0.101894	-0.65888	0.338648	-0.428078	-0.30448	-1.13956	-1.0722	0.552485	-0.865242	-0.048426	-0.0750305	0.324996	-0.125256	-1.35693	0.310021	-0.427943	-1.27126	0.240863	0.0320705	0.831239	-0.0873792	-1.35743	-0.500311	-1.0394	0.13277
YM155	-0.414095	-0.82501	-0.0129153	-0.0236312	0.518079	-0.393146	-0.666494	-0.750728	-0.504811	0.373499	-0.662442	-0.665234	-0.568793	-0.843158	-0.961863	-0.502912	-0.380079	-0.694287	-0.634874	-1.04468	-0.0303762	0.517845	-0.167377	-0.307414	-0.342552	-0.448787	0.0551018	-0.838604	-0.605703	-0.796553	-1.13068	-0.627539	-1.24634	0.187813	0.178337	0.241901	-4.8265e-05	-0.848852	-0.89821	-0.245553	-1.23033	-0.928143	-0.175718	-0.192423	0.0289649	-1.2909	-0.774443	-0.14709	-0.509512
YM201636	1.73525	1.60752	2.02186	2.99529	2.53546	2.46039	1.27326	0.419784	1.85224	2.95516	2.55153	1.90893	2.00828	2.06287	1.35072	2.83512	3.00543	2.09699	1.77824	2.00858	2.75241	3.01293	3.08357	2.13503	2.58523	2.68409	2.2842	2.07673	1.5627	1.31231	0.624577	-0.460133	1.60536	3.07911	3.68895	3.41707	3.73561	2.33118	1.20522	2.23399	2.79135	1.39314	2.00666	2.20681	2.25219	1.02528	2.32496	2.78475	2.337
YM201636_md2	0.655022	0.5366	0.379501	1.6939	1.04859	0.957401	-0.232801	-0.578908	1.27666	2.4226	0.738407	0.926323	0.730668	1.19321	-0.296334	0.942865	0.939529	0.653776	0.733522	1.14092	1.88789	1.64275	1.54539	1.13187	1.21151	1.60876	1.78985	0.980274	0.382451	0.738685	-0.124145	0.424087	-0.240173	1.71395	0.731485	2.17012	1.04847	0.604465	0.281889	1.02221	0.661441	-0.201931	0.449546	0.749447	1.43678	-0.218351	0.204148	1.7941	0.643545
ZG-10	0.340921	0.697859	0.115498	0.321874	0.326569	0.43808	-0.598993	-0.00399306	0.105785	0.847785	-0.182826	-0.172212	-0.268899	-0.134561	-0.314105	0.40088	0.48872	-0.292352	-0.439931	-0.578867	0.254632	0.997913	0.251011	0.261973	-0.122908	0.0500492	0.182507	0.347021	-0.191106	-0.563097	-0.990437	0.358191	-0.70232	0.981799	0.696245	1.16762	0.209658	-0.877572	0.536072	-0.183707	-0.185533	0.00712762	0.168929	0.866322	0.732461	-1.57652	-0.407448	0.249231	0.329901
ZM-447439	1.26446	-0.375169	0.920898	1.68164	1.64864	1.19184	0.0332287	0.13916	1.09616	2.1629	1.67914	1.08637	0.596975	0.866096	-0.707148	1.2906	-0.455223	1.45767	0.589733	0.204463	1.33481	1.90374	2.11477	1.2532	1.14702	1.7728	2.01648	1.04771	0.662741	0.185293	-0.322712	0.877122	-1.65835	2.10741	1.73143	2.43554	2.21059	0.817632	-1.68343	0.79308	0.699501	-1.04063	0.906175	-0.201034	1.90303	-0.564899	-0.24362	1.55379	0.301078
ZSTK474	-0.107687	0.772109	0.145188	0.0084012	0.761758	0.372911	-0.00186575	0.114044	0.217211	0.827571	-0.0197804	-0.334247	0.177669	0.369835	-1.16857	0.456365	0.220715	-0.308204	-0.13119	0.0349512	0.501971	1.14788	0.354842	0.361813	0.525172	0.358285	0.614114	0.268696	0.375863	-0.454299	-0.607852	1.02299	-0.0135902	0.682015	0.56682	1.06063	0.462974	0.178347	0.717112	0.0913143	0.131395	-0.510968	-0.308548	1.24029	0.747885	-1.15808	-0.244828	0.725654	-0.249259
Zibotentan_ZD4054	0.42512	0.849761	0.211149	-0.239193	0.38832	-0.64148	-0.606347	-0.279989	-1.18374	0.0371258	-0.13259	-0.317978	-1.18708	-0.568966	-0.16099	-0.0646763	-0.0876532	-0.134386	-0.355901	0.0251823	-0.27485	0.379043	-0.203974	0.244391	0.6701	-0.79329	-0.786388	-0.0962412	-0.181003	-0.072438	-1.26384	0.326885	-0.549452	0.295176	0.183282	0.395425	0.287539	-0.579325	0.558829	-0.824429	-0.108816	0.0986274	-0.121138	1.66705	-0.557586	-1.80527	-0.538702	-0.259757	0.801818
_5Z_-7-Oxozeaenol	0.855804	2.83352	1.50777	1.45463	1.62177	0.521355	0.394037	0.00456337	0.463668	2.16144	1.34108	0.573523	0.727403	0.997817	1.32448	-0.675778	2.15613	0.901672	0.838057	1.12852	0.816329	-1.53158	-0.710437	0.854378	1.90994	0.30243	0.712371	0.883719	0.947477	0.443062	0.0441699	1.26297	0.752717	1.4629	1.4053	1.96853	1.59644	0.259196	1.70133	0.893797	0.994207	1.76896	1.15569	2.75233	1.15629	-0.293285	0.676961	0.465299	2.40567
_5Z_-7-Oxozeaenol_md2	0.355877	0.513597	0.535466	0.998083	1.62227	0.134999	-0.514858	-0.291562	0.409437	1.26916	0.327548	0.405804	0.618411	1.06311	-0.284387	-0.0929855	0.875639	0.33228	0.0861334	0.316864	1.12114	1.59042	0.145518	0.7209	-0.538892	0.704792	1.65561	0.152274	0.122161	0.0861259	-0.229315	0.879851	-0.356569	1.31063	0.945918	2.12206	0.61404	0.178818	0.739694	0.521817	-0.0628999	-0.0884232	0.909643	1.41606	0.598647	-0.756322	0.178631	0.158375	1.51493
piperlongumine	1.2317	2.1145	1.46213	0.832916	1.14837	-0.109359	0.0593841	0.0526515	-0.160212	1.63514	0.623057	0.250315	0.136152	0.585695	0.661331	0.0523211	1.49328	0.484002	-0.0412236	-0.0600954	0.342279	0.936405	0.466617	0.993541	1.15517	-0.863342	-0.240837	0.0959106	0.434247	-0.117879	0.031684	1.0322	0.470661	1.33662	0.592602	1.25033	0.906602	-0.395527	1.52764	0.513984	-0.663155	1.73496	0.873459	1.98413	0.676262	-0.77508	0.787492	-1.44495	1.66338
piperlongumine_md2	0.0611026	1.82563	1.09352	0.891547	1.24461	0.355556	0.384265	-0.0393611	0.912853	1.31101	1.33687	0.302845	0.151781	0.574365	0.568524	0.873079	1.22352	0.825871	0.617085	0.751114	0.820032	1.50766	0.950303	0.846572	0.765689	0.273462	0.917743	-0.528712	-0.333613	0.381529	-0.366861	-0.0648228	0.141986	1.16667	1.57447	1.47861	1.63937	0.765494	1.00184	0.398262	-0.33948	0.914868	0.935515	1.79753	0.553736	-0.554401	0.813445	0.511321	1.98305
rTRAIL	-1.01675	0.852875	0.587957	0.279824	0.669498	-0.244131	-0.0573537	-0.549915	0.128455	0.847479	-0.0343171	0.0106594	0.0622696	0.615314	0.012101	0.132032	1.24958	0.0915786	0.00446879	-0.263586	0.036518	0.444315	0.874795	0.181143	0.532145	0.184771	0.989792	-0.123123	-0.398457	-0.371907	-0.715955	-1.0019	0.0489339	0.690314	0.308518	0.962386	-0.203834	-0.608673	1.0512	0.335956	-0.218782	0.243208	0.0785805	1.36475	0.151769	-0.793876	0.608021	0.319494	1.27724
[truncated: 228 more columns]

## Sheet: NCM
	17-AAG	5-Fluorouracil	5-Fluorouracil_md2	ABT-263	ABT-869	AC220	AG-014699	AG-014699_md2	AICAR	AICAR_md2	AKTinhibitorVIII	AKTinhibitorVIII_md2	AMG-706	AP-24534	AR-42	AS605240	AS605240_md2	AT-7519	AT-7519_md2	ATRA	AUY922	AUY922_md2	AV-951	AZD6244	AZD6244.1	AZD6244.1_md2	AZD6244_md2	AZD6482	AZD6482.1	AZD6482.1_md2	AZD6482_md2	AZD7762	AZD8055	Afatinib	Afatinib_md2	Afatinib_rescreen_	Afatinib_rescreen__md2	Axitinib	BAY61-3606	BMN-673	BMN-673_md2	BMS-345541	BMS-536924	BMS-536924_md2	BMS-708163	BMS-708163.1	BMS-708163_md2	BMS-754807	BX-795
17-AAG	-7.55159	0.583963	0.270755	0.209785	-1.21828	-0.403396	0.580227	-0.482641	-0.283239	1.56587	-0.837653	-0.880448	-0.992594	-0.0978242	-0.0620642	-0.057038	-0.677263	0.671555	-0.211278	-0.444985	0.424386	-0.888619	-0.889746	0.854543	0.0484675	-0.180628	-0.00991102	0.203772	0.0878297	0.108574	-0.0329969	0.473837	-0.599169	0.621679	0.00474805	0.749872	0.475913	-0.274789	-1.2806	0.58504	-0.150707	-0.279303	-0.381054	-0.318888	1.07075	-0.812601	0.184488	-0.97198	1.30626
5-Fluorouracil	0.583963	-6.76064	1.89486	0.906627	0.118323	-0.186668	1.50716	0.504027	-0.892733	1.42241	1.16425	-0.272475	-0.385144	0.741949	-0.137195	-0.390213	-0.429754	-2.54273	-0.47791	0.556922	2.11466	0.475635	-0.173749	1.79384	0.917444	1.40374	1.07233	2.19375	1.7702	1.17847	0.461936	1.08927	0.807955	-0.60908	1.01779	0.700135	1.35951	-0.0811723	-0.82153	2.20641	0.277405	-1.48187	0.426104	0.672387	2.46322	0.163753	1.67818	0.752954	2.5864
5-Fluorouracil_md2	0.270755	1.89486	-5.4004	1.01903	-1.21632	-0.129192	0.683919	0.352527	0.436175	1.66939	-0.341664	-0.198546	-0.642839	-0.403137	-0.610428	1.10099	-0.387804	1.09711	-0.850364	-0.340481	2.1048	-0.0914301	-0.428045	1.29472	0.956067	0.693663	0.457597	0.92221	0.990865	0.834881	1.21837	0.945313	0.471682	1.28126	0.334203	1.06421	0.924032	0.178016	-0.229055	0.691678	0.727402	-0.843926	-0.685618	-0.357635	2.40475	-1.00815	0.791089	0.0919582	2.2905
ABT-263	0.209785	0.906627	1.01903	-6.31755	-0.492119	0.1718	-0.00997092	0.458715	0.566717	1.2403	0.569221	-0.0385932	-0.514916	0.713311	-0.223083	0.926153	-0.013568	0.683926	0.470355	-0.879127	1.23185	0.207249	-0.442724	2.01028	1.72199	0.815918	1.3201	1.31958	0.282202	0.923185	1.01301	1.13711	0.222287	1.58449	-0.0931555	0.90003	0.603332	0.14655	-0.458707	1.49016	0.844674	-0.0941377	-0.249615	0.158039	0.492048	-0.394186	-0.123296	0.468501	1.66552
ABT-869	-1.21828	0.118323	-1.21632	-0.492119	-6.27461	-1.64804	-0.352096	-1.17871	-0.300651	0.00726684	-1.23267	-0.587036	-2.07407	-1.68659	-0.758496	-0.271191	-1.22276	0.0232378	-0.983079	-1.21358	0.686345	-0.528536	-2.34439	-0.0602206	-0.204544	-0.382691	-0.732971	-0.487126	-0.330508	-0.806586	-0.0538423	-0.49207	-1.08272	0.35796	-0.16089	0.309259	0.0350248	-1.3412	-1.22512	0.0248709	-0.252696	-0.983662	-0.909373	-0.950798	0.815608	-2.03582	-0.750504	-0.619219	1.02496
AC220	-0.403396	-0.186668	-0.129192	0.1718	-1.64804	-4.98916	0.449486	-0.698568	-0.272998	0.995429	-0.541755	-1.53288	-1.60614	-0.87425	-0.849298	-0.0954899	-0.941494	-0.425624	-0.440085	-0.281349	1.15453	-0.214405	-1.64804	0.966824	0.827679	0.571774	0.49258	0.740085	0.615215	0.450297	0.0983348	-0.316148	-0.122592	0.115509	0.306951	0.604944	0.648074	-2.35234	-1.17985	0.496454	-0.186948	-0.773538	0.164883	-0.492984	1.33893	-0.979105	0.347146	0.182783	1.19285
AG-014699	0.580227	1.50716	0.683919	-0.00997092	-0.352096	0.449486	-7.90629	0.462649	1.273	0.500796	0.730226	0.501222	-0.115528	0.670514	0.0993534	0.878708	-0.0808081	1.63641	0.833584	-0.150176	-0.411352	-0.244874	-0.116545	1.70485	1.337	0.0828912	0.427043	0.264521	-0.445887	0.937683	0.641114	0.324646	1.03939	1.94453	-0.286664	1.29782	0.130629	0.866035	-0.881925	0.769297	-0.104045	0.705795	0.60385	-0.495563	0.437363	-0.322262	-0.796087	0.127566	-0.857507
AG-014699_md2	-0.482641	0.504027	0.352527	0.458715	-1.17871	-0.698568	0.462649	-6.68933	0.0795077	1.14683	-0.639132	-0.57221	-0.951027	-1.12885	-0.613645	0.128443	-0.613584	0.179602	-0.553049	-0.93625	0.813067	-0.369969	-1.2638	0.479156	0.0697728	-0.0247726	0.33206	0.639344	0.386176	-0.729208	0.224314	0.408318	-1.2821	0.814644	0.287085	0.56366	0.559537	-1.12716	-0.805097	0.174935	0.0717767	-0.682869	0.328674	-0.126894	1.19834	-0.895547	0.409418	-0.0807758	1.39837
AICAR	-0.283239	-0.892733	0.436175	0.566717	-0.300651	-0.272998	1.273	0.0795077	-6.15358	1.77289	-0.153961	-0.839352	-0.738724	0.302947	0.259412	0.173181	-0.695566	-1.299	-0.528431	-0.239321	1.64968	-0.408134	-0.478019	1.06036	0.90434	0.294452	0.263588	0.97561	1.13906	0.493472	0.555863	0.547178	-0.0153458	-0.595781	-0.410296	0.297008	0.104892	-0.2625	-0.970053	1.15855	-0.309646	-0.871673	0.389583	-0.129902	2.46711	-0.660546	0.647289	0.234303	2.36018
AICAR_md2	1.56587	1.42241	1.66939	1.2403	0.00726684	0.995429	0.500796	1.14683	1.77289	-4.71172	1.11255	1.61319	0.388066	0.559773	0.655254	1.46741	0.772867	1.8804	0.75349	0.419869	-0.123821	1.04004	0.373962	1.80629	1.23813	1.3879	1.00316	1.6298	0.886636	1.90598	1.21435	1.02193	1.68507	1.67196	1.32636	1.46638	1.85792	1.68953	0.0464724	2.05659	1.52969	1.01316	0.976674	0.978375	0.510976	0.605611	1.33244	0.64447	-0.0180085
AKTinhibitorVIII	-0.837653	1.16425	-0.341664	0.569221	-1.23267	-0.541755	0.730226	-0.639132	-0.153961	1.11255	-4.65415	0.0528885	-0.866882	-0.315642	-0.172662	0.0941813	-0.169194	0.571129	-0.858136	-0.956286	0.825111	-0.155111	-1.01549	0.407756	0.0604749	-0.0909886	0.146043	0.455731	1.10206	-0.338698	0.486145	0.284324	-0.539123	0.79531	0.0262024	0.484776	0.328349	-0.275539	-0.567744	0.352445	1.10565	-0.238715	-0.354432	-0.379995	1.54614	-1.32398	0.52253	-0.378108	2.05789
AKTinhibitorVIII_md2	-0.880448	-0.272475	-0.198546	-0.0385932	-0.587036	-1.53288	0.501222	-0.57221	-0.839352	1.61319	0.0528885	-7.09635	-0.895775	0.0107758	-0.288959	0.292047	-0.825057	-0.0503758	-0.85871	-0.550481	0.528413	-0.890264	-0.699499	0.720469	0.209689	0.429522	0.0350064	0.729942	0.439279	0.520019	-0.154657	0.0160899	-0.215654	-0.79961	0.144363	0.0935682	0.466073	-1.04031	-1.1676	0.255761	-0.16909	-1.19252	-0.587259	-0.288788	1.15179	-0.425933	0.518125	-1.15752	1.26121
AMG-706	-0.992594	-0.385144	-0.642839	-0.514916	-2.07407	-1.60614	-0.115528	-0.951027	-0.738724	0.388066	-0.866882	-0.895775	-6.6131	-1.65474	-1.10153	-0.596343	-1.3435	-0.226544	-1.03515	-0.889257	0.0918977	-0.692331	-3.19453	0.218096	0.15162	-0.443792	-0.509527	-0.258386	-0.276158	-1.1103	-0.436618	-0.533338	-0.989191	0.0254675	-0.403529	0.341729	-0.309478	-1.26435	-1.49247	-0.35732	-0.364351	-1.0196	-0.512685	-1.32866	0.753358	-1.35649	-0.525244	-0.716401	0.63629
AP-24534	-0.0978242	0.741949	-0.403137	0.713311	-1.68659	-0.87425	0.670514	-1.12885	0.302947	0.559773	-0.315642	0.0107758	-1.65474	-4.41293	-0.381244	0.735187	-0.278502	0.517996	-0.194091	-0.404857	0.319863	0.0912006	-1.90172	1.40493	1.23946	0.336195	0.448979	0.840592	0.630339	0.643585	0.2348	0.269623	-0.0799648	1.06669	0.470718	1.40713	0.830218	-0.673581	-0.977568	0.357199	0.400561	-0.209282	0.221563	-0.339062	1.39523	-0.670159	0.553192	0.129605	1.50756
AR-42	-0.0620642	-0.137195	-0.610428	-0.223083	-0.758496	-0.849298	0.0993534	-0.613645	0.259412	0.655254	-0.172662	-0.288959	-1.10153	-0.381244	-4.88576	0.339004	-0.467387	0.571376	-0.338674	-0.462219	-0.289167	-0.264667	-1.03033	1.39792	0.922724	0.438347	0.365441	1.31823	0.835753	-0.0250292	-0.392971	0.0425619	-0.0661765	0.459029	0.22573	0.429787	0.75348	-0.638633	-1.20476	-0.109228	-0.561344	-0.994144	-0.196548	-0.604783	0.360389	-0.31239	0.62997	-0.409304	0.218901
AS605240	-0.057038	-0.390213	1.10099	0.926153	-0.271191	-0.0954899	0.878708	0.128443	0.173181	1.46741	0.0941813	0.292047	-0.596343	0.735187	0.339004	-6.0093	0.72291	0.877008	-0.296762	0.286451	1.94151	0.242404	-0.0242183	0.0280795	-1.0321	0.383444	0.00605518	0.788784	1.03279	0.227632	0.896062	0.815878	0.404477	0.640251	0.701389	0.534642	1.11132	-0.0224032	-0.0550415	2.15555	0.191986	-0.159897	-0.112184	0.0349398	1.84494	-0.762978	0.909038	-0.203664	2.54512
AS605240_md2	-0.677263	-0.429754	-0.387804	-0.013568	-1.22276	-0.941494	-0.0808081	-0.613584	-0.695566	0.772867	-0.169194	-0.825057	-1.3435	-0.278502	-0.467387	0.72291	-6.72661	-0.356749	-0.602879	-0.829011	0.555487	-0.40136	-1.09177	-0.132363	-0.38459	-0.698489	-0.974942	-0.364241	-0.104681	-0.329281	0.245839	-0.184001	-0.938528	-0.10764	-0.284221	0.209549	-0.064067	-0.817369	-1.49921	0.632533	0.028778	-0.621192	-1.09454	-0.819192	0.755543	-1.24026	-0.521536	-0.733512	1.24823
AT-7519	0.671555	-2.54273	1.09711	0.683926	0.0232378	-0.425624	1.63641	0.179602	-1.299	1.8804	0.571129	-0.0503758	-0.226544	0.517996	0.571376	0.877008	-0.356749	-7.0181	1.68813	0.959627	0.83018	0.192704	-0.323546	2.34785	1.7545	1.56318	1.61613	2.17477	1.4322	1.40657	0.607307	1.17991	0.462752	-0.132824	0.844916	1.24584	1.20202	-0.569015	-1.10787	1.58506	0.30632	-1.78291	0.463003	0.408217	2.0303	0.381243	1.47413	0.440687	2.44102
AT-7519_md2	-0.211278	-0.47791	-0.850364	0.470355	-0.983079	-0.440085	0.833584	-0.553049	-0.528431	0.75349	-0.858136	-0.85871	-1.03515	-0.194091	-0.338674	-0.296762	-0.602879	1.68813	-7.35453	-0.366984	0.859261	-0.489126	-0.654547	0.799504	-0.0740466	0.048074	-0.425428	0.13121	0.35288	0.241053	-0.0432259	0.20357	-0.0558019	0.0221211	-0.241459	0.0969532	0.112017	0.478373	-0.834683	0.678675	0.282982	-0.285479	-0.66348	-0.653618	1.38318	-1.40976	-0.134449	-0.22389	1.73026
ATRA	-0.444985	0.556922	-0.340481	-0.879127	-1.21358	-0.281349	-0.150176	-0.93625	-0.239321	0.419869	-0.956286	-0.550481	-0.889257	-0.404857	-0.462219	0.286451	-0.829011	0.959627	-0.366984	-6.45272	0.918139	-0.462988	-1.10475	0.54698	-0.0583061	-0.252484	-0.271965	-0.0198841	-0.346875	0.0263525	0.423271	-0.178766	-0.167946	0.0594324	-0.426385	0.0147388	-0.0543309	-0.705957	-1.38545	0.331308	0.0314289	-0.744182	-0.521852	-0.642821	0.0912718	-1.14982	-0.268565	-0.980989	1.58987
AUY922	0.424386	2.11466	2.1048	1.23185	0.686345	1.15453	-0.411352	0.813067	1.64968	-0.123821	0.825111	0.528413	0.0918977	0.319863	-0.289167	1.94151	0.555487	0.83018	0.859261	0.918139	-4.62985	0.855477	0.28392	2.25578	2.10708	1.37135	1.24095	1.93683	1.17348	0.576351	0.871291	1.31618	0.372366	2.36359	1.0117	1.64429	1.55369	0.768356	-0.421342	1.71073	0.629147	1.53711	1.72862	-0.01631	0.445303	0.661472	1.22534	1.23967	-0.181187
AUY922_md2	-0.888619	0.475635	-0.0914301	0.207249	-0.528536	-0.214405	-0.244874	-0.369969	-0.408134	1.04004	-0.155111	-0.890264	-0.692331	0.0912006	-0.264667	0.242404	-0.40136	0.192704	-0.489126	-0.462988	0.855477	-7.47091	-0.644223	0.67323	0.511561	0.412384	0.530858	0.507892	0.875584	0.225516	-0.292382	0.1101	-0.0284809	0.594431	0.14821	0.50997	0.194737	-0.36973	-1.34819	0.437637	-0.912135	-0.20896	-0.721679	-0.262915	1.11592	-1.04294	0.152225	-0.801788	0.538897
AV-951	-0.889746	-0.173749	-0.428045	-0.442724	-2.34439	-1.64804	-0.116545	-1.2638	-0.478019	0.373962	-1.01549	-0.699499	-3.19453	-1.90172	-1.03033	-0.0242183	-1.09177	-0.323546	-0.654547	-1.10475	0.28392	-0.644223	-6.27461	0.361979	0.442789	-0.316707	-0.369654	-0.0840457	-0.0708226	-0.490285	-0.443914	-0.589725	-0.841731	0.300511	-0.226053	0.24726	-0.178737	-1.90351	-1.22512	0.0949961	-0.403538	-0.809172	-0.553412	-0.816606	0.364405	-1.13612	-0.555789	-0.168015	0.538176
AZD6244	0.854543	1.79384	1.29472	2.01028	-0.0602206	0.966824	1.70485	0.479156	1.06036	1.80629	0.407756	0.720469	0.218096	1.40493	1.39792	0.0280795	-0.132363	2.34785	0.799504	0.54698	2.25578	0.67323	0.361979	-6.88503	-2.1275	-0.0268872	0.724925	-0.394686	0.858338	0.645317	1.49516	1.61507	0.469922	2.02944	1.54406	1.31465	1.6374	1.06443	-0.0272383	2.48831	0.776531	1.41202	0.813187	0.165029	2.43317	-0.567802	0.919425	0.640506	3.23783
AZD6244.1	0.0484675	0.917444	0.956067	1.72199	-0.204544	0.827679	1.337	0.0697728	0.90434	1.23813	0.0604749	0.209689	0.15162	1.23946	0.922724	-1.0321	-0.38459	1.7545	-0.0740466	-0.0583061	2.10708	0.511561	0.442789	-2.1275	-5.45688	0.209866	-0.261187	0.120448	0.942815	0.0627604	1.79378	1.15876	0.187905	1.24676	0.879407	0.0668197	1.88427	0.638624	-0.272277	2.46509	0.782304	0.750725	0.100855	0.261466	2.11079	-0.67091	0.827911	0.0333662	3.01384
AZD6244.1_md2	-0.180628	1.40374	0.693663	0.815918	-0.382691	0.571774	0.0828912	-0.0247726	0.294452	1.3879	-0.0909886	0.429522	-0.443792	0.336195	0.438347	0.383444	-0.698489	1.56318	0.048074	-0.252484	1.37135	0.412384	-0.316707	-0.0268872	0.209866	-5.95222	-1.4587	-0.870394	0.102595	-0.0684441	0.784626	0.325336	-0.210236	1.6453	0.115454	1.01303	0.320196	0.251766	-0.339667	1.83401	0.41843	1.29973	0.814315	-0.228951	1.67514	-0.997821	-0.0502952	0.47728	2.221
AZD6244_md2	-0.00991102	1.07233	0.457597	1.3201	-0.732971	0.49258	0.427043	0.33206	0.263588	1.00316	0.146043	0.0350064	-0.509527	0.448979	0.365441	0.00605518	-0.974942	1.61613	-0.425428	-0.271965	1.24095	0.530858	-0.369654	0.724925	-0.261187	-1.4587	-5.50422	-0.895552	0.321949	-0.135153	1.36239	0.796236	-0.184159	1.99072	0.0651961	1.3521	0.655789	0.338492	-0.217022	2.13235	0.0577691	0.874279	0.363398	-0.0959592	1.81677	-1.45795	-0.588992	0.311142	2.69441
AZD6482	0.203772	2.19375	0.92221	1.31958	-0.487126	0.740085	0.264521	0.639344	0.97561	1.6298	0.455731	0.729942	-0.258386	0.840592	1.31823	0.788784	-0.364241	2.17477	0.13121	-0.0198841	1.93683	0.507892	-0.0840457	-0.394686	0.120448	-0.870394	-0.895552	-5.14938	-1.44964	-0.0464234	2.0195	1.04064	-0.143869	2.38032	0.320207	1.13282	0.806498	0.911064	-0.165841	2.56674	0.766224	0.85964	0.297047	0.416228	2.00729	-1.27254	-0.363832	0.723049	3.08132
AZD6482.1	0.0878297	1.7702	0.990865	0.282202	-0.330508	0.615215	-0.445887	0.386176	1.13906	0.886636	1.10206	0.439279	-0.276158	0.630339	0.835753	1.03279	-0.104681	1.4322	0.35288	-0.346875	1.17348	0.875584	-0.0708226	0.858338	0.942815	0.102595	0.321949	-1.44964	-4.97263	1.21667	0.957075	1.3819	0.692616	2.29155	0.212612	1.36299	0.622401	0.890302	-0.428012	2.41002	0.946107	0.992551	0.509482	0.101197	0.901901	-0.873603	-0.274562	0.594629	1.62204
AZD6482.1_md2	0.108574	1.17847	0.834881	0.923185	-0.806586	0.450297	0.937683	-0.729208	0.493472	1.90598	-0.338698	0.520019	-1.1103	0.643585	-0.0250292	0.227632	-0.329281	1.40657	0.241053	0.0263525	0.576351	0.225516	-0.490285	0.645317	0.0627604	-0.0684441	-0.135153	-0.0464234	1.21667	-4.46329	0.470639	0.385842	-0.923289	1.09199	0.769967	1.34963	0.780725	0.217704	-0.668528	0.954947	1.12712	0.842855	0.887238	-0.35405	1.65883	-0.728248	0.170861	0.200837	1.91587
AZD6482_md2	-0.0329969	0.461936	1.21837	1.01301	-0.0538423	0.0983348	0.641114	0.224314	0.555863	1.21435	0.486145	-0.154657	-0.436618	0.2348	-0.392971	0.896062	0.245839	0.607307	-0.0432259	0.423271	0.871291	-0.292382	-0.443914	1.49516	1.79378	0.784626	1.36239	2.0195	0.957075	0.470639	-6.42734	0.356936	0.460376	1.23223	0.770683	1.13327	1.24025	-0.182415	-0.463038	0.748072	0.132371	-0.0106735	0.673308	0.275129	1.18768	-0.216578	1.22404	1.00674	1.32631
AZD7762	0.473837	1.08927	0.945313	1.13711	-0.49207	-0.316148	0.324646	0.408318	0.547178	1.02193	0.284324	0.0160899	-0.533338	0.269623	0.0425619	0.815878	-0.184001	1.17991	0.20357	-0.178766	1.31618	0.1101	-0.589725	1.61507	1.15876	0.325336	0.796236	1.04064	1.3819	0.385842	0.356936	-7.75051	0.17746	1.35112	0.823274	1.19051	0.713618	-0.259353	-0.541519	1.39128	0.450254	0.364043	0.464937	0.00196351	1.88532	-0.460966	1.09852	0.424017	1.66
AZD8055	-0.599169	0.807955	0.471682	0.222287	-1.08272	-0.122592	1.03939	-1.2821	-0.0153458	1.68507	-0.539123	-0.215654	-0.989191	-0.0799648	-0.0661765	0.404477	-0.938528	0.462752	-0.0558019	-0.167946	0.372366	-0.0284809	-0.841731	0.469922	0.187905	-0.210236	-0.184159	-0.143869	0.692616	-0.923289	0.460376	0.17746	-5.45801	0.660681	0.272636	0.79509	0.385569	-0.901347	-0.960843	0.879686	0.388083	-0.145789	0.411643	-0.739082	1.26565	-0.67644	0.356964	0.179674	1.5109
Afatinib	0.621679	-0.60908	1.28126	1.58449	0.35796	0.115509	1.94453	0.814644	-0.595781	1.67196	0.79531	-0.79961	0.0254675	1.06669	0.459029	0.640251	-0.10764	-0.132824	0.0221211	0.0594324	2.36359	0.594431	0.300511	2.02944	1.24676	1.6453	1.99072	2.38032	2.29155	1.09199	1.23223	1.35112	0.660681	-5.85461	1.754	-1.22675	1.46791	0.0149755	-0.107603	2.35515	0.251634	-0.29258	-0.0892709	0.737405	2.5409	0.0254637	1.76255	0.466454	3.11887
Afatinib_md2	0.00474805	1.01779	0.334203	-0.0931555	-0.16089	0.306951	-0.286664	0.287085	-0.410296	1.32636	0.0262024	0.144363	-0.403529	0.470718	0.22573	0.701389	-0.284221	0.844916	-0.241459	-0.426385	1.0117	0.14821	-0.226053	1.54406	0.879407	0.115454	0.0651961	0.320207	0.212612	0.769967	0.770683	0.823274	0.272636	1.754	-5.84964	0.588919	-2.46592	0.425993	-0.6624	0.762638	0.532861	0.241762	0.136051	-0.219533	1.03852	-0.614348	-0.494267	0.19002	2.07841
Afatinib_rescreen_	0.749872	0.700135	1.06421	0.90003	0.309259	0.604944	1.29782	0.56366	0.297008	1.46638	0.484776	0.0935682	0.341729	1.40713	0.429787	0.534642	0.209549	1.24584	0.0969532	0.0147388	1.64429	0.50997	0.24726	1.31465	0.0668197	1.01303	1.3521	1.13282	1.36299	1.34963	1.13327	1.19051	0.79509	-1.22675	0.588919	-5.46076	2.73243	0.727499	-0.0160585	2.23812	0.651757	0.304886	-0.10858	0.526129	1.50438	0.0740292	1.23253	0.196988	2.17205
Afatinib_rescreen__md2	0.475913	1.35951	0.924032	0.603332	0.0350248	0.648074	0.130629	0.559537	0.104892	1.85792	0.328349	0.466073	-0.309478	0.830218	0.75348	1.11132	-0.064067	1.20202	0.112017	-0.0543309	1.55369	0.194737	-0.178737	1.6374	1.88427	0.320196	0.655789	0.806498	0.622401	0.780725	1.24025	0.713618	0.385569	1.46791	-2.46592	2.73243	-5.73074	0.645901	-0.3173	1.73615	0.625477	0.886944	0.709691	0.0111205	2.16281	-0.488857	-0.130995	0.506887	2.57923
Axitinib	-0.274789	-0.0811723	0.178016	0.14655	-1.3412	-2.35234	0.866035	-1.12716	-0.2625	1.68953	-0.275539	-1.04031	-1.26435	-0.673581	-0.638633	-0.0224032	-0.817369	-0.569015	0.478373	-0.705957	0.768356	-0.36973	-1.90351	1.06443	0.638624	0.251766	0.338492	0.911064	0.890302	0.217704	-0.182415	-0.259353	-0.901347	0.0149755	0.425993	0.727499	0.645901	-6.04313	-1.17677	0.845077	-0.0475368	-0.960001	-0.0421933	-0.693568	0.866574	-0.338164	0.709428	0.0365346	1.15686
BAY61-3606	-1.2806	-0.82153	-0.229055	-0.458707	-1.22512	-1.17985	-0.881925	-0.805097	-0.970053	0.0464724	-0.567744	-1.1676	-1.49247	-0.977568	-1.20476	-0.0550415	-1.49921	-1.10787	-0.834683	-1.38545	-0.421342	-1.34819	-1.22512	-0.0272383	-0.272277	-0.339667	-0.217022	-0.165841	-0.428012	-0.668528	-0.463038	-0.541519	-0.960843	-0.107603	-0.6624	-0.0160585	-0.3173	-1.17677	-8.4546	-0.438078	-1.12206	-2.03565	-0.643106	-1.29865	0.46982	-1.02313	-0.191611	-0.732244	0.752055
BMN-673	0.58504	2.20641	0.691678	1.49016	0.0248709	0.496454	0.769297	0.174935	1.15855	2.05659	0.352445	0.255761	-0.35732	0.357199	-0.109228	2.15555	0.632533	1.58506	0.678675	0.331308	1.71073	0.437637	0.0949961	2.48831	2.46509	1.83401	2.13235	2.56674	2.41002	0.954947	0.748072	1.39128	0.879686	2.35515	0.762638	2.23812	1.73615	0.845077	-0.438078	-6.00726	1.75634	0.124839	0.729912	-0.0253439	3.12565	0.229358	1.55408	1.18391	2.96305
BMN-673_md2	-0.150707	0.277405	0.727402	0.844674	-0.252696	-0.186948	-0.104045	0.0717767	-0.309646	1.52969	1.10565	-0.16909	-0.364351	0.400561	-0.561344	0.191986	0.028778	0.30632	0.282982	0.0314289	0.629147	-0.912135	-0.403538	0.776531	0.782304	0.41843	0.0577691	0.766224	0.946107	1.12712	0.132371	0.450254	0.388083	0.251634	0.532861	0.651757	0.625477	-0.0475368	-1.12206	1.75634	-7.25316	-0.0188273	-0.281227	-0.205515	2.22072	-0.457217	0.930827	0.127737	1.33703
BMS-345541	-0.279303	-1.48187	-0.843926	-0.0941377	-0.983662	-0.773538	0.705795	-0.682869	-0.871673	1.01316	-0.238715	-1.19252	-1.0196	-0.209282	-0.994144	-0.159897	-0.621192	-1.78291	-0.285479	-0.744182	1.53711	-0.20896	-0.809172	1.41202	0.750725	1.29973	0.874279	0.85964	0.992551	0.842855	-0.0106735	0.364043	-0.145789	-0.29258	0.241762	0.304886	0.886944	-0.960001	-2.03565	0.124839	-0.0188273	-6.65893	-0.979797	-0.316994	2.06538	-0.478361	0.949857	-0.97407	1.68433
BMS-536924	-0.381054	0.426104	-0.685618	-0.249615	-0.909373	0.164883	0.60385	0.328674	0.389583	0.976674	-0.354432	-0.587259	-0.512685	0.221563	-0.196548	-0.112184	-1.09454	0.463003	-0.66348	-0.521852	1.72862	-0.721679	-0.553412	0.813187	0.100855	0.814315	0.363398	0.297047	0.509482	0.887238	0.673308	0.464937	0.411643	-0.0892709	0.136051	-0.10858	0.709691	-0.0421933	-0.643106	0.729912	-0.281227	-0.979797	-6.28345	0.235289	1.73299	-1.07218	-0.000231705	-1.13982	2.07702
BMS-536924_md2	-0.318888	0.672387	-0.357635	0.158039	-0.950798	-0.492984	-0.495563	-0.126894	-0.129902	0.978375	-0.379995	-0.288788	-1.32866	-0.339062	-0.604783	0.0349398	-0.819192	0.408217	-0.653618	-0.642821	-0.01631	-0.262915	-0.816606	0.165029	0.261466	-0.228951	-0.0959592	0.416228	0.101197	-0.35405	0.275129	0.00196351	-0.739082	0.737405	-0.219533	0.526129	0.0111205	-0.693568	-1.29865	-0.0253439	-0.205515	-0.316994	0.235289	-7.13377	0.925492	-1.1121	-0.64315	-0.340253	0.611199
BMS-708163	1.07075	2.46322	2.40475	0.492048	0.815608	1.33893	0.437363	1.19834	2.46711	0.510976	1.54614	1.15179	0.753358	1.39523	0.360389	1.84494	0.755543	2.0303	1.38318	0.0912718	0.445303	1.11592	0.364405	2.43317	2.11079	1.67514	1.81677	2.00729	0.901901	1.65883	1.18768	1.88532	1.26565	2.5409	1.03852	1.50438	2.16281	0.866574	0.46982	3.12565	2.22072	2.06538	1.73299	0.925492	-4.62985	0.733632	1.67149	1.35736	0.395099
BMS-708163.1	-0.812601	0.163753	-1.00815	-0.394186	-2.03582	-0.979105	-0.322262	-0.895547	-0.660546	0.605611	-1.32398	-0.425933	-1.35649	-0.670159	-0.31239	-0.762978	-1.24026	0.381243	-1.40976	-1.14982	0.661472	-1.04294	-1.13612	-0.567802	-0.67091	-0.997821	-1.45795	-1.27254	-0.873603	-0.728248	-0.216578	-0.460966	-0.67644	0.0254637	-0.614348	0.0740292	-0.488857	-0.338164	-1.02313	0.229358	-0.457217	-0.478361	-1.07218	-1.1121	0.733632	-7.27189	-1.3123	-0.753864	1.35251
BMS-708163_md2	0.184488	1.67818	0.791089	-0.123296	-0.750504	0.347146	-0.796087	0.409418	0.647289	1.33244	0.52253	0.518125	-0.525244	0.553192	0.62997	0.909038	-0.521536	1.47413	-0.134449	-0.268565	1.22534	0.152225	-0.555789	0.919425	0.827911	-0.0502952	-0.588992	-0.363832	-0.274562	0.170861	1.22404	1.09852	0.356964	1.76255	-0.494267	1.23253	-0.130995	0.709428	-0.191611	1.55408	0.930827	0.949857	-0.000231705	-0.64315	1.67149	-1.3123	-6.9877	0.100649	1.67818
BMS-754807	-0.97198	0.752954	0.0919582	0.468501	-0.619219	0.182783	0.127566	-0.0807758	0.234303	0.64447	-0.378108	-1.15752	-0.716401	0.129605	-0.409304	-0.203664	-0.733512	0.440687	-0.22389	-0.980989	1.23967	-0.801788	-0.168015	0.640506	0.0333662	0.47728	0.311142	0.723049	0.594629	0.200837	1.00674	0.424017	0.179674	0.466454	0.19002	0.196988	0.506887	0.0365346	-0.732244	1.18391	0.127737	-0.97407	-1.13982	-0.340253	1.35736	-0.753864	0.100649	-6.57165	1.33389
BX-795	1.30626	2.5864	2.2905	1.66552	1.02496	1.19285	-0.857507	1.39837	2.36018	-0.0180085	2.05789	1.26121	0.63629	1.50756	0.218901	2.54512	1.24823	2.44102	1.73026	1.58987	-0.181187	0.538897	0.538176	3.23783	3.01384	2.221	2.69441	3.08132	1.62204	1.91587	1.32631	1.66	1.5109	3.11887	2.07841	2.17205	2.57923	1.15686	0.752055	2.96305	1.33703	1.68433	2.07702	0.611199	0.395099	1.35251	1.67818	1.33389	-5.70106
BX-795_md2	0.729548	1.42421	1.01526	0.60907	0.198995	0.576978	0.712706	0.0931913	0.414393	2.51998	0.677689	0.417635	-0.166173	0.673041	0.399838	1.62118	0.724441	1.20844	0.882099	0.189685	1.85979	-0.129787	-0.214329	3.66228	2.06261	1.30453	2.26439	1.78121	1.30377	1.45013	0.300281	1.26319	1.06792	1.41054	0.580473	1.90703	1.49301	0.70095	-0.429078	-0.63197	0.618817	0.486651	0.676386	0.32964	2.3466	0.305829	1.14904	0.96174	2.31393
BX-912	-0.294885	0.495794	0.78016	0.527522	-0.996941	-1.40545	1.0986	-0.437332	0.45477	1.51798	0.0225818	-0.540314	-0.905907	-0.969606	-0.849128	0.977058	-0.489597	0.132663	-0.0836596	-0.728927	1.27997	0.0723871	-0.996941	1.99326	1.81949	0.817024	1.18642	2.00729	1.5076	0.609121	0.573359	0.63437	0.1785	0.990242	0.62145	1.29745	1.15613	-2.10884	-0.363779	0.961575	0.653112	-0.423825	0.829199	0.151849	1.76575	-0.395845	1.44269	1.02602	2.20523
BX-912_md2	1.11438	1.39867	0.847782	0.869002	0.333259	0.763087	0.0838455	0.501862	1.51031	1.07618	0.861436	0.895725	0.0987456	0.946303	-0.172218	1.93165	0.377167	0.424592	1.36079	0.715273	0.308071	0.656029	-0.330872	2.76821	2.04776	1.5074	1.64253	2.35019	1.52017	0.915915	0.886004	1.58746	0.791519	2.20187	0.943244	1.70139	1.77659	0.563925	-0.50717	0.800002	1.08157	0.379812	1.35821	0.0253604	0.803951	0.450972	1.42908	0.626081	0.484596
Bicalutamide	-0.609704	1.13246	0.312773	0.476404	-0.99775	0.0276129	0.391099	0.116821	0.527283	0.815877	-0.415747	0.906698	-0.971424	0.026221	0.567838	-0.293645	-0.610647	1.27006	0.167883	-0.0174856	1.24483	0.322351	-0.508823	0.164988	-0.0916621	-0.638977	-0.866959	-0.662785	-0.192408	0.272597	1.07814	0.179082	-0.47046	1.11474	0.351481	1.12531	0.428415	0.593737	-0.0229062	1.77309	0.446079	0.406568	-0.155408	0.00769728	1.37241	-1.26877	0.0606819	-0.137097	1.65566
Bleomycin	-0.907966	0.0693325	0.653596	0.531572	-0.286698	0.0501605	0.599674	-0.489147	-0.0749251	1.41917	-0.0936427	-0.18503	-0.326275	0.438976	0.155045	0.638299	-0.273443	0.067759	-0.21011	-0.0684415	0.601794	-1.21508	-0.327709	0.650849	0.0817486	0.258537	-0.0936667	0.361635	0.87535	-0.119311	0.241865	0.592993	-0.347439	0.954697	0.0758352	1.04493	0.175024	0.0676637	-1.55967	0.731633	-0.497564	-0.0350136	0.167031	0.0107891	1.44224	-0.445427	0.187903	-0.1899	2.17948
Bleomycin_50uM_	1.01875	2.18237	1.75477	1.6672	0.722887	0.764869	-0.437412	0.608135	1.41858	0.73269	1.64328	0.530613	0.208308	0.85923	0.0589386	2.5816	1.23526	1.39975	1.35838	0.89479	-0.592795	0.54531	0.0932222	3.15197	2.79124	1.82138	1.94695	3.34572	1.16302	1.48363	0.598255	1.25149	0.917853	2.25176	0.708897	1.6843	1.43342	0.799399	0.0589678	0.601449	0.429437	1.4296	1.73532	0.65819	1.10179	0.785	1.64311	1.2911	0.167827
Bosutinib	-1.00075	1.28426	1.17777	1.16948	-0.313385	0.293	1.1409	-0.297237	0.475147	1.31295	0.0377301	-0.121767	-0.799636	0.0048059	0.57268	0.757398	0.138888	0.858836	0.391897	0.0107385	0.693454	0.647679	-0.246289	1.3629	1.50537	0.542048	0.811598	1.02138	1.43444	-0.322067	0.919075	0.660128	-0.494377	1.50179	0.798503	1.65311	0.810276	-0.125697	-0.730839	1.28287	0.893607	0.502043	0.944627	0.035184	1.75355	-0.143382	1.23328	0.0737754	1.91654
Bosutinib_md2	0.186687	1.04919	-0.175542	0.800456	-0.235025	0.384422	-0.0468367	0.322629	0.404351	1.03294	-0.387792	-0.0100549	-0.189891	0.532321	0.139032	0.679957	0.0522124	1.28011	-0.459339	-0.462797	0.946332	-0.45778	0.0110387	1.02559	0.87556	0.212868	-0.15257	0.122385	0.849778	0.815665	0.841425	0.343644	0.0467576	0.651699	-0.133391	0.641354	0.142071	0.399801	-0.580863	0.49114	0.588338	-0.12234	-0.158686	-0.00835671	1.45942	-1.10865	0.342459	-0.387475	2.07144
Bryostatin1	-0.801895	0.363341	-0.255026	-0.210977	-1.29727	-0.494438	-1.05676	-0.397624	-0.00180928	0.321743	-0.704261	-0.601048	-0.746535	0.0510208	-0.511879	-0.484926	-0.889709	-0.110134	-0.91372	-1.08187	1.16857	-0.373173	-0.653394	-0.579488	-0.802426	-1.30929	-1.23675	-1.20071	-1.06469	-1.12228	-0.17771	-0.284683	-0.909227	0.285597	-0.428027	0.0185595	-0.371494	-0.435269	-0.647065	0.886283	-0.0691223	-0.273181	-0.398112	-0.812519	0.855973	-2.02544	-1.18825	-0.556243	1.51127
CAL-101	-0.492248	0.169405	-0.197551	-0.589471	-0.675791	-1.02373	-0.368038	-0.851676	-0.0954521	-0.231732	-0.548723	-0.933502	-1.26135	-0.0642918	-1.2527	-0.21604	-1.08302	-0.350503	-0.548207	-0.919239	-0.678632	-0.49006	-0.941443	0.75042	0.538515	-0.0809093	0.0705991	0.276078	0.110257	-0.0708221	-0.574168	-0.250172	-0.70115	0.60741	-0.3402	-0.128671	0.231879	-0.845258	-1.80884	0.0641524	-0.149399	-0.884796	-0.524862	-1.08906	-1.16079	-0.958211	-0.799413	-1.23086	-0.517567
CAY10603	0.191229	0.318118	0.452159	0.462882	-0.322302	-0.589073	0.696905	-0.402449	0.280574	0.779247	0.378774	-0.105027	-0.733917	0.000377452	-1.59174	1.38769	-0.415065	0.176387	0.13527	-0.203429	-0.108698	0.28352	-0.787194	2.19411	1.70637	0.827521	0.96156	1.93803	1.33749	0.364011	-0.291712	0.773776	0.116889	1.0345	0.697591	0.895494	1.15471	-0.55684	-0.581623	0.265059	0.086458	-0.253886	0.318347	-0.203699	0.397962	0.290309	1.43861	0.166192	0.312441
CCT007093	0.478038	2.05237	0.965085	0.34201	-0.603452	0.485627	-0.351195	0.521334	1.53065	1.48564	0.541354	0.630225	-0.363733	0.643585	1.00711	1.09961	-0.595179	1.95604	0.166666	-0.263033	1.91779	1.21202	-0.267263	1.57519	1.35464	0.271331	0.30144	-0.600507	-0.476556	0.637548	2.02754	1.56749	0.468105	2.22906	-0.358331	1.89949	-0.017833	0.937777	-0.0674106	2.46637	1.35485	1.68618	0.142703	-0.136925	1.4291	-1.26681	-1.20743	0.762435	2.85036
CCT018159	-0.152749	1.6569	1.48788	0.78856	0.107174	0.165121	-0.959646	0.565741	0.60835	0.667818	0.145417	0.26331	0.0407482	0.692316	-0.151881	1.70213	0.284725	1.01551	0.868499	-0.118654	-0.12219	-0.376642	-0.0765833	2.15224	1.70402	1.02354	1.56683	1.54293	0.785122	0.968388	-0.498845	0.565731	0.475226	1.53833	0.517059	0.79136	0.886238	0.305158	-0.454884	0.0821774	0.290822	0.289937	0.427628	0.289362	1.37276	-0.0222975	0.691565	0.321079	0.224708
CEP-701	0.182818	1.64823	1.18329	1.30464	-0.311313	0.184592	1.0995	-0.0638648	0.561907	1.48993	-0.0697606	0.492154	-0.572538	0.392977	-0.0637427	0.897962	-0.148907	1.2845	0.62868	0.0537276	1.07392	0.572105	-0.311313	0.428198	0.783008	-0.416907	-0.899154	-0.159092	1.04985	0.186972	0.944441	-0.522371	-0.283234	1.97326	0.341599	1.78527	0.626671	0.270178	-0.779633	0.340648	0.96781	0.605018	0.772576	-0.391751	2.0095	-0.670356	0.421461	0.380493	2.54892
CHIR-99021	0.628712	1.57139	1.31639	1.33839	0.263616	0.815905	0.716952	0.20464	1.50369	1.37157	0.868716	0.774249	0.106758	1.06111	0.855447	0.928141	-0.149381	1.89077	0.56527	0.5313	1.28504	0.549823	0.13991	-0.1711	0.449599	0.475827	1.03563	-0.0260158	0.321251	0.549855	0.714316	0.509472	0.264148	2.55065	1.59649	1.19174	1.64729	0.892004	-0.293103	2.11418	0.719071	1.09968	1.17814	0.514547	1.25493	-0.232384	0.510559	0.613482	1.17478
CHIR-99021.1	0.164146	1.85971	0.613929	0.727733	-0.681658	0.462263	0.586558	0.0513802	0.981786	1.36141	0.426629	0.684868	-0.215483	1.12121	0.978707	1.04629	-0.799822	2.23011	0.661315	-0.41442	1.51086	1.16727	0.0986059	1.68262	0.912185	-0.521029	-0.652385	-0.710554	-0.0185469	0.248642	2.00613	1.17294	0.338993	2.33446	0.501932	1.9056	0.874943	1.00452	-0.31691	2.40838	0.995263	1.30756	1.21465	0.387474	1.61508	-0.903305	-0.543856	0.144777	2.66748
CHIR-99021.1_md2	1.41867	2.53369	1.68668	1.74887	0.237548	1.47588	1.46724	0.00131059	1.24376	2.41921	0.465332	1.04106	0.00268799	1.8444	1.39798	1.4362	-0.33861	2.3945	0.666328	0.676052	1.71452	1.097	0.564052	0.583026	0.131978	0.874328	0.585229	0.215885	0.863135	0.537151	1.96732	0.660945	-0.258375	1.97361	1.37509	1.65984	1.40164	1.22663	-0.143816	2.43919	1.27972	1.57691	1.69505	0.424659	1.90505	-0.837192	1.07629	0.912805	3.08055
CHIR-99021_md2	-0.187774	1.52317	0.487764	0.889815	-0.383836	0.441882	0.484967	-0.0930102	0.709462	1.43989	0.461938	0.0991136	-0.386318	0.680733	0.611571	0.773376	-0.454044	1.20299	-0.203979	-0.341477	1.40347	0.514529	-0.0879045	0.347426	0.259732	-0.232148	-0.515007	-0.603255	-0.0649631	0.309311	0.774352	1.2257	0.181969	1.77002	0.192321	1.11158	0.878666	0.424123	-0.515888	1.36733	-0.000637997	0.437869	0.106865	0.0988024	1.69672	-1.01404	-0.131412	0.0241087	2.73988
CI-1040	0.548424	1.93744	1.04345	2.22096	-0.163727	0.895356	0.932471	0.223537	0.934183	1.32228	0.349292	0.448534	0.0984623	1.04939	0.83959	-0.564288	-0.067117	1.80194	0.386817	0.327414	1.89139	0.3517	0.284909	-2.81879	-2.55285	-0.826167	-0.0670681	-0.461223	0.893913	0.243381	1.60133	0.873514	0.260785	1.71936	1.19421	0.811074	1.40532	0.711507	-0.329618	2.77579	0.410198	0.984203	0.385861	0.308608	2.01618	-0.649884	1.06713	0.199546	3.26299
CI-1040_md2	-0.859063	0.669741	1.00988	1.256	-0.398523	0.180381	1.28239	0.0203279	-0.275618	1.51304	-0.296167	0.0820084	-0.575955	0.350297	0.197351	-0.754865	-0.335008	0.641403	-0.626942	0.0491079	1.56349	-0.206336	-0.469445	-0.272805	-0.209764	-1.36287	-2.076	-0.426876	0.782925	-0.181621	0.733655	0.541097	-0.415304	1.65542	0.170252	1.27471	0.160113	0.0542507	-0.706403	1.37229	0.185845	0.574552	-0.0481043	-0.709613	2.26125	-0.923672	0.261617	0.512176	2.88166
CP724714	-0.344829	0.394962	0.495155	-0.106016	-0.425582	-0.107179	0.375852	-0.127052	-0.543092	0.990768	-0.00849589	-0.933973	-0.81706	-0.00981749	0.0507408	0.502625	-0.752125	0.476188	-0.934032	-0.164102	1.23835	-0.0113938	-0.425582	1.31877	0.895178	0.122096	-0.411164	0.0189178	0.229933	0.259354	0.17354	0.392993	0.0449311	-0.980515	-0.489269	0.228043	-0.445014	-0.099126	-0.940012	1.07167	-0.158786	-0.215733	-0.121217	-0.475711	1.52292	-1.21794	-0.209682	0.014628	2.15511
CP724714_md2	-0.41877	0.437114	0.12606	0.0813969	-1.23542	-0.0911604	-0.343163	0.282263	-0.210262	0.845107	-1.00528	0.706005	-0.914654	0.499851	-0.13773	-0.429286	-1.20654	0.547173	-0.347837	-0.657898	1.04258	0.176402	-0.837038	0.018128	-0.442029	-0.0992032	-0.273342	-0.298424	0.11023	-0.133924	0.423916	0.177843	-0.604575	1.1318	-0.032935	0.766361	0.248754	0.213047	-1.52255	0.778791	0.153681	-0.227536	0.206428	-0.296488	0.825919	-0.699244	0.0592465	-0.592984	1.14487
CUDC-101	1.1304	0.980366	0.820498	1.18323	0.391103	0.751566	-0.118545	0.524448	0.78508	1.08089	0.828149	0.756355	0.166077	0.872865	0.194256	1.64855	0.250071	0.177839	0.815264	0.752249	-0.0248606	0.840157	-0.00737566	2.21577	1.48632	1.08228	1.31658	2.28371	1.37022	1.06458	0.700306	1.37432	0.714765	2.28729	0.845235	1.76855	1.48756	0.784593	-0.484583	0.914736	0.59106	0.192282	1.17004	0.0763424	0.88654	0.371608	1.5104	0.60087	1.38347
CUDC-101_md2	-0.820176	-0.971565	-0.860266	-0.692977	-1.20149	-1.45283	-0.261948	-1.38391	-1.38947	0.544828	-0.505719	-1.46941	-1.63901	-0.254907	-1.28231	-0.759274	-1.04934	-1.83903	-0.686818	-1.31337	0.0976226	-1.19423	-1.20149	0.30995	-0.0539318	-0.161548	-0.646824	-0.00974349	-0.156756	-0.394832	-0.498372	-0.627668	-0.559803	-1.2854	-0.447529	-0.250271	-0.302192	-1.45436	-1.30099	-0.233163	-0.813373	-1.63428	-0.786764	-1.44162	0.455805	-0.960347	-0.192951	-1.01655	0.644689
CX-5461	-0.558339	-0.869676	-0.792587	-0.0833956	-1.16141	-0.285838	-0.74452	-0.465907	-1.07438	-0.514817	-0.185652	-0.68812	-1.08117	-0.791086	-1.03567	-0.0841553	-0.686639	-1.11756	-0.898831	-0.833079	-0.332831	-1.18015	-1.23018	0.763846	0.632612	-0.154098	-0.46804	0.259361	0.20772	-0.279732	-0.434	-0.0202169	-0.790131	0.0842554	-0.261271	0.185341	0.115187	-1.04583	-1.35607	0.629222	-0.734194	-1.56569	-0.789395	-0.305586	-0.0556768	-1.1865	0.0706255	-0.665772	-0.854194
Camptothecin	-0.172637	1.6328	0.625815	1.41728	-0.435829	0.0632374	0.527066	-0.0973278	0.228376	1.57976	0.0210733	-0.0946888	-0.985725	-0.0451408	0.0201298	1.47857	0.149281	1.47113	0.206498	0.319542	1.10259	-0.17904	-0.560939	2.53769	2.19256	1.59711	1.74581	2.01794	1.73003	0.989432	0.184724	0.412901	0.591788	1.63735	0.324213	2.17524	0.963506	0.424063	-0.879145	-2.83615	0.801129	0.140726	0.482629	-0.619695	2.19527	-0.0912909	1.18161	0.147079	1.39487
Camptothecin_md2	0.809549	0.803795	1.48848	0.198512	0.254147	0.424538	-0.853634	0.333438	1.32452	0.640351	1.21337	0.869663	0.145532	0.87229	-0.353948	1.32271	0.12116	0.980267	1.17462	0.431379	-0.409115	0.223472	-0.0138186	2.07312	1.65502	0.937847	0.514258	1.0864	0.283277	1.50266	0.578657	1.15055	1.00217	2.22507	0.683841	1.26202	1.05198	0.916443	-0.376679	1.27353	-0.666048	0.782831	0.916633	-0.24455	0.319064	0.352622	0.563121	0.853629	-0.405856
Cetuximab	1.52266	2.79294	1.31387	-0.392541	0.260579	0.937499	-0.445596	1.69973	2.07024	1.83104	1.32515	0.902837	0.0979909	1.01674	1.07519	2.02765	0.210954	2.37367	0.889243	-0.10817	2.39922	1.26524	0.189657	2.29358	2.59854	0.961448	1.30138	0.678132	0.426801	1.5459	1.77797	2.05777	1.20248	2.83743	-0.318418	1.52012	0.758543	1.34696	0.146032	3.12124	1.74961	1.78926	0.728187	0.270726	0.557746	-0.538425	-0.629414	1.2614	3.3027
Cetuximab_md2	0.480775	2.23979	1.00695	1.5789	-0.0505282	0.706652	0.185669	0.357999	0.618837	0.951685	-0.324373	0.729091	-0.15047	0.684517	0.154322	1.26516	-0.491829	1.91755	0.51279	-0.162954	1.05158	-0.0244895	-0.298038	0.81316	0.891664	-0.179206	0.307349	0.278838	0.410038	0.676594	0.698031	0.459356	0.319615	1.35839	-0.437046	0.118251	-0.260385	0.585416	-0.324676	0.916127	0.830172	0.699639	-0.118672	0.0170338	1.81278	-0.743585	0.32447	0.864837	2.15675
Cisplatin	0.463144	1.85199	1.89885	1.63137	0.281684	1.15665	-0.18469	0.813067	1.39313	1.97428	0.343486	0.615556	-0.436124	0.714559	-0.045204	1.62396	0.725459	1.64861	0.810983	0.485514	0.672221	0.742343	-0.0491984	2.14518	1.84095	0.961277	1.02871	1.77082	1.55369	0.121755	1.40595	0.822738	0.0379255	2.4924	0.578701	2.17641	1.25308	0.848083	-0.357241	-0.222716	1.47192	1.16441	1.91962	0.0382872	2.59544	0.222049	1.04203	0.646119	1.57814
Cytarabine	0.526733	1.46342	1.19845	1.26703	-0.177327	0.672101	-0.135451	0.852768	0.39151	1.61591	1.11474	0.599875	0.00784596	1.13208	0.905422	1.00489	0.32201	1.05674	0.497941	0.403837	1.53172	-0.0133399	0.206539	1.2095	1.05671	0.129362	0.154809	0.501397	0.499917	0.608303	1.03726	-0.449688	0.605673	2.00519	0.672706	1.7493	0.809296	1.13743	-0.781172	0.73955	0.767509	0.716289	0.941343	0.289133	2.39874	-0.283667	0.374706	0.467567	1.31808
DMOG	0.283128	1.42514	0.495307	1.14722	-0.106427	0.453314	0.287249	0.370904	0.606534	1.41901	0.151856	0.223491	-0.0886931	0.321753	0.0597507	1.01752	0.324517	1.32502	-0.0704363	0.0613364	0.722756	-0.89251	-0.0838454	1.98717	2.30992	0.563603	0.731914	0.864371	1.09656	0.677751	0.0393076	0.889339	0.219115	1.97765	0.17891	1.42937	1.18225	0.254931	-0.579037	0.239782	1.05703	0.241341	0.464249	-0.120987	1.57115	-1.06127	0.713797	0.679097	1.16756
DMOG_md2	-0.59677	0.840897	1.08094	0.0988919	-0.022564	0.360752	0.644016	0.391989	0.452895	1.65077	0.826657	-0.25832	-0.764383	0.68644	0.587271	0.783706	0.360586	0.853219	0.341281	-0.55662	1.66203	-0.273755	-0.223636	1.95534	1.75759	0.498771	1.75687	0.947548	0.56527	1.06123	0.62661	0.754828	0.312123	1.11624	0.280555	0.928194	0.754888	0.199666	-0.153364	1.4425	-1.10178	0.51875	-0.0740992	0.569418	2.08739	-0.473329	0.56216	0.428476	2.44855
Dabrafenib	0.83874	1.2947	1.38311	1.65696	0.0597451	0.761496	1.71808	0.459161	0.755779	1.73461	0.634922	0.405146	-0.0643719	1.18832	0.924188	0.224152	-0.101743	1.95955	0.846884	0.341542	1.96276	0.560797	0.264678	-2.33473	-0.535078	0.150275	-0.200283	0.0215001	0.972728	0.741485	0.863382	1.14526	0.634037	1.657	1.27388	1.45541	1.45559	0.661459	-0.185782	2.02318	0.479981	1.12653	0.944581	0.215899	2.29845	-0.229032	1.12001	0.723499	2.87412
Dabrafenib_md2	-0.470695	0.666284	0.555806	0.308824	-0.88005	-0.173402	0.843185	-0.305018	0.143884	1.62127	-0.410908	-0.0887843	-0.741764	0.167689	-0.228859	-0.182436	-0.516061	0.772038	-0.585991	-0.664454	1.3068	-0.147575	-0.595241	0.169977	-0.109197	-0.783978	-0.996166	-0.253741	0.580363	-0.119437	0.584008	0.420548	-0.650906	1.42759	0.0652048	0.609946	0.41776	-0.346373	-0.442847	0.910919	0.263864	0.0620656	-0.102569	-0.177796	1.82472	-0.953032	-0.0744669	0.0332493	2.50906
Docetaxel	-0.137187	1.17867	0.711871	1.18108	0.0326767	0.311506	0.187311	0.0450181	0.401108	1.14802	0.668149	0.196934	-0.190179	0.0747336	-0.0850959	1.42751	0.58724	0.439773	0.358924	0.501925	-0.0836744	-0.27399	-0.159054	2.80564	1.55753	1.5632	1.38014	1.60943	1.50411	0.891219	0.502671	1.37666	0.509687	1.73358	0.702866	2.02259	1.28417	0.314106	-0.549221	-0.105951	0.36253	0.0895438	0.797464	0.0512834	1.50332	0.0145437	1.2075	0.594855	0.969312
Docetaxel_md2	0.251439	2.342	1.13354	2.24191	0.689746	0.72704	1.97464	0.679858	1.27038	3.00244	0.431843	0.539523	0.734461	1.16734	1.32603	2.47263	0.674285	2.07291	1.39845	0.934064	2.29963	0.110092	0.577283	2.55514	2.07579	1.95738	1.4881	2.20189	1.89352	1.66589	1.91008	1.86752	1.75914	1.70533	1.38241	2.17555	1.99876	0.978366	0.630243	2.52854	1.76001	1.60875	1.40881	1.08275	2.40386	0.627291	1.95	1.32728	3.28438
Doxorubicin	-0.0786143	1.01912	0.229006	0.374039	-0.146842	-0.0836172	0.140455	-0.161368	0.134316	1.12044	0.243609	-0.485634	-0.239119	-0.0836172	-0.354087	0.74634	-0.235651	0.47852	-0.186059	-0.164322	-0.456988	-1.00942	-0.146842	1.15684	1.04519	0.937874	0.43561	1.01446	1.02469	0.387264	0.624817	0.981375	-0.213466	0.936163	0.452371	1.1495	0.682157	0.111711	-1.16278	0.754912	-0.372161	0.245664	0.255381	-0.650084	0.917042	-0.974907	0.478626	0.00617886	1.32506
EHT1864	0.725399	1.106	0.0124918	0.52791	-0.268711	-0.809189	1.65347	-0.184326	0.850413	1.59406	0.512313	-0.11846	-0.41942	0.687464	-0.215795	1.56274	-0.177859	0.663647	1.50306	-0.446253	1.5525	0.826032	-0.219884	3.45093	2.39392	2.45138	2.84568	2.57461	2.53807	1.20652	1.30779	1.41093	0.520973	1.33128	1.01998	1.6748	1.787	-1.06973	-0.449783	0.863468	1.35178	-0.874782	1.02697	0.244172	1.5889	0.225134	1.84425	0.409521	2.52083
EKB-569	0.678622	-1.08139	1.21476	1.50701	0.343175	0.0678383	1.99379	0.555447	-0.762432	1.72187	0.379285	-0.748999	-0.101299	0.801159	0.597542	0.278096	-0.127811	-0.505452	-0.265189	0.185234	1.90135	0.412539	0.276424	2.53417	1.58878	1.94707	1.36205	2.53137	2.16137	1.20451	0.824951	1.39619	0.770502	-2.89237	1.1921	-0.0151386	1.24852	-0.134916	-0.515751	1.99545	0.535072	-0.172792	0.195686	0.358045	2.38931	-0.226921	1.71565	0.374949	3.0328
EKB-569_md2	-0.726351	0.619092	-0.292664	0.0485758	-0.970593	-0.579162	0.812171	-0.172421	-0.265194	1.04541	-2.23913	-0.190866	-0.81519	-0.101142	-0.923044	-0.141376	-0.466269	0.885988	-1.0924	-0.315743	1.23463	-0.833279	-0.83835	0.668643	0.0319396	0.126629	-0.0929976	0.624116	1.75093	0.487506	0.0979032	-0.185179	0.126548	1.00528	-0.876267	0.15098	-0.325611	0.152004	-0.737901	0.322382	0.208117	-0.652421	-0.536396	-0.288094	1.93957	-0.868095	0.645183	-0.27812	2.17978
EX-527	-0.888152	0.422508	0.0162713	-0.795398	-1.50821	-1.44851	-0.188938	-0.960594	-0.22098	0.687839	-0.346308	-1.17176	-1.05795	0.145694	-0.71825	-0.501587	-0.786888	0.343955	-0.767011	-2.34596	0.702189	-0.41025	-0.732306	0.16254	-0.20211	-0.585785	-1.04405	-0.513657	-0.378212	-0.77141	0.0957789	-0.0258806	-0.796667	0.401189	-0.338206	0.0808511	0.104248	-0.990799	-0.965971	0.693532	-0.259787	-0.818469	-0.925587	-0.721118	-0.0186838	-1.81951	-0.505009	-1.24071	1.14333
Elesclomol	-0.0112201	1.392	1.45444	1.15655	-0.332188	0.291234	1.68957	0.267658	0.88492	2.06663	1.00292	-0.0688194	-0.656023	-0.0886328	-0.134314	1.57322	0.466318	1.31813	0.730023	-0.147888	0.0292819	0.446453	-0.190266	2.72312	2.44151	1.42172	1.56228	2.14266	1.53143	1.15686	1.12837	0.995505	0.806923	1.74594	1.20548	2.01582	1.7753	0.374115	-0.121673	-0.167268	0.104172	0.713702	0.774328	0.268476	2.68773	0.496838	1.39	0.813009	2.18204
Elesclomol_md2	0.0372837	1.26847	0.790637	1.50246	-0.263156	-0.35091	0.240681	-0.138435	0.618619	1.4669	0.211745	0.0752008	-0.737572	-0.0459928	-0.359355	2.04691	0.89959	0.918114	0.667606	0.467923	1.4799	-0.765931	-1.10303	2.84223	2.27998	1.46776	1.84034	1.90276	1.22249	1.18576	-0.549748	0.784632	0.82093	1.48599	0.676382	1.39082	1.00647	-0.311969	-0.29602	-0.569499	0.615421	-0.0173722	0.651239	0.375431	2.04413	0.288144	1.59232	0.611672	0.951287
Embelin	-0.778044	0.361135	-1.06353	0.449245	-0.584812	-0.457072	-0.358692	-0.602836	-0.227614	0.549201	-0.622837	-0.116748	-0.913495	-0.738228	-0.970968	-0.23056	-0.416967	0.477805	-0.757243	-1.1354	0.132615	-1.2597	-1.05017	0.35221	-0.0709043	-0.0417501	-0.504081	0.601318	0.435867	-0.637205	-0.192939	-0.41161	-0.496478	-0.10946	-0.060797	0.302749	0.156941	-0.132706	-1.27209	-0.938494	-0.567627	-1.10707	-1.08234	-1.08892	1.1293	-1.47051	-0.334728	-0.880964	0.76081
EpothiloneB	-0.518035	-0.785329	0.195734	0.196295	-0.322866	0.0139336	-0.336777	-0.27942	-1.06376	0.352586	-0.0957092	-0.624531	-0.563609	-0.0411152	-0.315584	0.265866	-0.393965	-1.1449	-0.713099	0.00460066	-0.48862	-1.59157	-0.605455	0.61361	0.707757	0.045378	-0.0245937	0.316167	0.37804	0.46533	-0.31496	0.143796	-0.0786398	0.317935	-0.354994	0.28629	-0.189879	-0.211593	-1.92312	0.42806	-0.480109	-1.10692	-0.132859	-0.413224	0.55366	-1.08909	-0.185742	-0.178929	-0.288272
Etoposide	-0.394414	0.203701	-0.518542	0.0323209	-0.721838	-0.190982	0.0448082	-0.358727	-0.503845	0.70817	-0.114007	-0.834288	-0.753133	-0.0427509	-0.720109	0.729924	-0.439336	-0.173939	-0.644697	-0.120018	-0.0623163	-1.40983	-0.889037	1.32345	0.766385	0.670316	0.487073	1.01114	0.810542	0.305285	0.0265434	0.397277	-0.201826	0.771419	0.187092	0.62038	0.76586	0.343383	-2.15685	-0.185002	-0.63144	-1.16649	-0.584175	-0.804627	1.06502	-0.992432	0.0514541	-0.651159	0.0108797
FH535	-0.0677314	0.168314	0.765677	0.598786	-0.997346	-1.2064	1.46955	0.115413	0.284437	1.92186	0.277255	-0.175905	-1.09287	-0.0894601	-0.574059	0.790415	-0.23277	0.514852	0.349793	0.170365	1.85845	-0.257507	-0.57158	2.11294	2.17554	1.01737	1.37283	1.61275	1.59531	0.814954	0.264495	0.975713	-0.136523	1.09877	0.90119	1.69618	1.26151	-1.02792	-0.318069	0.741861	0.52411	-0.354665	0.611426	0.280154	2.30907	-0.425584	1.43039	0.977746	2.74292
FK866	0.48192	0.233822	0.397907	0.545315	-0.567596	-0.439132	1.64225	-0.283701	-0.279656	1.25245	0.447867	-0.668114	-0.768586	0.142556	-0.578842	0.901989	-0.170251	-0.0176877	0.60853	-0.196955	1.26225	-0.102528	-0.905278	2.85215	1.75538	1.58229	1.14554	2.20118	1.91212	0.68602	0.759059	0.724041	0.211942	0.462719	1.04953	1.42698	1.6507	-1.37781	-0.936441	1.09991	0.398952	-1.46022	-0.0827918	0.187416	1.71107	-0.139088	1.4087	-0.529167	2.42693
FK866_md2	0.369468	-0.0706301	0.250501	1.03044	0.150961	0.714529	-0.243125	0.552531	0.280203	1.67547	0.784756	-0.189908	-0.0133482	1.13149	-0.403318	0.755018	-0.00637938	0.261482	0.417586	0.458467	0.992584	-0.357737	0.0942148	1.87418	1.19249	1.48169	1.66329	1.47574	1.14548	1.02767	0.841643	0.450746	0.888981	1.11217	0.71124	1.38068	1.24127	0.532093	-1.11527	0.0239552	-0.550949	-0.777872	0.099506	-0.0839275	1.31964	0.116344	0.745378	0.0404799	0.445297
FR-180204
FR-180204_md2	-0.953581	-0.319996	-0.168258	-0.149945	-0.865934	-0.741843	-0.217126	-0.381143	-0.4318	-0.234628	-0.572513	-0.693181	-1.77024	-0.41097	-0.67982	-0.150705	-1.85608	-0.50612	-0.694807	-1.04464	-0.317368	-0.488775	-1.27858	0.0787105	-0.404293	-0.360172	-0.412421	0.259812	0.405231	-0.623456	-0.248741	-0.507014	-0.853758	-0.108056	-0.393649	0.0222416	-0.215573	-0.709258	-1.67689	0.380327	-0.184729	-0.686035	-1.03414	-0.578912	0.104286	-1.05491	-0.865894	-0.928647	0.314735
FTI-277	0.508083	2.07771	1.27306	1.82239	-0.215234	0.635259	0.983744	-0.340659	1.11855	1.4214	0.295085	0.459906	0.178333	1.08303	0.850855	0.699941	-1.05026	1.92886	0.422046	0.134858	2.00523	1.58375	0.265034	0.530844	-0.180384	0.353934	-0.353533	-0.853547	0.243825	-0.027233	2.31081	1.37164	-0.794668	2.4606	1.2942	1.45865	1.70611	0.767458	-0.299774	2.75019	1.38113	1.40538	1.26694	0.264004	2.01552	-1.48466	0.679871	0.608114	2.8377
FTI-277_md2	-0.126389	1.19143	0.580937	-0.335664	-0.231689	0.283237	-0.76804	-0.686937	0.802509	-0.158213	0.556534	-0.0478734	-0.169547	0.235619	-0.303488	0.499312	-0.110702	1.11964	0.132386	-0.476768	-0.604985	0.244504	-0.43801	0.475102	0.444561	0.113857	0.598878	0.537318	-0.154001	0.327836	-0.526629	0.387887	-0.328836	1.45147	0.165072	0.503352	0.582414	0.14103	-0.823886	0.998589	0.667408	0.566858	0.285256	-0.414917	-0.704476	-0.88789	0.232701	0.195565	-0.320569
GDC0941	-0.906916	-0.162676	-0.490799	-0.574026	-1.43106	-1.24363	-0.165642	-0.982181	-0.75816	0.515233	-1.52675	-0.0674994	-1.87121	-1.45787	-0.773398	-0.451887	-1.11286	-0.188505	-1.53553	-0.883827	0.152556	-0.713769	-1.33146	-0.0997909	-0.0881315	-0.364798	-0.757674	-0.474685	-0.349112	-0.663375	-0.248534	-0.262975	-1.30677	0.169372	-0.591319	0.0876784	-0.648633	-0.560457	-1.38074	-0.0954635	-0.143039	-0.732792	-0.422985	-1.24622	0.894737	-1.90809	-0.63651	-0.348993	0.880959
GDC0941_rescreen_	0.139024	0.940166	1.0127	0.851116	-0.48541	-0.0657354	0.950192	0.00623687	0.101396	0.875535	-1.05408	0.545536	-0.46342	0.413157	0.0209315	0.660798	0.00349864	0.981531	0.0863234	-0.00731371	0.623778	-0.255201	-0.825889	1.32024	0.832796	0.36255	0.554006	0.72729	0.81766	0.30026	-0.177024	0.0347985	-0.242139	1.14058	0.497635	0.534747	0.659561	0.220464	-0.0641716	1.81458	1.03652	0.575183	0.660341	0.243364	1.13405	-0.195285	0.998077	-0.0451783	0.740113
GDC0941_rescreen__md2	-0.877749	0.578708	-0.389546	-0.469265	-0.672888	-0.0779893	-0.325021	0.110975	0.499429	0.507628	-0.323432	0.0815151	-1.033	-0.283639	-0.500196	0.231044	-0.9808	0.801258	-0.838084	-1.01878	0.940212	-0.886846	-0.615843	0.667777	0.180536	-0.471035	-0.201019	-0.860512	-0.921211	0.137762	0.0935916	-0.0718178	-0.208202	0.375652	-0.446741	0.245559	-0.192738	0.135888	-0.987483	0.54983	-0.383173	-0.168546	-0.378765	-0.633373	0.630502	-1.93026	-0.596651	-0.187315	1.21025
GSK1070916	0.187049	-0.500901	-0.466984	-0.358249	-0.594381	-1.06039	0.402519	-0.58649	-0.81409	0.892363	0.00202566	-0.569593	-0.787782	-0.199111	-0.815672	0.704398	-0.488498	-1.56104	0.174286	-0.432867	-0.102249	-0.308363	-0.793621	1.65745	1.11225	0.569617	0.796133	1.56575	1.04832	0.763538	-0.112855	0.479985	0.153247	0.351157	0.391721	0.694019	0.892778	-0.78138	-1.43992	0.527447	-0.354247	-1.77225	-0.074962	-0.538314	0.601392	-0.474288	0.755845	-0.384979	1.26479
GSK2126458	-1.2857	-0.650542	-0.172364	-0.321783	-1.27195	-0.899893	0.269499	-1.57807	-0.977364	0.308812	-0.936765	-0.752572	-2.14355	-1.32564	-0.810517	-0.545621	-1.04538	-0.231564	-0.978898	-0.61427	-0.114445	-0.817816	-1.50463	0.27092	-0.164406	-0.180427	-0.432198	0.106651	0.064235	-0.900981	-0.737665	-0.753356	-0.87852	-0.511504	-0.405312	0.129316	-0.398446	-1.03982	-1.76721	-0.0627941	-0.631753	-1.151	-0.604189	-1.11455	0.696419	-1.29248	-0.14738	-0.975987	0.948158
GSK269962A	0.544956	1.17677	0.45751	1.62005	-0.296016	-0.154376	0.967102	-0.711364	0.392626	2.09049	-0.2372	0.09468	-0.365266	0.500319	-0.315589	0.636338	0.00483869	0.631876	0.537281	0.0732699	1.88366	0.149312	-0.19314	0.687272	-0.0942678	1.32402	0.953717	1.38167	1.92182	0.365185	-0.0714623	0.599708	0.183239	1.17653	0.68828	0.750476	1.79523	-0.300265	-0.989168	0.0113108	-0.248598	-0.45259	0.3959	0.0551582	2.96586	-0.249605	1.67635	0.455699	2.62414
GSK429286A	-0.431247	0.334394	-0.409433	0.19227	-1.00879	-1.38746	0.939556	-0.752989	-0.427367	1.3235	-0.60255	-1.01732	-1.29436	-1.08981	-0.592953	0.576178	-0.9448	-0.110997	-0.530252	-0.882196	1.30357	-0.202545	-1.00879	1.48093	0.842735	0.796368	0.953998	0.669413	0.908933	0.286007	-0.88003	0.211862	-0.232249	0.234482	0.265679	0.57354	0.797925	-1.36691	-1.85356	-0.550574	-0.229098	-1.18016	-0.56606	-0.29688	1.61499	-0.863196	0.842732	-0.324654	1.74148
GSK690693	-0.375301	-0.722753	0.185862	0.0501324	-0.597759	-0.560188	1.29172	-0.239042	-0.730901	1.37191	-0.125374	-0.922938	-0.730002	0.165986	-0.647465	0.70731	-0.475317	-0.669923	-0.133841	-0.285948	1.01159	0.0420585	-0.597759	2.02224	1.69291	1.78321	1.45369	1.7328	1.67583	1.01396	0.354212	0.878006	-0.174875	-0.092354	0.872911	0.831273	1.19909	-0.924543	-0.950541	0.926032	-0.121356	-1.70572	-0.59169	-0.00115198	1.55833	-0.413506	1.31041	0.152434	2.25431
GSK690693_md2	-0.327328	1.05504	-0.0257862	0.790337	-1.2956	-0.706682	0.750387	-0.224668	0.27938	1.30875	-0.920328	-0.0741725	-0.875934	-0.465983	-0.632779	0.471678	-0.4422	0.967205	-0.712504	-0.403134	1.43827	-0.137079	-0.410263	1.11528	0.805841	0.455872	0.505682	0.985587	1.00619	-0.0866008	0.586734	0.700961	-0.475532	1.51079	0.145563	1.31527	0.688143	-0.130886	-0.544464	0.583881	0.843031	0.0817278	0.693151	-0.534984	2.1738	-1.57273	0.827977	0.393816	2.42372
Gefitinib	0.22953	0.803917	0.462914	0.264891	-0.13731	0.375635	0.349417	0.253329	-0.246279	1.13283	0.208422	-0.0626235	-0.131336	0.685659	0.462359	0.517915	-0.33778	0.836749	-0.199464	-0.416777	1.18915	-0.0504611	-0.166851	0.281063	0.296721	0.0947264	0.0935516	0.0478684	0.230496	0.457904	0.69452	0.712289	0.145485	-0.0382507	-1.51624	-1.60471	-0.815753	0.227224	-0.131319	1.3482	0.386239	0.446762	-0.0422085	0.168722	1.23768	-0.532131	-0.0300481	0.273495	2.20558
Gefitinib_md2	-0.456446	0.688399	0.485311	0.665945	-0.31457	0.0326416	1.15233	-0.0590185	-0.152457	1.56093	-0.630203	-0.219428	-0.607502	0.185991	-0.105973	0.339859	-0.0185713	0.473825	-0.470939	-0.0528162	1.16901	-0.455512	-0.452898	1.53743	1.11971	0.418274	0.545012	1.52038	1.67389	0.157293	0.162945	-0.143999	-0.282733	-0.221343	-0.13359	1.21774	-0.671031	-0.0932619	-0.634856	0.901374	0.555768	-0.231732	-0.156763	0.122569	2.08044	-0.880141	0.645852	0.105021	2.19688
Gemcitabine	-0.429664	0.00524311	0.991098	0.78438	-0.349898	-0.166153	-0.81253	-0.0280933	-0.373489	0.185598	0.359647	-0.376571	-0.701008	-0.205306	-0.715343	0.333025	-0.0589469	0.128702	-0.335859	0.249857	-0.646278	-1.82716	-0.781747	1.27541	0.676518	0.90057	0.395267	1.56891	0.686543	0.545196	-0.729794	0.12897	-0.0359103	0.912727	0.66934	0.683208	0.684605	0.015161	-1.57261	0.308767	-1.08606	0.0930303	-0.246487	-0.655722	1.1393	-0.287931	0.491834	-0.149681	-1.1528
GenentechCpd10	-0.864374	-0.000678272	-0.755972	-0.404446	-1.0766	-1.39359	0.346732	-1.53223	-0.604315	0.801794	-0.567971	-1.51639	-1.33748	-0.476609	-1.45392	-0.114712	-0.760931	-0.65311	-1.01728	-1.24736	0.283975	-0.583693	-1.54628	0.388649	0.689793	-0.365482	0.176308	0.513052	0.636247	-0.681872	-0.224342	-1.00357	-0.642948	0.204351	-0.077008	0.175667	0.091036	-1.58713	-1.22767	0.0400668	-0.366236	-1.12399	-0.688074	-0.808222	0.807198	-1.27077	-0.0108762	-0.340253	0.50922
HG-5-113-01	-0.576214	-0.276584	-0.857787	-0.0598536	-1.4051	-0.666508	-0.599464	-0.606539	-0.539976	0.359875	-0.811166	-1.0899	-1.38815	-0.913137	-1.12537	0.113869	-0.779525	-0.563325	-1.19938	-0.975201	0.172252	-0.666726	-1.32238	0.481816	0.424471	-0.338844	-0.457752	0.130934	0.087675	-0.381887	-0.331094	-0.448254	-0.755311	-0.0378217	-0.308506	0.263898	-0.0910374	-0.933393	-1.34534	-0.138838	-0.902141	-0.76097	-1.85766	-0.980675	1.52539	-1.33137	-0.326483	-0.649721	0.746153
HG-5-88-01	-0.0415477	0.456272	-0.121164	0.452507	-1.41526	-0.210719	0.188749	-0.630839	-0.0744779	0.602087	-0.377049	-0.211727	-0.961472	-0.0724438	0.0317664	-0.871484	-0.945708	0.953073	-0.540981	-0.797142	0.975897	-0.230036	-0.85793	-0.659531	-1.37707	-0.761466	-0.744043	-0.649999	-0.214902	-0.2457	0.0476547	-0.509094	0.077528	0.530571	-0.548806	-0.0791286	-0.248028	-0.00647531	-0.999129	1.2236	-0.434195	-0.130484	-0.978277	-0.446032	0.874613	-1.45669	-0.9884	-0.841565	1.8894
HG-6-64-1	1.69422	2.56971	1.78429	1.32136	1.06639	1.4294	-0.246157	0.495332	2.13334	0.461113	1.71737	1.68672	0.935192	1.5323	0.284784	2.37662	1.36203	2.20963	1.72184	1.01781	-0.188837	1.31614	0.0788697	2.83195	2.99131	1.69533	1.94877	2.6732	1.88811	1.13777	1.34052	1.74071	1.05059	2.64266	1.97918	2.24213	2.59074	1.0986	0.667396	1.80423	2.36099	1.67339	1.84072	0.464696	0.408599	0.689391	1.22432	1.285	-1.0553
HG-6-64-1_md2	0.0280404	1.02462	-0.193839	0.613818	0.418512	0.557386	1.53013	0.388626	0.0870261	1.59793	-0.0102706	-0.777008	-0.24368	0.903862	0.228343	0.894498	-0.290677	0.739766	0.218569	-0.272129	1.03666	-0.603825	0.30605	1.32023	0.823369	1.22414	0.537786	1.35779	1.21226	1.06126	0.947107	0.351165	0.48101	0.451985	0.652987	0.712302	1.19046	0.100679	-0.596601	0.672929	0.357641	-0.969228	-0.887986	0.106167	1.4636	0.276217	0.977542	-1.01008	1.47425
I-BET	0.588326	0.49211	-0.0286108	0.714099	-1.06847	-1.898	0.934674	-0.150726	0.305484	1.91937	-0.373656	-0.749423	-0.811697	-0.067469	-1.42232	1.09128	-0.402575	0.591212	0.389548	-0.152875	1.49733	0.268256	-0.741966	1.74305	1.37211	1.05225	0.86834	1.33388	1.4708	1.02106	0.638719	0.613414	0.284196	0.618962	0.613901	1.27455	1.05845	-1.41647	-0.599926	0.485254	0.750141	-0.764722	0.377456	-0.0328321	1.66499	-0.410887	1.31933	0.512707	2.40002
IOX2	0.252574	2.07971	1.0981	-0.540091	-0.0893315	0.767865	0.0304412	0.528116	1.45049	1.06733	1.05519	0.678739	-0.128275	0.722016	0.881602	1.56611	0.393204	1.75245	0.645159	-1.30338	1.04054	1.4208	0.111957	1.90411	1.94041	0.410107	1.31724	0.692869	-0.253414	1.07261	1.0777	1.40622	0.63551	2.39212	0.778143	1.83014	1.23776	0.674809	-0.302952	2.05845	2.11049	1.4226	1.05208	0.0878969	-0.2152	-0.812658	-0.174044	0.648346	1.65139
IPA-3	0.886533	1.62546	1.19815	0.505473	0.340169	0.793563	-0.230469	1.12267	1.12549	0.687993	1.30488	0.540656	0.193233	0.76843	-0.0997175	1.56829	0.551407	0.302671	0.781579	0.396257	-0.906525	0.558191	0.340169	2.20346	2.06825	1.16696	1.27697	1.59732	0.36696	1.19982	0.765742	1.57953	0.453923	2.14148	1.02546	1.84228	1.70502	0.744413	-0.430962	1.70656	0.946102	1.00798	1.36589	0.0478121	0.0412841	0.19081	0.72744	0.869825	-0.244006
JNJ-26854165	-0.78245	1.9616	1.01115	1.48713	-0.315107	0.60236	0.632856	0.658847	0.750533	1.70439	0.57082	0.644639	-0.408921	0.334199	0.62392	1.12067	-0.12074	2.0777	0.152382	0.106209	1.44257	0.344631	0.00302547	1.23539	1.77333	-0.578128	-0.776793	-1.50282	-0.442591	0.355904	1.54144	0.78334	0.319839	1.70738	0.181649	1.90651	0.145525	0.674538	-0.378383	1.95246	0.600415	1.45494	0.98256	-0.0204032	2.25204	-1.13435	-0.000649398	0.745915	2.81337
JNK-9L	-0.602441	-0.889862	-0.824581	-1.07892	-1.28166	-1.08474	-0.656968	-0.925358	-1.58872	0.399514	-0.637651	-1.30362	-0.987919	0.188709	-1.03517	-0.748284	-1.50937	-0.520284	-1.1996	-1.12223	-0.283032	-1.43988	-1.05673	-0.635666	-1.01068	-0.91	-1.08384	-0.890693	-1.09155	-0.260148	-0.733297	-1.10272	-0.550272	-1.02686	-0.790648	-0.633716	-0.51975	-0.864777	-2.14449	-0.0547384	-0.884904	-1.62064	-1.29772	-1.40881	-0.00842381	-1.12808	-0.838387	-1.33156	0.101797
JNK-9L_md2	-1.7303	-2.06684	-0.871261	-1.83809	-1.86016	-1.35189	-1.20595	-1.04127	-1.55542	-0.944261	-0.991924	-1.04913	-1.72383	-1.01701	-1.7689	-1.35971	-1.46854	-1.5088	-1.65937	-1.68249	-1.1921	-1.38613	-1.52403	-0.760282	-0.699414	-0.962593	-1.36546	-1.36365	-1.13262	-0.476424	-0.759891	-1.07059	-1.53184	-0.757028	-0.954249	-0.694523	-1.00922	-1.17672	-3.02656	-0.409492	-1.97374	-1.79008	-1.32731	-1.84166	-0.678849	-1.75084	-1.50509	-1.38011	-0.895006
JNKInhibitorVIII	-0.438575	0.03357	0.160315	-0.00140938	-0.520695	-0.284648	0.402324	-0.232631	-0.218828	0.240433	-0.399736	-0.564029	-1.34391	-0.13831	-0.216733	-0.553651	-0.423575	0.385289	-0.504459	-0.93738	0.938049	-0.416777	-0.520695	-0.0892225	-0.0193156	-0.0514232	-0.0869111	-0.330634	0.00200735	-0.000545164	0.0361969	-0.357236	-0.661296	0.0424688	-0.00375463	0.341658	-0.472211	-0.243239	-1.00692	0.698663	0.320075	-0.218436	0.0411626	-0.620198	0.626988	-1.07195	0.150722	-0.718478	1.84085
JW-7-24-1	-0.683983	0.125223	-0.107921	-0.285431	-1.43817	-1.53175	0.404074	-1.18307	-0.130796	0.824229	-0.554351	-0.588352	-1.24887	-1.57608	-0.431845	0.0314223	-0.724435	-0.0790652	-0.505427	-0.74827	0.365266	-0.225261	-1.43817	0.622421	0.622365	-0.0293097	-0.0818611	0.36692	0.420019	-0.217906	-0.306137	-0.389903	-1.06578	0.415315	0.169378	0.582199	0.325796	-1.29898	-0.67171	0.439491	-0.294725	-0.40682	-0.269267	-0.591232	1.10745	-0.905253	0.0832381	0.126477	1.36079
KIN001-055	-0.067693	0.456377	0.521145	0.56283	-0.532529	0.0459545	0.297382	0.270809	-0.484975	1.18489	-0.498317	-0.495192	-0.514826	0.482399	0.0354779	0.77683	-0.427715	0.828018	0.06687	-0.761032	1.49005	-0.00126562	-0.562848	1.20803	0.699941	0.195424	0.120537	0.713916	0.887251	0.986895	0.756174	0.292745	0.362718	-0.798318	-1.37093	-0.619578	-0.609271	0.0456643	-0.716303	0.971337	-0.0501354	-0.511588	-0.551218	0.171233	1.01404	-0.602949	0.358794	0.0296977	2.69307
KIN001-102	0.29722	-0.274406	0.23692	0.627834	-0.328291	-0.309149	1.6597	0.0801068	-0.511801	1.7383	0.360629	-0.838877	-0.663793	0.458463	-0.076278	0.979415	-0.50766	-0.355332	0.17782	-0.207991	1.66758	-0.00364655	-0.305733	2.04296	1.81992	1.71645	1.26081	1.77624	1.41159	1.17232	0.573667	1.09125	0.0622515	-0.520105	0.482277	0.569478	1.70922	-0.683687	-0.676146	0.900829	0.189768	-1.60449	-0.352504	0.304462	2.4658	-0.332469	1.67346	0.329062	2.35516
KIN001-102_md2	-0.957101	0.614226	-0.584642	-0.0168446	-1.00505	-0.763704	0.853454	-0.46414	0.0645411	0.903703	-0.782077	-0.326637	-0.902003	-0.312258	-1.29668	0.682453	-0.537994	0.460471	-0.94262	-0.347429	0.704296	-0.696545	-0.760941	1.15483	0.910058	1.0143	0.590438	0.969715	1.37417	0.396491	0.221007	0.146276	-0.309651	0.932026	-0.187057	0.774599	0.2072	-0.692434	-1.32234	0.0720455	0.0741192	-0.763993	-0.918817	-0.546421	1.58088	-0.903471	0.610545	-0.0711478	1.93675
KIN001-236	-0.289543	0.520858	0.757742	-0.537714	-1.20669	-0.832113	-0.164108	-0.350778	0.0188381	0.646633	-0.486466	-0.0506759	-1.10875	0.121308	-0.0606242	0.177159	-0.562739	0.565643	0.0551667	-1.0001	0.937086	0.353945	-0.689559	0.646332	0.33368	0.136297	-0.482317	0.102853	0.0432499	0.79114	0.865416	0.559595	0.0480833	0.62753	-0.105125	0.62561	0.369174	-0.692375	-0.907692	1.22104	0.417393	-0.180558	0.432327	-0.153386	0.215161	-0.487296	-0.688719	-0.587982	1.03807
KIN001-244	-1.126	-1.09835	-0.171734	-0.742663	-1.32791	-2.01195	0.127473	-1.7503	-0.80835	-0.282311	-1.06071	-0.841004	-1.85968	-1.1402	-1.20983	-0.76656	-0.955203	-0.810689	-0.678392	-1.84779	0.516402	-0.540077	-1.4275	0.315431	-0.0935345	-0.336841	-0.768938	-0.0729373	0.0752693	-0.886109	-0.289858	-0.319578	-1.07825	-0.480038	-0.227155	0.00476913	-0.163589	-1.7693	-0.908055	0.243836	-0.253477	-1.00987	-0.354435	-0.885975	0.788381	-0.940236	-0.708485	-0.89328	0.521085
KIN001-270	-0.0703271	0.45381	0.111006	0.278185	-0.347869	-0.424762	0.468262	-0.675301	0.0221201	1.31668	-0.0389062	-0.660706	-0.814935	-0.110873	-1.04026	1.12605	-0.128571	0.281404	-0.0133527	-0.628899	0.427725	-0.26885	-0.921927	2.26164	1.55229	0.884436	1.05598	2.01596	1.68386	0.0042525	-0.607177	-0.0221154	-0.000502757	0.706693	0.237545	1.04259	0.90491	-0.708307	-1.01282	-0.559416	0.00669367	-0.424427	0.0880402	-0.357798	1.24485	-0.278812	0.471215	0.221356	1.2153
KU-55933	-1.03376	0.101232	-0.08665	-0.394958	-1.91126	-0.571357	-0.896366	-0.934913	-0.306458	-0.315716	-1.03048	-0.343473	-1.59845	-0.59352	-0.564671	-0.516212	-1.28422	0.162107	-0.855201	-1.17	-0.614321	-0.377241	-1.51287	-0.212365	0.0172273	-0.812117	-1.42222	-1.31153	-1.16389	-0.652421	-0.595403	-0.40191	-1.21121	0.308604	-0.502301	-0.141973	-0.66925	-0.836431	-1.33348	0.456828	-0.508948	-0.40682	-0.254726	-1.27897	-0.250145	-1.85756	-1.04437	-0.530422	-0.582529
LAQ824	-0.0464831	-0.646898	0.830732	0.379195	0.314053	-0.360315	0.353019	0.0391627	-0.429493	1.26216	0.374345	-0.719725	-0.0972022	0.853283	-1.27308	0.688766	-0.390223	-0.834819	0.0701637	-0.538277	0.862329	-0.32804	-0.264991	1.22427	1.0492	0.377624	0.790695	1.19969	0.856901	0.4806	0.531499	0.294788	-0.209091	-0.114987	0.424798	0.680345	0.881474	-0.715253	-0.699635	0.638712	-0.0542617	-0.616092	0.187908	-0.473614	1.8968	-0.124992	0.644497	0.0227416	1.62771
LAQ824_md2	-1.04867	-0.46081	0.0371424	0.0284072	-1.03737	-0.634845	-0.201594	-0.676113	-0.267157	0.530425	-0.821348	-1.03522	-0.978744	-0.0110197	-1.43454	-0.64793	-0.948856	-0.174675	-1.02382	-0.710828	0.696608	-1.014	-0.715435	0.461452	0.0897324	0.0331287	0.030821	0.699823	0.347156	-0.0541898	-0.0643699	0.181812	-0.426803	0.0868653	-0.0818287	0.137303	0.189799	-0.943604	-1.20697	-0.033655	-0.36898	-1.39408	-0.850966	-0.707875	1.22987	-1.19882	0.460053	-0.991431	0.907869
LFM-A13	-0.243892	1.98533	1.12791	-0.0985444	-0.187806	0.564141	-0.657181	0.797982	1.03562	1.05608	0.46547	0.427868	-0.290431	0.78097	0.684994	0.950205	-0.328993	1.45987	0.0880873	-0.268055	1.48772	0.492615	-0.187806	0.990915	1.11924	-0.306794	-0.204424	-0.858557	-1.55047	0.993761	0.613912	1.27555	0.621702	2.42408	-0.191185	1.54982	0.121584	0.59087	-0.205201	2.53503	1.1109	1.02205	0.197119	0.108756	1.33995	-0.807187	-0.828586	0.627178	1.72773
LFM-A13_md2	0.371709	0.856753	0.501114	0.582837	-0.874943	0.0567426	0.688761	-0.171121	0.255631	1.28961	-0.178619	-0.074591	-0.468417	0.594905	-0.0981824	0.421895	-0.364707	0.88309	-0.0470858	-0.587487	1.22692	0.429875	-0.612949	0.197831	0.239982	-0.21526	0.0633445	0.329415	0.577648	-1.20182	0.39245	-0.266952	-0.808942	1.13616	0.617168	0.791499	0.420794	-0.0669021	-0.611403	1.20836	0.838514	0.310816	0.367429	-0.212914	1.35592	-1.20871	0.11998	0.0986246	2.05099
LY317615	-1.12013	-0.215543	-0.0615588	0.290642	-0.855745	-0.395743	0.892498	-0.146185	-0.705187	0.453555	-0.696932	-2.18688	-0.750546	0.521582	-0.0976678	-0.557719	-0.509242	0.28853	-0.671701	-1.01096	1.32023	-0.341716	-0.291449	0.514482	0.13606	0.48798	0.243938	0.802408	0.873513	0.7382	0.393041	0.185069	-0.329918	-0.911495	0.127014	-0.0591725	0.75173	-0.957186	-0.743032	0.756378	0.226418	-0.734388	-0.540246	0.214498	1.31776	-0.807073	0.52841	-0.459734	1.71709
MK-2206	-0.77325	0.641053	0.609921	0.443626	-0.724171	-0.92331	0.831441	-0.471787	-0.237859	1.31487	-0.70022	-0.773924	-1.15246	-0.622293	-0.587328	0.618539	-0.252611	-0.00454872	-0.65518	-0.507555	0.892458	0.0918281	-0.811758	1.42532	1.40093	0.469222	0.606401	1.06377	1.07395	0.295512	0.524897	0.493373	-0.734961	0.819585	0.157227	0.763413	0.425239	-0.797459	-0.677051	0.991712	0.633301	-0.276637	0.0193439	-0.338322	1.92738	-0.623299	1.00515	0.482874	1.95411
MK-2206_md2	-0.39111	1.0318	0.486632	0.0917461	-0.889941	-0.342736	0.0243	0.304501	0.562657	1.46597	-0.062657	-0.828795	-0.716401	-0.056516	-0.0244576	0.59694	-0.675572	0.491473	0.0181393	-0.660911	0.945462	0.13269	-0.7997	0.71209	0.661621	-0.363322	-0.186	-0.145988	-0.134754	0.200837	0.845907	0.283055	-0.775986	1.42536	-0.17138	0.894262	0.298293	-0.949651	-0.655189	1.46244	0.548437	0.270531	0.593197	-0.872576	1.19554	-1.08259	-0.410573	0.0628275	1.84511
MP470	-0.711122	-0.265614	-1.11002	-0.614048	-1.86695	-1.42086	-0.539556	-0.998573	-0.564543	-0.229884	-0.856257	-0.809078	-1.7184	-1.61712	-0.76837	0.0853889	-1.23001	-0.345954	-1.0524	-0.954674	-0.304302	-0.518366	-1.62249	0.156544	-0.184084	-0.364243	-1.13933	-0.476969	-0.37936	-0.0621136	-0.42023	-0.373132	-0.845336	-0.0594063	-0.474704	0.033865	-0.391535	-1.12204	-1.04224	-0.231825	-0.0560847	-0.606757	-0.979392	-0.979503	0.545205	-1.42737	-0.975674	-0.861616	0.360936
MPS-1-IN-1	0.0246283	-1.34164	-0.415216	0.274788	-0.172527	-0.407631	1.12466	-0.344843	-0.0156695	1.48182	-0.0183933	-0.741672	-0.558534	-0.0957226	-0.54261	-0.171697	-0.670078	-0.650183	0.0990128	-0.471687	1.54371	0.0385815	-0.107028	1.44811	1.33188	0.954694	0.846831	1.66739	1.61694	0.102669	0.451094	0.662097	-0.278822	0.473902	0.716624	0.885767	0.998299	-0.930051	-0.39545	0.619129	0.333137	-1.67512	-0.493142	-0.110231	1.63663	-0.568671	1.02561	-0.315945	2.23101
Masitinib	0.00740464	0.252147	0.0673836	0.629876	-1.08499	-1.91405	1.01266	-1.01519	0.164233	1.63707	0.219143	-0.967388	-1.09227	-0.450158	-0.674953	0.881385	-0.213018	-0.0242949	-0.0584788	-0.900588	0.959888	0.415414	-1.50821	1.34931	1.72089	0.629132	1.05639	1.14487	1.51062	-0.14444	0.139818	0.367122	-0.396193	0.441047	0.945708	0.836195	1.33164	-1.83517	-0.724833	0.811528	0.414547	-0.581514	0.0101024	-0.149236	1.43882	-0.566402	0.74538	0.401952	1.93406
Methotrexate	-0.748646	-0.0782639	-0.785129	-0.0551676	-1.31012	-0.341793	0.361352	-0.835102	-0.0084492	-0.293612	-1.34962	-0.197742	-1.09151	-0.300674	-0.217449	-0.772735	-0.905347	0.441157	-0.458691	-0.933124	1.27141	-0.423232	-1.10327	-0.159816	-1.00492	0.0144804	-0.405461	0.180368	0.227238	-0.311859	0.0934573	0.236584	0.0295455	0.106067	0.175579	-0.0547837	0.504243	0.172723	-0.541176	0.384937	-0.00902701	-0.641392	-1.10104	-0.230805	1.52018	-0.746825	-0.0221966	-0.907295	1.26648
Midostaurin	0.672374	1.48146	1.00763	1.12498	0.257043	0.610746	0.221657	0.0358701	0.741267	1.47435	0.68654	0.14617	0.077275	0.371032	0.0575832	1.82979	0.767796	1.16454	1.00818	0.079368	0.364741	0.0211516	-0.0139398	2.36799	2.71561	0.872533	1.40255	1.7646	1.16635	0.909372	-0.281538	1.17609	0.440058	1.75165	0.350148	1.43278	1.61507	0.420557	-0.418841	0.0659732	0.687003	0.392574	0.905521	0.209452	1.46081	-0.0696234	1.43917	1.04619	0.474536
MitomycinC	-0.284315	-0.76188	0.134049	0.441261	-0.458387	-0.803969	0.902794	-0.0764221	-0.949562	1.39556	0.318951	-1.13604	-0.711156	-0.144497	-0.613258	0.858368	-0.100941	-1.17639	-0.0716382	0.00202439	1.21659	-0.404972	-0.664708	1.5065	1.64678	0.903905	1.379	1.87702	1.48191	0.736916	0.121777	0.232332	-0.0504678	0.0211531	0.60469	0.740154	1.02023	-0.947136	-1.31423	0.719117	0.117943	-1.48687	-0.314635	0.126766	1.61218	-0.267888	1.12794	-0.0852083	1.7306
NG-25	0.170708	0.236946	0.48235	0.757366	-0.5258	-1.90438	0.977676	-0.364462	-0.0659057	1.08479	0.0292587	-0.600013	-0.868206	-1.02232	0.093906	0.472375	-0.561983	-0.0901339	-0.0420911	0.374626	1.13998	0.285126	-0.637846	1.49943	1.29657	0.797955	0.859333	1.26936	1.00162	0.71977	0.223122	0.513617	-0.387555	0.656254	0.649141	1.32284	0.890188	-1.57107	-0.635184	1.20623	0.320868	-0.532552	0.63902	0.00833275	1.58736	0.0237297	0.898953	0.501848	1.40877
NPK76-II-72-1	0.328005	-1.41773	-0.32131	0.270996	-0.198632	-0.347093	1.44444	-0.141563	-0.377626	1.1962	0.721828	-1.21926	-0.45299	0.610796	-0.476003	0.783785	-0.0525039	-0.97598	-0.255886	-0.329418	1.49136	-0.0104628	-0.0811929	2.03275	1.7203	1.68683	1.57698	1.93443	2.25529	1.24018	0.896439	1.05937	0.483129	0.233026	0.853542	1.12028	1.13166	-1.00099	-0.961539	0.969773	0.379115	-2.48951	-0.528847	0.335818	1.79036	-0.269499	1.46722	-0.182449	2.28967
NSC-207895	-0.532942	-0.36026	0.272898	-0.0971053	-0.939098	-0.835002	-0.553471	-0.910318	-0.539658	0.740562	-0.570579	-1.09562	-1.08928	-0.563272	-1.54917	0.120736	-0.532368	-0.857069	-0.627528	-0.955909	0.209576	-1.10392	-1.05319	1.30801	0.907294	0.513945	0.413548	0.141102	0.265294	-0.208541	-0.675565	-0.306331	-0.744015	0.705053	-0.26744	0.594947	0.233679	-1.10287	-1.38594	-0.353266	-0.734672	-1.05066	0.198518	-0.849374	1.2307	-0.765764	0.533069	-0.10228	0.509981
NU-7441	0.61002	1.60758	1.11983	1.40015	0.218087	0.736375	0.841001	0.131641	1.09335	1.81809	0.482189	0.508139	-0.188316	0.945331	0.706071	0.753785	-0.261032	1.72558	0.542103	0.332959	1.39987	0.889736	0.435267	0.269273	-0.11361	0.303545	0.489458	0.157435	0.996656	-0.918108	1.16642	0.627626	-1.50116	1.88	1.29493	1.461	1.29606	0.609194	-0.401025	1.53383	1.2991	1.17654	1.07955	0.246036	1.89945	-0.439247	0.796651	0.479918	2.58583
NU-7441_md2	-0.364231	0.93964	-0.157866	-0.0588483	-0.821727	-0.362566	0.0596729	-0.269371	0.200669	0.967362	-0.371237	0.304029	-0.655593	0.0162923	0.0877829	0.134686	-0.942914	1.31127	-0.162483	-0.703449	1.29253	0.119603	-0.645063	0.369295	-0.2216	-0.645165	-0.535584	-0.7003	-0.86077	0.91296	0.15299	0.442597	0.594784	1.23102	-0.335751	0.354815	0.252859	-0.0536995	-0.964371	1.38374	0.420342	0.331987	-0.350042	-0.548508	0.927875	-1.36242	-0.417741	-0.311314	1.32659
NVP-BEZ235	0.188966	1.77899	1.62026	1.5665	-0.0656425	0.69333	0.50836	-0.154368	1.32211	1.26653	0.411685	0.564555	0.156049	1.13386	0.67688	0.55031	-0.44402	2.06608	0.558203	0.0718227	1.67167	0.947582	0.373513	-0.200703	-0.336114	-0.116152	-0.00124272	-0.572102	0.527789	-0.351935	1.13829	0.776135	-0.777873	2.38791	0.991083	0.950715	1.39071	0.71767	-0.18052	2.89456	0.679762	1.136	1.2328	0.197118	1.92067	-0.59093	0.5648	0.772019	1.08264
NVP-BEZ235_md2	0.0512412	1.08081	1.11668	0.587278	0.04822	0.37753	-0.0201735	0.707382	1.00602	1.78639	0.807081	0.331858	-0.244223	0.243269	0.209727	1.36466	0.456958	1.39694	0.632323	-0.36001	1.38776	-0.136776	-0.223361	2.74482	2.44653	0.88998	1.27652	1.17287	0.646725	1.16992	0.151287	1.41977	0.794912	2.60151	0.00935284	2.05608	0.577333	0.522871	-0.103674	0.442743	0.079123	0.456485	0.667178	0.328357	2.26019	-0.637181	0.496391	0.827779	2.06961
NVP-BHG712	-0.470541	-0.0810189	0.595681	0.146035	-0.582537	-0.167921	1.27146	-0.437596	0.109322	0.879584	-0.510091	0.0209357	-0.653017	0.256919	-0.30702	-1.07137	-1.02311	1.01295	-0.454557	-0.662229	1.2057	-0.138506	-0.344941	0.181821	-0.999619	-0.350911	-1.26097	0.182614	0.774982	-0.151177	0.726741	0.662769	0.0225007	0.970512	0.211966	0.315151	0.58389	0.103213	-0.808801	1.03246	0.163849	-0.0142527	-0.486111	-0.5996	1.65549	-0.755716	-0.0189081	-0.132774	2.30813
NVP-BHG712_md2	-0.0677734	0.495466	0.511215	1.00088	-0.505705	-0.0885219	0.989318	-0.429398	0.652578	1.47416	-0.0783636	0.132791	-0.505406	0.296084	-0.296423	-1.16398	-0.00644177	0.798939	0.210732	-0.307935	1.41091	0.326086	-0.45605	0.592835	-0.0070509	0.34316	0.548477	0.594255	1.50957	0.209457	0.657493	-0.0224964	-0.231437	1.28764	1.23011	0.998163	1.20242	-0.547996	-0.454651	1.76946	0.418439	-0.102713	0.284778	-0.0155063	1.6862	-0.595593	1.24199	0.121668	2.19054
Nutlin-3a	0.265815	1.2034	0.849433	1.67062	-0.384	0.748482	1.14477	-0.0584874	1.30459	1.40959	0.116298	0.246691	-0.0386226	1.1263	0.659617	-0.241367	-0.615797	1.37811	0.148287	-0.137438	1.72524	0.642907	0.242028	-1.32123	-2.66309	0.151286	-0.20882	-0.330496	0.613743	0.0298405	1.48123	1.59511	-0.162509	1.73291	1.27462	0.401864	2.18496	0.642178	-0.67089	2.13574	0.525158	0.732803	0.123317	0.266151	1.8977	-0.690761	1.0859	0.0729811	3.08472
Nutlin-3a_md2	-0.0972011	1.02599	1.03699	0.280401	-0.561537	-0.282113	0.174503	-0.211513	0.417088	1.48804	0.147381	0.0366098	-0.533315	0.572318	0.190044	0.319212	-0.384514	1.16312	-0.0334767	-0.612668	1.54253	0.413119	-0.389189	0.467717	0.575133	-1.22333	-0.209214	-0.177491	0.447489	-0.27348	0.820335	0.697237	-0.517777	1.39508	0.136723	0.757007	0.497239	-0.218604	-0.317157	1.30512	-0.412663	0.419811	0.454744	-0.105994	1.74988	-0.891598	-0.563983	0.538459	1.85248
OSI-027	-0.0674115	0.442278	0.841087	-0.125136	-0.0443325	0.154422	0.0793186	0.0478889	0.654656	0.336407	0.51064	-0.423363	-0.598524	-0.274222	-1.17253	0.375101	-0.295873	-0.249626	-0.235309	-0.563246	0.296562	-0.555302	-0.657438	1.37822	0.968947	0.640854	0.661224	1.33204	0.784263	-0.0701007	0.280474	0.471327	-0.0109752	0.919161	0.40187	1.0954	0.832029	-0.286859	-0.383165	0.903577	-0.114555	-0.05892	0.181547	-0.550768	0.750876	-0.0326798	0.577024	-0.220022	1.15901
OSU-03012	0.207529	1.0115	-0.16499	0.536762	-0.353771	0.216198	-0.0292071	-0.451139	0.0703416	-0.210982	0.175044	-0.472808	-0.398749	-0.270556	-0.42274	1.22549	-0.206109	0.485117	-0.102493	-0.277399	-0.750953	-0.625523	-0.483645	1.85289	1.20653	1.0946	0.957924	1.71763	0.839449	0.910869	0.170738	0.806799	0.317864	0.979376	0.357646	0.972125	1.08601	0.270609	-1.55718	0.714431	-0.0247206	-0.0192397	-0.00430502	-0.515719	0.102415	-0.557523	0.815849	-0.457938	0.158333
ObatoclaxMesylate	-0.912689	-0.159021	-0.268517	0.00431337	-0.479596	-0.419795	-0.617631	-0.573779	-0.434666	1.18088	-0.240192	-0.882617	-0.806288	-0.322158	-0.84468	-0.00114317	-0.366514	-0.0508258	-0.865983	-0.251241	-0.296435	-1.91496	-0.842924	1.04028	0.897951	0.29346	0.594891	0.788378	0.779262	0.311953	-0.594866	0.107861	-0.288237	0.460815	0.112147	0.780358	0.179099	-0.469679	-1.31138	-0.360953	-0.959673	-0.398336	-0.0778217	-0.942673	0.804001	-1.29556	-0.00539141	-0.267357	0.486688
ObatoclaxMesylate_md2	-0.58499	0.0239095	-0.444592	0.0106936	-0.784773	-0.21106	0.238856	-0.807886	-0.657419	-0.441876	-0.684706	-1.11994	-1.10484	-0.090564	-0.865305	-0.365134	-1.09966	0.0958369	-0.506988	-1.32739	0.303657	-1.73918	-0.901113	-0.0400235	-0.491039	-0.0212896	-0.408237	0.0430102	0.128867	-0.149618	-0.0656448	-0.701251	-0.679979	-0.655827	0.139166	-0.0504976	0.0978569	-0.593325	-1.7172	0.635951	-0.450267	-0.663731	-1.21053	-0.755832	0.675303	-0.845993	0.127397	-1.50389	0.7733
Olaparib	-1.16536	0.507354	-0.508112	-0.582773	-1.13895	-0.207909	-0.0630291	-2.25733	-0.388926	0.363638	-0.739548	-0.638407	-1.1103	-0.729749	-0.450217	-0.143649	-1.26194	0.282977	-0.796508	-1.32543	-0.204595	-0.811866	-0.897962	0.222554	-0.168196	-0.752172	-0.398287	-0.285276	-0.589458	-0.490297	-0.281726	-0.347424	-0.782859	-0.211007	-0.238176	0.228749	-0.169706	-0.857828	-1.19643	-0.304415	-0.136901	-0.740461	-1.03948	-0.701793	0.454789	-1.37896	-0.247615	-1.06558	0.906326
Olaparib_md2	0.609708	1.05819	0.50172	0.210803	-0.482705	-0.0468346	-1.46644	0.241539	1.02733	0.82528	-0.00755663	1.02204	-0.298574	0.348847	-0.465756	0.826887	0.167823	1.24587	0.571131	0.351964	0.593477	0.24864	-0.172424	1.01801	0.829431	0.629906	0.166589	0.622206	0.401238	0.823581	0.611734	0.319215	0.743251	1.28157	0.291494	1.25831	0.816076	0.155421	-0.485544	0.931104	0.437699	0.116971	0.861305	-0.403706	1.3154	-0.201813	-0.200061	0.512261	1.03994
Olaparib_rescreen_	-0.369899	0.771945	0.302603	0.250439	-0.598882	-0.0425328	-0.817265	-0.847344	0.0757312	1.04111	-0.318543	-0.186906	-0.829482	-0.347564	-0.681225	0.704123	-0.113848	0.269283	-0.20725	-0.354675	0.048703	-0.856403	-0.771792	1.03704	0.209904	0.543133	0.475798	0.86683	0.176673	-0.0300378	-0.538118	0.2737	-0.174068	1.09697	0.160561	0.693867	0.717221	-0.135997	-1.24425	-1.37576	-0.802896	0.0012077	0.077556	-0.37563	1.34619	-1.07339	0.389022	-0.0805007	1.13553
PAC-1	-0.638763	-0.637177	-0.448257	-0.460742	-1.44458	-0.667396	0.178858	-0.93858	-0.503032	0.647809	-1.29845	-0.459434	-0.732392	-0.237747	-0.394407	-0.880349	-1.16566	-0.305207	-0.56783	-1.07963	0.674761	-0.336844	-1.04121	-0.487349	-1.03738	-0.129001	-0.70997	-0.24047	-0.0629116	-0.0847709	0.173561	-0.101869	-0.670678	-0.21503	-0.0117403	-0.396335	0.325308	-0.426357	-1.34	0.276451	-0.385064	-0.947571	-0.737408	-0.64363	1.1195	-1.26156	-0.620516	-1.09742	1.11554
PD-0325901	0.295977	1.3894	0.964735	1.96745	-0.309298	0.816018	0.976673	0.1375	0.817986	1.13212	0.355018	0.310903	0.018605	1.09955	0.697148	-0.590263	-0.19504	1.88512	0.0318158	0.159297	1.69346	0.588164	0.21194	-2.79075	-3.19871	-0.123867	-0.245506	0.128261	0.523876	0.243709	1.47642	0.711637	0.084413	1.33635	0.854343	0.319912	1.45522	0.779994	-0.316906	2.24933	0.150244	0.963161	0.188312	0.353692	1.71393	-0.764845	0.854242	0.216853	2.84718
PD-0325901_md2	0.0102466	0.907416	0.108553	1.0555	-0.626107	0.282582	0.691986	-0.11869	-0.211908	1.26839	-0.386531	0.510088	-0.733416	0.19963	0.321291	-0.328201	-0.75147	1.04568	-0.547702	-0.169647	1.24709	0.201993	-0.434406	-0.0401063	-0.205826	-2.14448	-2.54803	-0.415628	0.647109	-0.198726	0.566389	0.280892	-0.0452947	1.27068	0.04516	1.02647	0.0266902	0.514712	-0.538084	1.57908	0.0386682	0.808252	-0.0705481	-0.546769	1.7618	-1.1742	-0.0783259	0.193268	2.90115
PD-0332991	-0.0661577	1.53102	0.899057	2.01697	-0.366585	0.465916	0.797299	-0.00177686	0.508153	1.13651	0.317877	0.19579	-0.16423	0.699648	0.859349	0.0957594	-0.563878	1.35275	0.0633583	0.255229	1.72173	0.555527	-0.0578275	-1.80782	-2.11684	-0.275289	-0.268169	-0.87383	0.630973	-0.0904515	1.08971	0.975338	-0.531796	1.32759	0.806444	0.803407	1.50694	0.650354	-0.49212	1.97015	0.184395	0.65034	0.180515	0.118028	1.82261	-0.779904	0.70497	0.211766	2.90334
PD-0332991_md2	-0.490387	0.947525	0.688954	0.515661	-0.526683	0.220202	-0.592218	-0.384224	0.313259	0.569602	-0.173395	0.550386	-0.536543	0.151624	-0.23265	0.332015	-0.515531	1.23299	-0.113517	-0.174659	0.288814	-0.157961	-0.743346	-0.207948	-0.16953	-0.883655	-0.795502	0.0363496	0.359526	0.094383	-0.120823	-0.423278	0.0875178	1.35377	-0.0142952	0.190392	0.508164	0.193807	-0.785857	1.5856	-0.0184312	0.522187	0.303474	-0.484311	0.627965	-0.667366	0.041568	0.0479862	-0.565034
PF-562271	-0.857033	-0.201935	-0.918964	-0.540754	-1.74272	-1.51894	-0.575508	-0.929595	-0.563928	-0.542826	-0.627911	-1.10609	-1.85072	-1.33269	-1.3066	-0.315266	-0.831787	-0.440605	-1.13288	-0.621749	-1.10974	-1.03279	-1.6258	0.473273	0.332148	-0.0824287	-0.301002	0.179743	-0.267454	-0.432003	-0.596508	-0.457081	-0.989663	-0.0636763	-0.532621	-0.130194	-0.190376	-1.51037	-1.83482	-0.261802	-0.293182	-1.25245	-0.490978	-1.08833	0.104789	-0.830451	-0.495469	-0.590064	-0.90169
PFI-1	-0.324599	1.1315	0.572765	0.799898	-0.692844	-0.146043	0.705795	-0.809512	0.502853	1.26561	-0.692971	0.438785	-0.293154	0.443314	0.190026	-0.200535	-0.573732	1.13209	-0.240183	-0.497694	2.02734	0.0893588	-0.227536	-1.02826	-1.68608	-0.834678	-0.27525	-0.876422	0.0904489	-0.367963	0.360192	0.120526	-0.73178	1.02189	0.183243	0.323027	0.25623	-0.0816077	-0.642573	1.41148	0.0800055	0.58301	-0.23097	-0.0279222	1.99987	-1.60772	0.306566	0.074015	2.08638
PHA-793887	-0.218107	-3.26714	0.344893	0.230497	-0.260862	-0.368071	1.27596	-0.375566	-0.931504	0.919516	0.0308052	-0.935745	-0.385149	0.381468	-0.253272	0.147869	-0.325428	-2.67033	-0.986303	-0.44628	0.794378	-0.351442	-0.260862	0.936512	0.138564	0.746473	0.453112	1.06371	1.38092	0.526219	0.217559	0.221438	-0.366339	-0.731756	0.485714	0.0323015	0.194058	-0.211562	-1.27906	1.06151	-0.74098	-1.59909	-0.350724	0.218782	1.73002	-0.56749	0.790373	-0.503443	2.06919
PI-103	-0.0879739	0.417117	1.02443	0.367102	-0.180865	-0.48234	0.650262	-0.199473	0.410076	1.78309	0.554174	-0.315756	-0.776126	0.0356572	-0.417639	0.81865	0.0132893	-0.450322	-0.034241	0.0297516	0.686901	-0.969816	-0.600718	1.93738	1.66257	1.26582	1.4472	1.94501	1.34335	0.818521	-0.0290185	0.90534	0.322459	0.938561	0.746659	1.45375	1.06685	-0.296267	-0.595889	-0.0698595	-0.967272	-0.198734	0.330472	-0.185875	2.2469	0.00441738	1.33553	0.471917	1.05747
PIK-93	-1.04934	-1.14168	-0.634379	-0.820264	-1.53421	-1.31278	-0.705246	-0.860786	-1.16626	-0.259763	-0.582062	-1.20249	-1.84606	-1.08078	-1.15336	-0.443669	-1.24972	-1.65066	-0.864915	-0.730611	-0.689329	-0.529723	-1.53421	0.215521	0.0516016	-0.29951	-0.606029	-0.0827825	-0.303786	-0.854707	-0.611449	-0.496603	-1.42567	-0.251334	-0.5806	-0.0366457	-0.366972	-1.45057	-1.85343	-0.605139	-0.838733	-1.04712	-0.473358	-1.22606	0.194448	-1.06073	-0.830592	-0.50681	-0.220506
PLX4720	0.440307	1.31027	0.82658	1.60891	-0.343157	0.556196	1.0158	0.140277	0.660636	1.09967	0.160584	0.161719	-0.323171	0.791957	0.556871	-0.420499	-0.113951	1.16844	0.15148	-0.0406264	1.70422	0.398451	-0.0699451	-1.78832	-1.95775	0.0361888	-0.145794	0.120258	1.11425	0.25386	0.954536	0.567481	0.314648	1.3017	1.0977	0.687494	1.78511	0.443666	-0.501277	1.69957	0.549284	0.30041	0.153658	0.204222	1.88345	-0.399384	1.30978	0.0608868	2.73947
PLX4720_md2	-0.263668	0.719231	0.652803	0.753909	-0.333354	0.122551	0.424464	-0.0135853	0.0240122	1.11626	0.264494	0.161585	-0.221304	0.703227	0.273274	-0.00619501	-0.46275	1.11755	-0.37234	-0.168025	1.13826	0.559273	-0.061736	-0.0131404	-0.192618	-0.906615	-1.47265	-0.366494	0.50268	0.336892	0.798325	1.01157	0.15012	1.4094	0.25023	1.21889	0.61064	0.372716	-0.303086	1.41442	0.24174	0.267288	0.243057	0.0952072	1.32039	-1.01677	0.0573902	0.242264	2.37468
PLX4720_rescreen_	0.630576	1.73469	1.38345	1.83667	0.0195814	0.643808	1.58584	0.520624	0.859764	1.82131	0.611903	0.304528	-0.0989814	1.21672	0.835152	0.485064	0.000619744	1.64664	0.797997	0.285051	2.18852	0.808169	0.25681	-1.41177	-0.0796708	0.62114	0.697061	0.791053	1.58941	0.999567	1.34787	0.969522	0.533962	1.91614	1.25568	1.28461	1.41643	0.54014	-0.189142	1.93433	0.481371	0.486693	0.610705	0.417329	2.52194	-0.335326	1.57809	0.66838	3.18799
PLX4720_rescreen__md2	-0.164428	0.895788	0.873512	1.14187	-0.715029	0.132592	0.523231	-0.178964	0.621213	1.25952	-0.0452661	-0.0430962	-0.354278	0.718032	0.0209638	-0.443603	-0.463742	1.22432	-0.280834	-0.645428	1.27096	0.253794	-0.308648	0.15979	-0.706243	-0.96458	-1.36932	-0.538859	0.0268051	-0.387739	0.763782	0.734084	-0.0507041	1.65664	0.499931	0.94694	0.929027	0.250233	-0.583839	1.78947	0.0960442	0.644811	0.202355	-0.0489081	1.51457	-0.933387	-0.137621	-0.0496606	2.76978
PXD101_Belinostat	-0.900276	-0.984435	-0.279822	-0.621305	-1.41355	-1.65187	-0.589913	-1.038	-0.506443	-0.218392	-0.324973	-0.941726	-1.61727	-1.03707	-3.2494	-0.104009	-1.13207	-0.385789	-0.555566	-0.799174	-0.796436	-0.705032	-1.6204	0.460853	0.354183	-0.130176	-0.365287	0.0666788	-0.142841	-0.198315	-0.812163	-0.311785	-0.610009	0.0685042	-0.207882	0.0103942	0.102559	-1.13357	-1.33966	-0.305526	-0.937288	-0.923262	-0.311541	-1.1237	-0.291576	-0.253719	-0.246867	-0.282552	-1.34344
Pazopanib	-0.0142228	0.356955	0.276713	0.725713	-1.48521	-1.84285	2.10271	-0.987235	0.171418	1.77934	0.0932308	-0.45144	-1.39691	-0.543689	-0.66404	1.08426	-0.0888107	0.0403986	0.330624	-0.2374	1.31277	0.410176	-1.04717	2.62201	1.7819	1.6591	1.716	2.30184	1.7409	1.08236	0.135782	0.764297	0.178864	0.444553	1.04196	1.23092	1.66843	-2.4339	-0.705601	0.894036	0.204889	-0.449163	0.587637	0.181141	1.60321	0.235305	1.56717	0.334977	2.35875
Phenformin	0.462509	-0.157111	0.358475	0.499832	-0.495115	-0.625335	1.83681	-0.0171179	0.555514	1.43567	0.54195	-0.278355	-0.551417	-0.0091595	-0.327766	1.07825	-0.572185	-0.150721	0.370396	-0.181672	1.41971	0.702737	-0.495115	3.30528	2.38405	2.16277	2.19518	2.2461	2.55601	0.715602	1.10564	1.39302	-0.0149364	1.41688	1.27016	1.77128	1.63497	-1.22807	-0.170895	1.63076	0.863866	-1.10412	0.683092	0.211938	1.83034	-0.120069	1.73257	0.20783	2.4498
Phenformin_md2	-0.885207	-0.342919	-0.959442	-0.161022	-1.03417	-1.03879	0.482088	-0.688332	-0.733859	1.12562	-0.936204	-0.883896	-1.42851	-0.545375	-0.651475	-0.264826	-0.778166	-0.622546	-1.06929	-0.927967	0.54822	-1.2004	-1.09122	1.02646	0.154365	0.369294	0.0702875	0.274302	0.635686	-0.00106418	-0.163737	-0.200183	-0.655532	0.120421	-0.256001	0.0891436	0.385731	-0.952768	-1.3508	-0.100044	-0.579008	-1.19778	-0.9371	-1.43228	2.03646	-1.23188	0.271933	-0.198047	1.20362
QL-VIII-58	0.737772	1.67315	1.98437	1.49081	0.704741	0.910725	0.748826	1.32794	1.32549	1.80617	0.989069	0.473265	0.537945	0.782125	-0.214766	1.711	0.623758	0.526056	1.27757	0.487368	-0.83068	0.230628	0.364405	2.34903	2.04689	1.50293	1.3963	1.98348	1.41543	0.831614	1.71537	1.54688	0.342864	2.37218	1.05598	2.27409	1.69639	0.931898	0.0775381	1.70215	0.310233	0.842611	2.1171	0.0382872	2.30514	0.617734	1.85024	1.71952	1.7524
QL-VIII-58_md2	-0.640506	0.444172	0.985371	0.501464	0.178795	0.14303	-0.322551	-0.254218	0.442827	1.24851	0.408572	0.276522	-0.206881	0.454393	-0.476472	0.390694	0.309328	0.843767	0.149602	-0.0892413	0.395068	-0.897931	-0.631012	1.18137	0.808882	0.479221	0.505017	0.835483	1.09473	0.164524	-0.029812	0.64541	-0.0553285	1.21423	0.225037	1.02596	0.410163	0.104949	-0.639032	-0.639766	0.0206062	0.349007	0.707067	-0.249885	1.06702	-0.12333	0.482258	0.165043	0.218237
QL-X-138	-0.103072	-0.0508687	0.326435	-0.739009	-0.735689	-0.550956	-0.299004	-0.680666	0.0145776	0.808382	-0.0938344	-1.12082	-1.13233	-0.707748	-0.967621	0.312106	-0.317464	-0.775365	-0.575798	-0.735413	0.242164	-0.592042	-0.977839	1.46041	0.778449	0.645478	0.536409	0.097264	0.260448	0.0511911	-0.0697638	0.314325	-0.472277	0.40522	-0.112223	0.687335	0.284523	-0.902514	-1.58583	0.364224	-0.530982	-1.02224	-0.500428	-0.587973	1.44528	-0.766549	-0.193181	-0.508651	1.5307
QL-X-138_md2	-1.11418	-0.479923	-0.667828	-0.5302	-1.16786	-0.883846	-0.782294	-0.837151	-1.04011	0.660065	-0.917742	-1.12263	-1.01838	-0.501752	-1.11071	-0.309707	-1.23199	-0.551597	-0.704765	-1.53422	0.727632	-1.18288	-1.16786	0.167114	-0.483458	0.0317469	-0.204494	-0.310151	-0.460232	-0.135293	-0.991608	-0.69291	-0.74857	-0.201751	-0.94299	-0.232797	-0.332281	-0.969433	-2.26636	-0.828983	-0.886283	-1.01943	-0.627227	-1.34428	0.940212	-1.74501	-0.375757	-0.878028	0.526529
QL-XI-92	-0.586839	0.795042	0.523621	-1.16035	-0.38519	-0.707486	-0.782921	-0.992812	-0.340641	0.622852	-0.354272	-0.705438	-0.743999	-0.00632129	-0.202389	0.236858	-0.707368	0.455308	-0.366535	-1.25986	0.179291	-0.138306	-0.908662	0.640438	0.194963	-0.398436	0.269264	-0.695643	-1.36808	0.388798	-0.302486	0.355071	-0.0138558	1.158	-0.878311	0.188876	-0.273053	-0.221953	-1.45909	0.345406	0.439792	-0.205228	-0.274324	-0.639031	0.451877	-1.30887	-0.713388	-0.032862	0.744785
RDEA119	0.716909	1.19703	1.03091	1.64056	-0.245238	0.928411	1.55299	0.286628	1.12357	1.52703	0.283114	0.327142	0.0609743	1.27702	1.00957	-0.327278	-0.144079	2.10793	0.484113	0.174374	2.06001	0.559844	0.27624	-4.23283	-3.02411	-0.0554749	0.228365	0.295338	0.823409	0.46932	1.65853	0.841313	0.30456	1.80218	1.8198	0.0833957	2.1494	0.855175	-0.218073	2.62878	0.700422	0.749985	0.208516	0.157603	2.12771	-0.859177	0.782446	0.227235	2.70686
RDEA119_md2	-0.0774017	1.25816	0.697035	1.26829	-0.494606	0.532445	0.395717	0.179121	0.545408	1.25465	0.0521998	0.252125	-0.428381	0.701957	0.838038	-0.0712953	-0.897524	1.6163	-0.507539	-0.184841	1.87886	0.568406	-0.080748	-0.30266	-0.818656	-1.76342	-2.66895	-0.565379	0.386352	-0.440027	1.23924	0.882168	-0.464161	2.1253	0.106417	1.04153	0.308703	0.34018	-0.289956	2.26588	-0.0357249	1.24113	0.276757	-0.308055	1.93992	-1.34096	-0.675387	0.199644	2.77428
RDEA119_rescreen_	0.729602	1.72759	1.20551	2.07251	0.084396	1.21847	1.42212	0.285327	1.47927	1.89731	0.413438	0.850336	0.399564	1.52981	1.09562	-0.00264279	-0.0221101	2.12524	0.561153	0.621942	2.04068	0.49617	0.566125	-5.38896	-2.66404	0.122669	0.633329	-0.398872	1.12479	0.776898	1.9813	1.01637	0.568253	2.25329	1.85294	0.914502	2.08633	1.23811	-0.270876	3.04205	0.970766	1.07641	0.581646	0.38013	2.20833	-0.439505	1.07345	0.407453	3.29433
RDEA119_rescreen__md2	-0.161826	1.03572	0.569797	1.09082	-0.501598	0.82404	0.756265	0.295969	0.106471	1.71402	0.07878	0.481786	-0.111768	1.10498	0.764356	-0.0805907	-0.892187	1.7282	-0.160389	-0.130344	1.52909	0.471318	-0.100482	0.0640756	-0.239994	-1.24306	-3.40501	-0.580501	0.225761	0.201328	1.6378	0.881444	-0.166236	1.65243	0.107718	1.42093	0.509901	0.593495	-0.208736	2.40181	0.284023	0.854118	-0.0235375	-0.249199	1.80132	-1.49765	-0.524808	0.266767	2.65356
RO-3306	-0.266008	1.05411	0.919108	0.326812	0.269777	0.469522	-0.75215	0.410085	0.555638	1.17101	-0.00821418	0.614367	0.240608	0.785259	-0.182991	1.13649	0.196155	0.805565	0.555251	0.0756667	0.362229	-0.282812	0.145429	1.80875	1.35376	0.802788	0.833298	1.53225	0.339208	1.14237	0.413486	0.870094	0.738846	1.6113	0.0210108	0.979834	0.368718	0.55789	-0.339615	0.306795	0.0822319	0.0389594	0.392692	0.318961	0.646598	0.416699	0.597025	-0.0253559	0.66994
Ruxolitinib	-0.441925	0.178246	-0.269152	-0.782106	-1.38751	0.0900367	-0.30101	-0.638712	-0.346063	0.67431	-1.07555	-0.162627	-0.917039	0.226348	-0.32681	-0.551385	-1.19413	0.642303	-0.47645	-1.1448	0.247025	-0.292668	-0.600267	-0.446573	-1.1488	-0.985124	-1.53906	-0.99004	-0.851855	-0.635603	0.342845	0.0104107	-0.314394	0.277181	-0.590691	0.00238631	-0.209433	0.0129104	-1.54597	1.03624	-0.263632	-0.0871438	-0.294051	-1.00207	-1.14205	-1.74246	-1.05143	-0.903725	0.972806
Ruxolitinib_md2	-0.799189	-0.00711825	-0.791866	-1.00126	-0.99984	-0.778484	-1.13349	-0.61912	-0.23357	-0.105563	-0.308267	-0.70815	-0.781233	-0.259303	-0.729745	-0.286389	-0.915424	0.165508	-0.728256	-0.815918	0.0455606	-0.761393	-0.896413	-0.0623858	-0.101293	-0.396649	-0.498037	-0.439755	-0.438273	0.49917	-0.149314	-0.401927	-0.545126	0.19887	-0.31064	-0.212165	-0.164055	-0.000296699	-1.26112	-0.00884311	-0.180175	-0.909839	-0.936754	-0.75209	0.194336	-1.03231	-0.875945	-1.51121	-0.658195
SB-505124	-0.759626	0.0588494	-0.631988	-0.997889	-1.08922	-1.04411	-0.486882	-0.849769	-0.446708	0.460442	-0.443287	-0.726112	-1.51016	-0.50648	-0.80927	-0.110383	-0.909614	-0.0552742	-0.729776	-0.594233	-0.116088	-0.211293	-0.88535	0.248289	0.197403	-0.773533	-0.871797	-0.776489	-0.697301	-0.56974	-0.362384	-0.28004	-1.47433	0.568104	-0.43945	0.626725	-0.197464	-1.25964	-1.81092	-0.323334	-0.431878	-1.06139	-0.172808	-1.0969	0.397041	-1.30109	-0.598368	-0.482608	1.24201
SB-715992	0.619079	-0.0966007	0.971974	1.25339	-0.276395	0.0232375	1.57243	0.136455	0.24495	0.857224	0.0885644	0.107924	-0.18475	1.09465	0.157847	0.546514	-0.3777	0.400542	0.420301	-0.484446	1.47319	-0.0242418	-0.16756	1.07183	0.142914	1.11946	0.556394	1.15389	0.978628	0.53267	0.884092	0.536837	0.570552	0.466809	0.827455	1.11657	0.914582	-0.559119	-0.692838	1.40104	0.832099	-0.0937271	0.185743	0.192283	1.6561	-0.150367	1.21671	-0.136339	2.68627
SB-715992_md2	-0.26734	-0.73099	-1.0248	0.486659	-0.91604	-0.459818	0.0157519	-0.22073	-1.0359	1.32717	0.0544211	-0.859713	-0.900183	-0.163351	-0.559919	0.867483	-1.14865	-1.72562	-0.8719	-0.230711	0.461577	-0.748617	-1.01706	1.5747	1.38577	0.0260843	0.15164	0.306564	0.531473	0.313323	-0.0909466	-0.0267568	-0.11792	0.22637	-0.00433567	0.53716	0.169133	-0.51383	-0.844379	0.223011	-0.934102	-1.287	-0.191983	-0.606176	1.70118	-1.1499	0.023973	-0.115057	1.5629
SB216763	-0.52307	0.694283	0.584669	0.566728	-1.08778	0.10723	-0.703957	0.0665611	0.264953	0.730807	0.023963	0.162641	-1.01582	0.115697	-0.203655	-0.11918	-0.363167	1.22187	-0.594362	-0.525499	0.487384	-0.0233583	-0.893063	0.108925	-0.0165913	-0.658688	-1.13841	-0.472973	-0.234584	-0.277917	-0.384392	-0.526658	-0.00129641	1.27034	-0.161177	0.536309	-0.100384	0.206119	-0.398619	0.870333	0.11909	0.358259	0.176834	-0.520774	1.09388	-0.830106	-0.51667	-0.0122184	0.505071
SB216763_md2	0.230809	1.22884	0.998172	-0.33411	-0.342614	0.100918	-0.173899	0.305897	1.15739	0.00580683	0.715315	0.608831	-0.388358	-0.0246716	0.431525	0.761602	0.235196	1.28285	0.463176	-0.115667	0.208532	0.420656	-0.143421	1.44551	1.15186	0.786114	0.593952	0.833773	0.148104	1.00896	0.184739	0.570635	1.02835	1.55356	0.460709	1.26015	1.17652	0.877717	-0.506269	1.16762	0.785707	0.677035	0.545023	-0.00174396	-0.644284	-0.361079	-0.108695	0.30165	1.21684
SB52334	0.188429	0.487681	0.651058	0.334553	-0.772484	-0.481013	1.54357	-0.243575	-0.033994	1.34269	-0.0977239	-0.23611	-0.592462	0.443723	0.0351096	-0.0660996	-0.165295	0.808375	0.237978	-0.999388	1.66073	0.250519	-0.38595	1.36487	0.406049	0.866598	1.01707	0.914321	1.42806	0.268218	1.12024	1.28456	0.135995	0.567331	1.03823	0.621168	1.21751	-0.438914	-0.463487	1.12115	0.72703	-0.270718	0.195592	0.396292	1.55314	-0.489615	1.19136	0.0432515	3.05989
SB52334_md2	-0.0374365	0.561239	-0.147841	0.599703	-1.3008	-1.03394	0.726101	-0.259455	0.407817	1.34308	-0.139977	-0.257004	-1.04542	-0.820654	-0.8029	0.773425	-0.504165	0.12067	-0.0132664	-0.520542	1.14824	-0.378122	-1.46624	1.47587	1.33456	0.267682	0.733833	1.32666	1.05992	0.364133	0.372199	0.369092	-0.226486	0.995115	0.437204	1.06285	0.952634	-0.784661	-0.638661	0.641229	0.420551	-0.287072	0.132846	-0.0972516	2.01297	-0.802548	0.913728	0.515226	1.94165
SB590885	0.276762	1.13808	0.716482	1.55558	-0.286068	0.478103	1.3379	-0.082741	0.365363	1.32615	0.146855	0.10556	-0.0883395	1.06515	0.448584	-0.754096	-0.336191	1.26687	0.22635	0.0160326	1.83592	0.299866	0.185	-1.15364	-2.18912	-0.143809	-0.863272	0.0890998	1.09958	0.437347	1.39707	1.08347	0.465155	1.33006	0.539977	0.879448	1.57787	0.295981	-0.651648	1.95705	0.102587	0.29998	0.121022	0.0449743	2.04231	-0.587532	1.17375	0.0727468	3.63549
SB590885_md2	-0.555487	0.596478	0.695567	0.728612	-1.28178	-0.364097	0.930929	-0.0410356	0.215144	1.33735	-0.583854	0.183713	-1.04157	-0.0912958	-0.642433	-0.252535	0.0354185	0.558734	-0.339085	-0.720722	1.28041	-0.240539	-1.18582	0.323785	0.202519	-0.170088	0.109865	0.49336	1.09933	0.261217	0.264869	-0.189025	-0.482915	1.14901	0.436626	0.874061	0.521759	-0.493956	-0.64665	0.815228	0.707592	0.232269	0.00532709	-0.327922	2.02171	-0.602611	0.557966	0.365766	2.06395
SGC0946	-0.464012	0.571613	0.829376	0.337709	-1.32181	0.0272881	0.111124	-0.334006	0.410411	0.702652	0.000875985	0.693308	-0.800687	-0.0614755	-0.0646755	-0.160243	-0.634283	0.856775	0.127097	0.294018	0.712056	0.331707	-1.20489	0.115311	0.0950307	-0.362624	-0.826807	-0.305624	0.0964148	-1.15332	0.394731	0.488628	-1.52948	0.929582	0.0988112	0.900861	0.209647	0.663906	-0.680869	1.08803	0.207844	0.515	0.0391771	-0.176177	1.09744	-1.53022	-0.84153	0.104789	1.19503
SN-38	1.79835	1.87954	3.05452	1.5501	1.36507	1.31011	0.00529675	1.70336	1.95126	-0.00911527	1.78618	1.44019	0.983712	1.28794	0.00766878	2.45965	1.07299	1.24654	1.83747	1.54232	-2.8766	1.10796	0.550784	3.57656	2.82415	2.37442	1.9189	1.76402	1.35614	2.18989	1.1151	1.98599	1.06988	2.79245	1.6416	1.84571	2.36092	1.23351	0.857153	2.5327	0.754929	1.76537	2.30781	0.769561	0.715622	1.46418	2.14016	2.13054	-1.18614
SN-38_md2	0.00820603	1.77606	0.553953	1.52328	-0.400849	-0.0170345	0.804157	-0.0392245	0.526603	1.41337	0.401482	-0.137265	-0.421387	-0.189115	0.121328	1.70975	0.603033	1.18885	0.381986	0.00142646	1.22183	-0.334975	-0.26239	3.14588	1.74995	1.28925	1.48845	1.66498	1.5072	0.501824	0.432283	1.3484	0.288321	2.26257	0.465565	2.3281	1.80967	0.307376	-0.536366	-2.24994	0.979064	0.34146	0.567237	-0.0674667	2.2906	-0.42067	1.42003	0.704121	1.92831
STF-62247	0.333592	1.85407	0.560401	1.42287	-0.90091	0.7892	0.548072	1.28525	1.23251	1.24047	0.551064	1.618	-0.134815	0.965272	1.03114	1.38998	-0.154632	1.90937	0.924701	0.848298	1.39523	1.00992	-0.199405	1.39564	1.21842	0.382285	-0.119529	0.216375	0.418619	0.568527	1.71638	1.33154	0.89971	2.04109	0.763477	2.3738	1.21436	1.33868	0.566145	2.29271	1.13944	1.29367	0.821786	0.663584	1.69303	-1.23032	0.135583	0.501848	1.81591
STF-62247_md2	-1.26171	0.104142	0.0311161	-0.707156	-1.00681	-0.410556	-0.573906	-0.773232	-0.0664796	-0.0881508	-0.403387	-0.871929	-1.12364	-0.436088	-1.23765	-0.11141	-0.718033	0.216067	-0.760423	-1.5282	-0.782142	-0.607935	-1.22399	0.256184	0.745815	-0.744352	-0.34735	-0.328038	-0.415948	-0.710395	-0.466235	-0.564789	-1.0953	0.694102	-0.386343	0.0972675	-0.254221	-0.627714	-1.06428	0.242659	-1.13878	-0.459787	-0.3093	-0.757618	-0.706176	-1.46141	-0.706785	-0.548451	-0.482808
Shikonin	1.44068	1.48008	1.11362	0.804671	0.379292	0.93223	0.810588	1.14501	0.825211	1.74131	0.989117	0.890963	0.602588	0.944695	0.0618372	1.75766	0.295908	0.479095	1.286	0.537395	-0.298156	0.347951	0.620283	2.22862	1.63507	1.41067	0.770564	1.668	1.29792	1.42306	1.16537	1.21726	0.510266	1.6837	1.10028	2.09581	1.66397	0.671541	-0.42392	1.90476	0.28622	0.731026	1.50883	-0.100519	1.23669	0.430177	1.38373	0.758862	1.37243
TAK-715	0.352251	-0.836301	-0.176719	0.613989	-0.520327	-0.714643	1.61012	0.18571	-0.978076	1.68976	0.187997	-1.09842	-0.849528	0.543895	-0.128005	0.589451	-0.811503	-0.95386	0.334929	-0.095578	1.64232	0.241852	-0.480683	2.41475	1.62117	1.75366	1.61277	1.96356	1.9733	1.43802	0.309336	0.965504	0.43507	-0.987227	0.983159	0.720899	0.810013	-0.5578	-0.414202	1.07746	0.519463	-2.15282	-0.626577	0.195496	2.2346	0.12919	1.75487	0.0871691	2.87786
TAK-715_md2	0.473232	0.973138	-0.0439541	1.00496	-0.450293	0.0419813	1.34202	-0.147726	0.383364	1.4981	-0.0705991	0.17997	-0.339467	-0.632795	-0.223498	1.0851	-0.172699	1.14202	0.208026	0.0549663	1.36792	-0.0218043	-0.101271	1.74651	1.36902	1.24272	0.909626	1.4894	1.38918	0.884172	0.672889	0.555392	0.535335	0.480017	0.784832	1.36249	1.185	0.164012	-0.576921	0.726697	1.13229	-0.456042	0.604417	0.0299244	1.90004	-0.721654	1.42634	0.396568	2.72172
TG101348	-1.35148	-0.717273	-0.0457196	-1.10702	-1.20149	-0.672906	-1.34704	-1.26657	-1.0104	0.198634	-1.08571	-1.52053	-1.31992	-0.790147	-1.32159	-0.222031	-1.36788	-0.187138	-1.77778	-1.47031	-1.12981	-1.52595	-1.32257	-0.13437	-0.874078	-0.757048	-1.18502	-0.805768	-1.13831	-0.316549	-1.73412	-0.93121	-0.838787	0.0110516	-0.912302	-0.558688	-0.536573	-0.976668	-1.77871	-0.400759	-1.0989	-1.10938	-1.237	-1.04065	-0.401607	-1.68713	-0.736346	-0.795107	-0.737813
THZ-2-102-1	0.188629	-0.476442	-0.542302	-0.0467751	-0.637831	-1.0615	0.705631	-0.440013	0.339528	1.0791	-0.100592	-0.564941	-0.915684	-0.313473	-1.40424	-0.0381059	-0.279455	-1.23812	0.439041	-0.070849	0.724131	-0.538837	-0.739658	1.88989	1.2815	0.952921	0.569792	1.52531	1.85529	0.761614	0.16804	0.585015	0.164884	0.983569	0.255613	1.08195	0.811063	-1.28799	-0.848679	0.278644	-0.299647	-1.31331	-0.0839561	-0.452217	1.65673	-0.578654	0.868888	0.175461	1.8114
THZ-2-49	-0.187622	0.786883	0.632075	0.821619	-0.64719	-0.68092	1.5228	-0.267836	-0.159537	1.83827	0.077961	-0.0932326	-1.51368	-0.189476	-0.53134	1.02844	-0.093121	0.903986	0.126423	-0.329208	1.37857	0.110424	-0.766123	2.35271	1.87363	0.873931	0.918832	1.16689	1.92077	0.386851	0.0616762	0.449141	-0.185146	0.688346	0.841625	1.16425	0.861267	-0.716482	-0.401512	0.567208	0.190157	-0.122037	0.35065	0.356557	2.05953	-0.0696247	1.54248	0.49943	3.20085
TL-1-85	-0.109981	0.325202	0.787326	0.668113	-0.432523	-0.772887	1.85862	-0.668977	-0.0406253	1.57137	0.00871545	-0.447416	-0.976077	-0.0282952	-0.879946	0.625692	-0.105365	0.625669	0.225535	-0.778943	1.12506	0.193156	-0.837741	2.68971	1.84996	0.678051	0.924699	1.64358	2.09217	0.0744528	0.064299	0.567699	-0.615886	0.955556	0.673564	1.4786	1.30825	-1.45137	-0.691265	0.529855	0.455921	-0.409839	0.721363	0.187416	1.46056	-0.470135	1.2564	0.401282	2.51831
TL-2-105	-0.426498	0.242516	-0.415169	-0.159207	-1.66323	-2.02494	0.490181	-0.406187	0.158215	0.666483	-0.478677	-0.636058	-1.67358	-1.04088	-1.63004	0.0154134	-0.626735	0.361486	-0.237789	-0.392361	0.913947	-0.0467441	-1.41877	0.625186	0.575952	0.287048	0.0843927	0.265014	0.288546	-0.102279	0.0998654	-0.146433	-0.142444	0.418211	0.107993	0.866561	0.374733	-1.20855	-1.02623	0.178133	0.181782	-0.554163	-0.0336018	-0.521012	1.45228	-1.12458	0.152547	0.148146	1.43748
TPCA-1	-0.380403	-0.0668951	-0.398957	0.455405	-0.497087	-0.316493	0.490872	-0.606837	-0.390656	0.201192	-0.00659855	-0.557586	-0.608101	0.101225	-0.162187	-0.103643	-0.514515	0.314902	-0.357758	-0.650231	0.664744	-0.121741	-0.714757	0.816505	0.348508	0.304991	0.0308054	0.797701	0.711217	0.516987	0.0911204	-0.158962	-0.190553	0.00789673	0.223793	0.407666	0.395459	-0.627801	-1.05604	0.538544	-0.223903	-1.13445	-1.11268	-1.04585	0.984822	-0.645355	0.565892	-1.36775	0.91744
TW37	0.598099	1.45556	1.07506	1.64576	0.260709	0.0621642	1.50023	0.375131	0.744422	2.01278	1.1839	0.0282524	-0.0439195	0.590286	-0.0159648	2.17786	0.749001	0.823073	0.868013	0.217352	1.19065	0.0092378	0.194245	2.89485	2.65172	1.85496	2.19658	2.00136	2.40926	1.1704	0.453809	1.12379	0.670657	1.45863	0.704871	2.148	1.66604	-0.0354679	-0.258086	-0.282295	-0.478016	0.397764	0.863866	0.340832	2.59473	0.219414	2.03233	0.919864	3.14288
TW37_md2	2.65846	2.28662	3.34802	3.32948	1.83984	1.62796	3.38044	2.96291	2.48353	4.67496	2.47672	0.588847	1.85328	2.64224	1.54242	3.55211	1.36681	1.72304	2.72886	2.2598	3.96113	2.22511	1.83984	4.54438	4.29503	3.36685	2.7495	3.93366	3.31042	2.83224	2.60503	3.23151	2.85118	3.22332	2.37413	4.25958	3.39512	0.878901	0.616226	4.24772	1.67907	3.18552	3.87593	2.32136	4.35096	1.73215	3.8651	3.29916	5.23776
Tamoxifen	0.144325	0.648402	-0.644911	0.577486	-1.24286	0.393427	0.330786	0.0623254	-0.190994	1.55715	-1.28506	0.174318	-0.550334	-0.120688	0.410483	0.100333	-0.961872	0.8673	-0.406886	-0.833692	0.949814	0.0596772	-0.195798	0.288229	-0.294062	-0.271363	-1.00727	-0.471905	0.145024	0.527141	0.904541	0.0190197	0.348826	0.575608	0.0379801	0.495903	0.216024	-0.112925	-0.526909	0.989861	0.61687	0.0312287	-0.587911	-0.499607	1.28767	-1.17945	0.00249829	-0.0468728	2.14718
Temsirolimus	-0.485101	1.89539	0.824676	0.173289	-0.338348	0.315519	0.0635652	0.211475	0.973859	1.65577	0.733671	0.28537	-0.627143	0.614646	0.675434	1.42949	0.0332591	1.19689	0.389636	-0.676156	1.80433	0.102899	-0.338348	0.726657	1.06169	-0.241552	0.27287	-1.4227	-0.979272	0.579223	1.07443	1.15062	0.361149	2.09097	0.209428	1.22003	0.759777	0.099833	-0.253568	1.42102	0.627918	0.958119	0.396973	0.089842	1.63818	-0.61058	-0.282176	0.62445	2.66185
Thapsigargin	-0.344191	0.398112	-0.772863	0.510937	-0.671976	-0.153589	-0.206187	-0.32334	0.358005	1.25296	-0.0618994	-0.543404	-0.601666	-0.234887	-0.400985	1.23182	-0.160687	0.0877442	-0.270561	-0.178478	-0.022506	-0.747344	-0.298932	1.612	1.12079	0.880852	0.927737	1.55987	0.953491	0.94257	0.247966	0.734798	0.249574	0.771572	0.506847	0.869518	1.15503	-0.0351143	-1.56392	0.25699	-0.627296	-0.307033	-0.206497	-0.675378	0.709481	-0.628119	0.863042	-0.267906	0.935957
Trametinib	0.718097	1.92605	1.35958	2.56966	-0.0456976	0.936737	1.4263	0.398229	1.52888	1.66798	0.594662	0.715674	0.252703	1.34111	1.03672	0.317682	-0.168301	2.32905	0.489501	0.472487	2.14956	0.930107	0.402718	-3.61031	-2.52463	-0.071926	0.376911	0.304997	1.52015	0.437594	1.92216	1.13716	0.310832	1.95622	1.65846	0.943538	1.59225	1.06057	-0.100622	2.58301	0.582443	1.23438	0.550284	0.363603	2.30362	-0.545029	1.2775	0.657769	3.52746
Trametinib_md2	0.779599	1.17113	0.307812	1.49719	-0.269545	1.0256	1.06703	0.359532	0.0578766	1.91262	0.0991744	0.38554	0.0930636	1.19954	0.989653	0.0708196	-0.753806	1.6065	0.0728707	0.127493	1.91274	0.692121	0.192184	-0.248971	-0.0986741	-0.747989	-2.55134	-0.156813	0.966855	0.693957	1.84552	0.640339	0.382792	1.74939	0.226563	0.928963	1.36416	0.641017	-0.0142353	2.71087	0.545568	0.665941	0.281955	-0.12057	2.15218	-1.40952	-0.168729	0.371319	2.79791
TubastatinA	-0.435702	0.236446	-0.783267	-0.779805	-1.41849	-0.841449	0.44448	-0.216674	0.278866	1.12936	-0.320631	-1.07546	-1.04127	-0.332613	-2.00251	0.449541	-0.522491	0.0186684	-0.599988	-0.887875	1.03692	-0.808728	-1.07816	1.1833	1.04518	0.343124	0.42958	1.12202	0.770227	0.214702	0.256533	0.23826	-0.26603	0.703289	0.127661	0.584551	0.666433	-1.08463	-0.657991	-0.14043	-0.261751	-1.35063	-1.00021	-0.606953	1.18433	-0.619116	0.685233	-0.557118	1.44777
UNC0638	-0.517402	0.553753	0.13116	0.124679	-0.380297	-0.308414	0.0593551	-0.381285	0.319778	0.953059	0.349593	-0.270921	-0.506942	-0.255461	-0.763883	0.492256	0.0353844	0.416597	-0.151275	-0.497738	0.0289948	-1.19608	-0.579041	1.27382	1.10488	0.16732	0.629788	0.791037	1.12275	0.182834	-0.0513781	0.313187	-0.399948	1.13017	0.4937	1.24171	0.42107	-0.465421	-1.16063	-0.102742	-0.354354	-0.512655	0.300957	-0.494617	1.02679	-0.831978	0.704974	0.0830605	-0.0537606
UNC0638.1	0.0942327	0.166652	0.163895	0.637328	-0.534113	-1.44005	1.392	-0.423154	-0.353251	2.51391	-0.372383	-0.601471	-1.17221	-0.444321	-0.47461	0.468374	-0.851969	0.374282	0.228498	-0.688403	0.949405	-0.339196	-0.646575	1.27673	0.699817	0.530039	0.1378	0.957696	1.30398	-0.0797343	0.541419	0.569815	-0.286966	0.390804	0.393887	0.716644	0.824345	-1.21585	-1.01854	1.0299	0.285609	-0.563248	-0.0985795	-0.40865	1.73915	-0.250396	0.858702	-0.570163	2.34091
UNC1215	0.375701	1.81939	0.958607	-0.373732	-0.488612	0.415075	-0.128356	0.485315	0.590962	1.16967	0.212068	0.669303	-0.170982	0.734189	0.449872	0.334364	-0.307121	1.65362	0.0270131	-0.567107	1.44869	0.932536	-0.0921669	0.527844	-0.0848013	0.151567	0.0547257	-0.337342	-0.515798	0.739452	1.30256	1.10797	0.390769	1.47718	0.0558163	0.731041	0.259754	0.80859	-0.652562	2.53187	0.802601	0.870449	0.143295	-0.0327852	0.848158	-1.07296	-1.13439	0.315889	3.12436
UNC1215_md2	-0.270348	1.12364	0.37674	0.0209785	-0.804105	0.00561204	-0.145909	-0.00608332	0.342706	0.0251233	0.00988178	0.144511	-1.00137	-0.0122945	-0.115354	0.445399	-0.0948492	1.08885	0.0412047	-0.528402	-0.092657	0.161093	-1.02128	0.631948	1.05429	-0.251185	0.280653	-0.20704	-0.093688	-0.204778	0.146009	-0.554632	-0.418868	1.37616	0.411798	0.581653	0.464534	-0.255496	-0.599155	1.29001	0.718736	0.665759	0.213828	-0.462426	-0.29609	-0.946036	0.185801	-0.075275	0.494384
VNLG_124	0.466237	1.46841	0.484274	-1.17059	-0.393211	0.269681	-0.82481	0.48424	0.665895	0.981938	0.759432	0.515464	-0.372501	0.3761	0.209775	0.798067	-0.0655155	1.64295	0.201684	-0.869235	0.433614	0.209098	-0.354649	1.41503	1.44196	0.19786	0.352281	0.100738	-0.648355	0.749519	0.331331	0.915443	0.682274	1.83336	0.0122863	1.14948	0.0144828	0.541636	-0.85002	1.46887	1.04076	0.920784	0.336354	-0.305072	-0.138324	-1.07086	-1.06012	0.584881	0.84483
VNLG_124_md2	-0.350974	0.558017	-0.254717	0.136642	-1.01846	-0.673271	-0.562239	-0.120593	-0.45119	0.925951	-0.814707	-0.731661	-0.591246	0.394877	-0.578231	0.113285	-0.85198	0.528125	-0.331143	-0.782859	0.575082	-0.252305	-0.656971	0.510268	-0.0276299	0.093836	-0.494887	0.110973	0.10897	0.0363154	0.423271	0.00139108	0.0129104	0.242997	-0.432156	0.378114	0.321174	-0.205049	-1.44298	0.246045	0.333234	-0.545131	-0.574941	-0.701793	0.715423	-0.912684	-1.31154	-1.41309	1.46362
VX-11e	0.127242	-0.100515	0.988205	1.40297	-0.295681	0.287586	1.43208	0.240778	0.094853	1.27273	-0.351527	-0.170294	-0.225516	0.928086	1.03973	-2.3893	-0.453545	1.37814	-0.00529721	-0.319157	2.07716	0.431918	0.0610241	-1.03237	-1.99153	-0.138166	-0.0924601	0.293442	0.947897	0.130725	1.03119	0.811156	0.263809	0.90529	0.785061	0.245032	0.949098	0.476247	-0.257224	2.0004	0.645282	0.409977	-0.585905	-0.201828	2.01075	-0.519996	0.923474	-0.403296	3.43988
VX-11e_md2	-0.0429104	0.0797522	-0.322209	0.589278	-0.794127	-0.462731	0.634486	-0.65158	0.430275	1.41715	-0.22385	0.208693	-0.600498	-0.527907	-0.629454	0.596711	-0.1321	0.0787649	-0.352932	-0.122582	0.341245	0.0470917	-0.599315	1.87736	1.31746	0.706265	0.853282	1.44351	1.1953	0.277272	0.141661	0.824707	-0.270071	1.36686	0.56148	1.23149	1.01175	-0.341089	-0.94313	0.509989	-0.241932	-0.63435	0.404958	-0.707245	1.15308	-0.992875	0.827075	0.0640888	2.0106
Vinblastine	-0.506556	0.407202	1.52478	1.44492	-0.274714	0.0996402	0.590829	0.417654	0.569624	1.9505	0.432989	0.191181	-0.482934	0.168513	-0.130477	1.50826	0.372781	0.0773355	0.268061	0.304879	0.847235	0.0564624	-0.413406	2.38483	2.40099	1.54927	1.50245	2.30426	2.17166	0.96801	0.704541	1.21318	0.56419	1.93533	0.970567	1.92665	1.74176	-0.249761	-0.817033	0.195972	-0.905097	-0.307354	0.879349	0.0410236	2.72692	0.128488	1.61005	1.02967	1.86109
Vinorelbine	-0.0177852	-0.209336	0.0104924	0.75932	-0.245177	-0.193166	0.67041	-0.579797	-0.501598	1.46737	-0.306636	-0.230847	-0.713718	0.0836803	0.071445	0.857063	-0.146751	-1.24752	0.401415	-0.271691	0.263734	-0.111474	-0.577243	1.95442	1.43261	0.93236	1.00311	2.0178	1.38148	0.754246	0.288838	0.816981	0.181525	0.920608	0.494013	1.11376	1.14103	-0.562647	-1.1739	0.568113	-0.451032	-1.05141	0.125937	-0.239602	1.35251	-0.255555	1.04741	0.366144	1.96513
Vismodegib	-0.879101	-0.0387789	-0.0760145	-0.66759	-1.53421	-0.990088	-0.521654	-0.499823	-0.292006	-0.394218	-0.582062	-0.238526	-1.11267	-0.379278	-0.654456	-0.749016	-1.31849	0.390028	-0.978408	-1.66134	0.501848	-0.370728	-0.861937	-0.766289	-0.488849	-1.07618	-1.50601	-1.35539	-0.953037	-0.292394	-0.10345	-0.900691	-0.647084	0.0414368	-0.481561	-0.162137	-0.459524	-0.607101	-1.49247	0.865474	-0.568159	-0.381208	-0.41156	-0.943916	0.00232237	-2.26569	-0.980987	-0.987123	0.782128
Vorinostat	0.529892	-0.155644	0.114576	-0.0383234	-0.0661469	-0.31854	1.92328	0.358233	-0.143757	1.24167	0.9281	-0.738751	-0.356307	0.70667	-0.357861	0.726456	-0.55319	0.0520444	0.421586	-0.25174	1.43152	0.382071	-0.181833	2.10594	1.69577	1.41278	1.29261	1.6996	2.24672	1.16801	0.638389	0.786647	0.354451	-0.171046	0.922387	0.674826	1.26876	-1.15751	-0.501303	1.24497	0.817903	-1.45057	-0.554474	0.0689766	1.51695	-0.00157009	1.32843	-0.807055	2.54654
Vorinostat_md2	0.257369	0.276255	-0.180046	0.611166	-0.467792	-0.210584	1.12519	-0.428271	0.646288	1.29698	-0.071374	-0.280333	-0.370219	0.109498	-0.999676	0.820371	-0.0489075	0.527141	0.191486	-0.774447	0.957704	0.268557	-0.538329	1.67008	1.77025	0.855984	1.41557	1.58356	1.72117	0.51465	0.676704	0.587705	-0.265052	1.32159	1.01149	1.41945	1.43989	-0.448953	-0.433648	0.576819	1.12716	-0.768785	0.121725	-0.0378031	1.36998	-0.578502	1.18736	0.333112	1.74924
WZ3105	0.0248724	-1.94451	0.766292	0.465511	-0.104307	-0.395919	1.54693	0.0518472	-0.53804	1.7455	0.44284	-0.853611	-0.342217	0.405725	-0.126769	0.421667	-0.161969	-2.29395	-0.018824	-0.128662	1.96806	0.0997735	-0.27962	2.04015	2.10729	1.60031	1.67975	2.26724	2.23092	1.13071	0.631072	1.03166	0.263557	-0.375813	0.688257	0.700572	1.35426	-0.767009	-0.834009	1.41285	0.246367	-2.48521	-0.677423	0.449744	2.68587	-0.161851	1.62632	0.58497	3.03529
WZ3105_md2	0.0639067	0.519293	-0.825863	-0.0362409	-0.829416	-0.340604	1.26739	0.0153572	-0.277425	0.904981	-0.333395	-0.38466	-0.656356	0.12023	-0.168459	0.029614	-0.610593	1.04429	-1.18298	-0.00422016	0.919981	-0.416344	-0.55075	1.41272	0.248866	1.33061	0.885744	1.51612	0.926725	0.983717	0.596548	0.617977	0.476606	0.342695	0.267711	0.964695	0.780469	0.220999	-0.781883	1.01024	0.340532	-1.07425	-0.221386	0.211124	1.62824	-0.542805	0.783957	-0.137117	2.11919
XAV939	0.137945	2.02502	1.22004	0.856692	-0.173397	0.852505	-0.0500964	0.618842	1.34378	1.79782	0.47673	0.796971	-0.133389	0.936019	0.844229	1.27197	-0.511521	1.85209	-0.14296	-0.149132	1.87893	0.806476	-0.0693777	0.763701	1.53252	-0.570882	-0.090705	-0.762242	-0.605661	0.519858	1.79209	0.737246	-0.0533546	2.67079	0.106957	1.6306	-0.375011	0.746816	-0.152837	2.21344	0.758821	1.35925	0.90513	-0.269663	2.37839	-1.18413	-1.10325	0.91741	3.23441
XAV939_md2	1.3301	2.14052	2.31698	0.969782	0.532411	0.485075	0.494899	1.10947	1.63419	-0.937884	1.37534	1.98481	0.510569	1.17213	0.327162	2.01682	0.888659	1.8949	1.34722	1.23991	-0.407208	1.39225	0.333218	2.38686	1.92179	1.72735	1.40493	1.86911	0.742432	2.14089	0.993683	1.43855	1.63498	2.17757	1.3347	1.7576	2.00338	1.27419	0.628185	2.66847	2.00718	1.48382	1.7623	0.78424	-1.23237	1.45024	1.42677	0.939781	-0.366605
XL-880	0.0194514	0.748679	1.1777	1.15888	0.129136	0.492804	0.301971	-0.165607	0.388733	1.14941	0.488038	0.243477	-0.3526	0.146299	-0.786948	1.11503	0.461186	0.766816	-0.195909	0.316349	0.492407	0.0243283	-0.291615	2.13802	2.27388	0.950602	1.08217	1.82883	1.43462	0.972523	0.216894	0.577173	0.285768	1.89926	0.591471	1.33108	1.14391	0.258263	-0.388843	0.647283	-0.168619	0.271883	0.510321	-0.0322292	1.55081	0.217074	0.976176	0.882346	-0.395091
XMD13-2	-0.506975	-0.439695	-0.334697	-0.578051	-1.08392	-0.539354	-0.167635	-0.889498	-0.225199	0.6951	-0.934046	-0.96714	-0.982167	0.0545668	-1.24113	-0.0342404	-0.690508	-1.47792	-0.739631	-0.964724	0.825947	-0.572045	-0.967591	0.630918	-0.319237	0.689361	0.246737	0.361026	0.381571	0.373663	-0.430825	0.240362	-0.150073	0.381577	-0.37166	-0.112605	0.589568	-0.797367	-1.16581	0.143219	0.00414703	-1.14126	-0.372196	-0.668191	1.08797	-0.629438	0.263186	-0.706877	0.474984
Y-39983	-0.422171	0.466839	0.23483	0.674267	-0.506796	-1.17754	0.638874	-0.650056	0.180871	1.16479	0.0211918	-0.665048	-1.12532	-0.979541	-0.673098	0.554116	-0.161126	0.230119	-0.123614	-0.328316	-0.0817769	0.0273009	-0.703292	1.46322	1.52412	0.353536	0.685251	1.39208	1.3575	0.0594738	-0.29549	0.192595	-0.208139	0.591311	0.669164	1.00769	1.02816	-1.18021	-1.20167	0.205828	-0.662046	-0.221877	-0.225667	-0.0620144	1.07921	-0.492047	0.858801	0.111611	1.49983
Y-39983_md2	-0.695514	0.437114	-0.08665	0.0361953	-1.12871	-0.475318	-0.623892	-0.426771	-0.0178698	0.769946	-0.355336	-0.5145	-0.891604	-0.105936	-0.678522	-0.182416	-0.763277	0.721465	-0.463147	-0.477154	0.438035	-0.388097	-0.730328	0.100304	0.190124	-0.336841	-0.723884	-0.673176	-0.522943	0.238517	0.0958304	-0.223524	-0.147522	0.544384	-0.453746	0.764893	-0.300313	-0.354448	-1.73526	0.417201	-0.402502	0.0739878	-0.0636168	-0.558482	0.700795	-1.59324	-1.18832	-0.280175	0.569068
YK4-279	0.0819119	0.542962	0.0734852	0.964305	0.13005	0.436156	0.0492199	0.605355	0.941647	1.68526	0.868788	0.137428	-0.107181	0.431177	-0.323486	1.18254	0.445746	0.694459	0.642483	0.36129	0.884667	-0.956213	-0.143975	2.14659	1.78176	1.57585	1.32534	1.70847	1.94079	1.47841	0.995567	1.19944	1.11422	1.61675	0.796363	1.74397	1.2281	0.305553	-0.615499	-0.190683	-0.365549	-0.254914	0.590255	-0.119962	1.94695	0.0843363	1.34848	0.221251	0.784651
YM155	0.909657	1.72614	1.56108	2.00564	0.661179	0.817092	1.37804	0.441749	1.59121	2.05163	1.75274	0.495781	0.192446	0.935025	0.188594	2.00431	1.34034	0.803099	1.9732	0.479504	-0.0267953	-0.102254	0.352681	2.69064	2.46373	1.80734	1.76354	1.99745	2.20239	1.26551	1.37899	1.92496	0.808034	2.42888	1.70154	2.69577	1.82194	0.769134	-0.417787	0.952389	0.832312	0.770244	1.9159	0.411599	2.25054	0.689164	1.98113	0.982899	1.60866
YM155_md2	0.410022	1.37544	0.994642	0.562296	0.129623	-0.270638	0.592003	0.748232	0.718977	1.069	0.971618	0.925083	-0.174769	0.1598	-0.480162	1.51826	0.840792	1.10523	0.380004	0.766983	-0.0739633	-0.610144	-0.357163	2.40335	2.10835	1.08348	1.49093	2.28844	1.09763	1.38659	0.119352	1.23657	0.7202	1.78073	0.693461	1.46577	1.05105	0.475811	-0.260344	0.529715	0.915293	0.957754	1.26571	-0.0414701	1.08558	-0.166213	1.14839	1.18782	0.732125
YM201636	0.696993	0.298079	0.539732	1.07945	-0.491748	-1.21954	1.84494	-0.122056	0.664729	1.60928	0.211127	-0.530831	-0.492126	0.0987746	-0.350981	0.867483	-0.0517144	-0.0478703	0.698052	0.00958345	1.5429	0.529381	-0.138171	3.03385	2.13895	1.89047	2.12638	2.20667	2.30974	1.1919	0.683316	1.24113	0.242522	1.12383	1.5363	1.42883	2.09093	-1.13173	-0.463782	1.28057	1.05085	-0.892976	0.696555	0.0399669	1.82226	-0.472206	1.99212	0.587222	2.59197
YM201636_md2	-0.740059	-0.0209606	-0.566773	-0.0283524	-1.5058	-1.32613	0.303844	-0.680021	0.0179989	0.982977	-0.690301	-0.871762	-1.49859	-0.593147	-1.01375	0.14537	-0.772404	-0.157137	-0.993319	-0.983263	0.793471	-0.601366	-1.5058	0.879702	0.782163	0.038206	0.466632	0.537564	0.673483	-0.388182	0.0247892	-0.154948	-1.4894	0.570027	0.0854729	0.547049	0.328012	-1.3234	-1.13115	0.445793	-0.0881768	-0.429241	-0.508632	-0.473614	1.29469	-1.11323	0.331528	0.0227416	1.44887
ZG-10	-0.354055	0.591263	0.398452	0.342706	-0.291449	-0.459227	-0.293839	-0.282678	0.523622	1.05816	0.28259	-0.487391	-0.910684	0.00926087	-0.505376	0.805728	0.0398566	-0.1436	0.748961	-0.301416	-0.278377	0.0466392	-0.644134	1.54501	1.56917	0.510665	0.602104	1.37978	1.16651	-0.633939	0.4863	0.416248	-0.83192	1.1653	0.513774	1.53275	0.844128	-0.516179	-0.938672	-0.615964	-0.226396	-0.340736	0.410974	-0.59707	1.41271	-0.575813	0.457694	0.00552889	0.97779
ZM-447439	-0.892972	0.156291	-0.293124	-0.337212	-0.952538	-0.757996	-0.84041	-0.676207	0.0443569	0.198391	-0.063706	-0.842487	-1.35733	-0.148416	-0.67726	-0.129037	-0.747162	-0.44551	-0.173223	-0.855349	0.180549	-0.635431	-1.50273	0.438183	0.445436	0.122268	0.438308	0.790908	0.594906	-0.0449351	-0.452526	-0.142831	-0.511763	0.763356	0.345623	0.360725	0.353757	-1.06354	-1.79813	-0.184119	-0.445492	-0.969589	-0.528093	-0.524247	-0.0243555	-1.06756	-0.0593404	-0.392829	-0.488761
ZSTK474	-0.887833	-0.123606	-0.184546	-0.0414515	-1.64892	-0.59765	0.500734	-1.24032	-0.420923	0.919703	-1.16603	-0.891525	-1.47096	-0.51732	-0.762251	-0.452674	-1.02091	-0.203787	-0.14556	-0.733124	0.483748	-0.414239	-0.995914	0.41918	-0.471682	-0.0389825	-0.201188	0.413626	0.500665	0.268309	0.0641893	0.0113572	-0.800945	0.0299834	0.011296	0.198207	0.226463	-0.876479	-1.53749	0.331308	-0.460321	-1.3604	-0.521852	-0.642821	0.811447	-0.63825	0.460572	-1.54112	1.10377
Zibotentan_ZD4054	0.928918	2.43933	0.801529	-0.107501	-0.431551	0.870706	0.229685	1.28068	1.84265	1.34616	0.929128	0.90672	-0.272171	1.00692	0.891006	1.22124	-0.499473	2.57368	0.508926	-0.681251	2.34809	0.91367	-0.0162632	1.19708	0.733247	-0.190714	0.266905	-0.885284	-0.694671	0.612438	1.76145	1.29343	1.08961	2.43149	0.515657	1.68889	0.901854	1.19617	0.115711	2.81277	1.50106	1.57026	0.547059	0.150671	1.70777	-1.49533	-1.23804	1.03456	2.7492
Zibotentan_ZD4054_md2	-0.666519	0.654192	0.718586	-0.827032	-1.03947	-0.808476	-0.811571	-0.37721	0.0887918	0.536039	-0.252927	-0.563778	-1.04614	0.359448	-0.413466	-0.185691	-0.633817	0.459037	-0.394039	-0.524692	0.57408	-0.385465	-0.668677	0.173957	-0.266139	-0.372502	-0.338234	-0.681558	-0.740308	-0.334185	-0.18818	0.0410831	-0.428763	0.962734	-0.402331	0.0447611	0.130541	-0.0875318	-1.54669	1.18678	0.108281	0.0406524	-0.0857564	-0.902009	-1.24069	-1.52798	-0.56838	-0.169975	0.711298
_5Z_-7-Oxozeaenol	0.736817	1.25773	1.24656	1.71465	0.0462654	0.536521	1.72409	0.34144	0.518453	1.81213	0.413468	0.276196	0.127171	1.21135	0.901548	-0.0197956	0.037128	1.7828	0.853358	0.340747	1.8712	0.211583	0.307147	-1.95783	-1.20092	0.534491	0.517988	0.19481	1.33203	0.711731	0.865922	1.07684	0.49305	1.30761	1.29282	1.3334	1.71912	0.680485	-0.373976	1.89103	-0.124248	1.15499	1.14678	0.191752	2.36231	-0.128092	1.26672	0.583704	2.7334
_5Z_-7-Oxozeaenol_md2	0.168848	1.74846	0.743596	0.589835	-0.243471	0.843022	0.533096	0.0967667	0.776573	1.5942	0.740206	0.339266	-0.123203	0.752565	0.681191	0.756247	-0.433894	1.75846	0.453623	-0.838649	1.49329	0.606652	0.0630944	0.953642	0.839479	-0.969997	-1.29084	-0.531268	-0.25597	0.425043	1.11444	1.8025	0.290815	1.90993	0.0634769	1.44227	1.12486	0.386426	-0.15476	1.30932	1.39089	0.904914	0.687488	0.150443	1.48441	-0.957639	-0.309246	0.491118	2.84351
piperlongumine	1.19763	2.40701	2.47881	2.48416	1.14043	0.816005	1.05645	1.3113	1.66728	1.57061	1.74538	0.506394	0.39722	1.16644	0.714187	2.593	1.28028	1.62332	2.01987	1.21989	-0.365128	0.253415	0.243207	3.71364	2.76367	2.37688	2.33764	2.73629	1.80291	1.80224	0.399914	1.86273	1.22262	2.66227	1.55531	2.91288	2.20333	1.00926	0.222712	1.50267	0.532143	1.62966	2.13009	0.377903	2.1585	1.11702	2.79945	1.83103	0.365875
piperlongumine_md2	-0.453876	0.876188	1.04191	0.331122	-0.281372	0.0240656	0.256126	0.0764844	0.399897	1.95866	0.585007	0.0978769	-0.830589	0.43891	-0.0526648	0.850206	-0.0281267	0.877932	0.256889	-0.149874	1.43517	-0.442329	-0.328503	1.91754	1.19434	0.998471	0.683755	0.938735	0.567308	0.595227	0.524122	0.842571	0.495492	1.38896	0.16409	1.05555	0.678423	0.109831	-0.437397	-0.227611	0.171399	0.100145	0.190227	0.213511	2.05694	-0.0497533	0.424915	0.375852	2.06823
rTRAIL	-0.799236	-0.151044	-0.918964	-0.644102	-1.85963	-0.510532	0.111124	-0.557352	-0.411688	-0.118231	-0.863706	-0.106427	-1.33851	-0.354832	-0.722165	-0.470289	-0.831787	0.110169	-0.843898	-1.70621	0.466814	-0.467615	-0.807376	-0.312728	-0.639644	-0.219109	-0.440596	-0.0492036	0.0519728	-0.315662	0.101031	-0.765464	-0.584797	0.0841301	-0.250138	-0.277487	-0.0818429	-0.385746	-0.904215	0.318769	-0.645466	-0.387262	-1.18523	-1.01594	0.700378	-0.705492	-0.0883383	-1.18565	0.421484
[truncated: 214 more columns]
