# Supplementary material for: Encircling the regions of the pharmacogenomic landscape that determine drug response
Source: Genome Med. 2019 Mar 26;11:17. doi: 10.1186/s13073-019-0626-x (PMC6436215; doi:10.1186/s13073-019-0626-x)
Supplement: Supplementary file 5 — Enrichment scores and p values between drug modules (rows) and Hallmark gene sets (columns). For simplicity, secondary modules were merged with the main ones. (XLSX 453 kb) [file 13073_2019_626_MOESM5_ESM.xlsx]

## Sheet: PCM
Drug	Hallmark	Odds	Pvalue
17-AAG	adipogenesis	2.20627	0.372821
17-AAG	allograft_rejection	4.55962	0.078465
17-AAG	androgen_response	4.2726	0.215741
17-AAG	angiogenesis	0	1
17-AAG	apical_junction	4.43111	0.0823129
17-AAG	apical_surface	9.29493	0.107165
17-AAG	apoptosis	24.36	7.70676e-08
17-AAG	bile_acid_metabolism	4.00632	0.228122
17-AAG	cholesterol_homeostasis	12.7841	0.0125551
17-AAG	coagulation	6.62424	0.0412234
17-AAG	complement	10.0025	0.00108271
17-AAG	dna_repair	0	1
17-AAG	e2f_targets	0	1
17-AAG	epithelial_mesenchymal_transition	6.68723	0.0129324
17-AAG	estrogen_response_early	0	1
17-AAG	estrogen_response_late	2.29954	0.360992
17-AAG	fatty_acid_metabolism	0	1
17-AAG	g2m_checkpoint	0	1
17-AAG	glycolysis	2.08527	0.389353
17-AAG	hedgehog_signaling	0	1
17-AAG	heme_metabolism	0	1
17-AAG	hypoxia	4.33333	0.0854332
17-AAG	il2_stat5_signaling	0	1
17-AAG	il6_jak_stat3_signaling	16.2118	0.00118089
17-AAG	inflammatory_response	4.50734	0.079997
17-AAG	interferon_alpha_response	22.0989	5.95192e-05
17-AAG	interferon_gamma_response	12.8142	9.22831e-05
17-AAG	kras_signaling_dn	0	1
17-AAG	kras_signaling_up	5.05738	0.065847
17-AAG	mitotic_spindle	4.43111	0.0823129
17-AAG	mtorc1_signaling	2.10841	0.38608
17-AAG	myc_targets_v1	0	1
17-AAG	myc_targets_v2	0	1
17-AAG	myogenesis	2.27211	0.364393
17-AAG	notch_signaling	13.4761	0.0759986
17-AAG	oxidative_phosphorylation	0	1
17-AAG	p53_pathway	4.43111	0.0823129
17-AAG	pancreas_beta_cells	0	1
17-AAG	peroxisome	0	1
17-AAG	pi3k_akt_mtor_signaling	8.45544	0.02668
17-AAG	protein_secretion	4.9265	0.190399
17-AAG	reactive_oxigen_species_pathway	18.3333	0.00644404
17-AAG	spermatogenesis	0	1
17-AAG	tgf_beta_signaling	0	1
17-AAG	tnfa_signaling_via_nfkb	7.07527	0.0111623
17-AAG	unfolded_protein_response	3.96511	0.230167
17-AAG	uv_response_dn	13.8479	0.000333562
17-AAG	uv_response_up	5.67518	0.0540139
17-AAG	wnt_beta_catenin_signaling	0	1
17-AAG	xenobiotic_metabolism	2.13206	0.382791
5-Fluorouracil	adipogenesis	1.28324	0.420073
5-Fluorouracil	allograft_rejection	3.61718	0.00261634
5-Fluorouracil	androgen_response	0	1
5-Fluorouracil	angiogenesis	4.80144	0.0717899
5-Fluorouracil	apical_junction	1.23959	0.441375
5-Fluorouracil	apical_surface	0	1
5-Fluorouracil	apoptosis	1.03114	0.581147
5-Fluorouracil	bile_acid_metabolism	2.35224	0.143899
5-Fluorouracil	cholesterol_homeostasis	0	1
5-Fluorouracil	coagulation	0	1
5-Fluorouracil	complement	0	1
5-Fluorouracil	dna_repair	1.70067	0.267026
5-Fluorouracil	e2f_targets	0.40352	0.915536
5-Fluorouracil	epithelial_mesenchymal_transition	0	1
5-Fluorouracil	estrogen_response_early	1.43444	0.35484
5-Fluorouracil	estrogen_response_late	2.28639	0.0767009
5-Fluorouracil	fatty_acid_metabolism	2.24713	0.111841
5-Fluorouracil	g2m_checkpoint	0.408097	0.913193
5-Fluorouracil	glycolysis	0.798609	0.715066
5-Fluorouracil	hedgehog_signaling	0	1
5-Fluorouracil	heme_metabolism	0.87585	0.667619
5-Fluorouracil	hypoxia	0	1
5-Fluorouracil	il2_stat5_signaling	1.23959	0.441375
5-Fluorouracil	il6_jak_stat3_signaling	0	1
5-Fluorouracil	inflammatory_response	0.830684	0.695042
5-Fluorouracil	interferon_alpha_response	0	1
5-Fluorouracil	interferon_gamma_response	0.412778	0.910785
5-Fluorouracil	kras_signaling_dn	1.0535	0.569736
5-Fluorouracil	kras_signaling_up	0.460207	0.885901
5-Fluorouracil	mitotic_spindle	0	1
5-Fluorouracil	mtorc1_signaling	2.54097	0.0372879
5-Fluorouracil	myc_targets_v1	8.85006	1.41582e-10
5-Fluorouracil	myc_targets_v2	9.94212	6.42205e-05
5-Fluorouracil	myogenesis	0.870594	0.670761
5-Fluorouracil	notch_signaling	2.55087	0.332895
5-Fluorouracil	oxidative_phosphorylation	4.27525	0.000484833
5-Fluorouracil	p53_pathway	3.9997	0.000760041
5-Fluorouracil	pancreas_beta_cells	0	1
5-Fluorouracil	peroxisome	1.64569	0.349621
5-Fluorouracil	pi3k_akt_mtor_signaling	1.55842	0.373776
5-Fluorouracil	protein_secretion	0	1
5-Fluorouracil	reactive_oxigen_species_pathway	0	1
5-Fluorouracil	spermatogenesis	0	1
5-Fluorouracil	tgf_beta_signaling	3.09653	0.144206
5-Fluorouracil	tnfa_signaling_via_nfkb	0.835474	0.692089
5-Fluorouracil	unfolded_protein_response	4.01259	0.01054
5-Fluorouracil	uv_response_dn	0.577719	0.823464
5-Fluorouracil	uv_response_up	1.04595	0.573564
5-Fluorouracil	wnt_beta_catenin_signaling	8.86349	0.00160272
5-Fluorouracil	xenobiotic_metabolism	0.816632	0.703762
681640	adipogenesis	0	1
681640	allograft_rejection	6.87874	0.0119659
681640	androgen_response	0	1
681640	angiogenesis	0	1
681640	apical_junction	15.1098	8.13316e-06
681640	apical_surface	0	1
681640	apoptosis	8.45141	0.00694924
681640	bile_acid_metabolism	0	1
681640	cholesterol_homeostasis	0	1
681640	coagulation	6.41002	0.0435991
681640	complement	6.95988	0.0116049
681640	dna_repair	0	1
681640	e2f_targets	0	1
681640	epithelial_mesenchymal_transition	8.96477	0.00158694
681640	estrogen_response_early	2.38575	0.350526
681640	estrogen_response_late	4.62662	0.0764269
681640	fatty_acid_metabolism	0	1
681640	g2m_checkpoint	0	1
681640	glycolysis	2.01993	0.398705
681640	hedgehog_signaling	12.2097	0.0832831
681640	heme_metabolism	0	1
681640	hypoxia	6.53552	0.0136702
681640	il2_stat5_signaling	2.06526	0.392041
681640	il6_jak_stat3_signaling	9.97932	0.0197317
681640	inflammatory_response	9.43291	0.00132456
681640	interferon_alpha_response	4.65355	0.200115
681640	interferon_gamma_response	4.38673	0.0835576
681640	kras_signaling_dn	0	1
681640	kras_signaling_up	2.35535	0.354088
681640	mitotic_spindle	6.6838	0.0128965
681640	mtorc1_signaling	0	1
681640	myc_targets_v1	0	1
681640	myc_targets_v2	0	1
681640	myogenesis	2.20092	0.373343
681640	notch_signaling	13.0539	0.0782812
681640	oxidative_phosphorylation	0	1
681640	p53_pathway	0	1
681640	pancreas_beta_cells	0	1
681640	peroxisome	0	1
681640	pi3k_akt_mtor_signaling	8.182	0.0282563
681640	protein_secretion	4.77215	0.195732
681640	reactive_oxigen_species_pathway	0	1
681640	spermatogenesis	0	1
681640	tgf_beta_signaling	0	1
681640	tnfa_signaling_via_nfkb	15.4664	7.15903e-06
681640	unfolded_protein_response	3.84088	0.236443
681640	uv_response_dn	6.1531	0.0468391
681640	uv_response_up	5.49165	0.0570671
681640	wnt_beta_catenin_signaling	10.2247	0.0981315
681640	xenobiotic_metabolism	0	1
ABT-263	adipogenesis	0	1
ABT-263	allograft_rejection	0.941209	0.657735
ABT-263	androgen_response	0	1
ABT-263	angiogenesis	0	1
ABT-263	apical_junction	1.86588	0.298064
ABT-263	apical_surface	0	1
ABT-263	apoptosis	1.15345	0.584039
ABT-263	bile_acid_metabolism	1.71907	0.446606
ABT-263	cholesterol_homeostasis	0	1
ABT-263	coagulation	0	1
ABT-263	complement	2.97284	0.0876765
ABT-263	dna_repair	0	1
ABT-263	e2f_targets	0	1
ABT-263	epithelial_mesenchymal_transition	0	1
ABT-263	estrogen_response_early	3.30359	0.0691069
ABT-263	estrogen_response_late	2.01333	0.269132
ABT-263	fatty_acid_metabolism	2.49724	0.19833
ABT-263	g2m_checkpoint	0	1
ABT-263	glycolysis	0	1
ABT-263	hedgehog_signaling	11.3362	0.0156576
ABT-263	heme_metabolism	2.00117	0.271359
ABT-263	hypoxia	2.79157	0.100703
ABT-263	il2_stat5_signaling	0.914825	0.668023
ABT-263	il6_jak_stat3_signaling	0	1
ABT-263	inflammatory_response	0.930478	0.661888
ABT-263	interferon_alpha_response	0	1
ABT-263	interferon_gamma_response	0	1
ABT-263	kras_signaling_dn	1.17829	0.576375
ABT-263	kras_signaling_up	4.43961	0.0155002
ABT-263	mitotic_spindle	0	1
ABT-263	mtorc1_signaling	0	1
ABT-263	myc_targets_v1	0.963421	0.64928
ABT-263	myc_targets_v2	0	1
ABT-263	myogenesis	18.0551	1.22399e-12
ABT-263	notch_signaling	0	1
ABT-263	oxidative_phosphorylation	0.974918	0.644975
ABT-263	p53_pathway	0	1
ABT-263	pancreas_beta_cells	37.2846	5.32953e-08
ABT-263	peroxisome	1.83333	0.426112
ABT-263	pi3k_akt_mtor_signaling	0	1
ABT-263	protein_secretion	0	1
ABT-263	reactive_oxigen_species_pathway	0	1
ABT-263	spermatogenesis	3.31428	0.128772
ABT-263	tgf_beta_signaling	0	1
ABT-263	tnfa_signaling_via_nfkb	0	1
ABT-263	unfolded_protein_response	0	1
ABT-263	uv_response_dn	0	1
ABT-263	uv_response_up	3.66214	0.0544254
ABT-263	wnt_beta_catenin_signaling	0	1
ABT-263	xenobiotic_metabolism	0.914825	0.668023
ABT-869	adipogenesis	1.15651	0.58345
ABT-869	allograft_rejection	1.14985	0.585532
ABT-869	androgen_response	2.23971	0.366302
ABT-869	angiogenesis	0	1
ABT-869	apical_junction	3.50985	0.0605208
ABT-869	apical_surface	4.87248	0.191669
ABT-869	apoptosis	2.88715	0.160003
ABT-869	bile_acid_metabolism	0	1
ABT-869	cholesterol_homeostasis	0	1
ABT-869	coagulation	1.6663	0.457019
ABT-869	complement	1.16326	0.581357
ABT-869	dna_repair	1.52708	0.486034
ABT-869	e2f_targets	0	1
ABT-869	epithelial_mesenchymal_transition	8.70895	3.61977e-05
ABT-869	estrogen_response_early	1.29105	0.544151
ABT-869	estrogen_response_late	2.46727	0.202443
ABT-869	fatty_acid_metabolism	0	1
ABT-869	g2m_checkpoint	0	1
ABT-869	glycolysis	4.68367	0.0132228
ABT-869	hedgehog_signaling	0	1
ABT-869	heme_metabolism	1.19817	0.570735
ABT-869	hypoxia	3.43198	0.0637508
ABT-869	il2_stat5_signaling	0	1
ABT-869	il6_jak_stat3_signaling	0	1
ABT-869	inflammatory_response	0	1
ABT-869	interferon_alpha_response	0	1
ABT-869	interferon_gamma_response	0	1
ABT-869	kras_signaling_dn	0	1
ABT-869	kras_signaling_up	0	1
ABT-869	mitotic_spindle	0	1
ABT-869	mtorc1_signaling	0	1
ABT-869	myc_targets_v1	0	1
ABT-869	myc_targets_v2	0	1
ABT-869	myogenesis	0	1
ABT-869	notch_signaling	0	1
ABT-869	oxidative_phosphorylation	0	1
ABT-869	p53_pathway	0	1
ABT-869	pancreas_beta_cells	0	1
ABT-869	peroxisome	0	1
ABT-869	pi3k_akt_mtor_signaling	2.12218	0.381881
ABT-869	protein_secretion	0	1
ABT-869	reactive_oxigen_species_pathway	0	1
ABT-869	spermatogenesis	0	1
ABT-869	tgf_beta_signaling	0	1
ABT-869	tnfa_signaling_via_nfkb	0	1
ABT-869	unfolded_protein_response	0	1
ABT-869	uv_response_dn	6.90783	0.00360696
ABT-869	uv_response_up	2.92859	0.156547
ABT-869	wnt_beta_catenin_signaling	0	1
ABT-869	xenobiotic_metabolism	0	1
AC220	adipogenesis	5.55814	0.00760523
AC220	allograft_rejection	0	1
AC220	androgen_response	0	1
AC220	angiogenesis	0	1
AC220	apical_junction	8.48438	0.00014624
AC220	apical_surface	0	1
AC220	apoptosis	4.96272	0.0263762
AC220	bile_acid_metabolism	0	1
AC220	cholesterol_homeostasis	0	1
AC220	coagulation	0	1
AC220	complement	0	1
AC220	dna_repair	0	1
AC220	e2f_targets	0	1
AC220	epithelial_mesenchymal_transition	3.79555	0.0506335
AC220	estrogen_response_early	0	1
AC220	estrogen_response_late	1.34254	0.530655
AC220	fatty_acid_metabolism	7.21143	0.00313863
AC220	g2m_checkpoint	1.25888	0.553368
AC220	glycolysis	2.4954	0.199533
AC220	hedgehog_signaling	7.3591	0.13274
AC220	heme_metabolism	0	1
AC220	hypoxia	6.73188	0.00135978
AC220	il2_stat5_signaling	0	1
AC220	il6_jak_stat3_signaling	0	1
AC220	inflammatory_response	0	1
AC220	interferon_alpha_response	0	1
AC220	interferon_gamma_response	0	1
AC220	kras_signaling_dn	0	1
AC220	kras_signaling_up	0	1
AC220	mitotic_spindle	1.24476	0.55738
AC220	mtorc1_signaling	1.23095	0.561357
AC220	myc_targets_v1	0	1
AC220	myc_targets_v2	0	1
AC220	myogenesis	1.32653	0.534867
AC220	notch_signaling	7.86792	0.124976
AC220	oxidative_phosphorylation	12.7597	7.71114e-07
AC220	p53_pathway	0	1
AC220	pancreas_beta_cells	0	1
AC220	peroxisome	2.49451	0.336657
AC220	pi3k_akt_mtor_signaling	4.86923	0.0688244
AC220	protein_secretion	2.87628	0.30005
AC220	reactive_oxigen_species_pathway	10.5577	0.0176399
AC220	spermatogenesis	0	1
AC220	tgf_beta_signaling	0	1
AC220	tnfa_signaling_via_nfkb	0	1
AC220	unfolded_protein_response	0	1
AC220	uv_response_dn	3.66178	0.110316
AC220	uv_response_up	0	1
AC220	wnt_beta_catenin_signaling	6.16267	0.155627
AC220	xenobiotic_metabolism	2.55171	0.193083
AG-014699	adipogenesis	0	1
AG-014699	allograft_rejection	0	1
AG-014699	androgen_response	0	1
AG-014699	angiogenesis	18.9422	0.0554432
AG-014699	apical_junction	0	1
AG-014699	apical_surface	14.4202	0.0716577
AG-014699	apoptosis	4.17049	0.222593
AG-014699	bile_acid_metabolism	0	1
AG-014699	cholesterol_homeostasis	0	1
AG-014699	coagulation	0	1
AG-014699	complement	0	1
AG-014699	dna_repair	0	1
AG-014699	e2f_targets	0	1
AG-014699	epithelial_mesenchymal_transition	0	1
AG-014699	estrogen_response_early	0	1
AG-014699	estrogen_response_late	0	1
AG-014699	fatty_acid_metabolism	0	1
AG-014699	g2m_checkpoint	3.34525	0.268767
AG-014699	glycolysis	3.23514	0.276416
AG-014699	hedgehog_signaling	0	1
AG-014699	heme_metabolism	0	1
AG-014699	hypoxia	6.8484	0.0402988
AG-014699	il2_stat5_signaling	0	1
AG-014699	il6_jak_stat3_signaling	0	1
AG-014699	inflammatory_response	0	1
AG-014699	interferon_alpha_response	0	1
AG-014699	interferon_gamma_response	0	1
AG-014699	kras_signaling_dn	0	1
AG-014699	kras_signaling_up	0	1
AG-014699	mitotic_spindle	3.30773	0.271325
AG-014699	mtorc1_signaling	0	1
AG-014699	myc_targets_v1	0	1
AG-014699	myc_targets_v2	0	1
AG-014699	myogenesis	3.525	0.25715
AG-014699	notch_signaling	0	1
AG-014699	oxidative_phosphorylation	0	1
AG-014699	p53_pathway	3.30773	0.271325
AG-014699	pancreas_beta_cells	0	1
AG-014699	peroxisome	0	1
AG-014699	pi3k_akt_mtor_signaling	0	1
AG-014699	protein_secretion	0	1
AG-014699	reactive_oxigen_species_pathway	0	1
AG-014699	spermatogenesis	0	1
AG-014699	tgf_beta_signaling	0	1
AG-014699	tnfa_signaling_via_nfkb	0	1
AG-014699	unfolded_protein_response	0	1
AG-014699	uv_response_dn	4.73543	0.199176
AG-014699	uv_response_up	0	1
AG-014699	wnt_beta_catenin_signaling	0	1
AG-014699	xenobiotic_metabolism	3.30773	0.271325
AICAR	adipogenesis	0	1
AICAR	allograft_rejection	4.72577	0.000524789
AICAR	androgen_response	1.04291	0.620262
AICAR	angiogenesis	6.20284	0.0461841
AICAR	apical_junction	13.7152	2.73318e-15
AICAR	apical_surface	2.2689	0.363419
AICAR	apoptosis	5.03484	0.000798821
AICAR	bile_acid_metabolism	0.977909	0.643592
AICAR	cholesterol_homeostasis	3.04406	0.14729
AICAR	coagulation	3.26023	0.0396894
AICAR	complement	4.12535	0.00236488
AICAR	dna_repair	0	1
AICAR	e2f_targets	0	1
AICAR	epithelial_mesenchymal_transition	2.65744	0.0469027
AICAR	estrogen_response_early	2.51188	0.0832712
AICAR	estrogen_response_late	7.13668	1.47275e-06
AICAR	fatty_acid_metabolism	0.695203	0.764157
AICAR	g2m_checkpoint	0	1
AICAR	glycolysis	3.86825	0.00332303
AICAR	hedgehog_signaling	0	1
AICAR	heme_metabolism	0.557904	0.833877
AICAR	hypoxia	4.48343	0.000727633
AICAR	il2_stat5_signaling	2.74891	0.0417821
AICAR	il6_jak_stat3_signaling	6.54317	0.00146828
AICAR	inflammatory_response	6.00819	1.73817e-05
AICAR	interferon_alpha_response	7.81187	0.000209552
AICAR	interferon_gamma_response	6.74695	2.44959e-06
AICAR	kras_signaling_dn	2.80688	0.0612147
AICAR	kras_signaling_up	2.47926	0.086271
AICAR	mitotic_spindle	2.16881	0.122584
AICAR	mtorc1_signaling	2.14435	0.12617
AICAR	myc_targets_v1	0	1
AICAR	myc_targets_v2	0	1
AICAR	myogenesis	0.554575	0.835634
AICAR	notch_signaling	3.28955	0.270161
AICAR	oxidative_phosphorylation	0	1
AICAR	p53_pathway	7.29146	4.1734e-07
AICAR	pancreas_beta_cells	2.80462	0.307534
AICAR	peroxisome	0	1
AICAR	pi3k_akt_mtor_signaling	4.18079	0.0185774
AICAR	protein_secretion	1.20253	0.568962
AICAR	reactive_oxigen_species_pathway	4.36545	0.0830248
AICAR	spermatogenesis	0.920481	0.665499
AICAR	tgf_beta_signaling	4.00033	0.0957026
AICAR	tnfa_signaling_via_nfkb	7.46967	3.28282e-07
AICAR	unfolded_protein_response	0.967849	0.64734
AICAR	uv_response_dn	1.51403	0.386777
AICAR	uv_response_up	5.10974	0.000735799
AICAR	wnt_beta_catenin_signaling	5.33911	0.059471
AICAR	xenobiotic_metabolism	1.05502	0.569026
AKTinhibitorVIII	adipogenesis	3.5252	0.118266
AKTinhibitorVIII	allograft_rejection	0	1
AKTinhibitorVIII	androgen_response	6.86325	0.0382728
AKTinhibitorVIII	angiogenesis	0	1
AKTinhibitorVIII	apical_junction	1.6511	0.461246
AKTinhibitorVIII	apical_surface	7.19821	0.135227
AKTinhibitorVIII	apoptosis	2.08177	0.388597
AKTinhibitorVIII	bile_acid_metabolism	10.0055	0.00431859
AKTinhibitorVIII	cholesterol_homeostasis	0	1
AKTinhibitorVIII	coagulation	0	1
AKTinhibitorVIII	complement	0	1
AKTinhibitorVIII	dna_repair	0	1
AKTinhibitorVIII	e2f_targets	0	1
AKTinhibitorVIII	epithelial_mesenchymal_transition	1.59733	0.472204
AKTinhibitorVIII	estrogen_response_early	6.10187	0.0159377
AKTinhibitorVIII	estrogen_response_late	5.6923	0.0190389
AKTinhibitorVIII	fatty_acid_metabolism	4.5584	0.0775444
AKTinhibitorVIII	g2m_checkpoint	0	1
AKTinhibitorVIII	glycolysis	3.33082	0.129442
AKTinhibitorVIII	hedgehog_signaling	0	1
AKTinhibitorVIII	heme_metabolism	0	1
AKTinhibitorVIII	hypoxia	1.61486	0.468576
AKTinhibitorVIII	il2_stat5_signaling	1.6511	0.461246
AKTinhibitorVIII	il6_jak_stat3_signaling	0	1
AKTinhibitorVIII	inflammatory_response	0	1
AKTinhibitorVIII	interferon_alpha_response	0	1
AKTinhibitorVIII	interferon_gamma_response	1.68898	0.453817
AKTinhibitorVIII	kras_signaling_dn	4.39377	0.0824699
AKTinhibitorVIII	kras_signaling_up	0	1
AKTinhibitorVIII	mitotic_spindle	1.6511	0.461246
AKTinhibitorVIII	mtorc1_signaling	3.36799	0.127187
AKTinhibitorVIII	myc_targets_v1	0	1
AKTinhibitorVIII	myc_targets_v2	0	1
AKTinhibitorVIII	myogenesis	0	1
AKTinhibitorVIII	notch_signaling	10.4362	0.0963469
AKTinhibitorVIII	oxidative_phosphorylation	1.75956	0.440576
AKTinhibitorVIII	p53_pathway	1.6511	0.461246
AKTinhibitorVIII	pancreas_beta_cells	0	1
AKTinhibitorVIII	peroxisome	14.7998	0.000249591
AKTinhibitorVIII	pi3k_akt_mtor_signaling	3.13516	0.27998
AKTinhibitorVIII	protein_secretion	0	1
AKTinhibitorVIII	reactive_oxigen_species_pathway	0	1
AKTinhibitorVIII	spermatogenesis	0	1
AKTinhibitorVIII	tgf_beta_signaling	6.16633	0.155482
AKTinhibitorVIII	tnfa_signaling_via_nfkb	1.68898	0.453817
AKTinhibitorVIII	unfolded_protein_response	0	1
AKTinhibitorVIII	uv_response_dn	2.36378	0.352094
AKTinhibitorVIII	uv_response_up	0	1
AKTinhibitorVIII	wnt_beta_catenin_signaling	0	1
AKTinhibitorVIII	xenobiotic_metabolism	1.6511	0.461246
AMG-706	adipogenesis	0	1
AMG-706	allograft_rejection	6.51864	0.043535
AMG-706	androgen_response	0	1
AMG-706	angiogenesis	0	1
AMG-706	apical_junction	18.7947	1.90993e-05
AMG-706	apical_surface	13.1071	0.0782146
AMG-706	apoptosis	3.79072	0.241031
AMG-706	bile_acid_metabolism	0	1
AMG-706	cholesterol_homeostasis	0	1
AMG-706	coagulation	4.48249	0.208429
AMG-706	complement	0	1
AMG-706	dna_repair	0	1
AMG-706	e2f_targets	0	1
AMG-706	epithelial_mesenchymal_transition	13.6945	0.000387329
AMG-706	estrogen_response_early	3.47307	0.259687
AMG-706	estrogen_response_late	3.24269	0.27513
AMG-706	fatty_acid_metabolism	0	1
AMG-706	g2m_checkpoint	0	1
AMG-706	glycolysis	2.94054	0.298392
AMG-706	hedgehog_signaling	38.4857	0.00163563
AMG-706	heme_metabolism	0	1
AMG-706	hypoxia	2.94054	0.298392
AMG-706	il2_stat5_signaling	3.00653	0.292984
AMG-706	il6_jak_stat3_signaling	0	1
AMG-706	inflammatory_response	0	1
AMG-706	interferon_alpha_response	0	1
AMG-706	interferon_gamma_response	0	1
AMG-706	kras_signaling_dn	3.87234	0.236662
AMG-706	kras_signaling_up	0	1
AMG-706	mitotic_spindle	3.00653	0.292984
AMG-706	mtorc1_signaling	0	1
AMG-706	myc_targets_v1	0	1
AMG-706	myc_targets_v2	0	1
AMG-706	myogenesis	6.75345	0.0409025
AMG-706	notch_signaling	0	1
AMG-706	oxidative_phosphorylation	0	1
AMG-706	p53_pathway	0	1
AMG-706	pancreas_beta_cells	0	1
AMG-706	peroxisome	0	1
AMG-706	pi3k_akt_mtor_signaling	0	1
AMG-706	protein_secretion	0	1
AMG-706	reactive_oxigen_species_pathway	0	1
AMG-706	spermatogenesis	0	1
AMG-706	tgf_beta_signaling	0	1
AMG-706	tnfa_signaling_via_nfkb	0	1
AMG-706	unfolded_protein_response	0	1
AMG-706	uv_response_dn	4.30422	0.215954
AMG-706	uv_response_up	0	1
AMG-706	wnt_beta_catenin_signaling	14.8845	0.06943
AMG-706	xenobiotic_metabolism	0	1
AP-24534	adipogenesis	1.10028	0.601342
AP-24534	allograft_rejection	1.09393	0.603434
AP-24534	androgen_response	0	1
AP-24534	angiogenesis	12.7784	0.0125484
AP-24534	apical_junction	8.52714	4.05647e-05
AP-24534	apical_surface	4.63556	0.200246
AP-24534	apoptosis	4.21514	0.0391125
AP-24534	bile_acid_metabolism	0	1
AP-24534	cholesterol_homeostasis	0	1
AP-24534	coagulation	3.24942	0.133076
AP-24534	complement	1.10669	0.599238
AP-24534	dna_repair	0	1
AP-24534	e2f_targets	0	1
AP-24534	epithelial_mesenchymal_transition	25.8091	4.23086e-17
AP-24534	estrogen_response_early	1.22827	0.561755
AP-24534	estrogen_response_late	1.14679	0.586383
AP-24534	fatty_acid_metabolism	0	1
AP-24534	g2m_checkpoint	0	1
AP-24534	glycolysis	1.03993	0.621791
AP-24534	hedgehog_signaling	20.8345	0.000588319
AP-24534	heme_metabolism	0	1
AP-24534	hypoxia	1.03993	0.621791
AP-24534	il2_stat5_signaling	3.33352	0.0680312
AP-24534	il6_jak_stat3_signaling	2.45692	0.340557
AP-24534	inflammatory_response	0	1
AP-24534	interferon_alpha_response	0	1
AP-24534	interferon_gamma_response	1.08766	0.605517
AP-24534	kras_signaling_dn	0	1
AP-24534	kras_signaling_up	0	1
AP-24534	mitotic_spindle	2.17359	0.242562
AP-24534	mtorc1_signaling	0	1
AP-24534	myc_targets_v1	0	1
AP-24534	myc_targets_v2	0	1
AP-24534	myogenesis	6.2043	0.00187676
AP-24534	notch_signaling	0	1
AP-24534	oxidative_phosphorylation	0	1
AP-24534	p53_pathway	1.06327	0.613738
AP-24534	pancreas_beta_cells	0	1
AP-24534	peroxisome	0	1
AP-24534	pi3k_akt_mtor_signaling	0	1
AP-24534	protein_secretion	0	1
AP-24534	reactive_oxigen_species_pathway	0	1
AP-24534	spermatogenesis	0	1
AP-24534	tgf_beta_signaling	0	1
AP-24534	tnfa_signaling_via_nfkb	0	1
AP-24534	unfolded_protein_response	1.97745	0.402888
AP-24534	uv_response_dn	14.537	2.85548e-07
AP-24534	uv_response_up	0	1
AP-24534	wnt_beta_catenin_signaling	0	1
AP-24534	xenobiotic_metabolism	0	1
AR-42	adipogenesis	0	1
AR-42	allograft_rejection	9.78367	0.0220591
AR-42	androgen_response	8.84176	0.114345
AR-42	angiogenesis	0	1
AR-42	apical_junction	0	1
AR-42	apical_surface	0	1
AR-42	apoptosis	0	1
AR-42	bile_acid_metabolism	8.29072	0.121359
AR-42	cholesterol_homeostasis	0	1
AR-42	coagulation	0	1
AR-42	complement	0	1
AR-42	dna_repair	0	1
AR-42	e2f_targets	4.41215	0.214248
AR-42	epithelial_mesenchymal_transition	0	1
AR-42	estrogen_response_early	5.09682	0.188694
AR-42	estrogen_response_late	0	1
AR-42	fatty_acid_metabolism	0	1
AR-42	g2m_checkpoint	0	1
AR-42	glycolysis	0	1
AR-42	hedgehog_signaling	0	1
AR-42	heme_metabolism	0	1
AR-42	hypoxia	0	1
AR-42	il2_stat5_signaling	0	1
AR-42	il6_jak_stat3_signaling	0	1
AR-42	inflammatory_response	0	1
AR-42	interferon_alpha_response	0	1
AR-42	interferon_gamma_response	0	1
AR-42	kras_signaling_dn	5.68274	0.171227
AR-42	kras_signaling_up	0	1
AR-42	mitotic_spindle	0	1
AR-42	mtorc1_signaling	0	1
AR-42	myc_targets_v1	16.276	0.00137765
AR-42	myc_targets_v2	57.0377	3.95611e-05
AR-42	myogenesis	0	1
AR-42	notch_signaling	0	1
AR-42	oxidative_phosphorylation	0	1
AR-42	p53_pathway	4.41215	0.214248
AR-42	pancreas_beta_cells	0	1
AR-42	peroxisome	0	1
AR-42	pi3k_akt_mtor_signaling	18.1429	0.00700907
AR-42	protein_secretion	0	1
AR-42	reactive_oxigen_species_pathway	0	1
AR-42	spermatogenesis	0	1
AR-42	tgf_beta_signaling	0	1
AR-42	tnfa_signaling_via_nfkb	0	1
AR-42	unfolded_protein_response	8.20544	0.122523
AR-42	uv_response_dn	0	1
AR-42	uv_response_up	0	1
AR-42	wnt_beta_catenin_signaling	0	1
AR-42	xenobiotic_metabolism	0	1
AS605240	adipogenesis	4.47787	0.0151729
AS605240	allograft_rejection	3.26656	0.071139
AS605240	androgen_response	4.17361	0.0888062
AS605240	angiogenesis	0	1
AS605240	apical_junction	1.01394	0.63089
AS605240	apical_surface	0	1
AS605240	apoptosis	7.0082	0.00111458
AS605240	bile_acid_metabolism	8.24708	0.00194135
AS605240	cholesterol_homeostasis	2.89567	0.298283
AS605240	coagulation	3.09633	0.143417
AS605240	complement	3.30509	0.0692574
AS605240	dna_repair	0	1
AS605240	e2f_targets	0	1
AS605240	epithelial_mesenchymal_transition	0.980913	0.642913
AS605240	estrogen_response_early	1.17129	0.578683
AS605240	estrogen_response_late	2.23484	0.233079
AS605240	fatty_acid_metabolism	1.35452	0.52708
AS605240	g2m_checkpoint	0	1
AS605240	glycolysis	2.02548	0.267271
AS605240	hedgehog_signaling	0	1
AS605240	heme_metabolism	3.40547	0.0646559
AS605240	hypoxia	2.02548	0.267271
AS605240	il2_stat5_signaling	1.01394	0.63089
AS605240	il6_jak_stat3_signaling	4.82051	0.069827
AS605240	inflammatory_response	1.03129	0.62473
AS605240	interferon_alpha_response	2.28471	0.360573
AS605240	interferon_gamma_response	5.65574	0.00274547
AS605240	kras_signaling_dn	1.30595	0.539904
AS605240	kras_signaling_up	3.62542	0.0559023
AS605240	mitotic_spindle	1.01394	0.63089
AS605240	mtorc1_signaling	1.00269	0.634941
AS605240	myc_targets_v1	0	1
AS605240	myc_targets_v2	0	1
AS605240	myogenesis	1.08054	0.607804
AS605240	notch_signaling	6.40902	0.150623
AS605240	oxidative_phosphorylation	1.08054	0.607804
AS605240	p53_pathway	3.17398	0.0759435
AS605240	pancreas_beta_cells	0	1
AS605240	peroxisome	4.17361	0.0888062
AS605240	pi3k_akt_mtor_signaling	1.92532	0.410991
AS605240	protein_secretion	0	1
AS605240	reactive_oxigen_species_pathway	0	1
AS605240	spermatogenesis	0	1
AS605240	tgf_beta_signaling	7.85286	0.0299981
AS605240	tnfa_signaling_via_nfkb	6.9407	0.000394165
AS605240	unfolded_protein_response	0	1
AS605240	uv_response_dn	0	1
AS605240	uv_response_up	2.6527	0.181585
AS605240	wnt_beta_catenin_signaling	16.4286	0.0011206
AS605240	xenobiotic_metabolism	4.32476	0.0169583
AT-7519	adipogenesis	1.57392	0.36947
AT-7519	allograft_rejection	1.56479	0.372096
AT-7519	androgen_response	0	1
AT-7519	angiogenesis	8.9403	0.024086
AT-7519	apical_junction	9.82726	8.16396e-08
AT-7519	apical_surface	0	1
AT-7519	apoptosis	0.942472	0.657036
AT-7519	bile_acid_metabolism	0	1
AT-7519	cholesterol_homeostasis	0	1
AT-7519	coagulation	0	1
AT-7519	complement	0	1
AT-7519	dna_repair	3.18374	0.0748629
AT-7519	e2f_targets	0	1
AT-7519	epithelial_mesenchymal_transition	0.72314	0.750916
AT-7519	estrogen_response_early	3.64645	0.0284775
AT-7519	estrogen_response_late	4.32745	0.00789399
AT-7519	fatty_acid_metabolism	0.99858	0.636054
AT-7519	g2m_checkpoint	0	1
AT-7519	glycolysis	1.48713	0.395535
AT-7519	hedgehog_signaling	0	1
AT-7519	heme_metabolism	1.63095	0.353626
AT-7519	hypoxia	1.48713	0.395535
AT-7519	il2_stat5_signaling	1.52069	0.385164
AT-7519	il6_jak_stat3_signaling	0	1
AT-7519	inflammatory_response	0	1
AT-7519	interferon_alpha_response	0	1
AT-7519	interferon_gamma_response	0	1
AT-7519	kras_signaling_dn	0.962766	0.649312
AT-7519	kras_signaling_up	2.65072	0.112138
AT-7519	mitotic_spindle	0	1
AT-7519	mtorc1_signaling	0.739195	0.743382
AT-7519	myc_targets_v1	0.787196	0.72148
AT-7519	myc_targets_v2	2.68182	0.317704
AT-7519	myogenesis	1.62117	0.356277
AT-7519	notch_signaling	15.5814	0.00132878
AT-7519	oxidative_phosphorylation	0	1
AT-7519	p53_pathway	6.76203	5.37653e-05
AT-7519	pancreas_beta_cells	0	1
AT-7519	peroxisome	0	1
AT-7519	pi3k_akt_mtor_signaling	1.41939	0.51054
AT-7519	protein_secretion	0	1
AT-7519	reactive_oxigen_species_pathway	0	1
AT-7519	spermatogenesis	0	1
AT-7519	tgf_beta_signaling	5.7658	0.0516139
AT-7519	tnfa_signaling_via_nfkb	1.55577	0.374719
AT-7519	unfolded_protein_response	4.35719	0.035826
AT-7519	uv_response_dn	1.07015	0.61093
AT-7519	uv_response_up	4.04503	0.0206503
AT-7519	wnt_beta_catenin_signaling	21.7424	7.73144e-06
AT-7519	xenobiotic_metabolism	0.747489	0.73953
ATRA	adipogenesis	0	1
ATRA	allograft_rejection	0	1
ATRA	androgen_response	0	1
ATRA	angiogenesis	0	1
ATRA	apical_junction	1.94345	0.41013
ATRA	apical_surface	0	1
ATRA	apoptosis	5.08498	0.0649097
ATRA	bile_acid_metabolism	3.65191	0.24666
ATRA	cholesterol_homeostasis	0	1
ATRA	coagulation	2.89754	0.299431
ATRA	complement	0	1
ATRA	dna_repair	0	1
ATRA	e2f_targets	0	1
ATRA	epithelial_mesenchymal_transition	0	1
ATRA	estrogen_response_early	7.2496	0.0103529
ATRA	estrogen_response_late	0	1
ATRA	fatty_acid_metabolism	0	1
ATRA	g2m_checkpoint	0	1
ATRA	glycolysis	0	1
ATRA	hedgehog_signaling	0	1
ATRA	heme_metabolism	0	1
ATRA	hypoxia	0	1
ATRA	il2_stat5_signaling	1.94345	0.41013
ATRA	il6_jak_stat3_signaling	0	1
ATRA	inflammatory_response	0	1
ATRA	interferon_alpha_response	0	1
ATRA	interferon_gamma_response	0	1
ATRA	kras_signaling_dn	2.50313	0.337117
ATRA	kras_signaling_up	0	1
ATRA	mitotic_spindle	1.94345	0.41013
ATRA	mtorc1_signaling	0	1
ATRA	myc_targets_v1	0	1
ATRA	myc_targets_v2	0	1
ATRA	myogenesis	4.29335	0.0863294
ATRA	notch_signaling	12.284	0.0828301
ATRA	oxidative_phosphorylation	0	1
ATRA	p53_pathway	1.94345	0.41013
ATRA	pancreas_beta_cells	0	1
ATRA	peroxisome	0	1
ATRA	pi3k_akt_mtor_signaling	0	1
ATRA	protein_secretion	0	1
ATRA	reactive_oxigen_species_pathway	0	1
ATRA	spermatogenesis	0	1
ATRA	tgf_beta_signaling	0	1
ATRA	tnfa_signaling_via_nfkb	0	1
ATRA	unfolded_protein_response	0	1
ATRA	uv_response_dn	5.77922	0.0520757
ATRA	uv_response_up	0	1
ATRA	wnt_beta_catenin_signaling	9.62162	0.103767
ATRA	xenobiotic_metabolism	0	1
AUY922	adipogenesis	0	1
AUY922	allograft_rejection	4.38059	0.0162618
AUY922	androgen_response	0	1
AUY922	angiogenesis	0	1
AUY922	apical_junction	4.25575	0.0178302
AUY922	apical_surface	0	1
AUY922	apoptosis	5.38917	0.00827968
AUY922	bile_acid_metabolism	0	1
AUY922	cholesterol_homeostasis	0	1
AUY922	coagulation	3.04844	0.146901
AUY922	complement	3.25318	0.0717698
AUY922	dna_repair	2.79184	0.1681
AUY922	e2f_targets	0.998493	0.636438
AUY922	epithelial_mesenchymal_transition	3.02128	0.0848038
AUY922	estrogen_response_early	0	1
AUY922	estrogen_response_late	1.07693	0.608991
AUY922	fatty_acid_metabolism	0	1
AUY922	g2m_checkpoint	1.00982	0.632342
AUY922	glycolysis	1.99415	0.272949
AUY922	hedgehog_signaling	0	1
AUY922	heme_metabolism	0	1
AUY922	hypoxia	6.51858	0.000540097
AUY922	il2_stat5_signaling	2.03915	0.264767
AUY922	il6_jak_stat3_signaling	4.74596	0.0716777
AUY922	inflammatory_response	6.78632	0.000440698
AUY922	interferon_alpha_response	2.24991	0.364903
AUY922	interferon_gamma_response	3.19661	0.074691
AUY922	kras_signaling_dn	0	1
AUY922	kras_signaling_up	3.56847	0.0579793
AUY922	mitotic_spindle	2.03915	0.264767
AUY922	mtorc1_signaling	3.08909	0.0806903
AUY922	myc_targets_v1	3.292	0.069852
AUY922	myc_targets_v2	0	1
AUY922	myogenesis	1.06408	0.613342
AUY922	notch_signaling	6.31139	0.152727
AUY922	oxidative_phosphorylation	0	1
AUY922	p53_pathway	3.12413	0.0786675
AUY922	pancreas_beta_cells	0	1
AUY922	peroxisome	0	1
AUY922	pi3k_akt_mtor_signaling	5.99152	0.0162559
AUY922	protein_secretion	0	1
AUY922	reactive_oxigen_species_pathway	0	1
AUY922	spermatogenesis	1.76611	0.438027
AUY922	tgf_beta_signaling	12.0299	0.00259485
AUY922	tnfa_signaling_via_nfkb	14.0464	3.02132e-09
AUY922	unfolded_protein_response	5.86572	0.0171599
AUY922	uv_response_dn	2.92625	0.156467
AUY922	uv_response_up	0	1
AUY922	wnt_beta_catenin_signaling	0	1
AUY922	xenobiotic_metabolism	0.998493	0.636438
AV-951	adipogenesis	1.66676	0.458042
AV-951	allograft_rejection	0	1
AV-951	androgen_response	0	1
AV-951	angiogenesis	0	1
AV-951	apical_junction	7.07037	0.00347062
AV-951	apical_surface	0	1
AV-951	apoptosis	4.19266	0.089068
AV-951	bile_acid_metabolism	3.02665	0.288219
AV-951	cholesterol_homeostasis	0	1
AV-951	coagulation	0	1
AV-951	complement	1.67648	0.456138
AV-951	dna_repair	0	1
AV-951	e2f_targets	0	1
AV-951	epithelial_mesenchymal_transition	1.55824	0.480381
AV-951	estrogen_response_early	0	1
AV-951	estrogen_response_late	0	1
AV-951	fatty_acid_metabolism	0	1
AV-951	g2m_checkpoint	0	1
AV-951	glycolysis	1.57535	0.476721
AV-951	hedgehog_signaling	0	1
AV-951	heme_metabolism	0	1
AV-951	hypoxia	3.24728	0.134612
AV-951	il2_stat5_signaling	1.6107	0.469326
AV-951	il6_jak_stat3_signaling	0	1
AV-951	inflammatory_response	0	1
AV-951	interferon_alpha_response	0	1
AV-951	interferon_gamma_response	0	1
AV-951	kras_signaling_dn	0	1
AV-951	kras_signaling_up	0	1
AV-951	mitotic_spindle	1.6107	0.469326
AV-951	mtorc1_signaling	0	1
AV-951	myc_targets_v1	0	1
AV-951	myc_targets_v2	0	1
AV-951	myogenesis	0	1
AV-951	notch_signaling	0	1
AV-951	oxidative_phosphorylation	0	1
AV-951	p53_pathway	1.6107	0.469326
AV-951	pancreas_beta_cells	0	1
AV-951	peroxisome	0	1
AV-951	pi3k_akt_mtor_signaling	0	1
AV-951	protein_secretion	0	1
AV-951	reactive_oxigen_species_pathway	0	1
AV-951	spermatogenesis	0	1
AV-951	tgf_beta_signaling	0	1
AV-951	tnfa_signaling_via_nfkb	0	1
AV-951	unfolded_protein_response	6.20464	0.0456546
AV-951	uv_response_dn	2.30593	0.358929
AV-951	uv_response_up	0	1
AV-951	wnt_beta_catenin_signaling	0	1
AV-951	xenobiotic_metabolism	0	1
AZD6244	adipogenesis	2.41445	0.0169907
AZD6244	allograft_rejection	2.11236	0.0444137
AZD6244	androgen_response	2.55337	0.0542821
AZD6244	angiogenesis	0	1
AZD6244	apical_junction	2.05078	0.0508175
AZD6244	apical_surface	2.15142	0.248206
AZD6244	apoptosis	6.158	2.23523e-08
AZD6244	bile_acid_metabolism	2.90722	0.0220577
AZD6244	cholesterol_homeostasis	2.90882	0.0565581
AZD6244	coagulation	4.45477	9.21575e-05
AZD6244	complement	4.30115	8.3508e-06
AZD6244	dna_repair	2.84362	0.0101578
AZD6244	e2f_targets	0.484304	0.916058
AZD6244	epithelial_mesenchymal_transition	2.8033	0.00324601
AZD6244	estrogen_response_early	2.38378	0.0250058
AZD6244	estrogen_response_late	1.06594	0.521436
AZD6244	fatty_acid_metabolism	2.03497	0.085515
AZD6244	g2m_checkpoint	0.998383	0.571406
AZD6244	glycolysis	1.21755	0.398926
AZD6244	hedgehog_signaling	6.35474	0.00528456
AZD6244	heme_metabolism	2.20495	0.0363799
AZD6244	hypoxia	2.00402	0.0563503
AZD6244	il2_stat5_signaling	2.05078	0.0508175
AZD6244	il6_jak_stat3_signaling	2.96491	0.0327582
AZD6244	inflammatory_response	3.56325	0.000183187
AZD6244	interferon_alpha_response	4.18232	0.00229593
AZD6244	interferon_gamma_response	5.56988	1.55611e-08
AZD6244	kras_signaling_dn	0.624801	0.828498
AZD6244	kras_signaling_up	4.03032	5.86857e-05
AZD6244	mitotic_spindle	3.80577	5.58804e-05
AZD6244	mtorc1_signaling	1.75689	0.116888
AZD6244	myc_targets_v1	0.510185	0.901078
AZD6244	myc_targets_v2	0.860857	0.690538
AZD6244	myogenesis	2.19123	0.0374624
AZD6244	notch_signaling	0	1
AZD6244	oxidative_phosphorylation	2.19123	0.0374624
AZD6244	p53_pathway	2.05078	0.0508175
AZD6244	pancreas_beta_cells	1.29314	0.545658
AZD6244	peroxisome	3.68717	0.00438697
AZD6244	pi3k_akt_mtor_signaling	3.48085	0.00585931
AZD6244	protein_secretion	3.61989	0.00874153
AZD6244	reactive_oxigen_species_pathway	3.08799	0.0822932
AZD6244	spermatogenesis	0.42438	0.90472
AZD6244	tgf_beta_signaling	2.82423	0.0997515
AZD6244	tnfa_signaling_via_nfkb	4.88209	4.55618e-07
AZD6244	unfolded_protein_response	0.446221	0.893269
AZD6244	uv_response_dn	3.8272	0.000570681
AZD6244	uv_response_up	3.01752	0.00467738
AZD6244	wnt_beta_catenin_signaling	6.76236	0.00144826
AZD6244	xenobiotic_metabolism	1.50888	0.219973
AZD6244.1	adipogenesis	1.69136	0.33803
AZD6244.1	allograft_rejection	5.43267	0.0012969
AZD6244.1	androgen_response	1.60842	0.468288
AZD6244.1	angiogenesis	0	1
AZD6244.1	apical_junction	1.63416	0.352934
AZD6244.1	apical_surface	0	1
AZD6244.1	apoptosis	10.6929	5.83843e-07
AZD6244.1	bile_acid_metabolism	0	1
AZD6244.1	cholesterol_homeostasis	4.71487	0.0724887
AZD6244.1	coagulation	5.09478	0.00986766
AZD6244.1	complement	6.53783	0.000186139
AZD6244.1	dna_repair	2.23737	0.232133
AZD6244.1	e2f_targets	0	1
AZD6244.1	epithelial_mesenchymal_transition	5.09961	0.00176397
AZD6244.1	estrogen_response_early	1.88936	0.292814
AZD6244.1	estrogen_response_late	0.865636	0.687778
AZD6244.1	fatty_acid_metabolism	0	1
AZD6244.1	g2m_checkpoint	0	1
AZD6244.1	glycolysis	3.31367	0.0381263
AZD6244.1	hedgehog_signaling	4.74508	0.196808
AZD6244.1	heme_metabolism	0	1
AZD6244.1	hypoxia	4.21873	0.00875993
AZD6244.1	il2_stat5_signaling	3.38928	0.0356369
AZD6244.1	il6_jak_stat3_signaling	3.80342	0.103273
AZD6244.1	inflammatory_response	1.66227	0.345495
AZD6244.1	interferon_alpha_response	10.0033	0.000235716
AZD6244.1	interferon_gamma_response	12.1436	2.5821e-09
AZD6244.1	kras_signaling_dn	1.03373	0.62355
AZD6244.1	kras_signaling_up	6.04098	0.000768392
AZD6244.1	mitotic_spindle	4.31551	0.00801496
AZD6244.1	mtorc1_signaling	0.793683	0.718649
AZD6244.1	myc_targets_v1	0	1
AZD6244.1	myc_targets_v2	0	1
AZD6244.1	myogenesis	3.61586	0.0292937
AZD6244.1	notch_signaling	0	1
AZD6244.1	oxidative_phosphorylation	0.855308	0.69208
AZD6244.1	p53_pathway	3.38928	0.0356369
AZD6244.1	pancreas_beta_cells	0	1
AZD6244.1	peroxisome	0	1
AZD6244.1	pi3k_akt_mtor_signaling	0	1
AZD6244.1	protein_secretion	1.85458	0.422468
AZD6244.1	reactive_oxigen_species_pathway	0	1
AZD6244.1	spermatogenesis	0	1
AZD6244.1	tgf_beta_signaling	9.61117	0.00475335
AZD6244.1	tnfa_signaling_via_nfkb	5.40063	0.00133494
AZD6244.1	unfolded_protein_response	0	1
AZD6244.1	uv_response_dn	2.34509	0.21706
AZD6244.1	uv_response_up	2.09299	0.254859
AZD6244.1	wnt_beta_catenin_signaling	3.97363	0.229194
AZD6244.1	xenobiotic_metabolism	0	1
AZD6482	adipogenesis	2.51335	0.0564533
AZD6482	allograft_rejection	4.16007	0.0011435
AZD6482	androgen_response	6.08403	0.00073552
AZD6482	angiogenesis	2.64107	0.323198
AZD6482	apical_junction	3.48765	0.00565016
AZD6482	apical_surface	2.01056	0.398833
AZD6482	apoptosis	7.39988	1.05221e-06
AZD6482	bile_acid_metabolism	0.86656	0.687274
AZD6482	cholesterol_homeostasis	0	1
AZD6482	coagulation	3.6585	0.0149072
AZD6482	complement	1.99621	0.150655
AZD6482	dna_repair	1.27885	0.468675
AZD6482	e2f_targets	0.934043	0.633772
AZD6482	epithelial_mesenchymal_transition	7.39669	4.20769e-08
AZD6482	estrogen_response_early	3.42326	0.0108074
AZD6482	estrogen_response_late	2.62217	0.0489925
AZD6482	fatty_acid_metabolism	1.25012	0.48022
AZD6482	g2m_checkpoint	0.466362	0.882626
AZD6482	glycolysis	3.94673	0.00156939
AZD6482	hedgehog_signaling	8.86995	0.00613223
AZD6482	heme_metabolism	2.05721	0.139889
AZD6482	hypoxia	8.12911	4.53613e-09
AZD6482	il2_stat5_signaling	1.91658	0.16624
AZD6482	il6_jak_stat3_signaling	5.77681	0.00247189
AZD6482	inflammatory_response	5.27828	4.84947e-05
AZD6482	interferon_alpha_response	2.11933	0.250501
AZD6482	interferon_gamma_response	4.13525	0.00118565
AZD6482	kras_signaling_dn	0.593947	0.815005
AZD6482	kras_signaling_up	1.06607	0.563431
AZD6482	mitotic_spindle	1.91658	0.16624
AZD6482	mtorc1_signaling	1.40316	0.367361
AZD6482	myc_targets_v1	0.983949	0.606107
AZD6482	myc_targets_v2	0	1
AZD6482	myogenesis	3.1501	0.0154771
AZD6482	notch_signaling	0	1
AZD6482	oxidative_phosphorylation	0.995761	0.599751
AZD6482	p53_pathway	1.91658	0.16624
AZD6482	pancreas_beta_cells	0	1
AZD6482	peroxisome	0.92416	0.664115
AZD6482	pi3k_akt_mtor_signaling	0	1
AZD6482	protein_secretion	5.77681	0.00247189
AZD6482	reactive_oxigen_species_pathway	1.87606	0.419841
AZD6482	spermatogenesis	1.65916	0.345894
AZD6482	tgf_beta_signaling	9.65217	0.000288557
AZD6482	tnfa_signaling_via_nfkb	5.31015	4.62434e-05
AZD6482	unfolded_protein_response	1.74541	0.324421
AZD6482	uv_response_dn	5.88296	0.000129925
AZD6482	uv_response_up	1.82036	0.236336
AZD6482	wnt_beta_catenin_signaling	2.28321	0.362127
AZD6482	xenobiotic_metabolism	2.42692	0.0633426
AZD6482.1	adipogenesis	1.1674	0.515663
AZD6482.1	allograft_rejection	3.69073	0.00777756
AZD6482.1	androgen_response	2.27293	0.226864
AZD6482.1	angiogenesis	0	1
AZD6482.1	apical_junction	7.84189	2.04305e-07
AZD6482.1	apical_surface	5.0098	0.0659839
AZD6482.1	apoptosis	3.7334	0.0138159
AZD6482.1	bile_acid_metabolism	0	1
AZD6482.1	cholesterol_homeostasis	0	1
AZD6482.1	coagulation	7.48421	2.65397e-05
AZD6482.1	complement	1.78704	0.244544
AZD6482.1	dna_repair	0.759781	0.733756
AZD6482.1	e2f_targets	0.556045	0.834863
AZD6482.1	epithelial_mesenchymal_transition	15.2566	9.24047e-17
AZD6482.1	estrogen_response_early	2.68842	0.0691227
AZD6482.1	estrogen_response_late	1.85257	0.228967
AZD6482.1	fatty_acid_metabolism	1.50959	0.388151
AZD6482.1	g2m_checkpoint	0.562352	0.831537
AZD6482.1	glycolysis	5.49153	8.51885e-05
AZD6482.1	hedgehog_signaling	6.85299	0.0388251
AZD6482.1	heme_metabolism	1.20971	0.497171
AZD6482.1	hypoxia	6.19318	1.36945e-05
AZD6482.1	il2_stat5_signaling	1.12792	0.533707
AZD6482.1	il6_jak_stat3_signaling	2.62525	0.184045
AZD6482.1	inflammatory_response	2.99531	0.0309998
AZD6482.1	interferon_alpha_response	0	1
AZD6482.1	interferon_gamma_response	3.01288	0.0303629
AZD6482.1	kras_signaling_dn	1.45507	0.405383
AZD6482.1	kras_signaling_up	0.634154	0.794401
AZD6482.1	mitotic_spindle	2.32125	0.102894
AZD6482.1	mtorc1_signaling	1.69689	0.268213
AZD6482.1	myc_targets_v1	0	1
AZD6482.1	myc_targets_v2	0	1
AZD6482.1	myogenesis	3.14178	0.0261365
AZD6482.1	notch_signaling	7.34371	0.0344812
AZD6482.1	oxidative_phosphorylation	0	1
AZD6482.1	p53_pathway	0	1
AZD6482.1	pancreas_beta_cells	0	1
AZD6482.1	peroxisome	1.11436	0.596258
AZD6482.1	pi3k_akt_mtor_signaling	2.15241	0.244934
AZD6482.1	protein_secretion	10.2603	1.25651e-05
AZD6482.1	reactive_oxigen_species_pathway	0	1
AZD6482.1	spermatogenesis	0.983545	0.641487
AZD6482.1	tgf_beta_signaling	4.27671	0.0857059
AZD6482.1	tnfa_signaling_via_nfkb	3.66896	0.00798617
AZD6482.1	unfolded_protein_response	6.83072	0.000410617
AZD6482.1	uv_response_dn	6.16529	0.00025426
AZD6482.1	uv_response_up	2.9823	0.0515058
AZD6482.1	wnt_beta_catenin_signaling	2.75309	0.311875
AZD6482.1	xenobiotic_metabolism	2.32125	0.102894
AZD7762	adipogenesis	0	1
AZD7762	allograft_rejection	0	1
AZD7762	androgen_response	0	1
AZD7762	angiogenesis	11.1296	0.0907367
AZD7762	apical_junction	4.02727	0.0959597
AZD7762	apical_surface	0	1
AZD7762	apoptosis	2.45037	0.342884
AZD7762	bile_acid_metabolism	0	1
AZD7762	cholesterol_homeostasis	0	1
AZD7762	coagulation	2.89754	0.299431
AZD7762	complement	0	1
AZD7762	dna_repair	5.51377	0.0564898
AZD7762	e2f_targets	0	1
AZD7762	epithelial_mesenchymal_transition	1.88015	0.420385
AZD7762	estrogen_response_early	0	1
AZD7762	estrogen_response_late	0	1
AZD7762	fatty_acid_metabolism	5.3899	0.058745
AZD7762	g2m_checkpoint	1.96549	0.406672
AZD7762	glycolysis	6.12602	0.0160392
AZD7762	hedgehog_signaling	11.4896	0.0881086
AZD7762	heme_metabolism	0	1
AZD7762	hypoxia	8.47855	0.00190649
AZD7762	il2_stat5_signaling	0	1
AZD7762	il6_jak_stat3_signaling	0	1
AZD7762	inflammatory_response	0	1
AZD7762	interferon_alpha_response	0	1
AZD7762	interferon_gamma_response	1.98804	0.403195
AZD7762	kras_signaling_dn	0	1
AZD7762	kras_signaling_up	0	1
AZD7762	mitotic_spindle	0	1
AZD7762	mtorc1_signaling	6.19475	0.0155851
AZD7762	myc_targets_v1	2.04668	0.394416
AZD7762	myc_targets_v2	0	1
AZD7762	myogenesis	2.07111	0.390869
AZD7762	notch_signaling	0	1
AZD7762	oxidative_phosphorylation	6.68136	0.0128145
AZD7762	p53_pathway	4.02727	0.0959597
AZD7762	pancreas_beta_cells	0	1
AZD7762	peroxisome	0	1
AZD7762	pi3k_akt_mtor_signaling	0	1
AZD7762	protein_secretion	0	1
AZD7762	reactive_oxigen_species_pathway	16.6625	0.00767492
AZD7762	spermatogenesis	3.43746	0.259667
AZD7762	tgf_beta_signaling	0	1
AZD7762	tnfa_signaling_via_nfkb	0	1
AZD7762	unfolded_protein_response	3.61435	0.248843
AZD7762	uv_response_dn	2.78231	0.309545
AZD7762	uv_response_up	2.48529	0.339045
AZD7762	wnt_beta_catenin_signaling	0	1
AZD7762	xenobiotic_metabolism	1.94345	0.41013
Afatinib	adipogenesis	0.685127	0.788659
Afatinib	allograft_rejection	4.14069	0.000161898
Afatinib	androgen_response	2.03394	0.192443
Afatinib	angiogenesis	8.40746	0.00199057
Afatinib	apical_junction	9.6575	2.28612e-14
Afatinib	apical_surface	2.94038	0.156945
Afatinib	apoptosis	5.68373	4.63977e-06
Afatinib	bile_acid_metabolism	0.615397	0.804001
Afatinib	cholesterol_homeostasis	1.91005	0.289367
Afatinib	coagulation	2.57671	0.0520823
Afatinib	complement	3.76746	0.000623706
Afatinib	dna_repair	0	1
Afatinib	e2f_targets	0	1
Afatinib	epithelial_mesenchymal_transition	1.65237	0.197167
Afatinib	estrogen_response_early	5.17196	1.12266e-05
Afatinib	estrogen_response_late	6.22429	1.16139e-07
Afatinib	fatty_acid_metabolism	1.34578	0.391653
Afatinib	g2m_checkpoint	0.331181	0.950387
Afatinib	glycolysis	2.0268	0.0863288
Afatinib	hedgehog_signaling	0	1
Afatinib	heme_metabolism	0	1
Afatinib	hypoxia	2.39034	0.0338969
Afatinib	il2_stat5_signaling	3.21481	0.00312505
Afatinib	il6_jak_stat3_signaling	5.9139	0.000334903
Afatinib	inflammatory_response	5.83982	2.47139e-07
Afatinib	interferon_alpha_response	3.96237	0.0111819
Afatinib	interferon_gamma_response	4.97628	7.37898e-06
Afatinib	kras_signaling_dn	3.18123	0.00896041
Afatinib	kras_signaling_up	1.1464	0.490922
Afatinib	mitotic_spindle	1.00363	0.577955
Afatinib	mtorc1_signaling	0.992372	0.585397
Afatinib	myc_targets_v1	0	1
Afatinib	myc_targets_v2	0	1
Afatinib	myogenesis	0.705696	0.775098
Afatinib	notch_signaling	15.4021	7.78765e-06
Afatinib	oxidative_phosphorylation	0	1
Afatinib	p53_pathway	6.64968	7.4468e-09
Afatinib	pancreas_beta_cells	1.765	0.440378
Afatinib	peroxisome	0	1
Afatinib	pi3k_akt_mtor_signaling	5.56507	0.000190743
Afatinib	protein_secretion	0.756758	0.735344
Afatinib	reactive_oxigen_species_pathway	1.33233	0.533866
Afatinib	spermatogenesis	0	1
Afatinib	tgf_beta_signaling	6.79829	0.00132263
Afatinib	tnfa_signaling_via_nfkb	6.81719	5.31012e-09
Afatinib	unfolded_protein_response	0	1
Afatinib	uv_response_dn	1.95063	0.159493
Afatinib	uv_response_up	3.65463	0.00247257
Afatinib	wnt_beta_catenin_signaling	7.16807	0.00336878
Afatinib	xenobiotic_metabolism	2.07357	0.0796755
Afatinib_rescreen_	adipogenesis	0.575446	0.860641
Afatinib_rescreen_	allograft_rejection	2.43301	0.0225107
Afatinib_rescreen_	androgen_response	1.12047	0.537607
Afatinib_rescreen_	angiogenesis	7.05047	0.00367588
Afatinib_rescreen_	apical_junction	9.30727	1.28256e-15
Afatinib_rescreen_	apical_surface	3.81378	0.0508303
Afatinib_rescreen_	apoptosis	2.20499	0.0640258
Afatinib_rescreen_	bile_acid_metabolism	0	1
Afatinib_rescreen_	cholesterol_homeostasis	0.786216	0.722261
Afatinib_rescreen_	coagulation	2.15901	0.0921302
Afatinib_rescreen_	complement	2.79954	0.00726938
Afatinib_rescreen_	dna_repair	0.376131	0.92925
Afatinib_rescreen_	e2f_targets	0	1
Afatinib_rescreen_	epithelial_mesenchymal_transition	1.38449	0.303738
Afatinib_rescreen_	estrogen_response_early	4.7205	1.26199e-05
Afatinib_rescreen_	estrogen_response_late	4.00238	0.00011499
Afatinib_rescreen_	fatty_acid_metabolism	0	1
Afatinib_rescreen_	g2m_checkpoint	0	1
Afatinib_rescreen_	glycolysis	2.94428	0.00348507
Afatinib_rescreen_	hedgehog_signaling	0	1
Afatinib_rescreen_	heme_metabolism	0	1
Afatinib_rescreen_	hypoxia	2.6231	0.0106188
Afatinib_rescreen_	il2_stat5_signaling	1.43215	0.281053
Afatinib_rescreen_	il6_jak_stat3_signaling	1.97502	0.204111
Afatinib_rescreen_	inflammatory_response	3.41027	0.000756997
Afatinib_rescreen_	interferon_alpha_response	2.61054	0.0757176
Afatinib_rescreen_	interferon_gamma_response	3.43098	0.000722627
Afatinib_rescreen_	kras_signaling_dn	2.2542	0.0590471
Afatinib_rescreen_	kras_signaling_up	1.98769	0.0925065
Afatinib_rescreen_	mitotic_spindle	2.36209	0.0260485
Afatinib_rescreen_	mtorc1_signaling	0.832838	0.698871
Afatinib_rescreen_	myc_targets_v1	0	1
Afatinib_rescreen_	myc_targets_v2	0	1
Afatinib_rescreen_	myogenesis	0.592723	0.84949
Afatinib_rescreen_	notch_signaling	12.895	2.04881e-05
Afatinib_rescreen_	oxidative_phosphorylation	0	1
Afatinib_rescreen_	p53_pathway	2.68467	0.00928871
Afatinib_rescreen_	pancreas_beta_cells	0	1
Afatinib_rescreen_	peroxisome	0	1
Afatinib_rescreen_	pi3k_akt_mtor_signaling	2.18672	0.120626
Afatinib_rescreen_	protein_secretion	0.63613	0.793549
Afatinib_rescreen_	reactive_oxigen_species_pathway	1.11996	0.595817
Afatinib_rescreen_	spermatogenesis	0.486918	0.871658
Afatinib_rescreen_	tgf_beta_signaling	3.24386	0.0732418
Afatinib_rescreen_	tnfa_signaling_via_nfkb	5.26317	3.77486e-07
Afatinib_rescreen_	unfolded_protein_response	0	1
Afatinib_rescreen_	uv_response_dn	1.21169	0.455881
Afatinib_rescreen_	uv_response_up	2.23756	0.06068
Afatinib_rescreen_	wnt_beta_catenin_signaling	4.36044	0.0372649
Afatinib_rescreen_	xenobiotic_metabolism	1.1343	0.474514
Axitinib	adipogenesis	0	1
Axitinib	allograft_rejection	0	1
Axitinib	androgen_response	0	1
Axitinib	angiogenesis	12.6177	0.0807855
Axitinib	apical_junction	2.20331	0.373401
Axitinib	apical_surface	0	1
Axitinib	apoptosis	2.77801	0.310539
Axitinib	bile_acid_metabolism	0	1
Axitinib	cholesterol_homeostasis	0	1
Axitinib	coagulation	0	1
Axitinib	complement	0	1
Axitinib	dna_repair	0	1
Axitinib	e2f_targets	0	1
Axitinib	epithelial_mesenchymal_transition	15.7754	6.68e-06
Axitinib	estrogen_response_early	2.54522	0.333292
Axitinib	estrogen_response_late	4.94652	0.0685139
Axitinib	fatty_acid_metabolism	0	1
Axitinib	g2m_checkpoint	2.22831	0.37015
Axitinib	glycolysis	2.15495	0.379855
Axitinib	hedgehog_signaling	13.0258	0.078433
Axitinib	heme_metabolism	2.36213	0.353647
Axitinib	hypoxia	4.48313	0.080879
Axitinib	il2_stat5_signaling	0	1
Axitinib	il6_jak_stat3_signaling	0	1
Axitinib	inflammatory_response	0	1
Axitinib	interferon_alpha_response	0	1
Axitinib	interferon_gamma_response	0	1
Axitinib	kras_signaling_dn	2.83783	0.305183
Axitinib	kras_signaling_up	0	1
Axitinib	mitotic_spindle	2.20331	0.373401
Axitinib	mtorc1_signaling	0	1
Axitinib	myc_targets_v1	0	1
Axitinib	myc_targets_v2	0	1
Axitinib	myogenesis	7.63839	0.00916733
Axitinib	notch_signaling	0	1
Axitinib	oxidative_phosphorylation	0	1
Axitinib	p53_pathway	0	1
Axitinib	pancreas_beta_cells	11.8735	0.085473
Axitinib	peroxisome	0	1
Axitinib	pi3k_akt_mtor_signaling	0	1
Axitinib	protein_secretion	0	1
Axitinib	reactive_oxigen_species_pathway	0	1
Axitinib	spermatogenesis	0	1
Axitinib	tgf_beta_signaling	0	1
Axitinib	tnfa_signaling_via_nfkb	0	1
Axitinib	unfolded_protein_response	0	1
Axitinib	uv_response_dn	6.57854	0.0418114
Axitinib	uv_response_up	2.81761	0.306973
Axitinib	wnt_beta_catenin_signaling	23.1973	0.00416559
Axitinib	xenobiotic_metabolism	0	1
BAY61-3606	adipogenesis	0	1
BAY61-3606	allograft_rejection	2.72136	0.316907
BAY61-3606	androgen_response	0	1
BAY61-3606	angiogenesis	0	1
BAY61-3606	apical_junction	0	1
BAY61-3606	apical_surface	0	1
BAY61-3606	apoptosis	0	1
BAY61-3606	bile_acid_metabolism	0	1
BAY61-3606	cholesterol_homeostasis	0	1
BAY61-3606	coagulation	0	1
BAY61-3606	complement	0	1
BAY61-3606	dna_repair	7.58712	0.0328852
BAY61-3606	e2f_targets	0	1
BAY61-3606	epithelial_mesenchymal_transition	0	1
BAY61-3606	estrogen_response_early	0	1
BAY61-3606	estrogen_response_late	0	1
BAY61-3606	fatty_acid_metabolism	0	1
BAY61-3606	g2m_checkpoint	0	1
BAY61-3606	glycolysis	2.58703	0.330118
BAY61-3606	hedgehog_signaling	0	1
BAY61-3606	heme_metabolism	0	1
BAY61-3606	hypoxia	0	1
BAY61-3606	il2_stat5_signaling	0	1
BAY61-3606	il6_jak_stat3_signaling	0	1
BAY61-3606	inflammatory_response	0	1
BAY61-3606	interferon_alpha_response	0	1
BAY61-3606	interferon_gamma_response	0	1
BAY61-3606	kras_signaling_dn	0	1
BAY61-3606	kras_signaling_up	0	1
BAY61-3606	mitotic_spindle	0	1
BAY61-3606	mtorc1_signaling	0	1
BAY61-3606	myc_targets_v1	9.19182	0.00576398
BAY61-3606	myc_targets_v2	0	1
BAY61-3606	myogenesis	0	1
BAY61-3606	notch_signaling	0	1
BAY61-3606	oxidative_phosphorylation	0	1
BAY61-3606	p53_pathway	2.64508	0.324277
BAY61-3606	pancreas_beta_cells	0	1
BAY61-3606	peroxisome	0	1
BAY61-3606	pi3k_akt_mtor_signaling	0	1
BAY61-3606	protein_secretion	0	1
BAY61-3606	reactive_oxigen_species_pathway	0	1
BAY61-3606	spermatogenesis	0	1
BAY61-3606	tgf_beta_signaling	0	1
BAY61-3606	tnfa_signaling_via_nfkb	0	1
BAY61-3606	unfolded_protein_response	4.91918	0.191426
BAY61-3606	uv_response_dn	3.78677	0.24047
BAY61-3606	uv_response_up	3.38254	0.264702
BAY61-3606	wnt_beta_catenin_signaling	0	1
BAY61-3606	xenobiotic_metabolism	0	1
BMN-673	adipogenesis	0	1
BMN-673	allograft_rejection	4.44382	0.00334588
BMN-673	androgen_response	1.33034	0.533065
BMN-673	angiogenesis	0	1
BMN-673	apical_junction	4.31576	0.00383642
BMN-673	apical_surface	5.99054	0.0484991
BMN-673	apoptosis	1.70301	0.334748
BMN-673	bile_acid_metabolism	1.24742	0.55578
BMN-673	cholesterol_homeostasis	1.89583	0.41577
BMN-673	coagulation	0	1
BMN-673	complement	2.90083	0.0559283
BMN-673	dna_repair	2.8201	0.0979249
BMN-673	e2f_targets	0.663821	0.779582
BMN-673	epithelial_mesenchymal_transition	2.69293	0.0690123
BMN-673	estrogen_response_early	0.76684	0.730585
BMN-673	estrogen_response_late	1.45533	0.405485
BMN-673	fatty_acid_metabolism	0.886809	0.678961
BMN-673	g2m_checkpoint	0.67135	0.775861
BMN-673	glycolysis	1.31899	0.45342
BMN-673	hedgehog_signaling	0	1
BMN-673	heme_metabolism	0	1
BMN-673	hypoxia	1.31899	0.45342
BMN-673	il2_stat5_signaling	1.34875	0.442331
BMN-673	il6_jak_stat3_signaling	4.81952	0.0280124
BMN-673	inflammatory_response	2.83357	0.0597975
BMN-673	interferon_alpha_response	3.0602	0.145775
BMN-673	interferon_gamma_response	3.62124	0.0155763
BMN-673	kras_signaling_dn	0	1
BMN-673	kras_signaling_up	0	1
BMN-673	mitotic_spindle	3.53821	0.016991
BMN-673	mtorc1_signaling	1.33371	0.447891
BMN-673	myc_targets_v1	1.42081	0.416948
BMN-673	myc_targets_v2	0	1
BMN-673	myogenesis	0.707427	0.758329
BMN-673	notch_signaling	0	1
BMN-673	oxidative_phosphorylation	0.707427	0.758329
BMN-673	p53_pathway	1.34875	0.442331
BMN-673	pancreas_beta_cells	3.57754	0.25102
BMN-673	peroxisome	0	1
BMN-673	pi3k_akt_mtor_signaling	1.26052	0.552072
BMN-673	protein_secretion	0	1
BMN-673	reactive_oxigen_species_pathway	2.70056	0.316178
BMN-673	spermatogenesis	0	1
BMN-673	tgf_beta_signaling	0	1
BMN-673	tnfa_signaling_via_nfkb	2.10327	0.18009
BMN-673	unfolded_protein_response	5.25482	0.00889132
BMN-673	uv_response_dn	2.95695	0.0882293
BMN-673	uv_response_up	0.848912	0.694636
BMN-673	wnt_beta_catenin_signaling	0	1
BMN-673	xenobiotic_metabolism	0.663821	0.779582
BMS-345541	adipogenesis	0	1
BMS-345541	allograft_rejection	5.26286	0.062068
BMS-345541	androgen_response	0	1
BMS-345541	angiogenesis	30.067	0.00257652
BMS-345541	apical_junction	0	1
BMS-345541	apical_surface	0	1
BMS-345541	apoptosis	3.08745	0.285247
BMS-345541	bile_acid_metabolism	0	1
BMS-345541	cholesterol_homeostasis	0	1
BMS-345541	coagulation	0	1
BMS-345541	complement	0	1
BMS-345541	dna_repair	3.34586	0.266701
BMS-345541	e2f_targets	2.44874	0.344371
BMS-345541	epithelial_mesenchymal_transition	0	1
BMS-345541	estrogen_response_early	2.82873	0.306584
BMS-345541	estrogen_response_late	0	1
BMS-345541	fatty_acid_metabolism	0	1
BMS-345541	g2m_checkpoint	5.17286	0.0639281
BMS-345541	glycolysis	0	1
BMS-345541	hedgehog_signaling	0	1
BMS-345541	heme_metabolism	5.48535	0.0578038
BMS-345541	hypoxia	0	1
BMS-345541	il2_stat5_signaling	5.11453	0.0651788
BMS-345541	il6_jak_stat3_signaling	0	1
BMS-345541	inflammatory_response	2.49064	0.339758
BMS-345541	interferon_alpha_response	0	1
BMS-345541	interferon_gamma_response	0	1
BMS-345541	kras_signaling_dn	0	1
BMS-345541	kras_signaling_up	2.79269	0.309811
BMS-345541	mitotic_spindle	0	1
BMS-345541	mtorc1_signaling	5.05748	0.0664379
BMS-345541	myc_targets_v1	5.38776	0.0596181
BMS-345541	myc_targets_v2	29.6302	0.000223207
BMS-345541	myogenesis	2.60959	0.327305
BMS-345541	notch_signaling	15.4777	0.0668134
BMS-345541	oxidative_phosphorylation	0	1
BMS-345541	p53_pathway	11.2079	0.000746886
BMS-345541	pancreas_beta_cells	0	1
BMS-345541	peroxisome	0	1
BMS-345541	pi3k_akt_mtor_signaling	4.64969	0.200848
BMS-345541	protein_secretion	0	1
BMS-345541	reactive_oxigen_species_pathway	0	1
BMS-345541	spermatogenesis	0	1
BMS-345541	tgf_beta_signaling	19.391	0.00583532
BMS-345541	tnfa_signaling_via_nfkb	5.23252	0.0626859
BMS-345541	unfolded_protein_response	4.55404	0.204549
BMS-345541	uv_response_dn	3.50569	0.25639
BMS-345541	uv_response_up	0	1
BMS-345541	wnt_beta_catenin_signaling	59.3824	1.56482e-06
BMS-345541	xenobiotic_metabolism	0	1
BMS-536924	adipogenesis	2.45156	0.204472
BMS-536924	allograft_rejection	2.43735	0.206213
BMS-536924	androgen_response	0	1
BMS-536924	angiogenesis	0	1
BMS-536924	apical_junction	0	1
BMS-536924	apical_surface	0	1
BMS-536924	apoptosis	4.60026	0.0317113
BMS-536924	bile_acid_metabolism	2.17417	0.374881
BMS-536924	cholesterol_homeostasis	0	1
BMS-536924	coagulation	0	1
BMS-536924	complement	2.46594	0.202732
BMS-536924	dna_repair	0	1
BMS-536924	e2f_targets	0	1
BMS-536924	epithelial_mesenchymal_transition	0	1
BMS-536924	estrogen_response_early	0	1
BMS-536924	estrogen_response_late	2.55582	0.192335
BMS-536924	fatty_acid_metabolism	1.54567	0.482033
BMS-536924	g2m_checkpoint	1.17015	0.579314
BMS-536924	glycolysis	0	1
BMS-536924	hedgehog_signaling	0	1
BMS-536924	heme_metabolism	1.24042	0.558433
BMS-536924	hypoxia	1.13163	0.591374
BMS-536924	il2_stat5_signaling	4.96879	0.0109406
BMS-536924	il6_jak_stat3_signaling	2.67355	0.318348
BMS-536924	inflammatory_response	2.4094	0.209701
BMS-536924	interferon_alpha_response	2.6071	0.324869
BMS-536924	interferon_gamma_response	1.18357	0.575217
BMS-536924	kras_signaling_dn	3.05561	0.146711
BMS-536924	kras_signaling_up	2.70344	0.17689
BMS-536924	mitotic_spindle	1.15702	0.583372
BMS-536924	mtorc1_signaling	2.34223	0.218448
BMS-536924	myc_targets_v1	6.71047	0.00136282
BMS-536924	myc_targets_v2	0	1
BMS-536924	myogenesis	5.30095	0.00884134
BMS-536924	notch_signaling	0	1
BMS-536924	oxidative_phosphorylation	3.87987	0.0478868
BMS-536924	p53_pathway	2.36865	0.214945
BMS-536924	pancreas_beta_cells	13.079	0.0119966
BMS-536924	peroxisome	0	1
BMS-536924	pi3k_akt_mtor_signaling	2.197	0.371865
BMS-536924	protein_secretion	0	1
BMS-536924	reactive_oxigen_species_pathway	0	1
BMS-536924	spermatogenesis	2.0465	0.392681
BMS-536924	tgf_beta_signaling	4.32116	0.212763
BMS-536924	tnfa_signaling_via_nfkb	2.4233	0.207956
BMS-536924	unfolded_protein_response	4.42599	0.0806957
BMS-536924	uv_response_dn	0	1
BMS-536924	uv_response_up	4.66675	0.0306101
BMS-536924	wnt_beta_catenin_signaling	0	1
BMS-536924	xenobiotic_metabolism	2.36865	0.214945
BMS-708163	adipogenesis	8.6092	0.0273098
BMS-708163	allograft_rejection	4.00468	0.231849
BMS-708163	androgen_response	0	1
BMS-708163	angiogenesis	0	1
BMS-708163	apical_junction	8.31806	0.0290573
BMS-708163	apical_surface	0	1
BMS-708163	apoptosis	16.9239	0.00118391
BMS-708163	bile_acid_metabolism	0	1
BMS-708163	cholesterol_homeostasis	0	1
BMS-708163	coagulation	0	1
BMS-708163	complement	0	1
BMS-708163	dna_repair	0	1
BMS-708163	e2f_targets	0	1
BMS-708163	epithelial_mesenchymal_transition	12.9438	0.00249168
BMS-708163	estrogen_response_early	0	1
BMS-708163	estrogen_response_late	0	1
BMS-708163	fatty_acid_metabolism	0	1
BMS-708163	g2m_checkpoint	0	1
BMS-708163	glycolysis	0	1
BMS-708163	hedgehog_signaling	0	1
BMS-708163	heme_metabolism	0	1
BMS-708163	hypoxia	13.0874	0.00241705
BMS-708163	il2_stat5_signaling	3.89243	0.237594
BMS-708163	il6_jak_stat3_signaling	8.99404	0.11196
BMS-708163	inflammatory_response	13.6159	0.00216691
BMS-708163	interferon_alpha_response	0	1
BMS-708163	interferon_gamma_response	0	1
BMS-708163	kras_signaling_dn	10.7304	0.0182858
BMS-708163	kras_signaling_up	9.49367	0.022873
BMS-708163	mitotic_spindle	13.3844	0.00227202
BMS-708163	mtorc1_signaling	3.84924	0.239881
BMS-708163	myc_targets_v1	0	1
BMS-708163	myc_targets_v2	0	1
BMS-708163	myogenesis	8.8676	0.0258881
BMS-708163	notch_signaling	0	1
BMS-708163	oxidative_phosphorylation	0	1
BMS-708163	p53_pathway	0	1
BMS-708163	pancreas_beta_cells	0	1
BMS-708163	peroxisome	0	1
BMS-708163	pi3k_akt_mtor_signaling	0	1
BMS-708163	protein_secretion	0	1
BMS-708163	reactive_oxigen_species_pathway	0	1
BMS-708163	spermatogenesis	0	1
BMS-708163	tgf_beta_signaling	0	1
BMS-708163	tnfa_signaling_via_nfkb	13.6949	0.00213256
BMS-708163	unfolded_protein_response	0	1
BMS-708163	uv_response_dn	0	1
BMS-708163	uv_response_up	0	1
BMS-708163	wnt_beta_catenin_signaling	0	1
BMS-708163	xenobiotic_metabolism	0	1
BMS-754807	adipogenesis	0	1
BMS-754807	allograft_rejection	0	1
BMS-754807	androgen_response	0	1
BMS-754807	angiogenesis	0	1
BMS-754807	apical_junction	0	1
BMS-754807	apical_surface	0	1
BMS-754807	apoptosis	2.87404	0.302209
BMS-754807	bile_acid_metabolism	0	1
BMS-754807	cholesterol_homeostasis	0	1
BMS-754807	coagulation	0	1
BMS-754807	complement	0	1
BMS-754807	dna_repair	0	1
BMS-754807	e2f_targets	0	1
BMS-754807	epithelial_mesenchymal_transition	0	1
BMS-754807	estrogen_response_early	5.48993	0.0574389
BMS-754807	estrogen_response_late	2.45854	0.342831
BMS-754807	fatty_acid_metabolism	0	1
BMS-754807	g2m_checkpoint	0	1
BMS-754807	glycolysis	7.26351	0.0105172
BMS-754807	hedgehog_signaling	0	1
BMS-754807	heme_metabolism	0	1
BMS-754807	hypoxia	2.22945	0.370211
BMS-754807	il2_stat5_signaling	2.27948	0.363869
BMS-754807	il6_jak_stat3_signaling	0	1
BMS-754807	inflammatory_response	0	1
BMS-754807	interferon_alpha_response	0	1
BMS-754807	interferon_gamma_response	0	1
BMS-754807	kras_signaling_dn	0	1
BMS-754807	kras_signaling_up	5.41953	0.0587303
BMS-754807	mitotic_spindle	2.27948	0.363869
BMS-754807	mtorc1_signaling	0	1
BMS-754807	myc_targets_v1	5.00209	0.0673681
BMS-754807	myc_targets_v2	0	1
BMS-754807	myogenesis	5.06213	0.0660125
BMS-754807	notch_signaling	14.4078	0.071417
BMS-754807	oxidative_phosphorylation	0	1
BMS-754807	p53_pathway	4.74841	0.0735832
BMS-754807	pancreas_beta_cells	0	1
BMS-754807	peroxisome	0	1
BMS-754807	pi3k_akt_mtor_signaling	0	1
BMS-754807	protein_secretion	5.26713	0.179627
BMS-754807	reactive_oxigen_species_pathway	0	1
BMS-754807	spermatogenesis	0	1
BMS-754807	tgf_beta_signaling	0	1
BMS-754807	tnfa_signaling_via_nfkb	4.85795	0.0707981
BMS-754807	unfolded_protein_response	8.87261	0.0245555
BMS-754807	uv_response_dn	3.26337	0.271978
BMS-754807	uv_response_up	0	1
BMS-754807	wnt_beta_catenin_signaling	24.0278	0.0039045
BMS-754807	xenobiotic_metabolism	0	1
BX-795	adipogenesis	0.75619	0.735505
BX-795	allograft_rejection	4.02684	0.0104379
BX-795	androgen_response	4.59499	0.0314747
BX-795	angiogenesis	19.1138	0.000101214
BX-795	apical_junction	6.59798	6.30779e-05
BX-795	apical_surface	6.60126	0.0409243
BX-795	apoptosis	6.06653	0.000746674
BX-795	bile_acid_metabolism	1.3732	0.521993
BX-795	cholesterol_homeostasis	4.28821	0.0849278
BX-795	coagulation	4.6232	0.0134981
BX-795	complement	4.0749	0.00996952
BX-795	dna_repair	0.998496	0.636069
BX-795	e2f_targets	0	1
BX-795	epithelial_mesenchymal_transition	19.9816	5.38112e-18
BX-795	estrogen_response_early	0.844161	0.696696
BX-795	estrogen_response_late	0.788161	0.721033
BX-795	fatty_acid_metabolism	0	1
BX-795	g2m_checkpoint	1.50322	0.390465
BX-795	glycolysis	1.45347	0.406277
BX-795	hedgehog_signaling	14.1724	0.00171225
BX-795	heme_metabolism	0	1
BX-795	hypoxia	3.00695	0.0505633
BX-795	il2_stat5_signaling	2.26752	0.155232
BX-795	il6_jak_stat3_signaling	3.45923	0.120264
BX-795	inflammatory_response	5.7718	0.000377954
BX-795	interferon_alpha_response	0	1
BX-795	interferon_gamma_response	2.32013	0.148159
BX-795	kras_signaling_dn	1.91734	0.286962
BX-795	kras_signaling_up	3.51577	0.0318034
BX-795	mitotic_spindle	3.07555	0.0473532
BX-795	mtorc1_signaling	0	1
BX-795	myc_targets_v1	0	1
BX-795	myc_targets_v2	0	1
BX-795	myogenesis	6.05742	0.000286366
BX-795	notch_signaling	9.67657	0.0209815
BX-795	oxidative_phosphorylation	0	1
BX-795	p53_pathway	3.07555	0.0473532
BX-795	pancreas_beta_cells	8.20701	0.0280178
BX-795	peroxisome	1.46447	0.499809
BX-795	pi3k_akt_mtor_signaling	1.38762	0.518365
BX-795	protein_secretion	3.45923	0.120264
BX-795	reactive_oxigen_species_pathway	0	1
BX-795	spermatogenesis	0	1
BX-795	tgf_beta_signaling	5.6353	0.0536967
BX-795	tnfa_signaling_via_nfkb	3.14731	0.0442608
BX-795	unfolded_protein_response	5.80278	0.00640463
BX-795	uv_response_dn	15.6731	1.68754e-10
BX-795	uv_response_up	0.934507	0.660093
BX-795	wnt_beta_catenin_signaling	3.61802	0.248364
BX-795	xenobiotic_metabolism	0.730755	0.747316
BX-912	adipogenesis	0	1
BX-912	allograft_rejection	2.11554	0.178046
BX-912	androgen_response	1.33034	0.533065
BX-912	angiogenesis	12.4186	0.00245255
BX-912	apical_junction	1.34875	0.442331
BX-912	apical_surface	0	1
BX-912	apoptosis	2.59924	0.116756
BX-912	bile_acid_metabolism	0	1
BX-912	cholesterol_homeostasis	0	1
BX-912	coagulation	0	1
BX-912	complement	0.690932	0.766283
BX-912	dna_repair	2.8201	0.0979249
BX-912	e2f_targets	2.78511	0.0627912
BX-912	epithelial_mesenchymal_transition	3.42048	0.0192694
BX-912	estrogen_response_early	0.76684	0.730585
BX-912	estrogen_response_late	0	1
BX-912	fatty_acid_metabolism	0	1
BX-912	g2m_checkpoint	4.3661	0.00363419
BX-912	glycolysis	2.00997	0.196666
BX-912	hedgehog_signaling	3.92473	0.232207
BX-912	heme_metabolism	0.711673	0.7563
BX-912	hypoxia	1.31899	0.45342
BX-912	il2_stat5_signaling	0.663821	0.779582
BX-912	il6_jak_stat3_signaling	0	1
BX-912	inflammatory_response	1.37196	0.433935
BX-912	interferon_alpha_response	0	1
BX-912	interferon_gamma_response	0	1
BX-912	kras_signaling_dn	0	1
BX-912	kras_signaling_up	1.5394	0.379323
BX-912	mitotic_spindle	2.05558	0.188329
BX-912	mtorc1_signaling	0	1
BX-912	myc_targets_v1	2.93565	0.0540463
BX-912	myc_targets_v2	0	1
BX-912	myogenesis	2.19219	0.165925
BX-912	notch_signaling	0	1
BX-912	oxidative_phosphorylation	0	1
BX-912	p53_pathway	0.663821	0.779582
BX-912	pancreas_beta_cells	3.57754	0.25102
BX-912	peroxisome	0	1
BX-912	pi3k_akt_mtor_signaling	0	1
BX-912	protein_secretion	0	1
BX-912	reactive_oxigen_species_pathway	0	1
BX-912	spermatogenesis	2.39576	0.210321
BX-912	tgf_beta_signaling	2.47928	0.338453
BX-912	tnfa_signaling_via_nfkb	0	1
BX-912	unfolded_protein_response	1.23459	0.559458
BX-912	uv_response_dn	1.93554	0.283243
BX-912	uv_response_up	0.848912	0.694636
BX-912	wnt_beta_catenin_signaling	10.6401	0.00368136
BX-912	xenobiotic_metabolism	0	1
Bicalutamide.1	adipogenesis	0	1
Bicalutamide.1	allograft_rejection	7.56944	0.136265
Bicalutamide.1	androgen_response	0	1
Bicalutamide.1	angiogenesis	0	1
Bicalutamide.1	apical_junction	0	1
Bicalutamide.1	apical_surface	0	1
Bicalutamide.1	apoptosis	0	1
Bicalutamide.1	bile_acid_metabolism	0	1
Bicalutamide.1	cholesterol_homeostasis	0	1
Bicalutamide.1	coagulation	0	1
Bicalutamide.1	complement	0	1
Bicalutamide.1	dna_repair	0	1
Bicalutamide.1	e2f_targets	0	1
Bicalutamide.1	epithelial_mesenchymal_transition	0	1
Bicalutamide.1	estrogen_response_early	0	1
Bicalutamide.1	estrogen_response_late	0	1
Bicalutamide.1	fatty_acid_metabolism	0	1
Bicalutamide.1	g2m_checkpoint	0	1
Bicalutamide.1	glycolysis	0	1
Bicalutamide.1	hedgehog_signaling	0	1
Bicalutamide.1	heme_metabolism	0	1
Bicalutamide.1	hypoxia	0	1
Bicalutamide.1	il2_stat5_signaling	7.35727	0.139859
Bicalutamide.1	il6_jak_stat3_signaling	0	1
Bicalutamide.1	inflammatory_response	7.48315	0.137704
Bicalutamide.1	interferon_alpha_response	0	1
Bicalutamide.1	interferon_gamma_response	7.52605	0.136985
Bicalutamide.1	kras_signaling_dn	0	1
Bicalutamide.1	kras_signaling_up	0	1
Bicalutamide.1	mitotic_spindle	0	1
Bicalutamide.1	mtorc1_signaling	0	1
Bicalutamide.1	myc_targets_v1	0	1
Bicalutamide.1	myc_targets_v2	0	1
Bicalutamide.1	myogenesis	0	1
Bicalutamide.1	notch_signaling	0	1
Bicalutamide.1	oxidative_phosphorylation	0	1
Bicalutamide.1	p53_pathway	0	1
Bicalutamide.1	pancreas_beta_cells	0	1
Bicalutamide.1	peroxisome	0	1
Bicalutamide.1	pi3k_akt_mtor_signaling	13.9699	0.0768962
Bicalutamide.1	protein_secretion	0	1
Bicalutamide.1	reactive_oxigen_species_pathway	0	1
Bicalutamide.1	spermatogenesis	0	1
Bicalutamide.1	tgf_beta_signaling	0	1
Bicalutamide.1	tnfa_signaling_via_nfkb	7.52605	0.136985
Bicalutamide.1	unfolded_protein_response	0	1
Bicalutamide.1	uv_response_dn	0	1
Bicalutamide.1	uv_response_up	0	1
Bicalutamide.1	wnt_beta_catenin_signaling	0	1
Bicalutamide.1	xenobiotic_metabolism	0	1
Bleomycin	adipogenesis	0	1
Bleomycin	allograft_rejection	5.33721	0.00346382
Bleomycin	androgen_response	1.91352	0.412826
Bleomycin	angiogenesis	0	1
Bleomycin	apical_junction	0.95484	0.652587
Bleomycin	apical_surface	0	1
Bleomycin	apoptosis	0	1
Bleomycin	bile_acid_metabolism	0	1
Bleomycin	cholesterol_homeostasis	2.7269	0.31323
Bleomycin	coagulation	0	1
Bleomycin	complement	0	1
Bleomycin	dna_repair	0	1
Bleomycin	e2f_targets	1.94869	0.28143
Bleomycin	epithelial_mesenchymal_transition	0	1
Bleomycin	estrogen_response_early	1.10302	0.600246
Bleomycin	estrogen_response_late	0	1
Bleomycin	fatty_acid_metabolism	0	1
Bleomycin	g2m_checkpoint	0.965671	0.648496
Bleomycin	glycolysis	0	1
Bleomycin	hedgehog_signaling	0	1
Bleomycin	heme_metabolism	1.02367	0.627321
Bleomycin	hypoxia	0	1
Bleomycin	il2_stat5_signaling	0	1
Bleomycin	il6_jak_stat3_signaling	0	1
Bleomycin	inflammatory_response	3.03511	0.0838217
Bleomycin	interferon_alpha_response	6.81674	0.0116569
Bleomycin	interferon_gamma_response	3.05271	0.0827441
Bleomycin	kras_signaling_dn	0	1
Bleomycin	kras_signaling_up	0	1
Bleomycin	mitotic_spindle	0	1
Bleomycin	mtorc1_signaling	4.01549	0.0213582
Bleomycin	myc_targets_v1	10.7435	5.92373e-07
Bleomycin	myc_targets_v2	3.42569	0.25951
Bleomycin	myogenesis	0	1
Bleomycin	notch_signaling	0	1
Bleomycin	oxidative_phosphorylation	2.07745	0.257933
Bleomycin	p53_pathway	1.94869	0.28143
Bleomycin	pancreas_beta_cells	0	1
Bleomycin	peroxisome	0	1
Bleomycin	pi3k_akt_mtor_signaling	5.72182	0.0182615
Bleomycin	protein_secretion	0	1
Bleomycin	reactive_oxigen_species_pathway	0	1
Bleomycin	spermatogenesis	1.6889	0.452384
Bleomycin	tgf_beta_signaling	3.5661	0.250886
Bleomycin	tnfa_signaling_via_nfkb	6.50472	0.000542079
Bleomycin	unfolded_protein_response	14.5097	1.49555e-06
Bleomycin	uv_response_dn	0	1
Bleomycin	uv_response_up	2.49583	0.19859
Bleomycin	wnt_beta_catenin_signaling	0	1
Bleomycin	xenobiotic_metabolism	0.95484	0.652587
Bleomycin_50uM_	adipogenesis	0.838071	0.702381
Bleomycin_50uM_	allograft_rejection	4.83539	6.01215e-08
Bleomycin_50uM_	androgen_response	3.01781	0.0119881
Bleomycin_50uM_	angiogenesis	3.63631	0.0583195
Bleomycin_50uM_	apical_junction	3.6089	3.27767e-05
Bleomycin_50uM_	apical_surface	1.76672	0.323125
Bleomycin_50uM_	apoptosis	5.00502	3.53009e-07
Bleomycin_50uM_	bile_acid_metabolism	0	1
Bleomycin_50uM_	cholesterol_homeostasis	1.14763	0.526137
Bleomycin_50uM_	coagulation	3.26571	0.00178532
Bleomycin_50uM_	complement	3.5008	7.70804e-05
Bleomycin_50uM_	dna_repair	2.97322	0.00334985
Bleomycin_50uM_	e2f_targets	0.397682	0.959108
Bleomycin_50uM_	epithelial_mesenchymal_transition	4.24927	7.45667e-07
Bleomycin_50uM_	estrogen_response_early	1.4338	0.253549
Bleomycin_50uM_	estrogen_response_late	1.10285	0.479968
Bleomycin_50uM_	fatty_acid_metabolism	0.263357	0.976774
Bleomycin_50uM_	g2m_checkpoint	1.25016	0.35693
Bleomycin_50uM_	glycolysis	2.08548	0.0291643
Bleomycin_50uM_	hedgehog_signaling	5.21164	0.0102548
Bleomycin_50uM_	heme_metabolism	2.29717	0.0167941
Bleomycin_50uM_	hypoxia	3.27252	0.000152972
Bleomycin_50uM_	il2_stat5_signaling	1.6773	0.118928
Bleomycin_50uM_	il6_jak_stat3_signaling	10.2253	2.98806e-11
Bleomycin_50uM_	inflammatory_response	6.58075	1.92276e-12
Bleomycin_50uM_	interferon_alpha_response	3.42309	0.00652467
Bleomycin_50uM_	interferon_gamma_response	6.62461	1.68403e-12
Bleomycin_50uM_	kras_signaling_dn	0	1
Bleomycin_50uM_	kras_signaling_up	2.18549	0.0291911
Bleomycin_50uM_	mitotic_spindle	3.09979	0.000409942
Bleomycin_50uM_	mtorc1_signaling	1.00913	0.555451
Bleomycin_50uM_	myc_targets_v1	1.53462	0.186207
Bleomycin_50uM_	myc_targets_v2	0.707381	0.759016
Bleomycin_50uM_	myogenesis	1.08937	0.490302
Bleomycin_50uM_	notch_signaling	2.58983	0.193063
Bleomycin_50uM_	oxidative_phosphorylation	0.423966	0.947379
Bleomycin_50uM_	p53_pathway	2.60864	0.00381701
Bleomycin_50uM_	pancreas_beta_cells	1.0626	0.616005
Bleomycin_50uM_	peroxisome	0.8015	0.713568
Bleomycin_50uM_	pi3k_akt_mtor_signaling	1.56047	0.26529
Bleomycin_50uM_	protein_secretion	2.96475	0.0207098
Bleomycin_50uM_	reactive_oxigen_species_pathway	0.802107	0.715924
Bleomycin_50uM_	spermatogenesis	1.0736	0.534335
Bleomycin_50uM_	tgf_beta_signaling	2.31771	0.151355
Bleomycin_50uM_	tnfa_signaling_via_nfkb	7.95846	5.56623e-16
Bleomycin_50uM_	unfolded_protein_response	2.78654	0.0173965
Bleomycin_50uM_	uv_response_dn	3.84068	0.000172694
Bleomycin_50uM_	uv_response_up	1.59283	0.188785
Bleomycin_50uM_	wnt_beta_catenin_signaling	4.28976	0.0185666
Bleomycin_50uM_	xenobiotic_metabolism	1.23574	0.366567
Bosutinib	adipogenesis	1.04951	0.571786
Bosutinib	allograft_rejection	3.30632	0.0125891
Bosutinib	androgen_response	0	1
Bosutinib	angiogenesis	9.31318	0.00535815
Bosutinib	apical_junction	5.02087	0.00016009
Bosutinib	apical_surface	2.18139	0.374699
Bosutinib	apoptosis	5.60725	0.000177071
Bosutinib	bile_acid_metabolism	0.94019	0.657855
Bosutinib	cholesterol_homeostasis	1.42891	0.508548
Bosutinib	coagulation	3.97905	0.0108331
Bosutinib	complement	4.58837	0.00062926
Bosutinib	dna_repair	0	1
Bosutinib	e2f_targets	0	1
Bosutinib	epithelial_mesenchymal_transition	5.46417	3.70873e-05
Bosutinib	estrogen_response_early	3.0598	0.028687
Bosutinib	estrogen_response_late	2.85193	0.0367641
Bosutinib	fatty_acid_metabolism	0.668388	0.777266
Bosutinib	g2m_checkpoint	0	1
Bosutinib	glycolysis	2.58037	0.0517632
Bosutinib	hedgehog_signaling	0	1
Bosutinib	heme_metabolism	1.08755	0.552884
Bosutinib	hypoxia	4.30083	0.000937203
Bosutinib	il2_stat5_signaling	3.79808	0.00365104
Bosutinib	il6_jak_stat3_signaling	4.92105	0.0110665
Bosutinib	inflammatory_response	6.42641	3.77785e-06
Bosutinib	interferon_alpha_response	4.79407	0.0120383
Bosutinib	interferon_gamma_response	5.7943	2.31997e-05
Bosutinib	kras_signaling_dn	1.9918	0.199758
Bosutinib	kras_signaling_up	2.38141	0.0960688
Bosutinib	mitotic_spindle	0	1
Bosutinib	mtorc1_signaling	0.494765	0.86747
Bosutinib	myc_targets_v1	0	1
Bosutinib	myc_targets_v2	0	1
Bosutinib	myogenesis	0.533184	0.846973
Bosutinib	notch_signaling	3.16267	0.279203
Bosutinib	oxidative_phosphorylation	0	1
Bosutinib	p53_pathway	4.40119	0.000813699
Bosutinib	pancreas_beta_cells	0	1
Bosutinib	peroxisome	2.04342	0.263245
Bosutinib	pi3k_akt_mtor_signaling	6.25484	0.000638936
Bosutinib	protein_secretion	2.36016	0.215126
Bosutinib	reactive_oxigen_species_pathway	2.03545	0.394889
Bosutinib	spermatogenesis	0	1
Bosutinib	tgf_beta_signaling	5.93617	0.0168494
Bosutinib	tnfa_signaling_via_nfkb	7.15542	5.00128e-07
Bosutinib	unfolded_protein_response	0	1
Bosutinib	uv_response_dn	5.51808	0.000478006
Bosutinib	uv_response_up	2.67648	0.0699339
Bosutinib	wnt_beta_catenin_signaling	7.9794	0.00796563
Bosutinib	xenobiotic_metabolism	1.01402	0.590107
CAL-101	adipogenesis	0	1
CAL-101	allograft_rejection	13.7017	0.0126024
CAL-101	androgen_response	12.0609	0.0870332
CAL-101	angiogenesis	0	1
CAL-101	apical_junction	0	1
CAL-101	apical_surface	0	1
CAL-101	apoptosis	0	1
CAL-101	bile_acid_metabolism	0	1
CAL-101	cholesterol_homeostasis	0	1
CAL-101	coagulation	0	1
CAL-101	complement	0	1
CAL-101	dna_repair	0	1
CAL-101	e2f_targets	0	1
CAL-101	epithelial_mesenchymal_transition	0	1
CAL-101	estrogen_response_early	0	1
CAL-101	estrogen_response_late	0	1
CAL-101	fatty_acid_metabolism	0	1
CAL-101	g2m_checkpoint	0	1
CAL-101	glycolysis	0	1
CAL-101	hedgehog_signaling	0	1
CAL-101	heme_metabolism	0	1
CAL-101	hypoxia	5.88649	0.168738
CAL-101	il2_stat5_signaling	6.01858	0.165402
CAL-101	il6_jak_stat3_signaling	0	1
CAL-101	inflammatory_response	13.5446	0.0128756
CAL-101	interferon_alpha_response	0	1
CAL-101	interferon_gamma_response	0	1
CAL-101	kras_signaling_dn	28.8369	0.000316302
CAL-101	kras_signaling_up	0	1
CAL-101	mitotic_spindle	6.01858	0.165402
CAL-101	mtorc1_signaling	5.95181	0.167072
CAL-101	myc_targets_v1	0	1
CAL-101	myc_targets_v2	0	1
CAL-101	myogenesis	0	1
CAL-101	notch_signaling	0	1
CAL-101	oxidative_phosphorylation	0	1
CAL-101	p53_pathway	0	1
CAL-101	pancreas_beta_cells	0	1
CAL-101	peroxisome	12.0609	0.0870332
CAL-101	pi3k_akt_mtor_signaling	0	1
CAL-101	protein_secretion	0	1
CAL-101	reactive_oxigen_species_pathway	0	1
CAL-101	spermatogenesis	0	1
CAL-101	tgf_beta_signaling	0	1
CAL-101	tnfa_signaling_via_nfkb	6.15665	0.162055
CAL-101	unfolded_protein_response	0	1
CAL-101	uv_response_dn	0	1
CAL-101	uv_response_up	7.69654	0.132233
CAL-101	wnt_beta_catenin_signaling	0	1
CAL-101	xenobiotic_metabolism	6.01858	0.165402
CCT007093	adipogenesis	0	1
CCT007093	allograft_rejection	2.83499	0.30681
CCT007093	androgen_response	0	1
CCT007093	angiogenesis	0	1
CCT007093	apical_junction	2.75552	0.314002
CCT007093	apical_surface	0	1
CCT007093	apoptosis	7.30192	0.0353315
CCT007093	bile_acid_metabolism	5.17784	0.183093
CCT007093	cholesterol_homeostasis	7.86914	0.125365
CCT007093	coagulation	8.64535	0.0260963
CCT007093	complement	6.02061	0.0496436
CCT007093	dna_repair	0	1
CCT007093	e2f_targets	0	1
CCT007093	epithelial_mesenchymal_transition	2.66578	0.322539
CCT007093	estrogen_response_early	6.68618	0.041303
CCT007093	estrogen_response_late	9.84529	0.00482692
CCT007093	fatty_acid_metabolism	0	1
CCT007093	g2m_checkpoint	0	1
CCT007093	glycolysis	5.65548	0.0553415
CCT007093	hedgehog_signaling	0	1
CCT007093	heme_metabolism	0	1
CCT007093	hypoxia	12.5264	0.000518775
CCT007093	il2_stat5_signaling	2.75552	0.314002
CCT007093	il6_jak_stat3_signaling	0	1
CCT007093	inflammatory_response	0	1
CCT007093	interferon_alpha_response	0	1
CCT007093	interferon_gamma_response	2.81874	0.308254
CCT007093	kras_signaling_dn	3.54905	0.254397
CCT007093	kras_signaling_up	0	1
CCT007093	mitotic_spindle	0	1
CCT007093	mtorc1_signaling	0	1
CCT007093	myc_targets_v1	0	1
CCT007093	myc_targets_v2	0	1
CCT007093	myogenesis	2.93652	0.298083
CCT007093	notch_signaling	0	1
CCT007093	oxidative_phosphorylation	0	1
CCT007093	p53_pathway	5.78309	0.0532432
CCT007093	pancreas_beta_cells	0	1
CCT007093	peroxisome	0	1
CCT007093	pi3k_akt_mtor_signaling	17.4908	0.00099262
CCT007093	protein_secretion	6.36709	0.152075
CCT007093	reactive_oxigen_species_pathway	0	1
CCT007093	spermatogenesis	0	1
CCT007093	tgf_beta_signaling	0	1
CCT007093	tnfa_signaling_via_nfkb	2.81874	0.308254
CCT007093	unfolded_protein_response	0	1
CCT007093	uv_response_dn	8.29883	0.0280947
CCT007093	uv_response_up	0	1
CCT007093	wnt_beta_catenin_signaling	0	1
CCT007093	xenobiotic_metabolism	0	1
CCT018159	adipogenesis	1.10028	0.601342
CCT018159	allograft_rejection	4.67914	0.0132126
CCT018159	androgen_response	4.37996	0.0820206
CCT018159	angiogenesis	0	1
CCT018159	apical_junction	7.13935	0.000344294
CCT018159	apical_surface	0	1
CCT018159	apoptosis	4.21514	0.0391125
CCT018159	bile_acid_metabolism	0	1
CCT018159	cholesterol_homeostasis	0	1
CCT018159	coagulation	6.83321	0.00373107
CCT018159	complement	1.10669	0.599238
CCT018159	dna_repair	1.45283	0.502901
CCT018159	e2f_targets	1.06327	0.613738
CCT018159	epithelial_mesenchymal_transition	5.61994	0.00283437
CCT018159	estrogen_response_early	0	1
CCT018159	estrogen_response_late	1.14679	0.586383
CCT018159	fatty_acid_metabolism	1.42042	0.510663
CCT018159	g2m_checkpoint	2.19838	0.238727
CCT018159	glycolysis	1.03993	0.621791
CCT018159	hedgehog_signaling	0	1
CCT018159	heme_metabolism	3.57665	0.0578022
CCT018159	hypoxia	1.03993	0.621791
CCT018159	il2_stat5_signaling	0	1
CCT018159	il6_jak_stat3_signaling	5.05885	0.0643731
CCT018159	inflammatory_response	4.62489	0.0137203
CCT018159	interferon_alpha_response	2.39586	0.347408
CCT018159	interferon_gamma_response	3.41086	0.0645342
CCT018159	kras_signaling_dn	0	1
CCT018159	kras_signaling_up	3.80764	0.0498915
CCT018159	mitotic_spindle	0	1
CCT018159	mtorc1_signaling	2.14934	0.2464
CCT018159	myc_targets_v1	2.28971	0.225336
CCT018159	myc_targets_v2	0	1
CCT018159	myogenesis	3.55506	0.0586244
CCT018159	notch_signaling	0	1
CCT018159	oxidative_phosphorylation	0	1
CCT018159	p53_pathway	2.17359	0.242562
CCT018159	pancreas_beta_cells	0	1
CCT018159	peroxisome	0	1
CCT018159	pi3k_akt_mtor_signaling	4.14771	0.0897681
CCT018159	protein_secretion	2.45692	0.340557
CCT018159	reactive_oxigen_species_pathway	4.32545	0.21264
CCT018159	spermatogenesis	0	1
CCT018159	tgf_beta_signaling	17.7848	0.000125387
CCT018159	tnfa_signaling_via_nfkb	11.7791	2.99123e-07
CCT018159	unfolded_protein_response	4.06152	0.0929263
CCT018159	uv_response_dn	3.11918	0.141881
CCT018159	uv_response_up	2.78386	0.168985
CCT018159	wnt_beta_catenin_signaling	10.9991	0.0164336
[truncated: 6,751 more rows]

## Sheet: NCM
Drug	Hallmark	Odds	Pvalue
17-AAG	adipogenesis	0	1
17-AAG	allograft_rejection	1.8881	0.418775
17-AAG	androgen_response	0	1
17-AAG	angiogenesis	0	1
17-AAG	apical_junction	1.83517	0.427683
17-AAG	apical_surface	0	1
17-AAG	apoptosis	0	1
17-AAG	bile_acid_metabolism	0	1
17-AAG	cholesterol_homeostasis	0	1
17-AAG	coagulation	2.73611	0.313554
17-AAG	complement	3.95244	0.0986892
17-AAG	dna_repair	0	1
17-AAG	e2f_targets	0	1
17-AAG	epithelial_mesenchymal_transition	0	1
17-AAG	estrogen_response_early	4.38938	0.0829773
17-AAG	estrogen_response_late	1.97933	0.404242
17-AAG	fatty_acid_metabolism	0	1
17-AAG	g2m_checkpoint	0	1
17-AAG	glycolysis	1.79489	0.434713
17-AAG	hedgehog_signaling	0	1
17-AAG	heme_metabolism	0	1
17-AAG	hypoxia	3.71273	0.109274
17-AAG	il2_stat5_signaling	1.83517	0.427683
17-AAG	il6_jak_stat3_signaling	0	1
17-AAG	inflammatory_response	0	1
17-AAG	interferon_alpha_response	0	1
17-AAG	interferon_gamma_response	0	1
17-AAG	kras_signaling_dn	0	1
17-AAG	kras_signaling_up	4.33309	0.0847818
17-AAG	mitotic_spindle	0	1
17-AAG	mtorc1_signaling	0	1
17-AAG	myc_targets_v1	0	1
17-AAG	myc_targets_v2	0	1
17-AAG	myogenesis	4.04734	0.0949186
17-AAG	notch_signaling	0	1
17-AAG	oxidative_phosphorylation	0	1
17-AAG	p53_pathway	0	1
17-AAG	pancreas_beta_cells	33.3833	0.000158112
17-AAG	peroxisome	0	1
17-AAG	pi3k_akt_mtor_signaling	0	1
17-AAG	protein_secretion	0	1
17-AAG	reactive_oxigen_species_pathway	0	1
17-AAG	spermatogenesis	6.74342	0.0396437
17-AAG	tgf_beta_signaling	0	1
17-AAG	tnfa_signaling_via_nfkb	1.87728	0.420567
17-AAG	unfolded_protein_response	3.41298	0.261044
17-AAG	uv_response_dn	0	1
17-AAG	uv_response_up	2.34683	0.354524
17-AAG	wnt_beta_catenin_signaling	0	1
17-AAG	xenobiotic_metabolism	0	1
5-Fluorouracil	adipogenesis	4.51879	0.00309479
5-Fluorouracil	allograft_rejection	2.13775	0.17444
5-Fluorouracil	androgen_response	5.73636	0.00665471
5-Fluorouracil	angiogenesis	8.01197	0.0293413
5-Fluorouracil	apical_junction	4.36254	0.00365054
5-Fluorouracil	apical_surface	0	1
5-Fluorouracil	apoptosis	2.62654	0.114196
5-Fluorouracil	bile_acid_metabolism	1.26026	0.552146
5-Fluorouracil	cholesterol_homeostasis	1.91534	0.412609
5-Fluorouracil	coagulation	6.59498	0.000489901
5-Fluorouracil	complement	2.93161	0.0542739
5-Fluorouracil	dna_repair	0	1
5-Fluorouracil	e2f_targets	0	1
5-Fluorouracil	epithelial_mesenchymal_transition	26.1957	2.70908e-25
5-Fluorouracil	estrogen_response_early	6.00936	0.000297285
5-Fluorouracil	estrogen_response_late	2.24228	0.158596
5-Fluorouracil	fatty_acid_metabolism	2.78521	0.100628
5-Fluorouracil	g2m_checkpoint	0	1
5-Fluorouracil	glycolysis	3.49594	0.0177777
5-Fluorouracil	hedgehog_signaling	3.96511	0.230167
5-Fluorouracil	heme_metabolism	2.22867	0.160551
5-Fluorouracil	hypoxia	5.87677	0.000133492
5-Fluorouracil	il2_stat5_signaling	0.670651	0.77621
5-Fluorouracil	il6_jak_stat3_signaling	6.64875	0.00405553
5-Fluorouracil	inflammatory_response	1.38622	0.428899
5-Fluorouracil	interferon_alpha_response	0	1
5-Fluorouracil	interferon_gamma_response	1.39421	0.426101
5-Fluorouracil	kras_signaling_dn	0	1
5-Fluorouracil	kras_signaling_up	2.37261	0.141353
5-Fluorouracil	mitotic_spindle	2.07716	0.184563
5-Fluorouracil	mtorc1_signaling	0	1
5-Fluorouracil	myc_targets_v1	0.706277	0.758885
5-Fluorouracil	myc_targets_v2	0	1
5-Fluorouracil	myogenesis	4.65767	0.00268221
5-Fluorouracil	notch_signaling	0	1
5-Fluorouracil	oxidative_phosphorylation	0.714706	0.754858
5-Fluorouracil	p53_pathway	1.36277	0.437251
5-Fluorouracil	pancreas_beta_cells	0	1
5-Fluorouracil	peroxisome	0	1
5-Fluorouracil	pi3k_akt_mtor_signaling	1.27349	0.548445
5-Fluorouracil	protein_secretion	3.17182	0.137889
5-Fluorouracil	reactive_oxigen_species_pathway	0	1
5-Fluorouracil	spermatogenesis	0	1
5-Fluorouracil	tgf_beta_signaling	2.50479	0.335703
5-Fluorouracil	tnfa_signaling_via_nfkb	2.12536	0.176452
5-Fluorouracil	unfolded_protein_response	2.5465	0.192394
5-Fluorouracil	uv_response_dn	8.75971	9.203e-06
5-Fluorouracil	uv_response_up	1.74541	0.324421
5-Fluorouracil	wnt_beta_catenin_signaling	3.32046	0.26707
5-Fluorouracil	xenobiotic_metabolism	0.670651	0.77621
ABT-263	adipogenesis	5.9144	0.00621362
ABT-263	allograft_rejection	1.35784	0.526861
ABT-263	androgen_response	0	1
ABT-263	angiogenesis	0	1
ABT-263	apical_junction	2.70862	0.176894
ABT-263	apical_surface	0	1
ABT-263	apoptosis	5.27421	0.0227202
ABT-263	bile_acid_metabolism	0	1
ABT-263	cholesterol_homeostasis	3.76906	0.239326
ABT-263	coagulation	0	1
ABT-263	complement	4.34339	0.0367518
ABT-263	dna_repair	1.80331	0.431951
ABT-263	e2f_targets	0	1
ABT-263	epithelial_mesenchymal_transition	0	1
ABT-263	estrogen_response_early	0	1
ABT-263	estrogen_response_late	1.42345	0.510467
ABT-263	fatty_acid_metabolism	3.62509	0.112277
ABT-263	g2m_checkpoint	1.33475	0.532869
ABT-263	glycolysis	2.64885	0.182908
ABT-263	hedgehog_signaling	7.80258	0.125836
ABT-263	heme_metabolism	0	1
ABT-263	hypoxia	4.07855	0.042793
ABT-263	il2_stat5_signaling	1.31978	0.536833
ABT-263	il6_jak_stat3_signaling	3.04962	0.286009
ABT-263	inflammatory_response	1.34236	0.530875
ABT-263	interferon_alpha_response	2.97383	0.292018
ABT-263	interferon_gamma_response	4.26786	0.0383524
ABT-263	kras_signaling_dn	0	1
ABT-263	kras_signaling_up	0	1
ABT-263	mitotic_spindle	1.31978	0.536833
ABT-263	mtorc1_signaling	4.12431	0.0416594
ABT-263	myc_targets_v1	6.0209	0.00585059
ABT-263	myc_targets_v2	4.7349	0.196455
ABT-263	myogenesis	2.88757	0.160538
ABT-263	notch_signaling	0	1
ABT-263	oxidative_phosphorylation	4.44829	0.0346731
ABT-263	p53_pathway	1.31978	0.536833
ABT-263	pancreas_beta_cells	0	1
ABT-263	peroxisome	0	1
ABT-263	pi3k_akt_mtor_signaling	7.99934	0.00774126
ABT-263	protein_secretion	0	1
ABT-263	reactive_oxigen_species_pathway	0	1
ABT-263	spermatogenesis	2.33437	0.354924
ABT-263	tgf_beta_signaling	10.2696	0.0185378
ABT-263	tnfa_signaling_via_nfkb	2.7711	0.170913
ABT-263	unfolded_protein_response	2.45449	0.341127
ABT-263	uv_response_dn	1.88945	0.417304
ABT-263	uv_response_up	1.68775	0.453247
ABT-263	wnt_beta_catenin_signaling	6.53405	0.147637
ABT-263	xenobiotic_metabolism	4.17109	0.0405414
ABT-869	adipogenesis	0	1
ABT-869	allograft_rejection	7.56944	0.136265
ABT-869	androgen_response	0	1
ABT-869	angiogenesis	0	1
ABT-869	apical_junction	7.35727	0.139859
ABT-869	apical_surface	32.0741	0.034772
ABT-869	apoptosis	0	1
ABT-869	bile_acid_metabolism	0	1
ABT-869	cholesterol_homeostasis	0	1
ABT-869	coagulation	10.969	0.0965819
ABT-869	complement	7.65773	0.134824
ABT-869	dna_repair	22.7917	0.00510582
ABT-869	e2f_targets	7.35727	0.139859
ABT-869	epithelial_mesenchymal_transition	0	1
ABT-869	estrogen_response_early	0	1
ABT-869	estrogen_response_late	0	1
ABT-869	fatty_acid_metabolism	0	1
ABT-869	g2m_checkpoint	7.44072	0.138423
ABT-869	glycolysis	0	1
ABT-869	hedgehog_signaling	0	1
ABT-869	heme_metabolism	0	1
ABT-869	hypoxia	0	1
ABT-869	il2_stat5_signaling	0	1
ABT-869	il6_jak_stat3_signaling	0	1
ABT-869	inflammatory_response	7.48315	0.137704
ABT-869	interferon_alpha_response	0	1
ABT-869	interferon_gamma_response	0	1
ABT-869	kras_signaling_dn	0	1
ABT-869	kras_signaling_up	0	1
ABT-869	mitotic_spindle	0	1
ABT-869	mtorc1_signaling	0	1
ABT-869	myc_targets_v1	0	1
ABT-869	myc_targets_v2	0	1
ABT-869	myogenesis	0	1
ABT-869	notch_signaling	0	1
ABT-869	oxidative_phosphorylation	0	1
ABT-869	p53_pathway	0	1
ABT-869	pancreas_beta_cells	0	1
ABT-869	peroxisome	0	1
ABT-869	pi3k_akt_mtor_signaling	0	1
ABT-869	protein_secretion	17	0.063817
ABT-869	reactive_oxigen_species_pathway	0	1
ABT-869	spermatogenesis	0	1
ABT-869	tgf_beta_signaling	0	1
ABT-869	tnfa_signaling_via_nfkb	0	1
ABT-869	unfolded_protein_response	0	1
ABT-869	uv_response_dn	0	1
ABT-869	uv_response_up	9.40845	0.111467
ABT-869	wnt_beta_catenin_signaling	0	1
ABT-869	xenobiotic_metabolism	0	1
AC220	adipogenesis	3.42286	0.263625
AC220	allograft_rejection	7.20602	0.0368221
AC220	androgen_response	0	1
AC220	angiogenesis	0	1
AC220	apical_junction	15.8321	0.000236894
AC220	apical_surface	0	1
AC220	apoptosis	26.8192	3.90056e-06
AC220	bile_acid_metabolism	0	1
AC220	cholesterol_homeostasis	0	1
AC220	coagulation	16.7153	0.00117139
AC220	complement	3.44282	0.262335
AC220	dna_repair	4.51955	0.207517
AC220	e2f_targets	0	1
AC220	epithelial_mesenchymal_transition	15.3082	0.000268188
AC220	estrogen_response_early	3.82102	0.240058
AC220	estrogen_response_late	3.56756	0.254544
AC220	fatty_acid_metabolism	0	1
AC220	g2m_checkpoint	3.34525	0.268767
AC220	glycolysis	0	1
AC220	hedgehog_signaling	0	1
AC220	heme_metabolism	3.54615	0.255848
AC220	hypoxia	6.8484	0.0402988
AC220	il2_stat5_signaling	3.30773	0.271325
AC220	il6_jak_stat3_signaling	26.1429	0.000333551
AC220	inflammatory_response	27.704	4.19381e-07
AC220	interferon_alpha_response	7.45309	0.132397
AC220	interferon_gamma_response	11.4095	0.00336584
AC220	kras_signaling_dn	0	1
AC220	kras_signaling_up	18.098	0.000144368
AC220	mitotic_spindle	7.00292	0.0387384
AC220	mtorc1_signaling	3.27104	0.273875
AC220	myc_targets_v1	0	1
AC220	myc_targets_v2	0	1
AC220	myogenesis	0	1
AC220	notch_signaling	0	1
AC220	oxidative_phosphorylation	0	1
AC220	p53_pathway	7.00292	0.0387384
AC220	pancreas_beta_cells	0	1
AC220	peroxisome	6.62857	0.147351
AC220	pi3k_akt_mtor_signaling	6.28073	0.154735
AC220	protein_secretion	0	1
AC220	reactive_oxigen_species_pathway	0	1
AC220	spermatogenesis	0	1
AC220	tgf_beta_signaling	0	1
AC220	tnfa_signaling_via_nfkb	27.8674	4.05756e-07
AC220	unfolded_protein_response	0	1
AC220	uv_response_dn	0	1
AC220	uv_response_up	0	1
AC220	wnt_beta_catenin_signaling	0	1
AC220	xenobiotic_metabolism	3.30773	0.271325
AG-014699	adipogenesis	2.63165	0.325341
AG-014699	allograft_rejection	0	1
AG-014699	androgen_response	0	1
AG-014699	angiogenesis	0	1
AG-014699	apical_junction	2.54314	0.334399
AG-014699	apical_surface	0	1
AG-014699	apoptosis	3.20646	0.276614
AG-014699	bile_acid_metabolism	0	1
AG-014699	cholesterol_homeostasis	0	1
AG-014699	coagulation	0	1
AG-014699	complement	0	1
AG-014699	dna_repair	11.4676	0.00314236
AG-014699	e2f_targets	2.54314	0.334399
AG-014699	epithelial_mesenchymal_transition	0	1
AG-014699	estrogen_response_early	2.93778	0.297447
AG-014699	estrogen_response_late	2.7429	0.314622
AG-014699	fatty_acid_metabolism	0	1
AG-014699	g2m_checkpoint	2.57198	0.331393
AG-014699	glycolysis	0	1
AG-014699	hedgehog_signaling	0	1
AG-014699	heme_metabolism	0	1
AG-014699	hypoxia	0	1
AG-014699	il2_stat5_signaling	2.54314	0.334399
AG-014699	il6_jak_stat3_signaling	0	1
AG-014699	inflammatory_response	0	1
AG-014699	interferon_alpha_response	0	1
AG-014699	interferon_gamma_response	0	1
AG-014699	kras_signaling_dn	0	1
AG-014699	kras_signaling_up	0	1
AG-014699	mitotic_spindle	0	1
AG-014699	mtorc1_signaling	2.51492	0.337393
AG-014699	myc_targets_v1	2.67822	0.320767
AG-014699	myc_targets_v2	9.12368	0.109239
AG-014699	myogenesis	2.71018	0.317701
AG-014699	notch_signaling	0	1
AG-014699	oxidative_phosphorylation	8.91443	0.00621456
AG-014699	p53_pathway	0	1
AG-014699	pancreas_beta_cells	0	1
AG-014699	peroxisome	0	1
AG-014699	pi3k_akt_mtor_signaling	4.82893	0.194417
AG-014699	protein_secretion	0	1
AG-014699	reactive_oxigen_species_pathway	0	1
AG-014699	spermatogenesis	0	1
AG-014699	tgf_beta_signaling	0	1
AG-014699	tnfa_signaling_via_nfkb	0	1
AG-014699	unfolded_protein_response	4.72959	0.198014
AG-014699	uv_response_dn	0	1
AG-014699	uv_response_up	3.25217	0.273356
AG-014699	wnt_beta_catenin_signaling	0	1
AG-014699	xenobiotic_metabolism	2.54314	0.334399
AICAR	adipogenesis	2.73981	0.0656863
AICAR	allograft_rejection	1.31994	0.452978
AICAR	androgen_response	2.5849	0.188203
AICAR	angiogenesis	11.8049	0.00281724
AICAR	apical_junction	2.64612	0.0723809
AICAR	apical_surface	0	1
AICAR	apoptosis	3.35089	0.0366303
AICAR	bile_acid_metabolism	0	1
AICAR	cholesterol_homeostasis	1.80394	0.431328
AICAR	coagulation	3.9777	0.0216942
AICAR	complement	2.03471	0.191985
AICAR	dna_repair	3.63778	0.0285794
AICAR	e2f_targets	1.28274	0.467346
AICAR	epithelial_mesenchymal_transition	5.44834	0.000216397
AICAR	estrogen_response_early	2.2611	0.155848
AICAR	estrogen_response_late	0.681261	0.770977
AICAR	fatty_acid_metabolism	0.843821	0.696766
AICAR	g2m_checkpoint	0.638805	0.792077
AICAR	glycolysis	7.11423	4.46513e-06
AICAR	hedgehog_signaling	3.73449	0.242328
AICAR	heme_metabolism	2.09651	0.181134
AICAR	hypoxia	3.28453	0.0223259
AICAR	il2_stat5_signaling	0.63164	0.795701
AICAR	il6_jak_stat3_signaling	1.45959	0.500996
AICAR	inflammatory_response	1.30481	0.458752
AICAR	interferon_alpha_response	0	1
AICAR	interferon_gamma_response	0	1
AICAR	kras_signaling_dn	0.813557	0.709763
AICAR	kras_signaling_up	1.46405	0.402587
AICAR	mitotic_spindle	1.28274	0.467346
AICAR	mtorc1_signaling	0.624632	0.799263
AICAR	myc_targets_v1	3.54256	0.0168814
AICAR	myc_targets_v2	0	1
AICAR	myogenesis	1.3675	0.435455
AICAR	notch_signaling	3.99271	0.229055
AICAR	oxidative_phosphorylation	3.58584	0.0161314
AICAR	p53_pathway	0.63164	0.795701
AICAR	pancreas_beta_cells	0	1
AICAR	peroxisome	0	1
AICAR	pi3k_akt_mtor_signaling	6.51033	0.00149011
AICAR	protein_secretion	4.58136	0.0317324
AICAR	reactive_oxigen_species_pathway	2.56966	0.329106
AICAR	spermatogenesis	1.11725	0.59529
AICAR	tgf_beta_signaling	2.35911	0.352038
AICAR	tnfa_signaling_via_nfkb	0.646132	0.78839
AICAR	unfolded_protein_response	1.17474	0.577225
AICAR	uv_response_dn	7.05431	0.000116634
AICAR	uv_response_up	3.39967	0.0350787
AICAR	wnt_beta_catenin_signaling	6.49137	0.0423439
AICAR	xenobiotic_metabolism	1.28274	0.467346
AKTinhibitorVIII	adipogenesis	3.11117	0.284797
AKTinhibitorVIII	allograft_rejection	0	1
AKTinhibitorVIII	androgen_response	0	1
AKTinhibitorVIII	angiogenesis	0	1
AKTinhibitorVIII	apical_junction	3.00653	0.292984
AKTinhibitorVIII	apical_surface	0	1
AKTinhibitorVIII	apoptosis	3.79072	0.241031
AKTinhibitorVIII	bile_acid_metabolism	0	1
AKTinhibitorVIII	cholesterol_homeostasis	0	1
AKTinhibitorVIII	coagulation	4.48249	0.208429
AKTinhibitorVIII	complement	6.5951	0.0426504
AKTinhibitorVIII	dna_repair	0	1
AKTinhibitorVIII	e2f_targets	0	1
AKTinhibitorVIII	epithelial_mesenchymal_transition	0	1
AKTinhibitorVIII	estrogen_response_early	3.47307	0.259687
AKTinhibitorVIII	estrogen_response_late	0	1
AKTinhibitorVIII	fatty_acid_metabolism	0	1
AKTinhibitorVIII	g2m_checkpoint	0	1
AKTinhibitorVIII	glycolysis	2.94054	0.298392
AKTinhibitorVIII	hedgehog_signaling	17.7742	0.0587826
AKTinhibitorVIII	heme_metabolism	3.22324	0.276519
AKTinhibitorVIII	hypoxia	2.94054	0.298392
AKTinhibitorVIII	il2_stat5_signaling	0	1
AKTinhibitorVIII	il6_jak_stat3_signaling	0	1
AKTinhibitorVIII	inflammatory_response	0	1
AKTinhibitorVIII	interferon_alpha_response	0	1
AKTinhibitorVIII	interferon_gamma_response	0	1
AKTinhibitorVIII	kras_signaling_dn	0	1
AKTinhibitorVIII	kras_signaling_up	3.42882	0.262518
AKTinhibitorVIII	mitotic_spindle	0	1
AKTinhibitorVIII	mtorc1_signaling	2.97317	0.295693
AKTinhibitorVIII	myc_targets_v1	3.16623	0.280669
AKTinhibitorVIII	myc_targets_v2	0	1
AKTinhibitorVIII	myogenesis	3.20401	0.277905
AKTinhibitorVIII	notch_signaling	0	1
AKTinhibitorVIII	oxidative_phosphorylation	0	1
AKTinhibitorVIII	p53_pathway	6.33492	0.0457765
AKTinhibitorVIII	pancreas_beta_cells	16.2019	0.0641208
AKTinhibitorVIII	peroxisome	0	1
AKTinhibitorVIII	pi3k_akt_mtor_signaling	0	1
AKTinhibitorVIII	protein_secretion	6.94707	0.1408
AKTinhibitorVIII	reactive_oxigen_species_pathway	0	1
AKTinhibitorVIII	spermatogenesis	5.31774	0.179199
AKTinhibitorVIII	tgf_beta_signaling	0	1
AKTinhibitorVIII	tnfa_signaling_via_nfkb	3.0755	0.287536
AKTinhibitorVIII	unfolded_protein_response	0	1
AKTinhibitorVIII	uv_response_dn	14.4336	0.0017232
AKTinhibitorVIII	uv_response_up	0	1
AKTinhibitorVIII	wnt_beta_catenin_signaling	32.0556	0.00230233
AKTinhibitorVIII	xenobiotic_metabolism	0	1
AR-42	adipogenesis	0	1
AR-42	allograft_rejection	5.95081	0.0506625
AR-42	androgen_response	0	1
AR-42	angiogenesis	0	1
AR-42	apical_junction	5.78309	0.0532432
AR-42	apical_surface	0	1
AR-42	apoptosis	3.47425	0.259034
AR-42	bile_acid_metabolism	0	1
AR-42	cholesterol_homeostasis	7.86914	0.125365
AR-42	coagulation	4.10827	0.224372
AR-42	complement	0	1
AR-42	dna_repair	0	1
AR-42	e2f_targets	2.75552	0.314002
AR-42	epithelial_mesenchymal_transition	5.59374	0.0564016
AR-42	estrogen_response_early	0	1
AR-42	estrogen_response_late	2.97197	0.295151
AR-42	fatty_acid_metabolism	7.73977	0.0318426
AR-42	g2m_checkpoint	0	1
AR-42	glycolysis	8.91803	0.00629936
AR-42	hedgehog_signaling	0	1
AR-42	heme_metabolism	9.78552	0.004907
AR-42	hypoxia	12.5264	0.000518775
AR-42	il2_stat5_signaling	2.75552	0.314002
AR-42	il6_jak_stat3_signaling	6.36709	0.152075
AR-42	inflammatory_response	0	1
AR-42	interferon_alpha_response	0	1
AR-42	interferon_gamma_response	5.9165	0.0511749
AR-42	kras_signaling_dn	0	1
AR-42	kras_signaling_up	0	1
AR-42	mitotic_spindle	0	1
AR-42	mtorc1_signaling	2.72495	0.316859
AR-42	myc_targets_v1	0	1
AR-42	myc_targets_v2	0	1
AR-42	myogenesis	2.93652	0.298083
AR-42	notch_signaling	0	1
AR-42	oxidative_phosphorylation	2.93652	0.298083
AR-42	p53_pathway	2.75552	0.314002
AR-42	pancreas_beta_cells	0	1
AR-42	peroxisome	0	1
AR-42	pi3k_akt_mtor_signaling	5.2322	0.181399
AR-42	protein_secretion	13.4593	0.0115967
AR-42	reactive_oxigen_species_pathway	0	1
AR-42	spermatogenesis	0	1
AR-42	tgf_beta_signaling	0	1
AR-42	tnfa_signaling_via_nfkb	0	1
AR-42	unfolded_protein_response	0	1
AR-42	uv_response_dn	8.29883	0.0280947
AR-42	uv_response_up	0	1
AR-42	wnt_beta_catenin_signaling	0	1
AR-42	xenobiotic_metabolism	5.78309	0.0532432
AS605240	adipogenesis	0.830523	0.70258
AS605240	allograft_rejection	0	1
AS605240	androgen_response	3.293	0.129999
AS605240	angiogenesis	0	1
AS605240	apical_junction	4.31551	0.00801496
AS605240	apical_surface	0	1
AS605240	apoptosis	3.15607	0.0764428
AS605240	bile_acid_metabolism	3.08565	0.143909
AS605240	cholesterol_homeostasis	0	1
AS605240	coagulation	1.19662	0.570692
AS605240	complement	0.835366	0.700509
AS605240	dna_repair	0	1
AS605240	e2f_targets	4.31551	0.00801496
AS605240	epithelial_mesenchymal_transition	16.5512	1.15017e-13
AS605240	estrogen_response_early	1.88936	0.292814
AS605240	estrogen_response_late	1.76329	0.320522
AS605240	fatty_acid_metabolism	0	1
AS605240	g2m_checkpoint	8.47937	3.54451e-06
AS605240	glycolysis	5.15714	0.00167077
AS605240	hedgehog_signaling	4.74508	0.196808
AS605240	heme_metabolism	2.67799	0.109839
AS605240	hypoxia	8.18781	4.63741e-06
AS605240	il2_stat5_signaling	0	1
AS605240	il6_jak_stat3_signaling	1.85458	0.422468
AS605240	inflammatory_response	0.81632	0.70871
AS605240	interferon_alpha_response	0	1
AS605240	interferon_gamma_response	0	1
AS605240	kras_signaling_dn	0	1
AS605240	kras_signaling_up	1.86514	0.297865
AS605240	mitotic_spindle	7.30667	3.24027e-05
AS605240	mtorc1_signaling	0.793683	0.718649
AS605240	myc_targets_v1	0.845221	0.696323
AS605240	myc_targets_v2	2.87948	0.299829
AS605240	myogenesis	4.60573	0.00619578
AS605240	notch_signaling	10.6393	0.0176488
AS605240	oxidative_phosphorylation	0	1
AS605240	p53_pathway	1.63416	0.352934
AS605240	pancreas_beta_cells	0	1
AS605240	peroxisome	1.60842	0.468288
AS605240	pi3k_akt_mtor_signaling	0	1
AS605240	protein_secretion	0	1
AS605240	reactive_oxigen_species_pathway	3.26504	0.270376
AS605240	spermatogenesis	0	1
AS605240	tgf_beta_signaling	0	1
AS605240	tnfa_signaling_via_nfkb	0	1
AS605240	unfolded_protein_response	3.05358	0.146257
AS605240	uv_response_dn	4.8873	0.0113033
AS605240	uv_response_up	2.09299	0.254859
AS605240	wnt_beta_catenin_signaling	3.97363	0.229194
AS605240	xenobiotic_metabolism	0.802587	0.714714
AT-7519	adipogenesis	3.52378	0.00954052
AT-7519	allograft_rejection	1.10346	0.545231
AT-7519	androgen_response	1.05991	0.614397
AT-7519	angiogenesis	3.02898	0.288929
AT-7519	apical_junction	1.63092	0.287283
AT-7519	apical_surface	0	1
AT-7519	apoptosis	1.35403	0.440161
AT-7519	bile_acid_metabolism	0	1
AT-7519	cholesterol_homeostasis	1.51046	0.489581
AT-7519	coagulation	3.31467	0.0377863
AT-7519	complement	2.91201	0.0342086
AT-7519	dna_repair	1.46822	0.401113
AT-7519	e2f_targets	0.528872	0.849269
AT-7519	epithelial_mesenchymal_transition	7.87694	6.33402e-08
AT-7519	estrogen_response_early	2.55383	0.079609
AT-7519	estrogen_response_late	1.76057	0.251149
AT-7519	fatty_acid_metabolism	2.18687	0.166483
AT-7519	g2m_checkpoint	0.534871	0.846078
AT-7519	glycolysis	2.7325	0.0426631
AT-7519	hedgehog_signaling	6.51545	0.0424432
AT-7519	heme_metabolism	1.15012	0.523427
AT-7519	hypoxia	2.7325	0.0426631
AT-7519	il2_stat5_signaling	2.7952	0.0394557
AT-7519	il6_jak_stat3_signaling	2.49593	0.198314
AT-7519	inflammatory_response	0	1
AT-7519	interferon_alpha_response	1.19176	0.572163
AT-7519	interferon_gamma_response	1.0971	0.548289
AT-7519	kras_signaling_dn	0	1
AT-7519	kras_signaling_up	2.52066	0.0824961
AT-7519	mitotic_spindle	2.20503	0.117518
AT-7519	mtorc1_signaling	1.06039	0.566338
AT-7519	myc_targets_v1	1.12965	0.532856
AT-7519	myc_targets_v2	3.90276	0.0995538
AT-7519	myogenesis	1.73931	0.256667
AT-7519	notch_signaling	0	1
AT-7519	oxidative_phosphorylation	2.35245	0.099278
AT-7519	p53_pathway	1.07236	0.560379
AT-7519	pancreas_beta_cells	0	1
AT-7519	peroxisome	1.05991	0.614397
AT-7519	pi3k_akt_mtor_signaling	2.04638	0.262666
AT-7519	protein_secretion	2.49593	0.198314
AT-7519	reactive_oxigen_species_pathway	2.15161	0.378466
AT-7519	spermatogenesis	0	1
AT-7519	tgf_beta_signaling	1.97531	0.403696
AT-7519	tnfa_signaling_via_nfkb	0	1
AT-7519	unfolded_protein_response	0	1
AT-7519	uv_response_dn	1.53891	0.37929
AT-7519	uv_response_up	2.83299	0.0596362
AT-7519	wnt_beta_catenin_signaling	0	1
AT-7519	xenobiotic_metabolism	5.32699	0.000105499
AUY922	adipogenesis	15.0204	1.45882e-06
AUY922	allograft_rejection	0	1
AUY922	androgen_response	7.04444	0.0365822
AUY922	angiogenesis	0	1
AUY922	apical_junction	0	1
AUY922	apical_surface	0	1
AUY922	apoptosis	0	1
AUY922	bile_acid_metabolism	10.2768	0.00402586
AUY922	cholesterol_homeostasis	0	1
AUY922	coagulation	2.52501	0.334212
AUY922	complement	1.76275	0.440107
AUY922	dna_repair	0	1
AUY922	e2f_targets	1.69358	0.453043
AUY922	epithelial_mesenchymal_transition	0	1
AUY922	estrogen_response_early	0	1
AUY922	estrogen_response_late	5.84663	0.0178236
AUY922	fatty_acid_metabolism	19.5902	2.67742e-07
AUY922	g2m_checkpoint	0	1
AUY922	glycolysis	11.7216	2.92148e-05
AUY922	hedgehog_signaling	0	1
AUY922	heme_metabolism	1.81566	0.430684
AUY922	hypoxia	1.65641	0.460304
AUY922	il2_stat5_signaling	0	1
AUY922	il6_jak_stat3_signaling	0	1
AUY922	inflammatory_response	0	1
AUY922	interferon_alpha_response	0	1
AUY922	interferon_gamma_response	0	1
AUY922	kras_signaling_dn	2.18131	0.374992
AUY922	kras_signaling_up	0	1
AUY922	mitotic_spindle	0	1
AUY922	mtorc1_signaling	3.45691	0.122142
AUY922	myc_targets_v1	1.78354	0.436356
AUY922	myc_targets_v2	0	1
AUY922	myogenesis	1.80483	0.432581
AUY922	notch_signaling	0	1
AUY922	oxidative_phosphorylation	46.0769	2.59814e-18
AUY922	p53_pathway	0	1
AUY922	pancreas_beta_cells	0	1
AUY922	peroxisome	10.9751	0.00336945
AUY922	pi3k_akt_mtor_signaling	0	1
AUY922	protein_secretion	0	1
AUY922	reactive_oxigen_species_pathway	0	1
AUY922	spermatogenesis	9.66149	0.00475518
AUY922	tgf_beta_signaling	0	1
AUY922	tnfa_signaling_via_nfkb	0	1
AUY922	unfolded_protein_response	0	1
AUY922	uv_response_dn	0	1
AUY922	uv_response_up	2.16576	0.377069
AUY922	wnt_beta_catenin_signaling	0	1
AUY922	xenobiotic_metabolism	5.41613	0.0216489
AZD6244	adipogenesis	0.655746	0.855211
AZD6244	allograft_rejection	0.320609	0.984856
AZD6244	androgen_response	0.954947	0.61163
AZD6244	angiogenesis	0	1
AZD6244	apical_junction	0.471145	0.950478
AZD6244	apical_surface	0.673971	0.775475
AZD6244	apoptosis	1.22657	0.373585
AZD6244	bile_acid_metabolism	1.20795	0.430086
AZD6244	cholesterol_homeostasis	1.8667	0.180516
AZD6244	coagulation	0.230439	0.986258
AZD6244	complement	0.324371	0.983913
AZD6244	dna_repair	2.84074	0.00207576
AZD6244	e2f_targets	17.991	3.05465e-48
AZD6244	epithelial_mesenchymal_transition	0.455628	0.957587
AZD6244	estrogen_response_early	0.545224	0.90955
AZD6244	estrogen_response_late	1.41621	0.219654
AZD6244	fatty_acid_metabolism	0.206468	0.991588
AZD6244	g2m_checkpoint	17.3301	4.33904e-46
AZD6244	glycolysis	1.11012	0.449372
AZD6244	hedgehog_signaling	0.913978	0.670813
AZD6244	heme_metabolism	0.16568	0.997361
AZD6244	hypoxia	0.619181	0.882812
AZD6244	il2_stat5_signaling	0.471145	0.950478
AZD6244	il6_jak_stat3_signaling	0	1
AZD6244	inflammatory_response	0	1
AZD6244	interferon_alpha_response	0.348303	0.942343
AZD6244	interferon_gamma_response	0.158083	0.998008
AZD6244	kras_signaling_dn	0.199061	0.992941
AZD6244	kras_signaling_up	0.355626	0.974779
AZD6244	mitotic_spindle	7.00223	2.94057e-16
AZD6244	mtorc1_signaling	2.00629	0.0237301
AZD6244	myc_targets_v1	5.28066	1.70258e-10
AZD6244	myc_targets_v2	1.74044	0.260738
AZD6244	myogenesis	0.332163	0.981852
AZD6244	notch_signaling	3.16451	0.0810217
AZD6244	oxidative_phosphorylation	0.164692	0.997452
AZD6244	p53_pathway	0.633314	0.87237
AZD6244	pancreas_beta_cells	0	1
AZD6244	peroxisome	1.99153	0.0938593
AZD6244	pi3k_akt_mtor_signaling	2.22486	0.0475795
AZD6244	protein_secretion	0.357182	0.938174
AZD6244	reactive_oxigen_species_pathway	1.28957	0.468171
AZD6244	spermatogenesis	3.06462	0.00285219
AZD6244	tgf_beta_signaling	2.47858	0.0900035
AZD6244	tnfa_signaling_via_nfkb	0.158083	0.998008
AZD6244	unfolded_protein_response	1.51362	0.248495
AZD6244	uv_response_dn	1.39954	0.271312
AZD6244	uv_response_up	1.2447	0.361355
AZD6244	wnt_beta_catenin_signaling	2.43953	0.138649
AZD6244	xenobiotic_metabolism	0.471145	0.950478
AZD6244.1	adipogenesis	0.763399	0.737504
AZD6244.1	allograft_rejection	0.37519	0.929739
AZD6244.1	androgen_response	0.730861	0.747259
AZD6244.1	angiogenesis	0	1
AZD6244.1	apical_junction	0.364672	0.934854
AZD6244.1	apical_surface	0	1
AZD6244.1	apoptosis	0.459808	0.886111
AZD6244.1	bile_acid_metabolism	0	1
AZD6244.1	cholesterol_homeostasis	0	1
AZD6244.1	coagulation	0	1
AZD6244.1	complement	0	1
AZD6244.1	dna_repair	5.63188	2.9102e-05
AZD6244.1	e2f_targets	20.2911	8.77481e-31
AZD6244.1	epithelial_mesenchymal_transition	0	1
AZD6244.1	estrogen_response_early	0.421272	0.906388
AZD6244.1	estrogen_response_late	2.50328	0.0395243
AZD6244.1	fatty_acid_metabolism	0	1
AZD6244.1	g2m_checkpoint	22.3394	1.23439e-33
AZD6244.1	glycolysis	1.0941	0.521192
AZD6244.1	hedgehog_signaling	0	1
AZD6244.1	heme_metabolism	0.390962	0.921901
AZD6244.1	hypoxia	0.356666	0.938678
AZD6244.1	il2_stat5_signaling	0.364672	0.934854
AZD6244.1	il6_jak_stat3_signaling	0	1
AZD6244.1	inflammatory_response	0	1
AZD6244.1	interferon_alpha_response	0.821781	0.706354
AZD6244.1	interferon_gamma_response	0.373039	0.930793
AZD6244.1	kras_signaling_dn	0.46971	0.880843
AZD6244.1	kras_signaling_up	0	1
AZD6244.1	mitotic_spindle	11.5268	1.96149e-16
AZD6244.1	mtorc1_signaling	1.88619	0.137172
AZD6244.1	myc_targets_v1	6.27862	2.66706e-07
AZD6244.1	myc_targets_v2	1.30847	0.539804
AZD6244.1	myogenesis	0.38863	0.923071
AZD6244.1	notch_signaling	4.80257	0.0721861
AZD6244.1	oxidative_phosphorylation	0.38863	0.923071
AZD6244.1	p53_pathway	0	1
AZD6244.1	pancreas_beta_cells	0	1
AZD6244.1	peroxisome	0.730861	0.747259
AZD6244.1	pi3k_akt_mtor_signaling	1.40757	0.421518
AZD6244.1	protein_secretion	0	1
AZD6244.1	reactive_oxigen_species_pathway	0	1
AZD6244.1	spermatogenesis	4.96353	0.000873789
AZD6244.1	tgf_beta_signaling	2.79682	0.168626
AZD6244.1	tnfa_signaling_via_nfkb	0	1
AZD6244.1	unfolded_protein_response	2.84713	0.0590062
AZD6244.1	uv_response_dn	1.0585	0.567272
AZD6244.1	uv_response_up	1.93869	0.161729
AZD6244.1	wnt_beta_catenin_signaling	3.73283	0.108191
AZD6244.1	xenobiotic_metabolism	0	1
AZD6482	adipogenesis	2.44173	0.0620799
AZD6482	allograft_rejection	1.91697	0.166136
AZD6482	androgen_response	0	1
AZD6482	angiogenesis	0	1
AZD6482	apical_junction	0.907969	0.648729
AZD6482	apical_surface	0	1
AZD6482	apoptosis	1.14647	0.525037
AZD6482	bile_acid_metabolism	0.842536	0.697339
AZD6482	cholesterol_homeostasis	0	1
AZD6482	coagulation	0	1
AZD6482	complement	0.466659	0.882469
AZD6482	dna_repair	2.5603	0.079028
AZD6482	e2f_targets	3.92128	0.00162964
AZD6482	epithelial_mesenchymal_transition	0.433741	0.899876
AZD6482	estrogen_response_early	0.51793	0.855097
AZD6482	estrogen_response_late	0	1
AZD6482	fatty_acid_metabolism	0.598963	0.812406
AZD6482	g2m_checkpoint	6.27566	1.787e-06
AZD6482	glycolysis	0.887931	0.660465
AZD6482	hedgehog_signaling	5.51678	0.0567227
AZD6482	heme_metabolism	0.480668	0.875
AZD6482	hypoxia	0.438504	0.897375
AZD6482	il2_stat5_signaling	0.907969	0.648729
AZD6482	il6_jak_stat3_signaling	0	1
AZD6482	inflammatory_response	0.923592	0.63972
AZD6482	interferon_alpha_response	0	1
AZD6482	interferon_gamma_response	0	1
AZD6482	kras_signaling_dn	0.57748	0.823585
AZD6482	kras_signaling_up	0.511329	0.85862
AZD6482	mitotic_spindle	0.448346	0.892186
AZD6482	mtorc1_signaling	1.84134	0.182729
AZD6482	myc_targets_v1	6.55238	1.17492e-06
AZD6482	myc_targets_v2	1.60865	0.468976
AZD6482	myogenesis	0	1
AZD6482	notch_signaling	2.8342	0.305685
AZD6482	oxidative_phosphorylation	4.18979	0.00109441
AZD6482	p53_pathway	1.37919	0.377248
AZD6482	pancreas_beta_cells	2.4164	0.346702
AZD6482	peroxisome	1.82973	0.305269
AZD6482	pi3k_akt_mtor_signaling	1.7327	0.3275
AZD6482	protein_secretion	1.03607	0.622769
AZD6482	reactive_oxigen_species_pathway	0	1
AZD6482	spermatogenesis	1.61285	0.358292
AZD6482	tgf_beta_signaling	0	1
AZD6482	tnfa_signaling_via_nfkb	0	1
AZD6482	unfolded_protein_response	2.58963	0.117692
AZD6482	uv_response_dn	2.68554	0.0692889
AZD6482	uv_response_up	2.39272	0.0948403
AZD6482	wnt_beta_catenin_signaling	4.59502	0.0767561
AZD6482	xenobiotic_metabolism	0	1
AZD6482.1	adipogenesis	0.834708	0.69256
AZD6482.1	allograft_rejection	1.25979	0.431368
AZD6482.1	androgen_response	0	1
AZD6482.1	angiogenesis	0	1
AZD6482.1	apical_junction	0.806476	0.710115
AZD6482.1	apical_surface	0	1
AZD6482.1	apoptosis	0	1
AZD6482.1	bile_acid_metabolism	0.748931	0.738807
AZD6482.1	cholesterol_homeostasis	0	1
AZD6482.1	coagulation	0	1
AZD6482.1	complement	0	1
AZD6482.1	dna_repair	4.14572	0.00229949
AZD6482.1	e2f_targets	2.53752	0.0374843
AZD6482.1	epithelial_mesenchymal_transition	0	1
AZD6482.1	estrogen_response_early	1.41649	0.361933
AZD6482.1	estrogen_response_late	1.3214	0.402389
AZD6482.1	fatty_acid_metabolism	1.07939	0.556856
AZD6482.1	g2m_checkpoint	4.49374	0.000168044
AZD6482.1	glycolysis	0.389782	0.922492
AZD6482.1	hedgehog_signaling	0	1
AZD6482.1	heme_metabolism	0	1
AZD6482.1	hypoxia	0.389782	0.922492
AZD6482.1	il2_stat5_signaling	0.806476	0.710115
AZD6482.1	il6_jak_stat3_signaling	0	1
AZD6482.1	inflammatory_response	0	1
AZD6482.1	interferon_alpha_response	0.898073	0.674556
AZD6482.1	interferon_gamma_response	0	1
AZD6482.1	kras_signaling_dn	0.513319	0.857558
AZD6482.1	kras_signaling_up	0.920478	0.641492
AZD6482.1	mitotic_spindle	1.65162	0.233585
AZD6482.1	mtorc1_signaling	1.63299	0.239419
AZD6482.1	myc_targets_v1	15.0964	3.5782e-20
AZD6482.1	myc_targets_v2	11.7809	5.91928e-06
AZD6482.1	myogenesis	0	1
AZD6482.1	notch_signaling	0	1
AZD6482.1	oxidative_phosphorylation	4.74855	0.000110144
AZD6482.1	p53_pathway	1.65162	0.233585
AZD6482.1	pancreas_beta_cells	0	1
AZD6482.1	peroxisome	0.798713	0.716342
AZD6482.1	pi3k_akt_mtor_signaling	0.756796	0.735189
AZD6482.1	protein_secretion	0	1
AZD6482.1	reactive_oxigen_species_pathway	0	1
AZD6482.1	spermatogenesis	0	1
AZD6482.1	tgf_beta_signaling	1.48855	0.495194
AZD6482.1	tnfa_signaling_via_nfkb	0.825084	0.698506
AZD6482.1	unfolded_protein_response	4.83587	0.00224334
AZD6482.1	uv_response_dn	0	1
AZD6482.1	uv_response_up	1.03294	0.580225
AZD6482.1	wnt_beta_catenin_signaling	0	1
AZD6482.1	xenobiotic_metabolism	0.398531	0.918076
AZD7762	adipogenesis	5.09706	0.0653946
AZD7762	allograft_rejection	0	1
AZD7762	androgen_response	0	1
AZD7762	angiogenesis	0	1
AZD7762	apical_junction	2.36109	0.354193
AZD7762	apical_surface	10.2934	0.0976152
AZD7762	apoptosis	0	1
AZD7762	bile_acid_metabolism	9.29861	0.0226064
AZD7762	cholesterol_homeostasis	0	1
AZD7762	coagulation	0	1
AZD7762	complement	2.45751	0.34316
AZD7762	dna_repair	6.74242	0.0402157
AZD7762	e2f_targets	0	1
AZD7762	epithelial_mesenchymal_transition	0	1
AZD7762	estrogen_response_early	12.4603	0.000503413
AZD7762	estrogen_response_late	11.6189	0.000648754
AZD7762	fatty_acid_metabolism	0	1
AZD7762	g2m_checkpoint	4.98086	0.0680152
AZD7762	glycolysis	0	1
AZD7762	hedgehog_signaling	0	1
AZD7762	heme_metabolism	2.53128	0.335168
AZD7762	hypoxia	0	1
AZD7762	il2_stat5_signaling	0	1
AZD7762	il6_jak_stat3_signaling	0	1
AZD7762	inflammatory_response	0	1
AZD7762	interferon_alpha_response	0	1
AZD7762	interferon_gamma_response	0	1
AZD7762	kras_signaling_dn	0	1
AZD7762	kras_signaling_up	0	1
AZD7762	mitotic_spindle	0	1
AZD7762	mtorc1_signaling	0	1
AZD7762	myc_targets_v1	0	1
AZD7762	myc_targets_v2	0	1
AZD7762	myogenesis	0	1
AZD7762	notch_signaling	0	1
AZD7762	oxidative_phosphorylation	0	1
AZD7762	p53_pathway	0	1
AZD7762	pancreas_beta_cells	0	1
AZD7762	peroxisome	4.73155	0.197646
AZD7762	pi3k_akt_mtor_signaling	0	1
AZD7762	protein_secretion	0	1
AZD7762	reactive_oxigen_species_pathway	0	1
AZD7762	spermatogenesis	0	1
AZD7762	tgf_beta_signaling	8.81778	0.112609
AZD7762	tnfa_signaling_via_nfkb	0	1
AZD7762	unfolded_protein_response	4.39103	0.211032
AZD7762	uv_response_dn	3.3802	0.264225
AZD7762	uv_response_up	3.01937	0.290362
AZD7762	wnt_beta_catenin_signaling	11.6892	0.0867558
AZD7762	xenobiotic_metabolism	0	1
Afatinib	adipogenesis	1.59995	0.185729
Afatinib	allograft_rejection	1.59046	0.189016
Afatinib	androgen_response	0	1
Afatinib	angiogenesis	10.1965	6.7866e-05
Afatinib	apical_junction	4.54638	2.23998e-06
Afatinib	apical_surface	1.07044	0.612425
Afatinib	apoptosis	3.04386	0.00442977
Afatinib	bile_acid_metabolism	0.46134	0.885269
Afatinib	cholesterol_homeostasis	0.701172	0.761671
Afatinib	coagulation	3.63806	0.00145187
Afatinib	complement	1.32817	0.333125
Afatinib	dna_repair	3.7277	0.000687401
Afatinib	e2f_targets	0.495606	0.909616
Afatinib	epithelial_mesenchymal_transition	13.6223	1.85814e-27
Afatinib	estrogen_response_early	0.573023	0.862174
Afatinib	estrogen_response_late	0.264768	0.976363
Afatinib	fatty_acid_metabolism	0.327958	0.951769
Afatinib	g2m_checkpoint	0.759089	0.754944
Afatinib	glycolysis	1.24628	0.380697
Afatinib	hedgehog_signaling	4.6915	0.031769
Afatinib	heme_metabolism	0.53155	0.888199
Afatinib	hypoxia	1.77827	0.111832
Afatinib	il2_stat5_signaling	0.75048	0.761546
Afatinib	il6_jak_stat3_signaling	1.15365	0.522641
Afatinib	inflammatory_response	1.02778	0.549196
Afatinib	interferon_alpha_response	0	1
Afatinib	interferon_gamma_response	0.251113	0.980665
Afatinib	kras_signaling_dn	0	1
Afatinib	kras_signaling_up	0.565674	0.866865
Afatinib	mitotic_spindle	2.67647	0.00651221
Afatinib	mtorc1_signaling	0.490076	0.91279
Afatinib	myc_targets_v1	3.14083	0.00141875
Afatinib	myc_targets_v2	0	1
Afatinib	myogenesis	3.18063	0.00129179
Afatinib	notch_signaling	5.03986	0.0268385
Afatinib	oxidative_phosphorylation	0.52836	0.890149
Afatinib	p53_pathway	1.27488	0.363372
Afatinib	pancreas_beta_cells	7.61603	0.000894427
Afatinib	peroxisome	2.05904	0.14059
Afatinib	pi3k_akt_mtor_signaling	0.945848	0.627486
Afatinib	protein_secretion	1.15365	0.522641
Afatinib	reactive_oxigen_species_pathway	0.998822	0.637272
Afatinib	spermatogenesis	1.3389	0.395297
Afatinib	tgf_beta_signaling	2.89037	0.094818
Afatinib	tnfa_signaling_via_nfkb	0.507043	0.902942
Afatinib	unfolded_protein_response	3.48555	0.00580604
Afatinib	uv_response_dn	5.77193	7.21611e-07
Afatinib	uv_response_up	0.962732	0.605529
Afatinib	wnt_beta_catenin_signaling	3.88528	0.049173
Afatinib	xenobiotic_metabolism	0.24548	0.982318
Afatinib_rescreen_	adipogenesis	1.64797	0.111328
Afatinib_rescreen_	allograft_rejection	0.697485	0.821791
Afatinib_rescreen_	androgen_response	0.671662	0.79759
Afatinib_rescreen_	angiogenesis	5.46828	0.0036815
Afatinib_rescreen_	apical_junction	2.79068	0.000739098
Afatinib_rescreen_	apical_surface	1.48056	0.401394
Afatinib_rescreen_	apoptosis	1.54684	0.182161
Afatinib_rescreen_	bile_acid_metabolism	0.310607	0.959032
Afatinib_rescreen_	cholesterol_homeostasis	0.472092	0.879509
Afatinib_rescreen_	coagulation	2.72585	0.00600835
Afatinib_rescreen_	complement	1.65804	0.108498
Afatinib_rescreen_	dna_repair	4.24192	5.62552e-06
Afatinib_rescreen_	e2f_targets	1.58999	0.129154
Afatinib_rescreen_	epithelial_mesenchymal_transition	6.95643	8.30724e-16
Afatinib_rescreen_	estrogen_response_early	0.990094	0.571987
Afatinib_rescreen_	estrogen_response_late	0.178249	0.996019
Afatinib_rescreen_	fatty_acid_metabolism	0.675876	0.818315
Afatinib_rescreen_	g2m_checkpoint	1.41793	0.218501
Afatinib_rescreen_	glycolysis	1.01018	0.548656
Afatinib_rescreen_	hedgehog_signaling	4.36327	0.0181966
Afatinib_rescreen_	heme_metabolism	0.91714	0.636936
Afatinib_rescreen_	hypoxia	2.32109	0.00674996
Afatinib_rescreen_	il2_stat5_signaling	0.854078	0.695475
Afatinib_rescreen_	il6_jak_stat3_signaling	0.77579	0.729977
Afatinib_rescreen_	inflammatory_response	1.05169	0.51097
Afatinib_rescreen_	interferon_alpha_response	0	1
Afatinib_rescreen_	interferon_gamma_response	0.340938	0.979389
Afatinib_rescreen_	kras_signaling_dn	0.212876	0.990323
Afatinib_rescreen_	kras_signaling_up	0.977151	0.583226
Afatinib_rescreen_	mitotic_spindle	1.78177	0.0670473
Afatinib_rescreen_	mtorc1_signaling	1.02171	0.538016
Afatinib_rescreen_	myc_targets_v1	3.40721	3.87067e-05
Afatinib_rescreen_	myc_targets_v2	1.8618	0.230906
Afatinib_rescreen_	myogenesis	1.49738	0.181539
Afatinib_rescreen_	notch_signaling	4.6997	0.0145749
Afatinib_rescreen_	oxidative_phosphorylation	2.32781	0.00879198
Afatinib_rescreen_	p53_pathway	0.854078	0.695475
Afatinib_rescreen_	pancreas_beta_cells	3.94001	0.0245958
Afatinib_rescreen_	peroxisome	1.02154	0.567344
Afatinib_rescreen_	pi3k_akt_mtor_signaling	2.75986	0.0123197
Afatinib_rescreen_	protein_secretion	0.381965	0.926183
Afatinib_rescreen_	reactive_oxigen_species_pathway	0.672509	0.776068
Afatinib_rescreen_	spermatogenesis	2.2084	0.0488006
Afatinib_rescreen_	tgf_beta_signaling	1.94135	0.214007
Afatinib_rescreen_	tnfa_signaling_via_nfkb	0.515707	0.927189
Afatinib_rescreen_	unfolded_protein_response	3.46803	0.00122332
Afatinib_rescreen_	uv_response_dn	5.15036	1.23216e-07
Afatinib_rescreen_	uv_response_up	0.870634	0.674858
Afatinib_rescreen_	wnt_beta_catenin_signaling	3.59144	0.0321974
Afatinib_rescreen_	xenobiotic_metabolism	0.333247	0.981582
Axitinib	adipogenesis	0	1
Axitinib	allograft_rejection	14.5786	0.000307931
Axitinib	androgen_response	0	1
Axitinib	angiogenesis	17.2173	0.0605652
Axitinib	apical_junction	6.33492	0.0457765
Axitinib	apical_surface	0	1
Axitinib	apoptosis	7.99867	0.0302588
Axitinib	bile_acid_metabolism	0	1
Axitinib	cholesterol_homeostasis	0	1
Axitinib	coagulation	4.48249	0.208429
Axitinib	complement	6.5951	0.0426504
Axitinib	dna_repair	4.108	0.224894
Axitinib	e2f_targets	0	1
Axitinib	epithelial_mesenchymal_transition	6.1275	0.0485224
Axitinib	estrogen_response_early	3.47307	0.259687
Axitinib	estrogen_response_late	6.83547	0.0400392
Axitinib	fatty_acid_metabolism	0	1
Axitinib	g2m_checkpoint	0	1
Axitinib	glycolysis	9.81148	0.0049601
Axitinib	hedgehog_signaling	0	1
Axitinib	heme_metabolism	3.22324	0.276519
Axitinib	hypoxia	9.81148	0.0049601
Axitinib	il2_stat5_signaling	6.33492	0.0457765
Axitinib	il6_jak_stat3_signaling	6.94707	0.1408
Axitinib	inflammatory_response	6.44391	0.0444264
Axitinib	interferon_alpha_response	6.77441	0.144064
Axitinib	interferon_gamma_response	3.0755	0.287536
Axitinib	kras_signaling_dn	0	1
Axitinib	kras_signaling_up	21.5018	1.02275e-05
Axitinib	mitotic_spindle	0	1
Axitinib	mtorc1_signaling	2.97317	0.295693
Axitinib	myc_targets_v1	3.16623	0.280669
Axitinib	myc_targets_v2	0	1
Axitinib	myogenesis	0	1
Axitinib	notch_signaling	0	1
Axitinib	oxidative_phosphorylation	0	1
Axitinib	p53_pathway	3.00653	0.292984
Axitinib	pancreas_beta_cells	0	1
Axitinib	peroxisome	0	1
Axitinib	pi3k_akt_mtor_signaling	5.70881	0.168172
Axitinib	protein_secretion	0	1
Axitinib	reactive_oxigen_species_pathway	0	1
Axitinib	spermatogenesis	0	1
Axitinib	tgf_beta_signaling	11.2282	0.09038
Axitinib	tnfa_signaling_via_nfkb	3.0755	0.287536
Axitinib	unfolded_protein_response	0	1
Axitinib	uv_response_dn	9.0907	0.0240177
Axitinib	uv_response_up	0	1
Axitinib	wnt_beta_catenin_signaling	0	1
Axitinib	xenobiotic_metabolism	0	1
BAY61-3606	adipogenesis	4.56571	0.207931
BAY61-3606	allograft_rejection	0	1
BAY61-3606	androgen_response	0	1
BAY61-3606	angiogenesis	0	1
BAY61-3606	apical_junction	4.41215	0.214248
BAY61-3606	apical_surface	0	1
BAY61-3606	apoptosis	0	1
BAY61-3606	bile_acid_metabolism	8.29072	0.121359
BAY61-3606	cholesterol_homeostasis	12.6	0.0821265
BAY61-3606	coagulation	6.57814	0.150028
BAY61-3606	complement	9.89843	0.0215949
BAY61-3606	dna_repair	0	1
BAY61-3606	e2f_targets	0	1
BAY61-3606	epithelial_mesenchymal_transition	0	1
BAY61-3606	estrogen_response_early	5.09682	0.188694
BAY61-3606	estrogen_response_late	16.6738	0.00128788
BAY61-3606	fatty_acid_metabolism	5.89412	0.165697
BAY61-3606	g2m_checkpoint	0	1
BAY61-3606	glycolysis	0	1
BAY61-3606	hedgehog_signaling	0	1
BAY61-3606	heme_metabolism	0	1
BAY61-3606	hypoxia	4.31532	0.218433
BAY61-3606	il2_stat5_signaling	0	1
BAY61-3606	il6_jak_stat3_signaling	10.1949	0.100159
BAY61-3606	inflammatory_response	0	1
BAY61-3606	interferon_alpha_response	0	1
BAY61-3606	interferon_gamma_response	0	1
BAY61-3606	kras_signaling_dn	0	1
BAY61-3606	kras_signaling_up	0	1
BAY61-3606	mitotic_spindle	0	1
BAY61-3606	mtorc1_signaling	4.36321	0.216343
BAY61-3606	myc_targets_v1	0	1
BAY61-3606	myc_targets_v2	0	1
BAY61-3606	myogenesis	0	1
BAY61-3606	notch_signaling	0	1
BAY61-3606	oxidative_phosphorylation	0	1
BAY61-3606	p53_pathway	0	1
BAY61-3606	pancreas_beta_cells	0	1
BAY61-3606	peroxisome	0	1
BAY61-3606	pi3k_akt_mtor_signaling	0	1
BAY61-3606	protein_secretion	0	1
BAY61-3606	reactive_oxigen_species_pathway	0	1
BAY61-3606	spermatogenesis	7.80388	0.128321
BAY61-3606	tgf_beta_signaling	0	1
BAY61-3606	tnfa_signaling_via_nfkb	0	1
BAY61-3606	unfolded_protein_response	0	1
BAY61-3606	uv_response_dn	0	1
BAY61-3606	uv_response_up	12.1773	0.0147566
BAY61-3606	wnt_beta_catenin_signaling	0	1
BAY61-3606	xenobiotic_metabolism	4.41215	0.214248
BMN-673	adipogenesis	2.45995	0.13139
BMN-673	allograft_rejection	1.60188	0.361633
BMN-673	androgen_response	3.13699	0.140249
BMN-673	angiogenesis	9.15218	0.0230869
BMN-673	apical_junction	1.55673	0.374492
BMN-673	apical_surface	3.33527	0.265732
BMN-673	apoptosis	3.00478	0.085281
BMN-673	bile_acid_metabolism	7.8652	0.000668643
BMN-673	cholesterol_homeostasis	2.18477	0.373333
BMN-673	coagulation	1.14058	0.587896
BMN-673	complement	0.796244	0.717474
BMN-673	dna_repair	2.13137	0.248432
BMN-673	e2f_targets	0	1
BMN-673	epithelial_mesenchymal_transition	0	1
BMN-673	estrogen_response_early	1.79985	0.312009
BMN-673	estrogen_response_late	3.48273	0.0327736
BMN-673	fatty_acid_metabolism	6.76166	0.000435089
BMN-673	g2m_checkpoint	0	1
BMN-673	glycolysis	1.52238	0.384706
BMN-673	hedgehog_signaling	0	1
BMN-673	heme_metabolism	1.66961	0.343475
BMN-673	hypoxia	0	1
BMN-673	il2_stat5_signaling	1.55673	0.374492
BMN-673	il6_jak_stat3_signaling	1.76774	0.437601
BMN-673	inflammatory_response	0	1
BMN-673	interferon_alpha_response	0	1
BMN-673	interferon_gamma_response	1.59265	0.364212
BMN-673	kras_signaling_dn	0.985321	0.640925
BMN-673	kras_signaling_up	1.77677	0.317278
BMN-673	mitotic_spindle	1.55673	0.374492
BMN-673	mtorc1_signaling	0	1
BMN-673	myc_targets_v1	0	1
BMN-673	myc_targets_v2	0	1
BMN-673	myogenesis	1.65959	0.346079
BMN-673	notch_signaling	10.1353	0.0192843
BMN-673	oxidative_phosphorylation	1.65959	0.346079
BMN-673	p53_pathway	2.3763	0.141169
BMN-673	pancreas_beta_cells	0	1
BMN-673	peroxisome	6.57229	0.00421365
BMN-673	pi3k_akt_mtor_signaling	1.45264	0.502589
BMN-673	protein_secretion	1.76774	0.437601
BMN-673	reactive_oxigen_species_pathway	3.11214	0.281416
BMN-673	spermatogenesis	0	1
BMN-673	tgf_beta_signaling	2.85714	0.301813
BMN-673	tnfa_signaling_via_nfkb	0.782552	0.723575
BMN-673	unfolded_protein_response	2.90891	0.157573
BMN-673	uv_response_dn	2.23399	0.232561
BMN-673	uv_response_up	0.9783	0.643521
BMN-673	wnt_beta_catenin_signaling	3.78755	0.238838
BMN-673	xenobiotic_metabolism	5.957	0.000317109
BMS-345541	adipogenesis	2.07221	0.390869
BMS-345541	allograft_rejection	4.27393	0.0871159
BMS-345541	androgen_response	0	1
BMS-345541	angiogenesis	0	1
BMS-345541	apical_junction	8.9618	0.00157769
BMS-345541	apical_surface	0	1
BMS-345541	apoptosis	5.24432	0.0616688
BMS-345541	bile_acid_metabolism	0	1
BMS-345541	cholesterol_homeostasis	0	1
BMS-345541	coagulation	2.98559	0.292261
BMS-345541	complement	2.08429	0.389139
BMS-345541	dna_repair	0	1
BMS-345541	e2f_targets	0	1
BMS-345541	epithelial_mesenchymal_transition	24.0597	1.54834e-09
BMS-345541	estrogen_response_early	2.31326	0.358977
BMS-345541	estrogen_response_late	2.15981	0.378654
BMS-345541	fatty_acid_metabolism	0	1
BMS-345541	g2m_checkpoint	4.20084	0.0896438
BMS-345541	glycolysis	0	1
BMS-345541	hedgehog_signaling	11.8387	0.0856989
BMS-345541	heme_metabolism	0	1
BMS-345541	hypoxia	8.7619	0.00170877
BMS-345541	il2_stat5_signaling	2.00251	0.401153
BMS-345541	il6_jak_stat3_signaling	9.66667	0.0208767
BMS-345541	inflammatory_response	6.57955	0.0133832
BMS-345541	interferon_alpha_response	0	1
BMS-345541	interferon_gamma_response	9.17088	0.00145381
BMS-345541	kras_signaling_dn	0	1
BMS-345541	kras_signaling_up	4.74051	0.0732343
BMS-345541	mitotic_spindle	4.15347	0.0913413
BMS-345541	mtorc1_signaling	1.98029	0.404544
BMS-345541	myc_targets_v1	0	1
BMS-345541	myc_targets_v2	0	1
BMS-345541	myogenesis	12.4387	0.000103088
BMS-345541	notch_signaling	12.6573	0.0805584
BMS-345541	oxidative_phosphorylation	0	1
BMS-345541	p53_pathway	0	1
BMS-345541	pancreas_beta_cells	0	1
BMS-345541	peroxisome	0	1
BMS-345541	pi3k_akt_mtor_signaling	0	1
BMS-345541	protein_secretion	9.66667	0.0208767
BMS-345541	reactive_oxigen_species_pathway	0	1
BMS-345541	spermatogenesis	0	1
BMS-345541	tgf_beta_signaling	0	1
BMS-345541	tnfa_signaling_via_nfkb	11.9284	0.000124535
BMS-345541	unfolded_protein_response	0	1
BMS-345541	uv_response_dn	9.30348	0.00535311
BMS-345541	uv_response_up	8.29631	0.00727315
BMS-345541	wnt_beta_catenin_signaling	0	1
BMS-345541	xenobiotic_metabolism	2.00251	0.401153
BMS-536924	adipogenesis	0	1
BMS-536924	allograft_rejection	2.31283	0.222241
BMS-536924	androgen_response	6.98915	0.0109542
BMS-536924	angiogenesis	0	1
BMS-536924	apical_junction	6.02199	0.00213546
BMS-536924	apical_surface	4.79087	0.194538
BMS-536924	apoptosis	0	1
BMS-536924	bile_acid_metabolism	2.06495	0.389927
BMS-536924	cholesterol_homeostasis	0	1
BMS-536924	coagulation	3.36013	0.126283
BMS-536924	complement	3.59152	0.0573208
BMS-536924	dna_repair	1.5015	0.491719
BMS-536924	e2f_targets	2.24765	0.231487
BMS-536924	epithelial_mesenchymal_transition	13.1494	2.76194e-08
BMS-536924	estrogen_response_early	1.26943	0.550096
BMS-536924	estrogen_response_late	0	1
BMS-536924	fatty_acid_metabolism	0	1
BMS-536924	g2m_checkpoint	1.11136	0.597785
BMS-536924	glycolysis	2.19805	0.238905
BMS-536924	hedgehog_signaling	13.6554	0.0111183
BMS-536924	heme_metabolism	0	1
BMS-536924	hypoxia	3.37253	0.0663249
BMS-536924	il2_stat5_signaling	1.0989	0.601865
BMS-536924	il6_jak_stat3_signaling	0	1
BMS-536924	inflammatory_response	2.28632	0.225936
BMS-536924	interferon_alpha_response	0	1
BMS-536924	interferon_gamma_response	0	1
BMS-536924	kras_signaling_dn	1.41537	0.511961
BMS-536924	kras_signaling_up	1.25325	0.554651
BMS-536924	mitotic_spindle	6.02199	0.00213546
BMS-536924	mtorc1_signaling	4.65302	0.0134883
BMS-536924	myc_targets_v1	0	1
BMS-536924	myc_targets_v2	0	1
BMS-536924	myogenesis	3.67826	0.0542029
BMS-536924	notch_signaling	6.94598	0.140026
BMS-536924	oxidative_phosphorylation	0	1
BMS-536924	p53_pathway	0	1
BMS-536924	pancreas_beta_cells	0	1
BMS-536924	peroxisome	0	1
BMS-536924	pi3k_akt_mtor_signaling	4.28903	0.084964
BMS-536924	protein_secretion	11.1163	0.00067857
BMS-536924	reactive_oxigen_species_pathway	4.47037	0.206627
BMS-536924	spermatogenesis	0	1
BMS-536924	tgf_beta_signaling	4.10408	0.222468
BMS-536924	tnfa_signaling_via_nfkb	1.12411	0.593664
BMS-536924	unfolded_protein_response	2.04371	0.393008
BMS-536924	uv_response_dn	15.0881	2.2097e-07
BMS-536924	uv_response_up	2.87871	0.160673
BMS-536924	wnt_beta_catenin_signaling	0	1
BMS-536924	xenobiotic_metabolism	3.44905	0.0629787
BMS-708163	adipogenesis	8.52874	0.000505759
BMS-708163	allograft_rejection	1.50934	0.490771
BMS-708163	androgen_response	0	1
BMS-708163	angiogenesis	0	1
BMS-708163	apical_junction	0	1
BMS-708163	apical_surface	0	1
BMS-708163	apoptosis	1.84969	0.424269
BMS-708163	bile_acid_metabolism	0	1
BMS-708163	cholesterol_homeostasis	0	1
BMS-708163	coagulation	0	1
BMS-708163	complement	0	1
BMS-708163	dna_repair	2.00451	0.399502
BMS-708163	e2f_targets	4.65805	0.0311802
BMS-708163	epithelial_mesenchymal_transition	0	1
BMS-708163	estrogen_response_early	1.69469	0.452251
BMS-708163	estrogen_response_late	0	1
BMS-708163	fatty_acid_metabolism	0	1
BMS-708163	g2m_checkpoint	0	1
BMS-708163	glycolysis	1.43483	0.50808
BMS-708163	hedgehog_signaling	0	1
BMS-708163	heme_metabolism	1.57278	0.476898
BMS-708163	hypoxia	0	1
BMS-708163	il2_stat5_signaling	0	1
BMS-708163	il6_jak_stat3_signaling	0	1
BMS-708163	inflammatory_response	1.49213	0.494668
BMS-708163	interferon_alpha_response	0	1
BMS-708163	interferon_gamma_response	1.50069	0.492723
BMS-708163	kras_signaling_dn	1.88952	0.417615
BMS-708163	kras_signaling_up	0	1
BMS-708163	mitotic_spindle	0	1
BMS-708163	mtorc1_signaling	4.60581	0.0320586
BMS-708163	myc_targets_v1	12.9361	3.4738e-06
BMS-708163	myc_targets_v2	10.9818	0.0164236
BMS-708163	myogenesis	1.5634	0.478903
BMS-708163	notch_signaling	0	1
BMS-708163	oxidative_phosphorylation	13.096	3.21567e-06
BMS-708163	p53_pathway	1.46703	0.500459
BMS-708163	pancreas_beta_cells	0	1
BMS-708163	peroxisome	0	1
BMS-708163	pi3k_akt_mtor_signaling	0	1
BMS-708163	protein_secretion	0	1
BMS-708163	reactive_oxigen_species_pathway	0	1
BMS-708163	spermatogenesis	0	1
BMS-708163	tgf_beta_signaling	0	1
BMS-708163	tnfa_signaling_via_nfkb	1.50069	0.492723
BMS-708163	unfolded_protein_response	12.0652	0.000516418
BMS-708163	uv_response_dn	0	1
BMS-708163	uv_response_up	1.87606	0.419841
BMS-708163	wnt_beta_catenin_signaling	0	1
BMS-708163	xenobiotic_metabolism	1.46703	0.500459
BMS-754807	adipogenesis	0	1
BMS-754807	allograft_rejection	0	1
BMS-754807	androgen_response	0	1
BMS-754807	angiogenesis	0	1
BMS-754807	apical_junction	0	1
BMS-754807	apical_surface	0	1
BMS-754807	apoptosis	0	1
BMS-754807	bile_acid_metabolism	0	1
BMS-754807	cholesterol_homeostasis	0	1
BMS-754807	coagulation	0	1
BMS-754807	complement	3.44282	0.262335
BMS-754807	dna_repair	4.51955	0.207517
BMS-754807	e2f_targets	0	1
BMS-754807	epithelial_mesenchymal_transition	6.77363	0.041088
BMS-754807	estrogen_response_early	0	1
BMS-754807	estrogen_response_late	0	1
BMS-754807	fatty_acid_metabolism	9.37232	0.0229489
BMS-754807	g2m_checkpoint	3.34525	0.268767
BMS-754807	glycolysis	0	1
BMS-754807	hedgehog_signaling	0	1
BMS-754807	heme_metabolism	3.54615	0.255848
BMS-754807	hypoxia	3.23514	0.276416
BMS-754807	il2_stat5_signaling	0	1
BMS-754807	il6_jak_stat3_signaling	0	1
BMS-754807	inflammatory_response	0	1
BMS-754807	interferon_alpha_response	0	1
BMS-754807	interferon_gamma_response	3.38362	0.266201
BMS-754807	kras_signaling_dn	0	1
BMS-754807	kras_signaling_up	0	1
BMS-754807	mitotic_spindle	0	1
BMS-754807	mtorc1_signaling	6.92481	0.0395156
BMS-754807	myc_targets_v1	0	1
BMS-754807	myc_targets_v2	0	1
BMS-754807	myogenesis	0	1
BMS-754807	notch_signaling	20.9069	0.0505265
BMS-754807	oxidative_phosphorylation	0	1
BMS-754807	p53_pathway	0	1
BMS-754807	pancreas_beta_cells	0	1
BMS-754807	peroxisome	0	1
BMS-754807	pi3k_akt_mtor_signaling	0	1
BMS-754807	protein_secretion	16.2982	0.00825646
BMS-754807	reactive_oxigen_species_pathway	13.4556	0.0764701
BMS-754807	spermatogenesis	0	1
BMS-754807	tgf_beta_signaling	0	1
BMS-754807	tnfa_signaling_via_nfkb	0	1
BMS-754807	unfolded_protein_response	6.15153	0.157672
BMS-754807	uv_response_dn	10.0493	0.0202091
BMS-754807	uv_response_up	20.3402	9.34645e-05
BMS-754807	wnt_beta_catenin_signaling	0	1
BMS-754807	xenobiotic_metabolism	3.30773	0.271325
BX-795	adipogenesis	8.706	5.48379e-11
BX-795	allograft_rejection	0.79051	0.720185
BX-795	androgen_response	4.97855	0.00196168
BX-795	angiogenesis	0	1
BX-795	apical_junction	1.57237	0.259574
BX-795	apical_surface	1.65573	0.46012
BX-795	apoptosis	2.5219	0.0558143
BX-795	bile_acid_metabolism	6.41778	7.49584e-05
BX-795	cholesterol_homeostasis	8.68457	3.60178e-05
BX-795	coagulation	0.566193	0.829513
BX-795	complement	0.799784	0.714322
BX-795	dna_repair	0.518884	0.854589
BX-795	e2f_targets	0.768226	0.734402
BX-795	epithelial_mesenchymal_transition	0.743067	0.750652
BX-795	estrogen_response_early	2.30509	0.074745
BX-795	estrogen_response_late	3.08222	0.0104334
BX-795	fatty_acid_metabolism	10.7912	8.55225e-12
BX-795	g2m_checkpoint	0	1
BX-795	glycolysis	1.9439	0.125748
BX-795	hedgehog_signaling	0	1
BX-795	heme_metabolism	2.13528	0.0949491
BX-795	hypoxia	0.751271	0.745332
BX-795	il2_stat5_signaling	1.16569	0.480175
BX-795	il6_jak_stat3_signaling	0.877539	0.682911
BX-795	inflammatory_response	0.781445	0.725947
BX-795	interferon_alpha_response	0	1
BX-795	interferon_gamma_response	0.785952	0.723078
BX-795	kras_signaling_dn	0.991061	0.602274
BX-795	kras_signaling_up	0.433085	0.900223
BX-795	mitotic_spindle	1.57237	0.259574
BX-795	mtorc1_signaling	4.17072	0.000294764
BX-795	myc_targets_v1	0.809275	0.708358
BX-795	myc_targets_v2	0	1
BX-795	myogenesis	1.24317	0.439576
BX-795	notch_signaling	7.82745	0.0086354
BX-795	oxidative_phosphorylation	10.2601	3.46441e-13
BX-795	p53_pathway	0.768226	0.734402
BX-795	pancreas_beta_cells	0	1
BX-795	peroxisome	6.87965	4.7655e-05
BX-795	pi3k_akt_mtor_signaling	2.23573	0.159573
BX-795	protein_secretion	1.78812	0.31487
BX-795	reactive_oxigen_species_pathway	1.54496	0.482888
BX-795	spermatogenesis	2.07956	0.184049
BX-795	tgf_beta_signaling	1.41837	0.511767
BX-795	tnfa_signaling_via_nfkb	0.785952	0.723078
BX-795	unfolded_protein_response	0.706277	0.758885
BX-795	uv_response_dn	2.26742	0.109316
BX-795	uv_response_up	5.47534	3.62769e-05
BX-795	wnt_beta_catenin_signaling	1.88026	0.419938
BX-795	xenobiotic_metabolism	3.29613	0.00445615
BX-912	adipogenesis	6.04348	0.00579041
BX-912	allograft_rejection	2.84548	0.164263
BX-912	androgen_response	0	1
BX-912	angiogenesis	7.71301	0.127132
BX-912	apical_junction	2.76528	0.171546
BX-912	apical_surface	0	1
BX-912	apoptosis	5.38687	0.0215675
BX-912	bile_acid_metabolism	2.53082	0.332942
BX-912	cholesterol_homeostasis	3.8463	0.235226
BX-912	coagulation	0	1
BX-912	complement	1.40183	0.515827
BX-912	dna_repair	0	1
BX-912	e2f_targets	0	1
BX-912	epithelial_mesenchymal_transition	4.11995	0.041817
BX-912	estrogen_response_early	0	1
BX-912	estrogen_response_late	2.98378	0.152736
BX-912	fatty_acid_metabolism	10.096	0.000236489
BX-912	g2m_checkpoint	0	1
BX-912	glycolysis	7.33272	0.0009569
BX-912	hedgehog_signaling	0	1
BX-912	heme_metabolism	2.96577	0.154168
BX-912	hypoxia	5.70664	0.00702306
BX-912	il2_stat5_signaling	4.26019	0.0385675
BX-912	il6_jak_stat3_signaling	3.11212	0.281268
BX-912	inflammatory_response	9.4217	8.62423e-05
BX-912	interferon_alpha_response	0	1
BX-912	interferon_gamma_response	2.82907	0.165715
BX-912	kras_signaling_dn	1.73469	0.444414
BX-912	kras_signaling_up	3.15612	0.139981
BX-912	mitotic_spindle	1.34683	0.529775
BX-912	mtorc1_signaling	5.77101	0.00676377
BX-912	myc_targets_v1	0	1
BX-912	myc_targets_v2	0	1
BX-912	myogenesis	0	1
BX-912	notch_signaling	0	1
BX-912	oxidative_phosphorylation	4.54331	0.0329639
BX-912	p53_pathway	1.34683	0.529775
BX-912	pancreas_beta_cells	0	1
BX-912	peroxisome	2.69904	0.316135
BX-912	pi3k_akt_mtor_signaling	5.27675	0.0601207
BX-912	protein_secretion	0	1
BX-912	reactive_oxigen_species_pathway	5.47891	0.17274
BX-912	spermatogenesis	2.38221	0.349343
BX-912	tgf_beta_signaling	0	1
BX-912	tnfa_signaling_via_nfkb	13.3961	5.66731e-07
BX-912	unfolded_protein_response	2.50479	0.335703
BX-912	uv_response_dn	1.92817	0.411088
BX-912	uv_response_up	7.49891	0.00276361
BX-912	wnt_beta_catenin_signaling	0	1
BX-912	xenobiotic_metabolism	4.26019	0.0385675
Bicalutamide	adipogenesis	0	1
Bicalutamide	allograft_rejection	0	1
Bicalutamide	androgen_response	0	1
Bicalutamide	angiogenesis	0	1
Bicalutamide	apical_junction	0	1
Bicalutamide	apical_surface	0	1
Bicalutamide	apoptosis	0	1
Bicalutamide	bile_acid_metabolism	0	1
Bicalutamide	cholesterol_homeostasis	0	1
Bicalutamide	coagulation	0	1
Bicalutamide	complement	0	1
Bicalutamide	dna_repair	0	1
Bicalutamide	e2f_targets	7.35727	0.139859
Bicalutamide	epithelial_mesenchymal_transition	0	1
Bicalutamide	estrogen_response_early	0	1
Bicalutamide	estrogen_response_late	0	1
Bicalutamide	fatty_acid_metabolism	0	1
Bicalutamide	g2m_checkpoint	7.44072	0.138423
Bicalutamide	glycolysis	0	1
Bicalutamide	hedgehog_signaling	0	1
Bicalutamide	heme_metabolism	0	1
Bicalutamide	hypoxia	0	1
Bicalutamide	il2_stat5_signaling	7.35727	0.139859
Bicalutamide	il6_jak_stat3_signaling	0	1
Bicalutamide	inflammatory_response	0	1
Bicalutamide	interferon_alpha_response	0	1
Bicalutamide	interferon_gamma_response	0	1
Bicalutamide	kras_signaling_dn	0	1
Bicalutamide	kras_signaling_up	0	1
Bicalutamide	mitotic_spindle	0	1
Bicalutamide	mtorc1_signaling	0	1
Bicalutamide	myc_targets_v1	7.74806	0.13338
Bicalutamide	myc_targets_v2	0	1
Bicalutamide	myogenesis	0	1
Bicalutamide	notch_signaling	0	1
Bicalutamide	oxidative_phosphorylation	0	1
Bicalutamide	p53_pathway	0	1
Bicalutamide	pancreas_beta_cells	0	1
Bicalutamide	peroxisome	0	1
Bicalutamide	pi3k_akt_mtor_signaling	0	1
Bicalutamide	protein_secretion	0	1
Bicalutamide	reactive_oxigen_species_pathway	0	1
Bicalutamide	spermatogenesis	13.0129	0.0822338
Bicalutamide	tgf_beta_signaling	0	1
Bicalutamide	tnfa_signaling_via_nfkb	0	1
Bicalutamide	unfolded_protein_response	0	1
Bicalutamide	uv_response_dn	0	1
Bicalutamide	uv_response_up	0	1
Bicalutamide	wnt_beta_catenin_signaling	84.2361	0.000420119
Bicalutamide	xenobiotic_metabolism	0	1
Bleomycin	adipogenesis	0	1
Bleomycin	allograft_rejection	0	1
Bleomycin	androgen_response	0	1
Bleomycin	angiogenesis	0	1
Bleomycin	apical_junction	4.58429	0.0779091
Bleomycin	apical_surface	9.60556	0.103993
Bleomycin	apoptosis	0	1
Bleomycin	bile_acid_metabolism	0	1
Bleomycin	cholesterol_homeostasis	6.29219	0.153071
Bleomycin	coagulation	0	1
Bleomycin	complement	2.2933	0.36195
Bleomycin	dna_repair	0	1
Bleomycin	e2f_targets	0	1
Bleomycin	epithelial_mesenchymal_transition	0	1
Bleomycin	estrogen_response_early	0	1
Bleomycin	estrogen_response_late	0	1
Bleomycin	fatty_acid_metabolism	0	1
Bleomycin	g2m_checkpoint	0	1
Bleomycin	glycolysis	2.15495	0.379855
Bleomycin	hedgehog_signaling	13.0258	0.078433
Bleomycin	heme_metabolism	0	1
Bleomycin	hypoxia	2.15495	0.379855
Bleomycin	il2_stat5_signaling	0	1
Bleomycin	il6_jak_stat3_signaling	0	1
Bleomycin	inflammatory_response	2.24101	0.368518
Bleomycin	interferon_alpha_response	0	1
Bleomycin	interferon_gamma_response	0	1
Bleomycin	kras_signaling_dn	2.83783	0.305183
Bleomycin	kras_signaling_up	2.51279	0.336727
Bleomycin	mitotic_spindle	4.58429	0.0779091
Bleomycin	mtorc1_signaling	2.17887	0.376636
Bleomycin	myc_targets_v1	0	1
Bleomycin	myc_targets_v2	0	1
Bleomycin	myogenesis	7.63839	0.00916733
Bleomycin	notch_signaling	0	1
Bleomycin	oxidative_phosphorylation	0	1
Bleomycin	p53_pathway	0	1
Bleomycin	pancreas_beta_cells	25.3124	0.00354241
Bleomycin	peroxisome	0	1
Bleomycin	pi3k_akt_mtor_signaling	13.7359	0.00187401
Bleomycin	protein_secretion	5.09114	0.18503
Bleomycin	reactive_oxigen_species_pathway	0	1
Bleomycin	spermatogenesis	3.89709	0.233752
Bleomycin	tgf_beta_signaling	0	1
Bleomycin	tnfa_signaling_via_nfkb	0	1
Bleomycin	unfolded_protein_response	0	1
Bleomycin	uv_response_dn	3.15433	0.27965
Bleomycin	uv_response_up	0	1
Bleomycin	wnt_beta_catenin_signaling	0	1
Bleomycin	xenobiotic_metabolism	0	1
Bleomycin_50uM_	adipogenesis	5.74172	4.17654e-06
Bleomycin_50uM_	allograft_rejection	0.415159	0.909556
Bleomycin_50uM_	androgen_response	0.80871	0.711947
Bleomycin_50uM_	angiogenesis	0	1
Bleomycin_50uM_	apical_junction	0	1
Bleomycin_50uM_	apical_surface	1.75941	0.440402
Bleomycin_50uM_	apoptosis	1.03114	0.581147
Bleomycin_50uM_	bile_acid_metabolism	3.18988	0.0424562
Bleomycin_50uM_	cholesterol_homeostasis	1.15249	0.584535
Bleomycin_50uM_	coagulation	0.601649	0.811025
Bleomycin_50uM_	complement	1.74218	0.207465
Bleomycin_50uM_	dna_repair	0	1
Bleomycin_50uM_	e2f_targets	1.23959	0.441375
Bleomycin_50uM_	epithelial_mesenchymal_transition	0.390374	0.922195
Bleomycin_50uM_	estrogen_response_early	0.466148	0.882741
Bleomycin_50uM_	estrogen_response_late	1.80644	0.190983
Bleomycin_50uM_	fatty_acid_metabolism	9.87843	3.94018e-10
Bleomycin_50uM_	g2m_checkpoint	0.408097	0.913193
Bleomycin_50uM_	glycolysis	3.90799	0.000887244
Bleomycin_50uM_	hedgehog_signaling	4.9619	0.0680192
Bleomycin_50uM_	heme_metabolism	1.79541	0.1937
Bleomycin_50uM_	hypoxia	2.06868	0.104575
Bleomycin_50uM_	il2_stat5_signaling	0.40352	0.915536
Bleomycin_50uM_	il6_jak_stat3_signaling	0	1
Bleomycin_50uM_	inflammatory_response	1.26104	0.430759
Bleomycin_50uM_	interferon_alpha_response	0	1
Bleomycin_50uM_	interferon_gamma_response	0	1
Bleomycin_50uM_	kras_signaling_dn	1.60171	0.296169
Bleomycin_50uM_	kras_signaling_up	1.41592	0.362157
Bleomycin_50uM_	mitotic_spindle	0	1
Bleomycin_50uM_	mtorc1_signaling	2.09214	0.101063
Bleomycin_50uM_	myc_targets_v1	1.30621	0.409323
Bleomycin_50uM_	myc_targets_v2	0	1
Bleomycin_50uM_	myogenesis	0.870594	0.670761
Bleomycin_50uM_	notch_signaling	8.32361	0.00733517
Bleomycin_50uM_	oxidative_phosphorylation	22.8475	1.05038e-30
Bleomycin_50uM_	p53_pathway	0.816632	0.703762
Bleomycin_50uM_	pancreas_beta_cells	0	1
Bleomycin_50uM_	peroxisome	4.33799	0.00780526
Bleomycin_50uM_	pi3k_akt_mtor_signaling	0	1
Bleomycin_50uM_	protein_secretion	0	1
Bleomycin_50uM_	reactive_oxigen_species_pathway	7.17041	0.00326163
Bleomycin_50uM_	spermatogenesis	2.21139	0.162991
Bleomycin_50uM_	tgf_beta_signaling	1.50718	0.490965
Bleomycin_50uM_	tnfa_signaling_via_nfkb	0.412778	0.910785
Bleomycin_50uM_	unfolded_protein_response	0.750504	0.738075
Bleomycin_50uM_	uv_response_dn	0.577719	0.823464
Bleomycin_50uM_	uv_response_up	1.59013	0.299829
Bleomycin_50uM_	wnt_beta_catenin_signaling	4.13285	0.0915897
Bleomycin_50uM_	xenobiotic_metabolism	4.49954	0.000166444
Bosutinib	adipogenesis	3.76616	0.0513856
Bosutinib	allograft_rejection	0	1
Bosutinib	androgen_response	0	1
Bosutinib	angiogenesis	0	1
Bosutinib	apical_junction	2.36865	0.214945
Bosutinib	apical_surface	0	1
Bosutinib	apoptosis	2.99076	0.151663
Bosutinib	bile_acid_metabolism	4.47247	0.0793007
Bosutinib	cholesterol_homeostasis	3.30428	0.267422
Bosutinib	coagulation	0	1
Bosutinib	complement	0	1
Bosutinib	dna_repair	3.24297	0.133685
Bosutinib	e2f_targets	0	1
Bosutinib	epithelial_mesenchymal_transition	0	1
Bosutinib	estrogen_response_early	1.33657	0.532027
Bosutinib	estrogen_response_late	1.24791	0.556289
Bosutinib	fatty_acid_metabolism	0	1
Bosutinib	g2m_checkpoint	1.17015	0.579314
Bosutinib	glycolysis	2.31638	0.221957
Bosutinib	hedgehog_signaling	0	1
Bosutinib	heme_metabolism	2.54039	0.194063
Bosutinib	hypoxia	3.55738	0.0587463
Bosutinib	il2_stat5_signaling	2.36865	0.214945
Bosutinib	il6_jak_stat3_signaling	0	1
Bosutinib	inflammatory_response	0	1
Bosutinib	interferon_alpha_response	0	1
Bosutinib	interferon_gamma_response	0	1
Bosutinib	kras_signaling_dn	0	1
Bosutinib	kras_signaling_up	4.15553	0.0406255
Bosutinib	mitotic_spindle	2.36865	0.214945
Bosutinib	mtorc1_signaling	1.14419	0.587392
Bosutinib	myc_targets_v1	0	1
Bosutinib	myc_targets_v2	0	1
Bosutinib	myogenesis	2.52515	0.195793
Bosutinib	notch_signaling	0	1
Bosutinib	oxidative_phosphorylation	1.23302	0.560566
Bosutinib	p53_pathway	0	1
Bosutinib	pancreas_beta_cells	6.23529	0.1541
Bosutinib	peroxisome	2.31868	0.356569
Bosutinib	pi3k_akt_mtor_signaling	2.197	0.371865
Bosutinib	protein_secretion	5.51282	0.0556294
Bosutinib	reactive_oxigen_species_pathway	4.70682	0.197522
Bosutinib	spermatogenesis	0	1
Bosutinib	tgf_beta_signaling	0	1
Bosutinib	tnfa_signaling_via_nfkb	0	1
Bosutinib	unfolded_protein_response	0	1
Bosutinib	uv_response_dn	3.39909	0.124105
Bosutinib	uv_response_up	1.47961	0.496829
Bosutinib	wnt_beta_catenin_signaling	5.72831	0.166166
Bosutinib	xenobiotic_metabolism	1.15702	0.583372
Bryostatin1	adipogenesis	0	1
Bryostatin1	allograft_rejection	0	1
Bryostatin1	androgen_response	0	1
Bryostatin1	angiogenesis	0	1
Bryostatin1	apical_junction	0	1
Bryostatin1	apical_surface	0	1
Bryostatin1	apoptosis	0	1
Bryostatin1	bile_acid_metabolism	0	1
Bryostatin1	cholesterol_homeostasis	0	1
Bryostatin1	coagulation	0	1
Bryostatin1	complement	0	1
Bryostatin1	dna_repair	0	1
Bryostatin1	e2f_targets	4.13605	0.226008
Bryostatin1	epithelial_mesenchymal_transition	0	1
Bryostatin1	estrogen_response_early	0	1
Bryostatin1	estrogen_response_late	0	1
Bryostatin1	fatty_acid_metabolism	0	1
Bryostatin1	g2m_checkpoint	14.5061	0.0018547
Bryostatin1	glycolysis	0	1
Bryostatin1	hedgehog_signaling	0	1
Bryostatin1	heme_metabolism	4.43417	0.212729
Bryostatin1	hypoxia	0	1
Bryostatin1	il2_stat5_signaling	0	1
Bryostatin1	il6_jak_stat3_signaling	0	1
Bryostatin1	inflammatory_response	0	1
Bryostatin1	interferon_alpha_response	0	1
Bryostatin1	interferon_gamma_response	0	1
Bryostatin1	kras_signaling_dn	0	1
Bryostatin1	kras_signaling_up	0	1
Bryostatin1	mitotic_spindle	14.3416	0.00191425
Bryostatin1	mtorc1_signaling	0	1
Bryostatin1	myc_targets_v1	0	1
Bryostatin1	myc_targets_v2	0	1
Bryostatin1	myogenesis	0	1
Bryostatin1	notch_signaling	0	1
Bryostatin1	oxidative_phosphorylation	0	1
Bryostatin1	p53_pathway	0	1
Bryostatin1	pancreas_beta_cells	0	1
Bryostatin1	peroxisome	0	1
Bryostatin1	pi3k_akt_mtor_signaling	0	1
Bryostatin1	protein_secretion	0	1
Bryostatin1	reactive_oxigen_species_pathway	0	1
Bryostatin1	spermatogenesis	0	1
Bryostatin1	tgf_beta_signaling	0	1
Bryostatin1	tnfa_signaling_via_nfkb	0	1
Bryostatin1	unfolded_protein_response	7.69196	0.129667
Bryostatin1	uv_response_dn	0	1
Bryostatin1	uv_response_up	0	1
Bryostatin1	wnt_beta_catenin_signaling	0	1
Bryostatin1	xenobiotic_metabolism	0	1
CAY10603	adipogenesis	8.1021	0.0302373
CAY10603	allograft_rejection	0	1
CAY10603	androgen_response	0	1
CAY10603	angiogenesis	0	1
CAY10603	apical_junction	0	1
CAY10603	apical_surface	0	1
CAY10603	apoptosis	4.63465	0.20371
CAY10603	bile_acid_metabolism	0	1
CAY10603	cholesterol_homeostasis	10.4974	0.0967683
CAY10603	coagulation	0	1
CAY10603	complement	8.14961	0.0299212
CAY10603	dna_repair	0	1
CAY10603	e2f_targets	3.67587	0.249007
CAY10603	epithelial_mesenchymal_transition	0	1
CAY10603	estrogen_response_early	4.24628	0.219912
CAY10603	estrogen_response_late	13.5441	0.0021614
CAY10603	fatty_acid_metabolism	24.1083	5.21439e-05
CAY10603	g2m_checkpoint	0	1
CAY10603	glycolysis	3.5952	0.253755
CAY10603	hedgehog_signaling	0	1
CAY10603	heme_metabolism	0	1
CAY10603	hypoxia	3.5952	0.253755
CAY10603	il2_stat5_signaling	3.67587	0.249007
CAY10603	il6_jak_stat3_signaling	0	1
CAY10603	inflammatory_response	3.73876	0.245427
CAY10603	interferon_alpha_response	0	1
CAY10603	interferon_gamma_response	3.7602	0.24423
CAY10603	kras_signaling_dn	4.73444	0.199926
CAY10603	kras_signaling_up	0	1
CAY10603	mitotic_spindle	0	1
CAY10603	mtorc1_signaling	3.63509	0.251384
CAY10603	myc_targets_v1	0	1
CAY10603	myc_targets_v2	0	1
CAY10603	myogenesis	0	1
CAY10603	notch_signaling	0	1
CAY10603	oxidative_phosphorylation	13.3806	0.00223511
CAY10603	p53_pathway	3.67587	0.249007
CAY10603	pancreas_beta_cells	0	1
CAY10603	peroxisome	0	1
CAY10603	pi3k_akt_mtor_signaling	6.97975	0.141082
CAY10603	protein_secretion	8.49367	0.117804
CAY10603	reactive_oxigen_species_pathway	0	1
CAY10603	spermatogenesis	0	1
CAY10603	tgf_beta_signaling	0	1
CAY10603	tnfa_signaling_via_nfkb	3.7602	0.24423
CAY10603	unfolded_protein_response	0	1
CAY10603	uv_response_dn	0	1
CAY10603	uv_response_up	4.7007	0.20119
CAY10603	wnt_beta_catenin_signaling	0	1
CAY10603	xenobiotic_metabolism	7.8281	0.0321618
CCT007093	adipogenesis	1.75253	0.441973
CCT007093	allograft_rejection	0	1
CCT007093	androgen_response	7.04444	0.0365822
CCT007093	angiogenesis	0	1
CCT007093	apical_junction	0	1
CCT007093	apical_surface	0	1
CCT007093	apoptosis	0	1
CCT007093	bile_acid_metabolism	0	1
CCT007093	cholesterol_homeostasis	0	1
CCT007093	coagulation	0	1
CCT007093	complement	1.76275	0.440107
CCT007093	dna_repair	2.31405	0.358127
CCT007093	e2f_targets	9.65214	0.000304051
CCT007093	epithelial_mesenchymal_transition	0	1
CCT007093	estrogen_response_early	0	1
CCT007093	estrogen_response_late	0	1
CCT007093	fatty_acid_metabolism	0	1
CCT007093	g2m_checkpoint	1.71279	0.449377
CCT007093	glycolysis	1.65641	0.460304
CCT007093	hedgehog_signaling	0	1
CCT007093	heme_metabolism	0	1
CCT007093	hypoxia	0	1
CCT007093	il2_stat5_signaling	0	1
CCT007093	il6_jak_stat3_signaling	0	1
CCT007093	inflammatory_response	0	1
CCT007093	interferon_alpha_response	0	1
CCT007093	interferon_gamma_response	0	1
CCT007093	kras_signaling_dn	0	1
CCT007093	kras_signaling_up	0	1
CCT007093	mitotic_spindle	0	1
CCT007093	mtorc1_signaling	3.45691	0.122142
CCT007093	myc_targets_v1	10.1769	0.000240398
CCT007093	myc_targets_v2	27.9815	2.41262e-05
CCT007093	myogenesis	0	1
CCT007093	notch_signaling	0	1
CCT007093	oxidative_phosphorylation	0	1
CCT007093	p53_pathway	0	1
CCT007093	pancreas_beta_cells	0	1
CCT007093	peroxisome	0	1
CCT007093	pi3k_akt_mtor_signaling	0	1
CCT007093	protein_secretion	0	1
CCT007093	reactive_oxigen_species_pathway	0	1
CCT007093	spermatogenesis	0	1
CCT007093	tgf_beta_signaling	0	1
CCT007093	tnfa_signaling_via_nfkb	0	1
CCT007093	unfolded_protein_response	18.3009	1.68556e-05
CCT007093	uv_response_dn	0	1
CCT007093	uv_response_up	0	1
CCT007093	wnt_beta_catenin_signaling	0	1
CCT007093	xenobiotic_metabolism	0	1
CCT018159	adipogenesis	5.20773	0.00381916
CCT018159	allograft_rejection	0	1
CCT018159	androgen_response	5.86957	0.017108
CCT018159	angiogenesis	0	1
CCT018159	apical_junction	0.927788	0.662955
CCT018159	apical_surface	4.04494	0.225446
CCT018159	apoptosis	1.1698	0.578995
CCT018159	bile_acid_metabolism	7.51564	0.00267133
CCT018159	cholesterol_homeostasis	11.6133	0.000579592
CCT018159	coagulation	0	1
CCT018159	complement	0	1
CCT018159	dna_repair	1.26771	0.550274
CCT018159	e2f_targets	1.8927	0.292524
CCT018159	epithelial_mesenchymal_transition	0	1
CCT018159	estrogen_response_early	1.07177	0.610613
CCT018159	estrogen_response_late	1.00067	0.635529
CCT018159	fatty_acid_metabolism	8.30881	0.000154478
CCT018159	g2m_checkpoint	1.91429	0.288136
CCT018159	glycolysis	3.85326	0.0242499
CCT018159	hedgehog_signaling	0	1
CCT018159	heme_metabolism	4.23033	0.0180919
CCT018159	hypoxia	3.85326	0.0242499
CCT018159	il2_stat5_signaling	1.8927	0.292524
CCT018159	il6_jak_stat3_signaling	0	1
CCT018159	inflammatory_response	0	1
CCT018159	interferon_alpha_response	0	1
CCT018159	interferon_gamma_response	0	1
CCT018159	kras_signaling_dn	0	1
CCT018159	kras_signaling_up	2.16022	0.244219
CCT018159	mitotic_spindle	0.927788	0.662955
CCT018159	mtorc1_signaling	6.09091	0.000750398
CCT018159	myc_targets_v1	1.99382	0.272763
CCT018159	myc_targets_v2	3.32864	0.265858
CCT018159	myogenesis	0.988732	0.639888
CCT018159	notch_signaling	5.8645	0.163173
CCT018159	oxidative_phosphorylation	20.1552	5.06498e-14
CCT018159	p53_pathway	0.927788	0.662955
CCT018159	pancreas_beta_cells	0	1
CCT018159	peroxisome	10.3079	0.00020721
CCT018159	pi3k_akt_mtor_signaling	0	1
CCT018159	protein_secretion	6.79108	0.0117683
CCT018159	reactive_oxigen_species_pathway	3.77433	0.239154
CCT018159	spermatogenesis	7.06118	0.00331133
CCT018159	tgf_beta_signaling	0	1
CCT018159	tnfa_signaling_via_nfkb	0.949073	0.65474
CCT018159	unfolded_protein_response	0	1
CCT018159	uv_response_dn	1.32827	0.533802
CCT018159	uv_response_up	3.71553	0.0526252
CCT018159	wnt_beta_catenin_signaling	0	1
CCT018159	xenobiotic_metabolism	1.8927	0.292524
CEP-701	adipogenesis	3.92939	0.0996386
CEP-701	allograft_rejection	0	1
CEP-701	androgen_response	0	1
CEP-701	angiogenesis	10.5095	0.0956731
CEP-701	apical_junction	0	1
CEP-701	apical_surface	8.00066	0.122863
CEP-701	apoptosis	0	1
CEP-701	bile_acid_metabolism	3.44845	0.258773
CEP-701	cholesterol_homeostasis	5.24089	0.179911
CEP-701	coagulation	0	1
CEP-701	complement	1.91012	0.415174
CEP-701	dna_repair	0	1
CEP-701	e2f_targets	5.8955	0.0175868
CEP-701	epithelial_mesenchymal_transition	0	1
CEP-701	estrogen_response_early	2.11996	0.383679
CEP-701	estrogen_response_late	1.97933	0.404242
CEP-701	fatty_acid_metabolism	5.08106	0.0648153
CEP-701	g2m_checkpoint	3.83981	0.103462
CEP-701	glycolysis	0	1
CEP-701	hedgehog_signaling	0	1
CEP-701	heme_metabolism	0	1
CEP-701	hypoxia	0	1
CEP-701	il2_stat5_signaling	3.79651	0.105389
CEP-701	il6_jak_stat3_signaling	4.24051	0.216721
CEP-701	inflammatory_response	0	1
CEP-701	interferon_alpha_response	0	1
CEP-701	interferon_gamma_response	1.87728	0.420567
CEP-701	kras_signaling_dn	4.89755	0.0690029
CEP-701	kras_signaling_up	2.09294	0.387469
CEP-701	mitotic_spindle	0	1
CEP-701	mtorc1_signaling	0	1
CEP-701	myc_targets_v1	0	1
CEP-701	myc_targets_v2	0	1
CEP-701	myogenesis	0	1
CEP-701	notch_signaling	0	1
CEP-701	oxidative_phosphorylation	1.95572	0.407908
CEP-701	p53_pathway	3.79651	0.105389
CEP-701	pancreas_beta_cells	9.88971	0.101176
CEP-701	peroxisome	3.67766	0.245006
CEP-701	pi3k_akt_mtor_signaling	0	1
CEP-701	protein_secretion	0	1
CEP-701	reactive_oxigen_species_pathway	0	1
CEP-701	spermatogenesis	0	1
CEP-701	tgf_beta_signaling	6.85374	0.141421
CEP-701	tnfa_signaling_via_nfkb	3.88409	0.101545
CEP-701	unfolded_protein_response	0	1
CEP-701	uv_response_dn	2.6273	0.324028
CEP-701	uv_response_up	4.86241	0.0698511
CEP-701	wnt_beta_catenin_signaling	0	1
CEP-701	xenobiotic_metabolism	1.83517	0.427683
CHIR-99021	adipogenesis	1.7627	0.082941
CHIR-99021	allograft_rejection	0.554248	0.903995
CHIR-99021	androgen_response	1.0915	0.523907
CHIR-99021	angiogenesis	1.01125	0.634217
CHIR-99021	apical_junction	0.538535	0.913776
CHIR-99021	apical_surface	1.58167	0.370995
CHIR-99021	apoptosis	1.15784	0.439946
CHIR-99021	bile_acid_metabolism	0.672348	0.797132
CHIR-99021	cholesterol_homeostasis	3.32902	0.0130081
CHIR-99021	coagulation	0.532295	0.887597
CHIR-99021	complement	0.75424	0.77419
CHIR-99021	dna_repair	5.58492	1.7271e-08
CHIR-99021	e2f_targets	6.28918	8.4487e-13
CHIR-99021	epithelial_mesenchymal_transition	0.344353	0.978398
CHIR-99021	estrogen_response_early	1.05828	0.515022
CHIR-99021	estrogen_response_late	1.40601	0.244401
CHIR-99021	fatty_acid_metabolism	2.30747	0.0221031
CHIR-99021	g2m_checkpoint	5.8055	2.47007e-11
CHIR-99021	glycolysis	0.707985	0.813159
CHIR-99021	hedgehog_signaling	2.16364	0.248965
CHIR-99021	heme_metabolism	0.381838	0.965458
CHIR-99021	hypoxia	0.526583	0.92094
CHIR-99021	il2_stat5_signaling	1.10487	0.465243
CHIR-99021	il6_jak_stat3_signaling	0.407984	0.913091
CHIR-99021	inflammatory_response	0.362142	0.972656
CHIR-99021	interferon_alpha_response	0.397843	0.918257
CHIR-99021	interferon_gamma_response	0.364231	0.971934
CHIR-99021	kras_signaling_dn	0.459307	0.929591
CHIR-99021	kras_signaling_up	0.406354	0.955332
CHIR-99021	mitotic_spindle	2.32781	0.00874086
CHIR-99021	mtorc1_signaling	2.30035	0.00949177
CHIR-99021	myc_targets_v1	3.16085	0.000220238
CHIR-99021	myc_targets_v2	0.633484	0.795261
CHIR-99021	myogenesis	0.574339	0.890944
CHIR-99021	notch_signaling	3.61694	0.0597345
CHIR-99021	oxidative_phosphorylation	5.02013	8.05403e-09
CHIR-99021	p53_pathway	2.32781	0.00874086
CHIR-99021	pancreas_beta_cells	0	1
CHIR-99021	peroxisome	1.0915	0.523907
CHIR-99021	pi3k_akt_mtor_signaling	1.76917	0.166015
CHIR-99021	protein_secretion	1.2629	0.43171
CHIR-99021	reactive_oxigen_species_pathway	0.718315	0.75406
CHIR-99021	spermatogenesis	1.6431	0.20181
CHIR-99021	tgf_beta_signaling	2.07429	0.188634
CHIR-99021	tnfa_signaling_via_nfkb	1.33098	0.286007
CHIR-99021	unfolded_protein_response	2.88608	0.00967788
CHIR-99021	uv_response_dn	0.252747	0.98009
CHIR-99021	uv_response_up	2.47337	0.010893
CHIR-99021	wnt_beta_catenin_signaling	2.78832	0.104538
CHIR-99021	xenobiotic_metabolism	0.538535	0.913776
CHIR-99021.1	adipogenesis	2.52037	0.124924
CHIR-99021.1	allograft_rejection	0	1
CHIR-99021.1	androgen_response	1.56986	0.476348
CHIR-99021.1	angiogenesis	4.48624	0.206645
CHIR-99021.1	apical_junction	0	1
CHIR-99021.1	apical_surface	0	1
CHIR-99021.1	apoptosis	3.07858	0.0808089
CHIR-99021.1	bile_acid_metabolism	3.01079	0.149469
CHIR-99021.1	cholesterol_homeostasis	4.6005	0.0755388
CHIR-99021.1	coagulation	1.16794	0.579381
CHIR-99021.1	complement	1.66	0.346026
CHIR-99021.1	dna_repair	0	1
CHIR-99021.1	e2f_targets	4.20692	0.00884219
CHIR-99021.1	epithelial_mesenchymal_transition	0	1
CHIR-99021.1	estrogen_response_early	2.81731	0.0983535
CHIR-99021.1	estrogen_response_late	3.56932	0.0304459
CHIR-99021.1	fatty_acid_metabolism	5.66241	0.00267554
CHIR-99021.1	g2m_checkpoint	4.25571	0.00845232
CHIR-99021.1	glycolysis	3.23131	0.0410498
CHIR-99021.1	hedgehog_signaling	0	1
CHIR-99021.1	heme_metabolism	0.839814	0.698593
CHIR-99021.1	hypoxia	1.55932	0.373795
CHIR-99021.1	il2_stat5_signaling	0.783346	0.723237
CHIR-99021.1	il6_jak_stat3_signaling	0	1
CHIR-99021.1	inflammatory_response	0.79675	0.717269
CHIR-99021.1	interferon_alpha_response	0	1
CHIR-99021.1	interferon_gamma_response	0	1
CHIR-99021.1	kras_signaling_dn	0	1
CHIR-99021.1	kras_signaling_up	0.893381	0.67641
CHIR-99021.1	mitotic_spindle	0	1
CHIR-99021.1	mtorc1_signaling	5.08306	0.00178748
CHIR-99021.1	myc_targets_v1	5.42288	0.00130526
CHIR-99021.1	myc_targets_v2	0	1
CHIR-99021.1	myogenesis	0.834804	0.700727
CHIR-99021.1	notch_signaling	4.95156	0.189752
CHIR-99021.1	oxidative_phosphorylation	2.59647	0.117297
CHIR-99021.1	p53_pathway	3.30504	0.0383881
CHIR-99021.1	pancreas_beta_cells	0	1
CHIR-99021.1	peroxisome	1.56986	0.476348
CHIR-99021.1	pi3k_akt_mtor_signaling	0	1
CHIR-99021.1	protein_secretion	0	1
CHIR-99021.1	reactive_oxigen_species_pathway	0	1
CHIR-99021.1	spermatogenesis	0	1
CHIR-99021.1	tgf_beta_signaling	0	1
CHIR-99021.1	tnfa_signaling_via_nfkb	0.801318	0.715252
CHIR-99021.1	unfolded_protein_response	4.57127	0.0318845
CHIR-99021.1	uv_response_dn	2.2882	0.2248
CHIR-99021.1	uv_response_up	2.04221	0.26358
CHIR-99021.1	wnt_beta_catenin_signaling	12.6021	0.00232211
CHIR-99021.1	xenobiotic_metabolism	1.59451	0.363747
CI-1040	adipogenesis	0.347747	0.942861
CI-1040	allograft_rejection	0.345742	0.943789
CI-1040	androgen_response	0.673502	0.774839
CI-1040	angiogenesis	0	1
CI-1040	apical_junction	0.336048	0.948211
CI-1040	apical_surface	0	1
CI-1040	apoptosis	1.75857	0.203191
CI-1040	bile_acid_metabolism	1.28292	0.467393
CI-1040	cholesterol_homeostasis	1.96036	0.279452
CI-1040	coagulation	0.501056	0.864109
CI-1040	complement	0.707299	0.774043
CI-1040	dna_repair	1.41341	0.363287
CI-1040	e2f_targets	14.1495	3.397e-22
CI-1040	epithelial_mesenchymal_transition	0.996284	0.582799
CI-1040	estrogen_response_early	0.785506	0.72337
CI-1040	estrogen_response_late	1.1121	0.510565
CI-1040	fatty_acid_metabolism	0.448946	0.891865
CI-1040	g2m_checkpoint	11.2201	8.75339e-17
CI-1040	glycolysis	0.664395	0.802367
CI-1040	hedgehog_signaling	0	1
CI-1040	heme_metabolism	0.728658	0.760041
CI-1040	hypoxia	2.45495	0.030136
CI-1040	il2_stat5_signaling	0	1
CI-1040	il6_jak_stat3_signaling	0.776589	0.726327
CI-1040	inflammatory_response	0.341799	0.945601
CI-1040	interferon_alpha_response	0	1
CI-1040	interferon_gamma_response	0	1
CI-1040	kras_signaling_dn	0.432843	0.900345
CI-1040	kras_signaling_up	0.775431	0.729792
CI-1040	mitotic_spindle	8.86057	1.21328e-12
CI-1040	mtorc1_signaling	1.37301	0.340621
CI-1040	myc_targets_v1	2.65012	0.0213392
CI-1040	myc_targets_v2	0	1
CI-1040	myogenesis	0.724285	0.7629
CI-1040	notch_signaling	6.91782	0.0119494
CI-1040	oxidative_phosphorylation	0	1
CI-1040	p53_pathway	1.0302	0.560716
CI-1040	pancreas_beta_cells	0	1
CI-1040	peroxisome	2.08778	0.182919
CI-1040	pi3k_akt_mtor_signaling	4.14792	0.00462207
CI-1040	protein_secretion	0	1
CI-1040	reactive_oxigen_species_pathway	0	1
CI-1040	spermatogenesis	1.83787	0.2326
CI-1040	tgf_beta_signaling	6.98012	0.00118186
CI-1040	tnfa_signaling_via_nfkb	1.42107	0.318805
CI-1040	unfolded_protein_response	1.26959	0.472668
CI-1040	uv_response_dn	3.64955	0.00449614
CI-1040	uv_response_up	1.78417	0.196607
CI-1040	wnt_beta_catenin_signaling	5.33304	0.0226249
[truncated: 5,701 more rows]
