# Supplementary material for: Encircling the regions of the pharmacogenomic landscape that determine drug response
Source: Genome Med. 2019 Mar 26;11:17. doi: 10.1186/s13073-019-0626-x (PMC6436215; doi:10.1186/s13073-019-0626-x)
Supplement: Supplementary file 6 — Enriched (p value < 0.001) drug module count across 31 TCGA cancer types, i.e., number of patients where each module is “expressed”. (XLSX 79 kb) [file 13073_2019_626_MOESM6_ESM.xlsx]

## Sheet: DataS6
drug	direction	module	esca (181)	uvm (80)	ucs (57)	stad (412)	ucec (527)	acc (78)	thym (119)	kirc (510)	thca (498)	laml (173)	sarc (253)	meso (87)	ov (300)	blca (407)	coadread (592)	lihc (366)	skcm (443)	tgct (149)	lgg (514)	brca (1082)	cesc (294)	dlbc (48)	paad (177)	luad (510)	kich (65)	lusc (484)	pcpg (178)	gbm (160)	prad (493)	chol (36)	hnsc (515)
17-AAG	PCM	1	6	1	3	5	26	2	5	10	34	16	10	1	9	10	10	7	12	13	54	30	5	3	10	10	3	13	8	25	14	1	7
17-AAG	NCM	1	0	0	1	1	1	1	0	0	0	1	0	0	0	0	0	0	0	0	24	0	0	0	2	0	0	0	1	0	0	0	0
5-Fluorouracil	PCM	1	24	19	5	83	95	12	35	53	78	36	32	10	37	61	113	67	61	34	92	171	53	11	27	64	16	72	16	26	103	5	85
5-Fluorouracil	PCM	2	4	0	0	26	4	0	4	3	8	1	7	1	3	9	20	2	3	2	3	8	7	1	4	3	3	6	1	1	22	0	14
5-Fluorouracil	NCM	1	42	5	6	125	85	8	35	60	65	9	25	14	33	115	102	29	48	51	29	251	55	11	41	67	1	109	16	25	102	3	101
681640	PCM	1	24	1	2	23	36	3	8	10	46	6	13	3	15	42	25	18	18	7	10	42	27	1	17	34	3	44	16	10	38	1	61
ABT-263	PCM	1	4	2	11	26	14	3	6	8	14	2	8	8	9	9	19	5	11	2	79	50	5	2	14	26	5	15	9	23	20	1	24
ABT-263	NCM	1	42	19	10	98	76	7	14	64	66	16	30	21	84	81	92	77	70	28	82	223	72	6	21	101	6	176	33	39	48	3	136
ABT-869	PCM	1	16	4	3	45	38	2	5	46	31	5	17	7	25	36	62	21	27	20	23	101	15	3	20	48	1	45	7	15	43	4	59
ABT-869	PCM	2	6	3	1	25	10	1	3	20	11	0	1	7	4	16	34	3	7	4	11	25	9	0	6	11	4	14	3	11	25	1	19
ABT-869	NCM	1	2	3	0	8	10	0	1	2	10	4	0	0	3	4	6	2	1	0	3	10	2	1	5	5	1	2	16	0	4	1	4
AC220	PCM	1	0	0	2	2	12	2	3	8	9	4	1	0	2	7	3	9	10	2	16	12	3	0	0	7	0	2	0	0	3	1	4
AC220	PCM	2	1	0	0	4	2	0	0	9	5	0	3	1	0	1	0	0	0	0	1	5	1	0	0	2	0	3	1	1	1	0	1
AC220	NCM	1	8	0	0	11	27	0	0	0	58	1	7	0	12	35	11	0	1	6	2	8	27	1	10	21	0	26	3	6	2	0	51
AG-014699	PCM	1	1	2	0	17	2	0	0	0	7	0	1	1	3	2	4	1	3	2	0	0	6	0	4	4	0	2	0	0	1	0	7
AG-014699	NCM	1	7	3	0	33	17	2	12	11	24	1	11	4	3	8	36	3	10	18	27	36	8	8	10	21	1	8	1	0	34	1	21
AICAR	PCM	1	42	8	6	29	41	3	19	11	78	14	10	6	19	44	23	9	42	6	27	30	60	1	37	40	6	65	12	11	62	3	108
AICAR	PCM	2	4	4	2	5	13	1	1	9	22	12	8	2	6	7	4	3	12	4	9	15	6	1	3	9	1	7	7	1	4	0	12
AICAR	NCM	1	28	13	8	58	39	0	5	47	40	18	15	7	5	41	56	13	44	6	41	72	33	2	37	39	0	75	17	7	72	2	93
AKTinhibitorVIII	PCM	1	7	1	0	11	6	0	0	5	0	2	1	0	5	23	15	2	16	2	0	44	9	0	2	8	0	17	0	0	10	0	8
AKTinhibitorVIII	PCM	2	3	0	1	5	1	0	0	0	0	0	0	0	2	4	5	0	5	0	0	10	4	0	4	2	0	2	0	0	2	0	8
AKTinhibitorVIII	NCM	1	3	3	0	0	4	0	1	3	4	1	1	0	1	1	3	3	14	0	2	8	0	1	4	4	1	10	1	0	12	0	6
AMG-706	PCM	1	3	2	0	18	14	4	3	31	7	8	3	5	2	16	16	2	9	2	2	51	7	2	11	25	0	16	4	2	18	1	19
AP-24534	PCM	1	24	7	5	71	54	3	14	84	56	16	12	10	41	57	88	24	29	23	11	159	26	4	33	68	4	63	13	7	85	5	72
AR-42	PCM	1	0	0	0	5	6	0	0	5	3	1	3	0	5	12	6	3	8	5	6	12	2	3	4	6	0	6	1	3	7	0	5
AR-42	NCM	1	9	3	0	17	21	0	2	2	14	9	11	3	18	16	9	19	19	21	15	41	10	2	3	10	2	21	2	8	21	1	40
AS605240	PCM	1	9	1	3	13	19	1	0	8	5	11	9	4	15	11	29	5	5	3	17	24	5	4	6	17	2	10	5	8	12	1	14
AS605240	NCM	1	27	2	6	42	47	4	6	33	7	2	16	11	43	66	104	29	38	6	4	145	32	6	42	69	1	24	2	7	45	1	21
AS605240	NCM	2	18	9	5	38	39	3	8	47	28	6	14	14	41	50	82	85	94	2	40	132	33	9	30	67	16	38	11	36	69	16	30
AT-7519	PCM	1	16	3	4	27	39	3	3	32	28	5	8	5	9	46	15	10	29	9	6	60	41	3	10	18	1	31	5	2	24	3	67
AT-7519	PCM	2	6	5	4	32	19	2	8	15	8	4	4	2	19	10	27	25	30	16	28	55	15	1	9	28	1	26	1	7	34	0	36
AT-7519	NCM	1	22	11	7	58	35	3	19	65	46	16	23	5	13	52	49	17	51	6	25	91	25	5	26	28	1	75	4	17	55	1	75
AT-7519	NCM	2	7	7	3	21	31	1	5	29	21	2	22	3	9	31	15	26	35	2	25	43	23	0	4	24	0	32	5	3	37	0	52
ATRA	PCM	1	4	4	0	25	16	0	15	56	15	0	10	3	4	3	15	10	7	2	10	34	7	1	7	19	1	6	1	3	30	0	14
ATRA	PCM	2	1	0	0	6	10	0	0	5	1	1	1	0	8	7	1	1	0	0	2	5	1	1	1	9	1	7	0	1	9	0	4
AUY922	PCM	1	13	0	0	14	10	1	0	20	15	0	3	1	5	30	23	3	4	3	4	25	17	1	7	26	2	19	4	5	8	1	41
AUY922	PCM	2	1	1	0	2	3	0	0	0	0	0	0	0	0	3	2	0	2	0	4	1	4	0	0	8	1	4	1	0	2	0	4
AUY922	NCM	1	7	1	1	36	18	3	2	41	39	10	9	6	5	33	39	35	11	1	10	26	12	1	12	10	6	7	2	3	27	4	20
AV-951	PCM	1	12	1	1	39	25	1	4	19	20	2	2	3	10	30	41	15	25	14	31	64	9	1	11	26	2	22	3	6	34	5	40
AZD6244	PCM	1	14	7	3	38	56	3	14	18	34	28	27	6	21	26	72	25	77	15	60	64	11	4	14	39	2	50	8	23	51	1	41
AZD6244	PCM	2	3	0	1	13	20	0	0	13	26	15	16	2	8	14	18	10	30	10	36	33	5	3	4	22	0	15	5	19	10	1	25
AZD6244	NCM	1	64	28	16	150	181	20	54	160	161	64	90	37	128	147	249	133	195	43	191	367	117	20	79	177	27	155	59	63	188	14	196
AZD6244	NCM	2	28	3	5	59	100	7	40	42	24	25	40	19	46	64	83	52	87	24	62	168	62	9	23	81	15	56	16	40	67	5	71
AZD6244.1	PCM	1	9	3	3	20	44	2	8	19	58	26	14	4	12	27	45	13	22	6	60	59	13	4	9	38	2	37	15	25	40	3	30
AZD6244.1	NCM	1	50	23	15	129	171	25	48	112	134	65	80	31	101	135	236	137	175	32	145	341	98	18	64	171	9	123	37	53	132	14	165
AZD6244.1	NCM	2	18	11	3	47	79	0	25	25	18	16	19	19	41	61	60	27	82	32	48	142	31	6	22	57	12	57	6	41	49	5	43
AZD6482	PCM	1	12	2	3	31	37	4	16	41	40	21	22	6	10	44	40	10	15	11	48	41	13	6	15	40	0	47	11	21	26	3	52
AZD6482	PCM	2	7	1	2	22	13	1	5	57	23	1	13	4	6	13	24	6	21	7	40	30	12	2	11	27	1	33	15	24	9	2	35
AZD6482	NCM	1	36	29	18	105	132	22	41	156	96	41	76	29	77	99	161	103	146	37	140	259	67	13	48	117	23	90	37	50	132	14	115
AZD6482	NCM	2	9	5	3	14	8	1	1	11	1	0	1	1	5	18	35	4	8	0	7	5	10	0	6	12	2	17	0	4	8	0	10
AZD6482.1	PCM	1	13	9	4	39	30	4	9	50	31	24	21	7	20	56	60	12	46	8	29	80	23	4	28	60	3	55	11	15	42	3	73
AZD6482.1	PCM	2	17	1	2	38	21	2	5	36	23	7	12	10	11	46	45	12	24	15	18	50	13	3	24	26	5	35	14	20	28	2	46
AZD6482.1	NCM	1	66	30	21	140	165	15	45	163	115	54	98	27	90	139	174	108	181	43	166	296	95	16	61	170	19	137	41	66	176	11	165
AZD6482.1	NCM	2	10	12	6	34	51	4	15	28	35	17	19	8	15	25	22	43	41	21	42	117	23	4	11	44	8	41	14	15	37	3	39
AZD7762	PCM	1	15	2	0	1	4	1	0	1	2	0	3	2	2	7	5	0	2	2	2	37	4	0	0	4	0	9	3	1	1	1	16
AZD7762	PCM	2	1	1	0	0	0	0	1	0	5	1	1	0	0	3	1	1	1	0	0	5	0	0	0	1	0	0	0	0	0	0	0
AZD7762	NCM	1	3	0	0	1	7	2	1	2	11	0	1	0	4	12	10	3	0	0	0	69	19	1	4	6	0	8	3	0	6	0	6
Afatinib	PCM	1	33	3	11	60	65	1	23	14	82	9	11	8	26	53	46	31	44	11	27	66	57	3	55	62	10	98	19	10	63	7	102
Afatinib	PCM	2	20	4	5	25	36	3	5	16	57	30	24	2	16	31	16	11	37	7	46	58	38	0	12	22	1	35	10	9	34	0	60
Afatinib	NCM	1	47	12	8	144	75	5	10	66	56	5	15	12	21	107	168	24	24	23	1	272	48	9	46	89	0	148	5	4	115	4	133
Afatinib	NCM	2	72	24	9	114	62	2	17	107	23	10	24	24	41	102	112	45	72	10	92	166	91	3	43	102	8	191	48	19	50	3	201
Afatinib_rescreen_	PCM	1	43	9	13	93	84	3	25	18	121	26	15	12	50	72	75	42	49	15	53	104	64	3	71	87	10	105	13	24	81	6	129
Afatinib_rescreen_	PCM	2	8	0	4	26	26	1	7	1	31	0	3	2	4	19	26	1	8	2	3	9	14	1	14	12	0	22	3	1	24	2	27
Afatinib_rescreen_	NCM	1	64	22	11	133	71	2	18	81	39	7	19	16	29	83	117	60	62	8	49	194	68	9	50	111	3	189	28	18	72	4	176
Afatinib_rescreen_	NCM	2	56	30	9	102	86	5	21	88	51	6	13	18	33	90	103	39	48	11	115	193	76	6	40	101	3	156	61	13	45	3	179
Axitinib	PCM	1	11	2	1	35	31	2	5	19	19	9	4	5	11	22	25	17	14	4	2	55	10	1	12	17	2	15	3	2	29	2	33
Axitinib	NCM	1	8	0	2	17	13	1	1	12	46	0	1	0	4	10	11	0	2	1	2	4	6	1	19	22	1	14	0	0	11	1	15
BAY61-3606	PCM	1	7	6	3	41	28	1	10	12	27	26	10	3	9	14	24	12	33	12	46	31	15	4	6	20	3	20	8	4	38	0	28
BAY61-3606	NCM	1	2	1	0	0	10	0	4	1	3	6	2	0	5	11	2	3	8	0	4	14	12	1	0	11	2	2	1	1	7	0	9
BMN-673	PCM	1	0	2	0	9	13	0	3	17	26	10	3	0	2	16	19	4	8	1	6	29	6	1	12	4	1	5	0	0	17	0	6
BMN-673	PCM	2	0	0	0	17	16	1	4	15	11	2	3	0	6	6	12	11	9	1	1	34	0	2	9	4	4	5	1	1	7	0	8
BMN-673	NCM	1	26	12	6	50	58	1	5	37	22	17	15	3	18	47	72	19	31	4	28	74	16	3	26	43	5	25	3	9	42	2	26
BMS-345541	PCM	1	3	1	1	9	14	1	2	6	2	6	4	1	6	11	11	1	7	8	20	14	8	0	3	5	2	9	1	2	16	0	22
BMS-345541	NCM	1	11	5	1	30	28	0	18	17	14	9	11	5	13	31	15	1	12	5	18	50	15	2	6	27	0	69	5	9	19	2	35
BMS-536924	PCM	1	4	4	5	17	27	1	8	24	19	9	13	8	11	19	20	15	29	3	33	51	9	3	9	25	6	7	16	10	40	1	11
BMS-536924	PCM	2	0	2	0	7	4	0	2	8	2	0	2	0	1	3	4	6	0	1	0	2	3	1	5	4	0	7	6	1	0	0	4
BMS-536924	NCM	1	8	3	0	18	20	2	2	27	10	1	8	2	5	4	22	7	4	3	17	28	8	0	11	11	0	6	2	3	6	0	15
BMS-536924	NCM	2	0	1	0	2	0	2	1	4	2	0	7	1	0	4	6	5	0	2	1	5	1	0	3	4	0	5	5	0	2	0	7
BMS-708163	PCM	1	4	1	1	13	10	1	1	8	18	3	4	1	9	15	17	8	5	9	17	11	6	1	12	21	0	14	2	7	15	0	9
BMS-708163	NCM	1	45	14	6	98	88	21	27	71	64	22	50	26	65	66	190	66	67	35	144	269	61	11	37	88	7	92	75	31	106	7	102
BMS-754807	PCM	1	0	3	0	4	2	0	1	21	20	0	11	4	2	9	11	7	10	0	15	22	1	0	2	9	2	2	0	4	33	0	3
BMS-754807	NCM	1	5	0	0	9	1	1	0	6	4	7	9	2	6	12	9	4	5	0	12	9	5	0	5	13	0	8	4	1	12	1	18
BX-795	PCM	1	25	5	5	64	46	4	13	77	67	14	25	13	38	59	72	29	34	23	32	143	35	5	32	58	4	50	11	17	70	4	74
BX-795	NCM	1	17	3	3	48	43	3	26	46	107	21	20	11	21	28	50	34	52	17	54	59	16	11	27	50	10	25	13	12	63	4	40
BX-795	NCM	2	27	5	2	49	41	2	13	36	39	16	16	9	7	48	67	9	36	1	11	77	14	2	28	54	8	25	2	2	53	3	39
BX-912	PCM	1	10	7	1	28	65	3	29	50	70	31	27	9	16	24	53	32	42	15	77	74	16	4	11	45	3	35	4	22	61	0	40
BX-912	PCM	2	12	4	4	38	16	1	10	35	30	4	11	3	11	25	40	14	17	14	5	39	17	1	14	28	1	27	7	8	14	1	40
BX-912	NCM	1	11	7	9	30	37	9	13	42	57	10	14	5	13	22	22	13	20	10	37	23	12	0	25	35	7	55	6	14	12	1	21
Bicalutamide	NCM	1	10	1	1	15	15	5	9	6	2	8	9	2	9	12	22	13	19	8	22	29	4	4	8	15	2	10	3	10	10	0	16
Bicalutamide.1	PCM	1	0	1	0	3	2	0	0	7	7	0	4	0	2	1	2	1	0	0	5	7	4	0	4	3	1	9	1	1	5	0	1
Bleomycin	PCM	1	20	9	8	76	69	7	21	42	68	29	21	7	19	37	87	62	48	25	70	117	38	9	18	58	7	65	15	7	77	3	74
Bleomycin	PCM	2	5	0	0	10	13	0	2	8	11	2	10	2	2	3	7	1	2	5	9	15	3	1	4	9	3	9	4	2	4	0	7
Bleomycin	NCM	1	0	0	0	5	1	0	2	1	1	0	0	0	1	0	1	1	0	5	8	1	0	0	0	1	0	0	5	0	4	0	1
Bleomycin_50uM_	PCM	1	18	6	1	34	52	6	11	80	105	20	21	5	7	65	31	14	19	3	55	87	50	7	27	51	4	29	6	18	51	3	87
Bleomycin_50uM_	PCM	2	12	0	2	19	9	1	2	23	35	12	12	6	1	27	17	2	11	3	26	18	20	0	5	17	2	18	1	15	14	1	40
Bleomycin_50uM_	NCM	1	32	4	2	60	48	6	12	40	94	16	10	4	5	50	63	42	32	4	64	70	29	9	31	54	6	17	13	2	63	5	38
Bosutinib	PCM	1	42	2	4	27	44	2	19	18	75	17	8	2	16	53	25	8	34	8	48	44	62	3	25	31	6	62	13	21	71	3	116
Bosutinib	PCM	2	24	0	4	14	22	0	10	7	26	16	4	4	5	22	10	5	21	1	4	13	25	1	5	10	2	27	6	7	33	1	42
Bosutinib	NCM	1	22	1	1	13	7	1	0	15	7	4	4	2	3	8	31	1	8	0	11	8	12	1	4	14	1	25	0	5	8	1	45
Bryostatin1	NCM	1	9	11	3	46	43	2	10	6	22	20	13	4	5	16	56	10	75	17	33	39	21	3	12	34	6	31	0	35	42	0	46
CAL-101	PCM	1	1	2	1	1	1	0	0	0	4	0	2	0	0	3	1	0	6	1	12	4	0	0	0	3	0	1	3	0	1	0	2
CAY10603	NCM	1	0	4	0	3	4	0	0	6	4	2	2	3	5	1	3	8	7	3	6	14	3	0	3	1	0	7	2	2	3	0	5
CCT007093	PCM	1	12	2	1	14	22	0	12	8	10	3	1	3	7	14	14	5	17	7	3	36	24	1	3	15	1	22	12	6	26	0	21
CCT007093	NCM	1	67	19	13	124	91	2	18	54	43	33	29	20	92	95	145	61	103	37	138	163	65	11	45	126	13	159	28	26	103	6	135
CCT018159	PCM	1	27	3	1	16	20	1	0	11	6	3	19	2	0	25	7	4	13	0	10	15	32	0	8	22	1	35	3	2	8	0	91
CCT018159	NCM	1	20	1	1	31	16	3	7	33	60	15	12	6	6	16	37	42	48	1	44	37	5	3	16	16	12	9	14	2	41	6	23
CEP-701	PCM	1	6	0	0	23	13	1	6	18	4	1	1	1	3	21	22	4	1	0	1	37	4	0	8	10	3	6	2	0	20	1	17
CEP-701	NCM	1	1	2	0	5	12	3	2	11	15	1	10	0	1	11	10	3	10	7	23	14	6	1	8	9	0	4	7	7	7	1	11
CHIR-99021	PCM	1	27	9	6	80	78	8	29	84	109	28	35	16	44	63	96	47	55	28	92	184	37	11	32	74	5	73	26	37	93	7	91
CHIR-99021	PCM	2	19	2	3	31	13	6	8	44	35	8	12	5	7	53	49	20	39	19	55	72	24	1	19	58	7	52	8	30	59	3	55
CHIR-99021	NCM	1	38	12	14	113	147	20	42	134	107	41	65	22	81	102	191	98	145	47	148	261	69	14	46	107	10	98	38	66	111	16	119
CHIR-99021	NCM	2	30	7	9	82	87	12	33	105	46	23	39	22	49	64	107	33	82	32	93	139	43	5	27	61	9	73	25	41	68	6	63
CHIR-99021.1	PCM	1	34	10	7	71	66	6	17	96	85	15	31	14	51	68	89	42	42	23	49	191	44	7	34	74	6	83	25	28	92	8	97
CHIR-99021.1	NCM	1	22	7	3	54	42	11	19	51	11	11	23	15	30	36	67	26	59	22	75	95	25	4	14	26	8	39	5	27	43	4	47
CHIR-99021.1	NCM	2	8	6	5	54	45	2	15	53	41	8	19	6	8	24	75	18	56	17	45	73	16	3	12	21	4	22	10	34	52	7	39
CI-1040	PCM	1	9	7	2	28	46	3	2	13	30	30	22	7	17	18	55	10	62	12	59	58	9	2	12	30	0	27	8	27	33	0	17
CI-1040	PCM	2	4	0	3	16	19	0	1	2	20	10	23	1	2	17	20	10	37	10	33	23	5	2	9	13	2	8	5	16	14	1	14
CI-1040	NCM	1	51	24	11	109	159	13	53	123	132	57	75	26	81	123	182	113	182	40	142	270	97	18	66	137	27	96	47	57	146	9	151
CI-1040	NCM	2	5	0	1	13	13	2	6	11	1	2	11	2	7	9	20	13	25	3	16	16	15	2	12	19	2	5	5	12	23	1	6
CP466722	PCM	1	0	3	1	4	26	1	15	12	18	9	8	1	2	6	8	6	10	0	26	43	4	2	3	11	1	3	11	2	23	0	10
CP466722	NCM	1	2	4	1	2	6	1	0	3	3	4	11	2	2	1	2	4	39	2	10	19	1	0	1	2	0	1	3	0	0	0	3
CP724714	PCM	1	24	6	8	55	58	0	10	13	24	2	5	4	14	35	64	27	31	9	11	161	16	1	31	50	2	47	2	5	19	2	36
CP724714	PCM	2	31	3	8	63	48	2	4	19	13	3	4	1	9	71	37	18	26	6	3	147	25	1	37	61	1	43	4	1	33	0	49
CP724714	NCM	1	41	12	8	88	68	7	13	83	95	6	22	15	34	107	116	48	63	16	79	251	50	6	45	96	9	123	32	14	118	4	126
CP724714	NCM	2	4	1	0	8	2	0	0	11	5	1	1	1	5	3	10	15	5	4	16	25	2	3	3	7	0	8	2	1	14	0	14
CUDC-101	PCM	1	7	0	2	4	4	0	1	4	0	0	0	1	7	3	6	0	3	0	10	8	8	0	1	7	0	19	2	3	4	2	3
CUDC-101	NCM	1	3	1	3	4	4	2	1	12	2	2	10	0	2	3	5	10	6	10	13	10	1	1	0	11	0	26	0	2	3	0	2
CUDC-101	NCM	2	2	0	0	5	2	0	0	23	0	0	2	2	0	4	4	3	4	1	3	4	0	2	8	7	0	10	0	10	0	1	3
CX-5461	PCM	1	1	1	2	20	30	2	7	9	23	6	7	2	3	6	11	5	12	18	39	11	8	3	2	8	2	5	1	1	26	1	8
CX-5461	NCM	1	0	3	0	4	5	0	3	0	11	6	13	3	6	4	8	2	5	5	12	1	7	3	5	6	1	17	3	7	11	1	19
CX-5461	NCM	2	1	6	0	7	12	0	8	8	29	6	3	1	8	5	4	6	3	7	20	14	3	7	9	3	1	5	1	0	31	1	11
Camptothecin	PCM	1	5	6	5	16	24	3	4	23	46	8	13	6	4	42	21	11	17	10	24	59	20	2	13	34	5	14	7	14	46	1	30
Camptothecin	NCM	1	12	0	2	12	12	1	2	16	6	2	3	0	1	22	34	11	4	2	1	25	11	1	18	18	2	4	0	0	15	2	10
Cetuximab	PCM	1	42	5	7	51	72	2	27	16	107	4	10	12	32	60	36	28	43	16	33	61	58	3	49	50	7	98	9	17	64	6	108
Cetuximab	PCM	2	4	0	2	13	24	2	3	5	30	1	14	1	3	3	6	0	25	13	24	14	7	3	4	10	3	13	1	11	21	0	15
Cetuximab	NCM	1	59	18	11	101	116	3	31	102	77	42	47	31	68	97	146	66	82	38	138	223	80	14	40	121	11	141	33	44	107	7	153
Cetuximab	NCM	2	41	17	6	40	24	0	25	115	12	0	13	20	8	39	21	20	30	4	46	43	61	2	22	41	3	117	17	19	19	0	125
Cisplatin	PCM	1	9	0	1	26	10	1	6	13	30	3	5	6	17	34	34	7	10	1	9	61	15	1	10	28	0	25	6	3	27	2	20
Cisplatin	NCM	1	6	0	0	18	15	0	0	15	1	0	1	0	0	14	38	8	1	0	1	35	7	1	14	20	0	3	0	2	12	1	3
Cytarabine	PCM	1	3	1	2	13	27	2	2	29	30	11	4	2	6	14	11	18	22	1	27	50	21	1	10	21	1	12	4	3	23	4	13
Cytarabine	NCM	1	13	9	7	27	62	5	21	37	55	20	7	8	5	21	23	19	15	13	41	98	7	13	27	40	5	14	9	9	74	2	30
DMOG	PCM	1	20	4	8	39	58	3	18	45	109	16	32	9	32	63	54	38	33	14	68	132	39	4	22	48	8	49	27	29	82	4	61
DMOG	PCM	2	10	4	2	13	26	2	7	13	33	13	7	5	5	24	27	12	18	8	22	44	18	2	13	28	1	29	6	14	46	2	26
DMOG	NCM	1	20	12	2	32	76	1	20	33	45	21	5	6	16	37	20	31	29	21	11	117	23	11	22	69	1	42	5	2	42	4	48
Dabrafenib	PCM	1	15	8	6	49	38	8	8	46	37	23	23	5	31	43	67	20	111	13	69	65	17	5	19	35	3	46	10	20	50	3	46
Dabrafenib	PCM	2	2	0	0	10	5	0	1	3	1	3	3	0	1	6	10	4	42	1	0	14	1	1	1	3	0	3	0	3	6	1	12
Dabrafenib	NCM	1	48	28	14	109	150	12	47	141	130	47	79	30	94	127	218	112	189	46	132	309	81	14	53	135	15	94	37	71	132	12	139
Dabrafenib	NCM	2	20	3	2	52	65	6	19	35	43	12	17	16	31	55	66	39	97	18	55	103	62	7	27	43	14	44	8	41	47	3	65
Docetaxel	PCM	1	32	6	0	26	15	2	2	25	36	9	6	1	2	49	25	12	10	4	17	33	37	1	8	15	5	27	8	5	42	1	79
Docetaxel	NCM	1	41	0	0	25	9	1	0	22	13	1	0	3	0	22	44	36	5	0	18	5	8	0	15	13	0	4	1	1	1	0	10
Docetaxel	NCM	2	37	0	1	12	8	2	3	19	2	1	1	0	0	10	29	6	3	0	0	4	13	0	11	18	1	6	0	0	2	2	25
Doxorubicin	PCM	1	6	0	0	9	7	1	4	15	3	3	4	3	5	13	17	2	2	5	2	12	12	1	0	9	3	19	0	1	13	0	36
Doxorubicin	PCM	2	2	0	0	8	11	0	1	12	10	4	3	2	1	6	6	1	4	6	11	10	5	1	3	5	0	3	1	1	5	1	9
Doxorubicin	NCM	1	4	2	1	7	11	0	6	5	18	4	2	1	3	8	9	16	3	0	4	5	10	0	4	4	0	5	0	0	9	0	2
EHT1864	PCM	1	6	1	5	13	9	1	3	6	8	0	4	2	3	11	11	20	9	12	10	9	11	2	8	11	2	11	6	0	24	6	13
EHT1864	PCM	2	1	0	2	14	18	1	11	24	26	5	3	5	4	16	18	25	12	5	26	104	9	2	9	31	5	7	3	4	46	5	19
EHT1864	NCM	1	15	0	2	47	51	3	3	25	67	6	14	3	23	66	49	12	25	7	17	52	36	7	20	58	1	63	9	13	26	1	81
EKB-569	PCM	1	30	7	10	68	62	3	22	22	122	8	11	5	26	54	45	18	45	14	48	77	42	1	51	59	7	86	10	15	51	7	90
EKB-569	PCM	2	11	0	1	13	3	1	0	0	0	0	0	0	1	4	7	2	2	2	0	2	3	0	16	4	1	3	0	0	7	1	5
EKB-569	NCM	1	49	6	11	159	78	3	13	66	73	4	18	16	28	115	168	9	30	30	8	245	52	8	56	98	0	108	8	5	100	6	133
EKB-569	NCM	2	17	1	6	52	21	1	6	27	7	2	5	1	11	15	11	6	8	1	10	67	21	0	29	42	0	72	4	2	26	1	83
EX-527	PCM	1	7	2	1	33	10	0	3	13	11	3	6	5	6	16	9	10	2	3	7	34	4	0	15	10	0	15	2	4	35	1	26
EX-527	NCM	1	7	2	1	19	8	1	0	5	9	7	6	3	19	5	19	5	7	17	13	68	13	2	9	24	4	18	0	13	30	0	20
Elesclomol	PCM	1	20	2	5	44	33	1	11	56	12	3	7	6	6	30	38	8	14	6	3	45	8	1	18	21	1	12	7	2	38	1	25
Elesclomol	NCM	1	41	0	1	61	61	1	0	26	4	5	12	1	4	24	81	14	9	2	9	17	11	1	35	30	2	11	0	2	15	2	19
Embelin	NCM	1	2	1	0	0	3	0	0	3	1	0	1	2	3	2	1	1	4	1	1	6	1	0	1	0	2	7	0	1	2	0	8
EpothiloneB	PCM	1	20	11	6	62	65	5	22	48	53	27	24	10	10	42	61	45	38	24	90	97	32	13	16	46	6	42	7	7	64	2	92
EpothiloneB	PCM	2	6	0	1	24	23	1	2	9	24	4	8	4	2	24	11	4	7	0	5	28	19	3	7	20	2	21	1	2	7	0	38
EpothiloneB	NCM	1	4	1	1	4	6	1	5	3	8	6	6	0	1	6	2	0	11	0	3	13	1	2	4	0	0	4	1	3	15	0	7
Etoposide	PCM	1	28	12	8	94	103	10	40	70	81	33	48	10	29	60	108	59	66	44	80	171	54	14	25	92	10	84	7	24	97	2	112
Etoposide	PCM	2	2	0	0	9	18	0	2	10	13	3	5	1	1	9	11	1	1	2	8	10	5	2	0	3	0	1	2	1	5	0	11
Etoposide	NCM	1	2	0	3	7	18	1	6	2	8	2	3	1	3	5	5	8	3	2	4	4	5	3	6	7	1	9	2	0	9	1	23
FH535	PCM	1	22	17	7	60	83	4	21	28	57	26	30	6	30	54	69	68	124	28	55	156	39	9	18	71	4	78	9	18	67	5	49
FH535	NCM	1	9	1	0	5	20	0	8	4	33	0	0	2	6	19	4	4	4	6	2	7	15	1	12	10	0	19	0	0	25	1	40
FK866	PCM	1	20	14	5	75	102	7	36	53	87	47	48	6	30	46	85	42	74	41	86	125	34	10	18	68	5	54	6	24	78	1	58
FK866	PCM	2	14	9	8	50	67	8	27	41	48	28	25	8	20	29	54	31	40	15	59	81	28	7	10	39	8	43	8	13	62	3	37
FK866	NCM	1	15	10	5	28	66	1	23	11	74	22	15	4	25	29	25	18	21	10	37	68	23	3	25	37	2	36	3	10	41	1	44
FK866	NCM	2	6	3	1	27	36	4	5	34	26	6	16	3	5	16	18	15	19	4	18	22	9	3	15	28	3	24	3	8	23	1	29
FMK	PCM	1	0	0	0	2	10	0	1	1	3	1	2	0	0	4	2	2	0	0	1	1	0	0	2	3	1	2	2	1	2	0	2
FR-180204	NCM	1	20	1	5	41	33	1	0	2	8	0	6	2	4	42	35	1	0	10	0	74	3	6	31	20	0	51	0	0	27	0	42
FR-180204	NCM	2	12	0	1	11	9	1	2	7	2	2	5	2	8	11	29	3	7	2	14	13	15	0	13	9	0	13	9	4	6	0	9
FTI-277	PCM	1	14	1	1	23	38	0	8	21	49	4	5	3	19	33	29	13	9	8	25	58	25	4	14	25	0	42	11	15	32	2	52
FTI-277	NCM	1	37	15	8	85	101	19	39	61	55	36	58	13	61	64	72	72	87	27	89	160	52	10	27	89	5	78	11	35	50	3	121
FTI-277	NCM	2	6	3	0	15	8	0	0	4	2	5	6	0	4	7	18	3	25	4	3	11	2	7	2	12	1	12	3	3	11	0	5
GDC0941	NCM	1	0	2	1	0	0	0	0	1	11	1	0	0	1	0	1	0	2	0	0	0	0	0	0	0	0	1	0	0	0	0	0
GDC0941_rescreen_	PCM	1	8	2	2	12	34	0	5	6	22	5	4	1	10	19	15	4	11	5	16	18	25	1	10	20	1	33	6	10	23	1	25
GDC0941_rescreen_	NCM	1	2	0	0	2	14	1	2	4	9	0	0	0	4	4	10	2	11	6	10	3	1	1	4	2	0	12	0	5	4	0	4
GSK-650394	PCM	1	26	21	7	89	84	9	31	74	72	37	33	11	24	56	104	69	70	37	104	150	42	12	28	70	10	80	17	17	87	4	105
GSK-650394	PCM	2	3	0	1	14	15	4	4	3	17	2	0	1	0	5	13	11	3	5	12	10	9	2	7	11	1	7	3	2	16	0	19
GSK1070916	PCM	1	17	5	0	34	56	3	32	39	42	25	28	6	29	27	53	38	39	15	46	70	25	4	8	48	4	43	3	25	43	1	47
GSK1070916	NCM	1	15	13	9	37	43	4	16	40	28	25	19	3	22	30	33	30	35	9	49	57	24	3	16	54	3	70	14	14	20	0	34
GSK1070916	NCM	2	2	2	1	4	6	0	0	6	1	0	6	2	3	8	3	2	17	4	2	4	4	2	0	4	0	11	0	9	3	0	9
GSK2126458	PCM	1	5	1	1	4	6	1	1	4	12	1	0	1	4	3	3	4	16	3	3	15	0	0	1	7	1	6	3	1	4	0	3
GSK269962A	PCM	1	36	12	6	74	65	3	14	93	69	16	25	13	56	65	92	40	42	24	40	202	41	7	37	78	9	75	19	25	86	6	90
GSK269962A	PCM	2	5	1	0	29	12	1	0	3	13	2	6	5	3	20	25	2	6	2	5	22	4	1	10	14	0	6	2	9	4	1	15
GSK269962A	NCM	1	18	0	5	42	48	2	0	14	43	6	2	2	14	42	48	5	10	2	2	24	23	1	32	41	3	22	0	6	26	1	43
GSK429286A	PCM	1	11	4	1	44	39	1	5	43	57	1	6	9	15	27	42	11	23	14	8	83	12	2	21	30	2	13	5	2	49	1	38
GSK429286A	NCM	1	11	1	5	18	35	0	9	4	5	13	8	3	12	32	41	10	6	1	25	19	14	1	13	35	4	25	5	3	5	1	31
GSK690693	PCM	1	14	1	4	17	14	1	2	1	4	3	14	4	1	34	9	4	6	0	5	72	14	0	2	13	0	35	2	3	6	1	34
GSK690693	NCM	1	38	4	3	99	91	10	32	43	101	29	34	10	43	130	90	50	50	34	71	253	49	12	31	120	5	149	21	39	118	5	129
GSK690693	NCM	2	3	0	0	6	16	0	0	1	11	1	2	2	0	13	1	3	1	1	0	23	2	0	3	1	0	1	0	7	4	0	19
GW-2580	PCM	1	5	0	0	0	2	0	0	0	0	0	1	0	1	4	2	0	0	0	0	4	1	0	1	2	0	1	1	1	0	0	6
GW441756	PCM	1	4	0	1	4	20	0	0	3	6	0	5	4	5	4	4	6	7	0	1	51	2	1	2	19	0	11	1	0	3	3	1
Gefitinib	PCM	1	48	4	10	47	71	3	29	21	101	28	13	10	38	68	54	24	48	11	52	96	81	3	46	59	12	102	20	32	80	4	119
Gefitinib	PCM	2	17	4	3	26	39	3	7	19	27	29	23	4	21	20	25	8	41	8	33	38	23	0	10	13	1	38	9	18	30	0	48
Gefitinib	NCM	1	66	29	7	86	63	1	31	163	41	11	19	15	30	61	80	51	63	8	130	117	95	9	48	103	10	185	39	30	61	4	228
Gemcitabine	PCM	1	18	4	7	71	62	7	19	49	57	32	36	7	16	50	70	44	44	35	65	96	34	8	17	72	5	57	3	19	55	3	70
Gemcitabine	NCM	1	2	1	1	5	8	1	4	6	27	5	3	2	6	1	6	10	5	2	25	6	4	2	3	6	2	0	3	2	22	0	9
GenentechCpd10	PCM	1	2	0	0	1	7	0	5	4	1	5	1	0	8	4	3	5	6	4	4	5	1	0	1	4	1	7	4	6	1	0	1
HG-6-64-1	PCM	1	23	1	1	53	38	2	12	49	41	5	9	10	15	49	74	12	23	10	12	111	27	3	25	45	3	40	7	3	65	1	56
HG-6-64-1	NCM	1	14	0	1	36	21	2	8	4	8	2	5	0	3	19	46	3	10	6	3	21	13	1	14	21	2	12	0	2	46	3	29
I-BET	PCM	1	5	0	1	0	8	0	2	5	2	0	2	4	2	2	2	2	0	1	6	6	1	0	4	3	0	3	0	0	2	1	2
I-BET	NCM	1	6	0	0	10	13	0	4	4	14	2	8	4	12	25	8	4	7	13	2	47	13	5	8	19	0	14	4	11	17	0	18
IOX2	PCM	1	0	0	0	8	9	0	1	19	6	1	4	0	2	4	2	3	1	1	9	17	0	0	6	4	0	4	5	6	3	1	10
IOX2	NCM	1	17	17	4	56	72	9	21	52	56	25	38	10	33	55	75	36	75	18	43	144	17	8	17	43	5	27	22	36	79	1	50
IOX2	NCM	2	6	0	0	13	7	1	1	3	7	0	1	2	2	4	11	8	2	3	17	14	5	0	2	4	1	9	0	3	15	2	12
IPA-3	PCM	1	6	13	5	14	22	5	3	34	22	4	10	7	15	12	20	29	32	7	44	34	12	1	2	16	7	8	7	8	30	2	12
IPA-3	NCM	1	7	0	1	19	8	1	3	29	8	4	4	2	1	8	26	20	2	0	3	4	0	1	10	4	3	18	1	2	6	1	21
JNJ-26854165	PCM	1	18	3	5	47	25	2	5	26	19	13	19	5	24	45	46	12	13	8	31	80	16	3	23	46	0	42	10	12	32	1	70
JNJ-26854165	PCM	2	19	12	6	17	18	0	1	19	17	1	14	3	18	31	32	13	13	5	14	40	18	1	9	37	4	23	4	13	13	1	61
JNJ-26854165	NCM	1	14	9	7	34	45	6	10	88	50	16	34	12	21	35	66	27	54	14	98	67	28	6	19	45	6	50	21	29	56	2	72
JNK-9L	PCM	1	27	17	13	73	73	6	9	61	54	25	23	8	24	50	109	65	69	37	69	168	40	10	24	70	5	57	9	5	79	5	85
JNKInhibitorVIII	PCM	1	23	2	3	19	30	3	6	14	34	6	3	3	11	23	25	9	23	11	13	19	21	1	6	20	2	28	13	9	38	3	26
JNKInhibitorVIII	NCM	1	6	4	3	9	12	1	13	35	22	8	9	5	8	12	17	19	11	5	39	34	11	2	8	21	0	21	8	14	20	2	22
JNKInhibitorVIII	NCM	2	16	8	3	10	12	0	0	31	1	0	10	6	4	13	14	10	13	3	3	20	8	0	4	27	1	18	4	2	2	0	39
JQ1	PCM	1	6	1	0	13	11	0	3	12	9	2	6	3	3	14	8	8	7	4	7	12	2	0	11	19	1	6	4	2	9	2	4
JW-7-24-1	NCM	1	3	0	0	5	5	1	0	0	1	1	0	0	0	1	5	1	1	0	1	1	0	1	1	0	0	0	0	0	0	0	2
KIN001-055	PCM	1	26	3	4	39	44	4	12	19	103	4	6	10	25	43	19	19	35	9	23	18	47	1	39	43	8	57	10	9	46	3	63
KIN001-055	PCM	2	10	10	6	24	45	5	5	26	62	26	28	3	25	16	17	23	41	12	64	37	17	4	18	20	6	36	9	24	41	3	36
KIN001-055	NCM	1	26	17	4	45	42	0	14	43	25	8	15	16	6	47	45	23	30	0	23	70	36	2	26	31	1	75	17	4	36	1	79
KIN001-055	NCM	2	8	3	2	31	11	1	2	6	3	0	1	0	3	23	4	9	3	8	4	15	11	0	9	41	0	52	2	0	4	1	49
KIN001-102	PCM	1	41	14	9	89	85	3	17	14	32	4	17	9	42	116	65	88	65	12	20	404	42	4	36	124	2	95	9	3	94	5	84
KIN001-102	PCM	2	3	0	0	11	10	2	1	16	23	2	2	0	3	10	9	12	5	0	4	14	6	0	5	6	1	12	3	1	23	0	14
KIN001-102	NCM	1	58	8	12	133	127	14	40	107	141	24	40	23	64	167	147	77	75	57	77	332	77	15	43	157	4	178	34	43	139	7	155
KIN001-102	NCM	2	30	4	5	69	50	13	9	45	91	18	21	8	17	96	61	31	21	10	43	214	43	7	28	95	4	109	17	10	93	2	93
KIN001-236	PCM	1	12	10	6	51	54	8	9	80	68	18	28	9	48	29	69	32	50	25	51	116	43	2	20	69	9	62	26	20	56	1	64
KIN001-244	PCM	1	6	11	5	29	36	4	5	74	51	5	10	8	31	24	39	19	35	19	16	80	22	1	18	51	2	30	11	3	38	1	49
KIN001-260	PCM	1	11	11	7	36	48	3	7	54	48	7	21	7	33	24	47	24	37	18	22	71	35	1	13	51	4	32	17	12	48	1	42
KIN001-270	PCM	1	4	2	2	8	34	5	27	12	12	6	14	7	16	21	23	18	23	10	20	71	13	3	4	26	3	15	5	5	18	1	29
KIN001-270	PCM	2	1	0	0	1	3	0	1	1	2	0	1	0	1	1	1	0	1	4	4	9	3	0	2	2	0	1	0	0	2	1	3
KIN001-270	NCM	1	21	0	4	48	55	3	16	5	9	3	8	0	25	33	49	2	14	5	9	15	12	1	32	16	2	40	1	3	9	2	25
KU-55933	PCM	1	7	0	1	8	14	1	4	3	12	2	0	3	7	10	7	6	6	3	5	11	10	0	5	6	1	3	3	6	14	2	13
LAQ824	PCM	1	32	21	8	92	88	22	27	76	91	36	35	9	35	71	132	83	68	39	106	195	70	11	27	62	21	77	27	23	109	7	112
LAQ824	PCM	2	4	5	1	30	12	1	4	6	4	2	8	3	9	14	16	17	10	15	6	27	14	1	3	18	2	5	1	6	36	0	16
LAQ824	NCM	1	22	2	6	49	48	1	2	7	9	6	16	2	29	66	57	31	28	17	16	107	18	2	14	26	0	62	6	9	30	1	49
LAQ824	NCM	2	0	0	0	20	6	0	0	4	2	2	8	0	4	22	17	0	6	1	0	42	2	0	5	21	0	13	0	1	12	0	7
LFM-A13	PCM	1	5	1	2	34	25	0	10	33	33	6	6	2	16	28	37	4	13	15	16	68	10	2	16	28	0	21	11	6	16	0	34
LFM-A13	NCM	1	52	29	10	118	113	15	35	100	45	36	48	20	106	84	108	73	117	40	128	252	101	13	44	120	6	140	35	36	119	3	161
LY317615	PCM	1	19	0	3	24	15	1	0	4	39	0	3	1	10	23	15	9	7	4	8	9	7	0	22	26	1	16	0	1	2	0	8
LY317615	NCM	1	19	1	5	32	23	0	0	6	12	1	5	1	8	13	37	0	17	3	1	50	13	0	21	11	0	23	2	3	13	0	23
LY317615	NCM	2	3	4	0	4	2	0	0	1	0	2	0	0	0	0	0	0	0	0	2	2	0	0	3	4	0	1	0	1	0	0	4
Lenalidomide	PCM	1	12	1	1	6	3	0	3	4	4	1	1	1	0	8	3	4	29	0	6	4	11	1	3	10	0	13	7	0	7	1	37
MK-2206	PCM	1	12	11	6	37	29	4	4	23	20	0	6	5	32	34	54	61	24	10	18	202	18	2	13	46	1	17	8	3	39	3	25
MK-2206	NCM	1	2	1	0	8	11	2	1	10	23	0	1	2	0	5	5	6	7	13	1	45	2	1	3	3	1	8	1	0	8	2	11
MLN4924	PCM	1	12	0	0	3	2	3	0	0	1	0	1	0	4	6	4	0	2	1	0	2	3	1	0	5	0	11	0	0	1	0	22
MP470	PCM	1	1	1	1	1	3	0	2	7	6	0	6	3	2	5	0	3	4	2	2	8	3	0	3	3	4	2	6	0	3	0	5
MPS-1-IN-1	PCM	1	25	10	7	85	75	9	29	44	41	30	29	10	25	43	99	43	53	36	101	97	30	10	18	72	8	71	9	19	94	4	88
MPS-1-IN-1	PCM	2	0	0	1	6	1	0	0	0	3	0	2	0	0	3	12	1	9	0	4	2	0	0	2	2	0	3	0	1	3	1	2
MPS-1-IN-1	NCM	1	35	1	4	93	48	3	13	48	29	9	19	11	24	88	98	19	14	16	14	149	23	5	32	60	0	109	11	19	68	3	99
Masitinib	PCM	1	4	1	0	14	10	1	3	2	3	0	2	3	3	13	18	5	5	8	2	28	5	1	4	16	0	17	1	0	10	0	20
Masitinib	NCM	1	7	2	0	5	28	0	1	0	9	0	1	0	4	13	18	0	0	1	1	1	14	0	7	8	0	20	0	0	4	0	26
Midostaurin	PCM	1	34	9	7	67	76	5	15	85	97	11	30	19	53	70	81	48	44	25	54	196	46	6	41	77	6	71	20	28	92	8	101
Midostaurin	PCM	2	3	2	2	25	11	1	12	9	8	3	9	3	7	9	28	4	12	12	5	45	3	1	12	10	0	16	4	4	12	0	11
Midostaurin	NCM	1	15	1	0	20	30	2	1	34	38	1	8	2	3	26	32	23	26	0	19	40	14	1	14	33	3	10	1	1	15	2	29
MitomycinC	PCM	1	19	5	3	65	57	4	14	33	30	22	18	4	10	38	86	23	40	20	60	111	32	12	18	39	4	36	1	5	51	2	77
MitomycinC	NCM	1	0	1	1	1	1	0	0	2	1	0	2	0	0	0	2	0	1	1	3	0	0	0	1	1	0	5	0	0	0	0	7
NG-25	PCM	1	8	9	5	33	42	6	5	65	52	11	19	7	31	23	54	27	33	19	21	79	29	0	21	51	4	36	9	9	39	1	48
NPK76-II-72-1	PCM	1	49	17	11	116	144	14	42	74	92	54	64	16	53	100	132	69	83	62	102	253	65	14	26	123	5	133	7	32	130	5	133
NPK76-II-72-1	PCM	2	5	1	0	17	36	1	6	9	11	21	10	0	8	16	25	7	17	10	17	60	8	2	2	19	0	37	3	12	45	0	16
NPK76-II-72-1	NCM	1	24	14	7	53	68	9	41	46	86	25	33	8	28	81	42	16	44	21	73	135	37	8	22	79	5	117	15	28	79	2	103
NSC-207895	PCM	1	10	3	5	40	49	6	23	19	38	19	19	7	13	33	45	27	33	26	28	92	17	6	12	37	3	24	1	10	29	1	24
NSC-207895	PCM	2	4	1	1	8	18	2	11	4	7	2	6	4	11	10	9	14	8	1	13	24	7	3	0	11	0	7	3	10	4	0	2
NSC-207895	NCM	1	10	3	0	26	42	3	9	2	4	1	3	1	15	31	25	16	8	4	5	5	20	0	13	18	0	29	1	3	3	0	20
NU-7441	PCM	1	6	0	1	8	9	1	3	8	7	4	3	3	3	17	11	0	9	3	5	12	8	1	6	9	1	7	2	8	10	1	10
NU-7441	PCM	2	1	0	0	3	8	0	2	13	17	5	9	2	1	2	2	0	5	2	3	21	3	0	4	1	0	0	10	4	6	1	3
NU-7441	NCM	1	12	9	8	36	77	5	14	39	42	15	32	7	40	27	37	61	63	31	67	121	24	6	15	50	8	41	16	24	50	6	42
NVP-BEZ235	PCM	1	12	1	0	56	25	3	12	17	25	9	16	4	10	34	50	7	22	10	19	67	18	3	20	21	2	29	4	6	43	3	44
NVP-BEZ235	NCM	1	21	2	5	68	54	3	18	12	27	21	22	4	11	53	65	16	30	18	26	72	38	4	15	23	1	44	4	17	48	4	65
NVP-BEZ235	NCM	2	8	3	4	31	26	2	7	21	25	21	19	6	8	11	35	7	16	21	56	16	1	2	12	21	7	13	15	11	44	2	15
NVP-BHG712	PCM	1	9	0	2	19	29	1	10	40	27	4	8	2	11	18	38	15	37	7	31	61	11	6	8	30	1	15	11	9	26	1	21
NVP-BHG712	NCM	1	14	0	1	20	39	4	1	20	11	5	15	7	15	36	40	9	18	4	6	54	34	3	22	30	1	36	1	14	18	4	36
Nutlin-3a	PCM	1	8	0	1	35	18	0	5	13	10	1	8	3	13	26	43	6	15	3	18	75	6	3	15	12	1	14	3	6	18	0	22
Nutlin-3a	PCM	2	0	0	1	5	11	1	1	3	6	3	2	1	2	12	7	11	10	3	19	12	3	0	0	9	1	0	3	1	3	0	6
Nutlin-3a	NCM	1	37	15	8	95	149	27	46	68	114	57	65	23	56	103	171	110	138	35	109	288	57	13	53	141	9	68	38	47	93	9	114
Nutlin-3a	NCM	2	15	2	0	48	33	6	4	15	11	4	0	3	6	23	28	11	11	29	4	47	23	1	35	18	1	23	4	5	13	1	37
OSI-027	PCM	1	2	1	5	4	6	2	0	0	0	0	4	2	2	9	6	2	3	3	5	28	0	1	2	9	0	25	0	0	4	0	8
OSI-027	NCM	1	0	0	2	9	4	6	0	7	5	5	3	0	2	2	7	3	2	1	0	11	2	1	4	1	0	9	3	2	3	0	5
OSI-906	PCM	1	0	1	4	2	6	1	1	2	6	0	2	3	0	4	3	6	5	2	4	21	1	1	2	4	2	9	0	3	9	0	12
OSU-03012	PCM	1	22	5	6	48	52	10	22	52	68	16	23	6	18	26	69	36	35	17	65	84	39	8	16	32	14	62	11	16	74	4	90
OSU-03012	PCM	2	0	0	0	1	4	0	1	3	1	0	0	0	0	2	0	2	1	0	1	3	0	0	1	0	0	0	0	0	0	0	4
OSU-03012	NCM	1	7	4	0	21	5	4	4	7	35	3	9	4	5	7	9	11	15	2	19	15	0	5	4	11	1	3	1	4	13	0	22
OSU-03012	NCM	2	0	0	0	7	13	0	1	2	6	3	1	0	2	3	2	5	4	0	3	2	2	2	1	6	0	3	0	0	2	1	6
ObatoclaxMesylate	PCM	1	23	14	9	74	94	13	25	62	76	32	34	10	21	55	89	60	74	34	96	134	45	10	21	62	8	75	6	22	74	2	78
ObatoclaxMesylate	NCM	1	6	0	0	12	5	2	0	1	12	1	1	1	0	9	20	15	0	0	4	2	10	0	2	9	0	11	1	5	6	0	12
Olaparib	PCM	1	20	2	4	53	37	2	12	78	52	4	7	10	38	34	57	22	21	17	13	108	20	6	20	39	3	45	18	4	70	4	62
Olaparib_rescreen_	PCM	1	4	0	1	19	9	0	8	0	4	2	0	0	5	15	17	1	2	4	0	3	11	0	7	3	1	13	1	1	5	0	14
Olaparib_rescreen_	NCM	1	6	1	1	25	18	1	0	9	9	5	2	1	10	5	24	6	6	0	5	56	8	1	8	13	1	8	0	0	11	4	4
PD-0325901	PCM	1	14	3	1	19	37	2	4	9	44	26	22	6	15	23	35	15	57	10	59	49	15	4	10	33	0	35	8	25	28	1	32
PD-0325901	PCM	2	4	2	3	18	37	0	5	8	21	24	23	5	8	12	15	28	48	11	49	38	7	3	8	20	1	19	12	19	32	1	15
PD-0325901	NCM	1	54	14	13	123	163	19	49	98	113	57	70	23	101	119	219	130	168	31	138	319	95	14	65	152	8	112	34	53	130	12	165
PD-0325901	NCM	2	27	3	0	40	83	2	32	7	8	21	20	6	30	57	46	18	36	17	21	97	38	7	13	50	2	56	7	27	30	2	63
PD-0332991	PCM	1	18	5	4	38	52	8	13	56	65	23	31	7	14	55	46	19	27	16	60	72	24	4	28	55	5	33	20	30	47	3	76
PD-0332991	PCM	2	3	0	0	4	3	0	0	4	3	0	1	0	1	2	5	1	0	1	2	3	4	1	2	2	0	6	1	1	7	0	3
PD-0332991	NCM	1	50	22	9	110	151	24	48	89	135	55	68	26	69	97	177	108	136	35	131	287	81	14	50	138	5	104	32	47	119	8	171
PD-0332991	NCM	2	20	0	2	63	63	7	32	11	15	25	20	6	16	43	72	10	32	19	25	88	20	8	15	39	4	37	2	19	42	2	65
PFI-1	PCM	1	13	6	3	27	19	2	10	41	20	3	9	2	14	24	25	14	5	7	7	51	10	5	15	24	2	23	12	4	22	1	50
PFI-1	NCM	1	15	15	3	56	66	5	27	8	17	30	31	11	35	43	58	36	46	12	14	109	40	3	12	40	2	59	2	29	17	3	69
PHA-793887	PCM	1	11	8	3	35	26	4	2	34	15	5	9	5	18	23	36	48	26	14	52	59	15	2	6	35	4	26	9	4	61	1	35
PHA-793887	NCM	1	12	3	3	29	23	2	6	19	37	10	16	6	5	35	13	2	19	3	26	52	11	5	24	33	1	42	5	9	43	1	46
PI-103	NCM	1	2	0	2	24	6	1	4	9	0	1	2	2	0	6	21	24	2	1	9	0	4	0	21	5	0	11	0	8	6	2	2
PIK-93	PCM	1	3	9	3	19	14	4	4	41	36	6	9	5	19	12	27	10	28	9	25	45	20	0	16	40	2	18	4	4	23	1	34
PLX4720	PCM	1	11	3	6	34	37	3	2	40	25	24	23	6	20	39	37	25	96	12	58	70	22	3	10	30	3	37	7	17	42	0	34
PLX4720	PCM	2	3	1	1	19	9	0	3	9	4	3	6	0	2	13	19	6	33	1	8	8	3	1	2	6	0	5	0	2	9	0	16
PLX4720	NCM	1	56	30	18	127	159	21	48	139	138	56	80	29	105	143	240	137	218	46	136	331	103	13	53	157	9	118	41	70	142	12	156
PLX4720	NCM	2	39	23	9	79	125	10	33	117	96	25	52	26	77	113	133	94	211	33	129	230	79	12	48	120	19	110	25	81	115	11	116
PLX4720_rescreen_	PCM	1	13	7	6	56	41	3	11	33	28	22	25	5	28	46	79	22	103	11	51	70	24	4	20	40	3	65	9	21	46	2	56
PLX4720_rescreen_	PCM	2	6	0	0	18	15	0	1	3	7	2	3	0	2	13	13	2	27	2	8	20	5	1	1	11	0	14	0	3	3	0	16
PLX4720_rescreen_	NCM	1	55	31	22	113	163	13	49	151	143	48	76	36	118	136	208	130	224	51	145	344	101	16	60	160	22	122	43	87	149	15	141
PLX4720_rescreen_	NCM	2	11	12	2	41	60	1	19	31	32	21	17	9	14	44	76	37	120	7	26	118	45	7	25	52	7	42	3	29	37	4	44
Pazopanib	PCM	1	23	6	7	70	63	6	18	81	57	13	22	9	38	54	75	25	32	22	11	157	29	6	38	67	2	66	19	12	84	5	79
Pazopanib	NCM	1	26	1	6	50	58	8	21	3	91	3	8	5	15	59	39	7	6	17	10	16	47	0	33	47	3	54	1	7	28	0	76
Phenformin	PCM	1	2	1	0	12	10	0	0	4	3	1	3	1	0	6	3	10	10	12	4	11	3	0	8	6	3	6	1	0	7	1	5
Phenformin	NCM	1	26	4	4	74	81	10	33	37	103	21	24	9	30	87	57	48	43	34	18	156	44	9	28	76	4	113	18	18	90	1	106
QL-X-138	PCM	1	7	0	2	6	2	0	1	2	3	1	6	2	2	8	3	1	0	3	0	13	5	1	4	4	0	10	0	0	0	0	13
QL-X-138	NCM	1	1	0	2	8	10	2	0	5	4	1	3	2	8	1	10	9	5	5	4	22	0	0	5	2	1	20	1	1	6	0	4
QL-X-138	NCM	2	5	1	0	11	15	2	0	2	4	3	5	0	8	10	5	6	0	0	4	14	12	0	10	10	0	5	2	4	2	0	12
QL-XI-92	PCM	1	14	4	0	50	26	1	12	33	41	0	6	7	15	34	56	18	20	9	2	127	20	2	19	40	2	30	2	1	43	4	42
QL-XI-92	NCM	1	4	4	5	18	23	1	1	0	5	5	12	3	15	19	19	11	11	8	4	37	10	1	6	12	1	24	3	3	15	1	17
QS11	PCM	1	5	3	5	23	22	0	13	4	23	8	8	1	6	19	15	25	26	10	23	45	15	4	3	16	4	14	2	5	32	3	13
RDEA119	PCM	1	20	6	6	51	79	3	14	36	78	40	34	10	30	35	65	33	64	18	75	96	27	5	32	50	7	62	17	28	75	4	65
RDEA119	PCM	2	6	0	0	7	16	0	0	0	20	9	11	1	1	8	11	1	11	1	7	8	2	2	4	7	0	6	4	11	4	2	5
RDEA119	NCM	1	56	24	14	127	171	25	50	124	152	63	80	26	90	126	225	124	190	38	164	337	99	17	75	160	24	118	44	54	157	10	181
RDEA119	NCM	2	42	10	8	110	130	17	48	47	46	42	44	21	81	97	139	73	112	26	102	251	77	13	43	118	9	99	26	45	91	8	118
RDEA119_rescreen_	PCM	1	17	4	4	39	54	5	13	17	43	31	31	7	30	30	68	21	65	16	65	60	17	4	16	44	3	55	12	23	44	1	47
RDEA119_rescreen_	PCM	2	4	0	1	12	22	0	2	8	11	13	17	3	8	8	13	4	24	8	31	34	3	4	3	18	1	11	7	14	14	1	15
RDEA119_rescreen_	NCM	1	61	28	17	131	177	22	52	142	158	62	89	30	107	138	230	128	190	41	169	338	112	21	72	161	24	141	49	59	171	14	191
RDEA119_rescreen_	NCM	2	41	7	10	101	133	12	45	43	25	35	42	19	71	96	126	75	105	27	93	234	71	12	41	93	6	81	16	39	91	7	88
RO-3306	PCM	1	7	1	1	13	30	3	10	13	26	8	4	2	12	31	24	5	18	5	30	37	22	1	8	12	1	25	9	10	44	0	15
Ruxolitinib	NCM	1	15	9	2	24	42	5	22	26	35	10	8	11	11	23	77	17	28	7	57	110	6	10	9	34	3	27	32	14	31	1	20
SB-505124	PCM	1	2	1	1	19	7	0	2	11	14	0	8	2	8	14	13	2	7	2	2	22	7	1	5	8	1	5	6	1	9	1	5
SB-505124	NCM	1	3	0	1	9	2	1	0	1	1	0	0	0	8	1	7	0	1	0	0	2	5	1	8	4	0	9	0	1	0	0	2
SB-715992	PCM	1	2	0	1	19	38	3	13	14	36	16	13	1	5	10	26	5	8	3	47	25	10	2	2	12	0	19	4	7	36	0	20
SB-715992	NCM	1	0	3	0	2	2	1	1	5	2	1	7	2	0	2	0	0	5	0	1	1	1	0	0	2	1	4	0	1	1	0	7
SB-715992	NCM	2	5	6	0	7	15	3	0	8	19	11	9	3	1	13	8	4	21	1	23	14	3	5	3	13	2	18	2	6	12	0	6
SB216763	PCM	1	14	6	5	32	39	2	10	55	63	5	13	6	17	46	46	19	43	17	61	84	21	3	21	39	5	40	19	33	49	6	50
SB216763	NCM	1	12	2	2	33	31	4	2	28	12	6	10	5	9	12	47	11	23	10	14	56	13	2	10	29	4	29	16	14	27	3	18
SB216763	NCM	2	4	2	2	6	14	2	4	21	6	0	9	7	5	18	19	1	9	10	10	16	2	1	5	12	1	4	7	11	7	4	3
SB52334	PCM	1	4	0	0	6	3	0	0	12	9	5	8	3	3	17	6	8	23	3	27	24	4	0	10	12	0	7	1	4	14	0	16
SB52334	NCM	1	11	0	0	20	28	1	1	10	27	4	9	4	9	18	17	3	38	8	1	32	35	2	17	31	0	13	0	6	16	0	45
SB52334	NCM	2	1	0	3	2	2	0	2	4	5	0	3	1	15	7	6	0	1	0	3	10	4	1	7	6	0	0	5	0	4	0	4
SB590885	PCM	1	9	11	6	38	45	6	7	38	36	23	29	6	22	31	58	37	132	15	63	60	20	3	8	35	4	47	5	28	31	4	30
SB590885	PCM	2	2	1	0	6	7	0	2	3	6	4	9	0	0	6	11	6	47	2	8	7	1	1	1	4	0	2	1	2	10	0	6
SB590885	NCM	1	41	24	9	93	136	17	33	86	101	36	58	24	62	114	184	102	181	36	77	240	83	12	42	117	7	62	26	64	90	8	100
SB590885	NCM	2	5	3	1	24	30	1	11	13	24	11	5	4	10	19	38	13	64	9	17	28	20	4	8	14	7	14	0	8	24	3	30
SGC0946	NCM	1	4	1	0	22	13	7	6	49	5	5	17	1	18	9	25	15	18	14	39	22	7	2	6	13	6	23	4	12	19	3	23
SN-38	PCM	1	14	5	2	25	36	3	3	25	61	10	8	5	13	50	28	12	16	8	33	74	25	1	10	36	2	22	5	15	54	2	33
SN-38	PCM	2	6	0	1	6	4	1	0	21	2	2	0	3	0	10	5	0	2	0	6	9	10	1	1	8	2	8	1	0	6	1	19
SN-38	NCM	1	27	3	2	54	43	6	15	36	58	16	11	4	29	40	62	47	29	7	43	32	14	13	26	39	6	27	5	6	47	4	43
SN-38	NCM	2	32	3	2	31	28	0	1	26	13	5	2	1	2	18	40	13	11	0	7	15	14	0	16	23	1	16	0	0	11	3	38
SNX-2112	PCM	1	5	0	3	15	32	2	28	28	28	8	12	2	4	13	19	11	17	5	46	12	14	3	5	19	2	13	4	16	28	1	17
STF-62247	PCM	1	4	0	3	6	8	0	1	15	3	1	2	0	0	5	4	2	7	4	3	5	2	0	6	4	1	5	7	0	2	0	2
Shikonin	NCM	1	4	0	0	10	5	0	1	13	2	0	0	1	2	3	15	31	1	1	1	6	2	1	3	7	0	36	0	2	3	1	1
T0901317	PCM	1	0	0	2	5	3	1	1	0	7	0	1	0	1	0	0	2	1	0	3	0	0	0	1	1	0	0	0	0	4	0	4
TAK-715	PCM	1	9	3	7	21	12	2	3	14	29	1	6	5	6	5	13	22	28	4	28	5	8	1	21	19	1	9	2	6	3	1	12
TAK-715	NCM	1	57	14	12	141	114	18	19	131	116	31	45	20	63	141	147	58	69	52	117	304	57	11	48	137	0	178	33	32	106	5	166
TAK-715	NCM	2	11	1	1	40	17	1	0	23	27	4	8	4	5	44	34	2	6	5	1	55	10	4	13	30	1	70	4	3	15	0	75
TG101348	PCM	1	0	0	0	0	0	0	2	3	2	1	0	3	0	0	2	0	1	0	1	5	1	0	1	3	0	0	0	0	1	0	2
TG101348	NCM	1	0	1	0	0	1	0	1	0	0	0	0	0	0	0	0	1	21	0	0	0	0	0	2	0	0	1	0	0	0	1	3
THZ-2-102-1	PCM	1	15	0	4	20	32	2	12	6	3	12	17	3	15	14	27	11	20	15	28	42	16	2	3	10	3	24	0	21	26	1	30
THZ-2-102-1	PCM	2	2	0	0	3	4	0	0	4	0	1	1	0	4	6	1	0	2	1	1	4	5	0	1	1	0	15	0	9	1	0	9
THZ-2-102-1	NCM	1	10	1	0	19	33	0	22	5	43	8	9	3	15	41	20	6	10	2	4	35	26	4	15	53	4	47	2	7	38	0	74
THZ-2-102-1	NCM	2	2	0	0	7	2	1	6	0	3	0	2	1	0	0	6	19	1	1	0	3	1	0	0	1	0	2	0	2	1	0	1
THZ-2-49	PCM	1	2	0	0	0	0	0	0	1	2	0	0	1	1	2	1	1	5	0	0	3	1	0	1	0	1	4	0	0	6	0	1
THZ-2-49	NCM	1	32	0	0	11	25	1	9	18	13	6	1	1	15	71	25	12	17	1	1	9	66	0	6	19	0	55	2	8	43	1	73
TL-1-85	PCM	1	8	5	2	50	29	3	10	64	49	14	14	6	31	30	71	31	27	16	22	83	29	0	25	64	3	40	6	8	55	1	62
TL-1-85	NCM	1	28	3	3	41	37	0	23	3	44	6	4	2	19	57	48	9	30	9	3	29	49	3	25	50	3	82	1	10	33	1	80
TL-1-85	NCM	2	9	0	1	7	13	2	3	3	4	3	10	0	8	23	3	9	5	0	23	10	19	1	8	7	0	18	0	9	10	0	20
TL-2-105	NCM	1	2	0	2	11	17	3	10	4	13	1	12	0	10	24	3	3	7	9	0	57	2	2	8	9	0	17	2	10	17	2	7
TPCA-1	PCM	1	2	5	2	9	22	0	12	30	27	3	8	0	6	13	14	11	16	3	16	30	11	0	7	10	3	5	6	1	21	2	15
TPCA-1	NCM	1	4	0	1	11	5	1	0	1	1	1	3	2	3	4	5	1	6	1	0	6	4	0	1	2	2	6	1	1	8	0	12
TW37	PCM	1	18	6	6	37	79	6	20	45	52	28	24	10	11	42	34	30	52	25	48	91	32	5	13	44	2	30	3	22	47	1	28
TW37	NCM	1	24	6	4	47	47	4	9	9	20	13	8	2	20	35	78	10	34	16	12	23	25	0	40	30	2	39	3	12	11	0	39
TW37	NCM	2	19	0	4	34	32	1	0	4	42	5	2	0	6	43	40	1	5	1	9	5	13	0	33	34	2	16	1	2	7	1	10
Temozolomide	PCM	1	3	3	0	18	16	0	2	9	16	2	8	1	10	9	14	4	13	3	9	11	7	0	2	8	2	8	6	7	17	1	6
Temozolomide	PCM	2	2	6	0	8	5	0	0	0	3	1	3	0	3	1	1	10	5	6	11	13	5	0	3	6	0	2	1	1	7	1	3
Temsirolimus	PCM	1	15	5	3	55	37	1	12	52	32	12	19	7	23	42	54	18	29	18	27	114	24	5	25	44	5	46	12	10	53	3	72
Temsirolimus	PCM	2	6	0	0	43	11	0	8	7	4	6	7	2	5	28	41	4	24	3	6	29	7	2	19	15	0	26	2	1	14	1	34
Temsirolimus	NCM	1	15	10	4	59	34	6	16	30	21	22	27	9	7	34	64	24	67	32	89	52	21	8	17	46	5	24	8	22	76	2	49
Thapsigargin	PCM	1	30	19	10	103	108	10	28	83	77	37	50	13	41	72	143	87	89	40	93	222	56	17	28	129	7	96	14	27	95	5	117
Thapsigargin	PCM	2	2	1	1	2	19	1	12	20	7	5	3	3	6	10	2	4	5	1	15	25	6	2	4	12	2	12	0	2	9	2	11
Thapsigargin	NCM	1	1	1	1	14	10	1	2	8	8	1	4	1	4	7	7	7	10	2	17	62	2	2	1	8	1	11	0	3	6	0	9
Trametinib	PCM	1	18	6	6	39	63	3	9	24	95	32	34	8	34	31	47	22	36	16	72	105	25	6	25	36	4	62	15	31	63	3	65
Trametinib	PCM	2	6	0	2	13	22	1	1	15	24	10	18	4	3	16	15	10	4	7	30	32	14	2	5	21	3	13	11	18	26	3	21
Trametinib	NCM	1	58	22	11	125	174	25	53	138	155	62	88	28	85	122	207	123	167	38	170	308	99	18	65	154	14	131	44	54	147	14	181
Trametinib	NCM	2	48	7	9	112	136	18	50	52	37	40	54	23	95	82	166	80	121	30	124	245	74	12	39	115	14	113	50	45	89	7	140
TubastatinA	NCM	1	7	1	2	25	22	0	1	2	29	9	10	1	28	30	14	6	22	14	7	45	11	2	9	35	0	29	2	15	27	0	25
UNC0638	PCM	1	17	0	2	62	35	3	5	44	25	1	9	5	31	43	79	19	25	4	21	83	27	2	27	50	0	51	3	13	30	2	62
UNC0638	NCM	1	6	4	1	4	15	2	0	1	7	0	2	1	0	3	16	2	14	0	21	20	3	0	3	8	0	2	0	3	12	0	10
UNC0638.1	PCM	1	3	0	1	5	6	0	0	6	5	0	5	1	2	5	6	3	0	0	1	7	3	0	3	2	0	3	1	1	6	0	17
UNC0638.1	PCM	2	0	0	1	5	1	0	0	7	5	1	5	2	0	3	3	2	13	2	2	10	1	2	2	0	0	3	2	1	10	2	6
UNC0638.1	NCM	1	2	0	2	7	25	0	7	5	18	2	2	0	3	13	4	6	6	0	3	3	6	0	6	6	0	7	1	5	8	0	12
UNC1215	PCM	1	1	1	0	9	19	0	1	1	5	3	2	1	3	3	14	2	13	8	8	9	3	1	8	9	1	9	3	2	6	0	4
UNC1215	NCM	1	44	17	9	117	126	11	41	100	87	38	55	20	71	88	154	68	83	41	149	291	80	15	43	110	9	109	41	34	123	8	131
UNC1215	NCM	2	19	10	4	28	38	2	13	28	17	3	19	8	13	28	46	9	25	12	17	65	14	3	10	25	2	19	15	4	6	4	27
VNLG_124	NCM	1	40	3	9	68	74	13	30	58	71	20	40	21	49	62	73	54	69	28	62	183	60	12	24	90	4	65	22	34	89	2	100
VNLG_124	NCM	2	4	3	0	4	1	1	1	5	7	0	2	5	9	2	5	2	3	0	3	31	13	0	1	7	0	3	9	1	6	0	10
VX-11e	PCM	1	8	1	0	14	14	2	4	4	4	2	9	3	6	6	21	12	19	3	17	35	9	2	4	15	0	5	5	1	19	0	8
VX-11e	NCM	1	27	3	3	55	89	8	24	34	42	22	33	12	21	78	83	25	42	13	7	139	30	8	35	91	0	38	6	25	37	2	50
VX-11e	NCM	2	4	1	0	11	11	0	1	9	13	2	8	4	11	30	16	0	12	0	2	24	7	2	10	20	1	7	0	5	12	0	6
Vinblastine	PCM	1	28	1	0	36	36	2	4	61	35	2	25	11	34	41	37	17	11	8	27	100	37	6	27	43	5	55	11	12	44	4	76
Vinblastine	PCM	2	14	0	0	4	4	1	0	4	2	2	3	1	0	14	5	6	1	0	0	11	6	0	3	3	1	4	0	0	0	1	18
Vinblastine	NCM	1	63	3	1	40	26	1	0	38	8	0	2	3	1	22	63	27	1	2	11	6	17	0	25	40	2	3	0	0	3	2	12
Vinorelbine	PCM	1	31	11	10	88	97	4	29	52	57	31	41	6	39	72	93	37	60	35	57	156	63	10	19	84	7	131	2	19	81	2	126
Vinorelbine	NCM	1	0	3	0	7	6	0	3	12	6	0	0	0	2	7	5	12	3	0	3	8	1	1	1	2	0	0	0	1	11	0	3
Vorinostat	PCM	1	18	8	8	49	43	11	26	35	31	13	20	10	18	28	61	47	49	26	65	121	29	7	11	31	12	43	17	16	52	4	41
Vorinostat	NCM	1	33	6	4	54	42	3	25	22	49	9	18	5	18	65	56	15	60	31	19	117	30	8	23	52	3	134	12	19	29	3	110
Vorinostat	NCM	2	29	1	4	52	50	2	6	11	58	21	26	6	25	74	38	7	54	43	9	86	32	0	14	56	3	95	14	23	29	4	92
WZ3105	PCM	1	33	8	5	61	62	2	10	22	8	7	21	10	61	54	67	99	57	13	59	247	42	2	18	95	1	107	3	8	49	8	57
WZ3105	NCM	1	45	8	14	110	118	14	37	88	100	25	35	13	56	139	115	94	70	32	51	329	67	14	44	130	7	161	34	42	142	4	125
WZ3105	NCM	2	13	0	1	49	15	2	6	9	23	2	1	0	5	40	27	1	2	6	3	70	12	2	11	13	0	49	1	0	46	0	47
XAV939	PCM	1	26	7	5	41	62	4	18	37	120	20	21	6	36	57	40	24	40	18	76	86	49	4	38	52	7	59	29	33	87	4	63
XAV939	NCM	1	21	11	5	32	46	5	21	60	46	14	14	18	42	30	61	46	44	19	91	133	26	5	15	63	7	43	31	23	57	1	35
XAV939	NCM	2	21	6	4	52	64	12	29	11	55	10	24	9	19	43	78	35	35	18	50	122	29	7	17	42	5	27	17	8	50	1	50
XL-184	PCM	1	6	0	1	15	11	2	9	12	21	2	7	4	5	17	16	3	14	12	3	49	7	1	2	28	1	16	5	3	8	2	31
XL-880	PCM	1	19	1	2	28	39	3	9	58	49	3	8	9	13	29	48	20	46	15	19	95	13	2	19	51	3	31	11	24	33	2	34
XL-880	NCM	1	13	4	0	18	34	3	0	27	61	1	5	8	7	22	30	39	42	3	36	61	1	2	19	26	5	4	2	10	20	3	12
XMD13-2	PCM	1	9	1	0	7	4	0	5	6	7	4	0	0	0	5	4	2	0	0	19	6	9	0	0	3	0	11	0	1	19	0	17
XMD13-2	PCM	2	0	0	0	4	2	1	1	2	1	0	1	1	2	4	12	1	5	0	6	9	4	0	0	5	0	8	3	2	6	0	12
XMD13-2	NCM	1	3	0	3	5	22	3	6	9	13	1	5	3	2	12	22	14	5	2	5	27	3	4	6	20	1	4	0	1	20	2	20
XMD15-27	PCM	1	12	2	0	35	8	2	10	27	21	2	4	2	17	23	26	12	7	7	4	80	10	2	12	20	2	29	6	6	23	4	42
Y-39983	PCM	1	0	0	0	0	11	0	0	8	19	2	2	3	0	5	5	2	9	2	2	19	1	0	4	6	2	1	1	0	19	1	1
Y-39983	NCM	1	1	6	1	2	5	0	1	13	4	4	4	0	2	9	1	4	5	1	5	16	2	2	1	4	2	10	1	1	1	0	12
YK4-279	PCM	1	16	4	4	28	26	5	12	35	25	14	28	6	6	22	17	16	18	13	37	48	27	3	4	19	1	17	1	14	44	0	44
YK4-279	NCM	1	43	1	1	22	13	2	0	14	11	1	2	2	3	23	23	5	5	0	7	10	7	1	15	15	3	9	0	3	11	1	28
YM155	PCM	1	4	3	1	7	29	2	0	2	25	3	3	1	5	7	12	10	9	1	16	35	2	1	12	13	0	2	1	1	17	1	16
YM155	NCM	1	24	0	1	12	5	0	1	11	1	0	1	0	0	3	19	85	1	7	1	1	0	2	11	7	0	0	0	0	1	6	1
YM155	NCM	2	14	1	2	24	30	2	0	30	2	6	0	2	2	14	46	77	3	12	11	6	2	0	11	28	2	4	0	0	4	1	3
YM201636	PCM	1	21	13	8	60	70	7	22	51	72	23	19	12	38	46	67	71	64	21	87	146	25	6	28	71	10	48	21	21	63	4	55
YM201636	PCM	2	8	9	2	19	26	2	1	13	37	8	4	4	2	23	10	44	21	0	12	78	10	1	3	30	1	22	7	4	12	3	11
YM201636	NCM	1	35	4	3	58	87	4	13	11	113	5	21	8	42	92	49	13	24	26	20	109	58	5	20	105	0	102	15	22	52	2	122
YM201636	NCM	2	11	4	2	10	27	0	0	7	31	9	7	2	5	32	14	0	6	1	1	17	21	1	14	20	3	35	0	5	10	0	20
ZM-447439	PCM	1	1	2	0	17	17	0	3	5	7	4	6	2	0	7	15	1	8	2	11	14	7	0	0	6	1	3	0	5	5	0	17
ZM-447439	NCM	1	0	0	0	1	2	0	1	1	3	1	0	0	0	1	1	0	0	0	4	0	0	0	0	0	1	0	0	0	1	0	0
ZSTK474	PCM	1	14	1	2	12	5	2	1	2	3	0	1	1	0	7	5	0	2	0	5	61	2	0	3	14	0	1	1	0	2	0	5
ZSTK474	NCM	1	1	1	1	3	11	1	1	4	6	0	3	0	6	3	10	0	2	1	1	10	3	0	4	4	1	11	0	1	5	0	6
ZSTK474	NCM	2	1	0	1	4	4	4	0	7	2	0	6	0	6	2	25	0	6	0	3	13	2	4	1	10	0	12	1	0	1	0	13
Zibotentan_ZD4054	PCM	1	10	1	0	8	6	0	0	3	7	3	0	1	9	7	20	4	4	1	0	25	3	0	8	9	0	14	3	0	10	0	21
Zibotentan_ZD4054	NCM	1	39	10	13	93	97	17	31	60	85	32	56	15	53	87	84	73	63	33	110	239	58	11	37	87	7	78	35	27	113	4	98
Zibotentan_ZD4054	NCM	2	18	6	7	51	54	4	9	23	4	13	23	6	42	43	41	25	45	28	47	145	30	5	13	62	3	77	16	26	40	2	46
_5Z_-7-Oxozeaenol	PCM	1	9	1	2	34	28	2	13	14	16	13	20	4	15	31	30	8	44	7	24	64	9	4	12	20	0	26	7	17	28	0	32
_5Z_-7-Oxozeaenol	PCM	2	8	4	1	40	29	1	3	21	9	7	9	2	15	26	56	18	47	5	10	46	17	1	10	18	2	26	7	15	15	2	26
_5Z_-7-Oxozeaenol	NCM	1	43	25	14	95	154	17	47	79	103	52	73	22	82	115	199	106	189	43	106	270	82	15	52	136	6	98	22	55	104	10	126
_5Z_-7-Oxozeaenol	NCM	2	9	1	0	35	38	0	1	9	9	7	3	3	7	20	24	3	13	9	21	29	13	1	15	20	10	27	3	5	28	0	20
piperlongumine	PCM	1	20	0	3	58	38	2	13	73	50	7	19	7	23	53	51	15	14	15	24	91	30	4	31	48	3	45	6	4	42	1	78
piperlongumine	NCM	1	15	1	2	42	22	0	5	25	19	0	3	1	1	31	54	29	7	0	7	13	11	1	27	27	2	33	1	3	6	1	33
piperlongumine	NCM	2	13	0	0	25	32	2	1	8	4	4	5	0	3	22	55	1	12	2	4	7	9	0	15	7	2	7	0	3	4	0	20
rTRAIL	PCM	1	9	0	0	16	21	1	2	4	3	3	1	2	2	17	8	11	7	12	10	13	7	1	6	26	0	33	4	15	5	0	34
rTRAIL	PCM	2	4	0	0	9	3	0	1	8	2	0	0	6	2	6	24	6	43	16	4	8	3	1	1	17	0	7	3	13	7	0	2
