# Supplementary material for: Encircling the regions of the pharmacogenomic landscape that determine drug response
Source: Genome Med. 2019 Mar 26;11:17. doi: 10.1186/s13073-019-0626-x (PMC6436215; doi:10.1186/s13073-019-0626-x)
Supplement: Supplementary file 7 — Cancer driver and drug module associations (OR > 2, p value < 0.001), based on patients “expressing/not-expressing” a module and “having/not-having” a driver mutation in the TCGA cohort. (XLSX 56 kb) [file 13073_2019_626_MOESM7_ESM.xlsx]

## Sheet: DataS7
Drug	Moa	Direction	Module	Driver	Driver-module frequency	Patients with module	Patients with driver	Odds	Pvalue	Module_fdr	Driver_fdr
Bosutinib	ABL signaling	PCM	1	CDKN2A	0.0545852	529	425	2.49817	1.42396e-10	1.60908e-08	9.31678e-09
Bosutinib	ABL signaling	NCM	1	CDKN2A	0.0545852	137	425	4.05862	1.51487e-09	1.7118e-07	7.709e-08
Bosutinib	ABL signaling	PCM	1	CDKN2B	0.0545852	529	278	2.36991	5.27628e-07	2.9811e-05	3.33547e-05
Bosutinib	ABL signaling	NCM	1	CDKN2B	0.0545852	137	278	3.19982	4.47638e-05	0.00252916	0.00111677
Bosutinib	ABL signaling	PCM	1	HRAS	0.0502183	529	93	2.65953	0.00045929	0.0129749	0.0110713
ABT-263	Apoptosis regulation	PCM	1	IDH1	0.0436681	256	447	4.47294	1.16986e-18	1.32194e-16	1.33949e-16
ObatoclaxMesylate	Apoptosis regulation	NCM	1	TP53	0.0283843	90	1614	2.36572	8.72156e-05	0.00985537	0.000605224
ObatoclaxMesylate	Apoptosis regulation	PCM	1	CCND2	0.0545852	841	76	2.794	0.000129931	0.00489406	0.00330601
ObatoclaxMesylate	Apoptosis regulation	PCM	1	MYCN	0.0131004	841	24	4.78026	0.000342695	0.00968113	0.0354414
ObatoclaxMesylate	Apoptosis regulation	PCM	1	MET	0.00436681	841	59	2.69398	0.0008175	0.0137696	0.187208
TW37	Apoptosis regulation	PCM	1	PTEN	0.00436681	510	401	2.1278	8.98102e-07	0.000101486	0.000411331
TW37	Apoptosis regulation	PCM	1	CCND2	0.0545852	510	76	3.62755	1.05329e-05	0.000595106	0.000538967
TW37	Apoptosis regulation	PCM	1	NRAS	0.0480349	510	220	2.14586	0.000110988	0.00313541	0.00317703
TW37	Apoptosis regulation	PCM	1	BCL2	0.00218341	510	36	4.41587	0.000255356	0.00577104	0.116953
TW37	Apoptosis regulation	NCM	2	NRAS	0.0480349	200	220	2.68541	0.000325014	0.0367265	0.00717017
YM155	Apoptosis regulation	NCM	1	SOX2	0.0240175	103	126	6.16079	2.97716e-06	0.000303704	0.000272708
YM155	Apoptosis regulation	NCM	1	TERT	0.0174672	103	111	6.38478	5.3753e-06	0.000303704	0.000615472
YM155	Apoptosis regulation	NCM	1	TP53	0.0283843	103	1614	2.15897	0.000166772	0.00566619	0.00106085
YM155	Apoptosis regulation	NCM	1	CCND1	0.0218341	103	283	3.28952	0.000200573	0.00566619	0.00270184
YM155	Apoptosis regulation	NCM	1	CDKN2A	0.0545852	103	425	2.80454	0.000251858	0.00569198	0.00329574
YM155	Apoptosis regulation	NCM	1	CTNNB1	0.0393013	103	182	3.68415	0.000507048	0.00905216	0.00928911
YM155	Apoptosis regulation	NCM	1	CDKN2B	0.0545852	103	278	3.0841	0.000560753	0.00905216	0.00887627
rTRAIL	Apoptosis regulation	PCM	2	BRAF	0.0786026	116	551	4.29204	1.68586e-10	1.90503e-08	6.43438e-09
681640	Cell cycle	PCM	1	CDKN2A	0.0545852	352	425	2.12627	1.63866e-05	0.000925842	0.000312711
AT-7519	Cell cycle	NCM	1	FGFR3	0.0545852	509	42	5.6309	2.15622e-06	0.000243652	8.9777e-05
AT-7519	Cell cycle	PCM	2	MYC	0.0327511	287	421	2.00648	0.000324018	0.018307	0.00172559
AT-7519	Cell cycle	NCM	1	BRCA1	0.00873362	509	38	4.09616	0.000424212	0.023968	0.0647631
AT-7519	Cell cycle	PCM	1	HRAS	0.0502183	314	93	3.04219	0.000661463	0.0373727	0.0144262
KIN001-270	Cell cycle	NCM	1	TP53	0.0283843	241	1614	2.12045	2.69423e-08	3.04448e-06	4.93583e-07
KIN001-270	Cell cycle	PCM	1	CCND2	0.0545852	268	76	4.63437	1.25247e-05	0.00136733	0.000564326
KIN001-270	Cell cycle	PCM	1	CCNE1	0.00655022	268	136	3.36395	2.42005e-05	0.00136733	0.000544325
KIN001-270	Cell cycle	PCM	1	PTEN	0.00436681	268	401	2.23567	4.84275e-05	0.00169133	0.00554495
KIN001-270	Cell cycle	PCM	2	RB1	0.010917	27	235	8.11754	9.65584e-05	0.0109111	0.00245288
PD-0332991	Cell cycle	PCM	1	CDKN2A	0.0545852	540	425	2.14424	1.42135e-07	1.60612e-05	6.50977e-06
PD-0332991	Cell cycle	NCM	1	CTNNB1	0.0393013	1437	182	2.1574	1.09357e-06	2.47148e-05	0.000203142
PD-0332991	Cell cycle	PCM	1	CDKN2B	0.0545852	540	278	2.31106	1.14297e-06	6.45776e-05	5.23479e-05
PD-0332991	Cell cycle	PCM	1	HRAS	0.0502183	540	93	3.13509	1.85991e-05	0.000525425	0.00283947
PD-0332991	Cell cycle	PCM	1	EGFR	0.0327511	540	176	2.3002	7.88808e-05	0.00178271	0.00516106
PD-0332991	Cell cycle	NCM	1	AKT1	0.00655022	1437	46	2.88755	0.000517894	0.00650245	0.0790651
PHA-793887	Cell cycle	PCM	1	IDH1	0.0436681	378	447	2.02375	2.11017e-05	0.00199861	0.000144247
PHA-793887	Cell cycle	PCM	1	CTNNB1	0.0393013	378	182	2.60312	3.53736e-05	0.00199861	0.00147283
PHA-793887	Cell cycle	NCM	1	BRCA1	0.00873362	324	38	5.90423	4.40545e-05	0.00497815	0.0201769
PHA-793887	Cell cycle	NCM	1	FGFR3	0.0545852	324	42	5.16222	0.00011119	0.00628225	0.00221414
THZ-2-102-1	Cell cycle	NCM	1	NRAS	0.0480349	292	220	2.92119	3.33646e-06	0.00018851	0.0002183
THZ-2-102-1	Cell cycle	PCM	1	MYC	0.0327511	245	421	2.27637	3.71736e-05	0.00420061	0.000276066
CUDC-101	Chromatin histone acetylation	NCM	1	CCND2	0.0545852	78	76	6.42262	0.000639378	0.0722497	0.00887379
LAQ824	Chromatin histone acetylation	PCM	1	FANCA	0.00655022	1036	82	2.69507	4.19757e-05	0.00237163	0.0192249
LAQ824	Chromatin histone acetylation	PCM	1	MYCN	0.0131004	1036	24	5.19399	0.000101396	0.00381925	0.0334875
LAQ824	Chromatin histone acetylation	NCM	2	FGFR3	0.0545852	108	42	8.8219	0.000141153	0.012218	0.00269367
LAQ824	Chromatin histone acetylation	PCM	1	REL	0.00436681	1036	30	3.84503	0.000424308	0.00916563	0.11913
LAQ824	Chromatin histone acetylation	NCM	1	CDK6	0.0131004	435	98	2.71295	0.000819599	0.0231537	0.0625627
Vorinostat	Chromatin histone acetylation	NCM	2	NRAS	0.0480349	530	220	2.80286	2.62213e-08	2.96301e-06	1.20094e-05
Vorinostat	Chromatin histone acetylation	NCM	1	FGFR1	0.0152838	597	176	2.36841	1.92071e-05	0.00217041	0.00146615
Vorinostat	Chromatin histone acetylation	PCM	1	CCND2	0.0545852	530	76	3.23288	6.53303e-05	0.00246078	0.00199475
Vorinostat	Chromatin histone acetylation	NCM	2	FGFR3	0.0545852	530	42	4.32148	9.07844e-05	0.00341955	0.00197997
Vorinostat	Chromatin histone acetylation	NCM	2	MYCN	0.0131004	530	24	5.75585	0.00021935	0.00619664	0.0334875
Vorinostat	Chromatin histone acetylation	NCM	2	KIT	0.00218341	530	33	4.17224	0.000713192	0.0134318	0.248261
UNC0638	Chromatin histone methylation	NCM	1	IDH1	0.0436681	110	447	2.94588	4.95405e-05	0.00559808	0.00029467
UNC0638.1	Chromatin histone methylation	NCM	1	CTNNB1	0.0393013	81	182	5.98756	1.78647e-06	0.000201871	0.000204551
UNC0638.1	Chromatin histone methylation	PCM	2	EZH2	0.00218341	47	3	244.222	0.000209994	0.0237294	0.0961775
I-BET	Chromatin other	NCM	1	FGFR1	0.0152838	164	176	3.26275	0.000195548	0.0108433	0.00749668
I-BET	Chromatin other	NCM	1	NRAS	0.0480349	164	220	2.94869	0.000240532	0.0108433	0.0057981
Docetaxel	Cytoskeleton	NCM	2	CDKN2A	0.0545852	118	425	6.18359	3.55521e-15	4.01739e-13	5.42763e-13
Docetaxel	Cytoskeleton	NCM	1	CDKN2A	0.0545852	164	425	4.80997	3.77716e-14	4.2682e-12	4.32485e-12
Docetaxel	Cytoskeleton	NCM	1	CCND1	0.0218341	164	283	4.95279	2.19554e-11	1.24048e-09	5.02779e-09
Docetaxel	Cytoskeleton	NCM	2	CCND1	0.0218341	118	283	5.68296	1.1166e-10	6.30877e-09	1.2785e-08
Docetaxel	Cytoskeleton	NCM	1	CDKN2B	0.0545852	164	278	4.63198	3.31245e-10	1.24769e-08	7.5855e-08
Docetaxel	Cytoskeleton	NCM	1	SOX2	0.0240175	164	126	6.90907	4.76361e-10	1.34572e-08	1.09087e-07
Docetaxel	Cytoskeleton	NCM	2	CDKN2B	0.0545852	118	278	5.19786	2.36536e-09	8.90952e-08	3.61111e-07
Docetaxel	Cytoskeleton	NCM	2	SOX2	0.0240175	118	126	6.97192	4.84612e-08	1.36903e-06	7.39842e-06
Docetaxel	Cytoskeleton	NCM	1	KDM6A	0.00873362	164	44	10.2082	4.07017e-07	8.73516e-06	0.000151333
Docetaxel	Cytoskeleton	NCM	1	TP53	0.0283843	164	1614	2.26921	4.63814e-07	8.73516e-06	5.59018e-06
Docetaxel	Cytoskeleton	PCM	1	CDKN2A	0.0545852	301	425	2.38104	1.75012e-06	0.000197764	5.3437e-05
Docetaxel	Cytoskeleton	NCM	2	TERT	0.0174672	118	111	6.09034	3.29749e-06	7.45233e-05	0.000503417
Docetaxel	Cytoskeleton	NCM	2	TP53	0.0283843	118	1614	2.24183	2.17025e-05	0.00040873	0.000198795
Docetaxel	Cytoskeleton	NCM	2	CDK6	0.0131004	118	98	5.61553	3.77292e-05	0.000609057	0.00782439
Docetaxel	Cytoskeleton	PCM	1	TERT	0.0174672	301	111	3.27824	8.55241e-05	0.00483211	0.00652834
Docetaxel	Cytoskeleton	NCM	1	CDK6	0.0131004	164	98	4.37323	0.00013131	0.00211973	0.012028
Docetaxel	Cytoskeleton	NCM	2	KDM6A	0.00873362	118	44	7.59445	0.000298709	0.00375046	0.0342022
Docetaxel	Cytoskeleton	NCM	1	TERT	0.0174672	164	111	3.79536	0.000397884	0.00562011	0.0245017
EHT1864	Cytoskeleton	PCM	2	PRDM1	0.0152838	285	85	4.84142	1.01737e-06	5.74816e-05	0.000232979
EpothiloneB	Cytoskeleton	PCM	1	IDH1	0.0436681	640	447	2.05064	7.58445e-08	8.57043e-06	9.9248e-07
EpothiloneB	Cytoskeleton	PCM	1	CD274	0.0262009	640	56	4.02376	7.97357e-06	0.000450507	0.000608649
EpothiloneB	Cytoskeleton	PCM	1	CCND2	0.0545852	640	76	2.79205	0.000355019	0.00979054	0.00602217
EpothiloneB	Cytoskeleton	PCM	2	CCND2	0.0545852	181	76	4.13528	0.000746613	0.0843673	0.0100573
GSK269962A	Cytoskeleton	NCM	1	NRAS	0.0480349	277	220	2.32997	0.000685962	0.0387569	0.0109181
GSK429286A	Cytoskeleton	PCM	1	BRAF	0.0786026	354	551	2.26938	1.02963e-07	1.16349e-05	1.74656e-06
IPA-3	Cytoskeleton	PCM	1	IDH1	0.0436681	239	447	3.00115	5.36845e-09	6.06635e-07	9.10649e-08
IPA-3	Cytoskeleton	PCM	1	GNAQ	0.00873362	239	39	6.87913	3.01874e-05	0.00114118	0.0138258
IPA-3	Cytoskeleton	PCM	1	CTNNB1	0.0393013	239	182	3.07718	3.02968e-05	0.00114118	0.0013876
IPA-3	Cytoskeleton	NCM	1	TP53	0.0283843	102	1614	2.19952	0.000150562	0.0170135	0.000985108
IPA-3	Cytoskeleton	PCM	1	SF3B1	0.00655022	239	45	4.92992	0.000572961	0.0161862	0.114821
Vinblastine	Cytoskeleton	NCM	1	CDKN2A	0.0545852	218	425	5.43272	4.39217e-21	4.96315e-19	2.01161e-18
Vinblastine	Cytoskeleton	NCM	1	CCND1	0.0218341	218	283	5.74154	2.04717e-17	1.15665e-15	9.37605e-15
Vinblastine	Cytoskeleton	NCM	1	CDKN2B	0.0545852	218	278	5.68459	5.75787e-17	2.1688e-15	2.63711e-14
Vinblastine	Cytoskeleton	NCM	1	SOX2	0.0240175	218	126	7.07552	1.32944e-12	3.75568e-11	6.08886e-10
Vinblastine	Cytoskeleton	PCM	2	CDKN2A	0.0545852	67	425	6.59781	2.78537e-10	3.14746e-08	1.59462e-08
Vinblastine	Cytoskeleton	NCM	1	TERT	0.0174672	218	111	5.4308	4.29077e-08	9.69714e-07	9.82586e-06
Vinblastine	Cytoskeleton	PCM	2	CDKN2B	0.0545852	67	278	6.24338	1.15642e-07	6.53379e-06	1.05928e-05
Vinblastine	Cytoskeleton	NCM	1	KDM6A	0.00873362	218	44	8.52174	6.60842e-07	1.24459e-05	0.000151333
Vinblastine	Cytoskeleton	NCM	1	CDK6	0.0131004	218	98	3.90933	0.000104334	0.00147372	0.0119462
Vinblastine	Cytoskeleton	PCM	2	HRAS	0.0502183	67	93	7.31202	0.00011425	0.0043034	0.00581404
Vinblastine	Cytoskeleton	PCM	2	SOX2	0.0240175	67	126	5.25196	0.00074374	0.0210106	0.0227089
Vinorelbine	Cytoskeleton	PCM	1	CCND2	0.0545852	898	76	3.45547	8.32027e-07	3.2496e-05	9.52671e-05
Vinorelbine	Cytoskeleton	PCM	1	CD274	0.0262009	898	56	3.95852	1.85823e-06	5.24949e-05	0.000283689
Y-39983	Cytoskeleton	PCM	1	BRAF	0.0786026	79	551	3.37066	1.78523e-05	0.00201731	0.000123884
Y-39983	Cytoskeleton	NCM	1	GNAQ	0.00873362	63	39	13.8083	6.90476e-05	0.00780238	0.0158119
5-Fluorouracil	DNA replication	NCM	1	FGFR3	0.0545852	977	42	6.36306	8.70227e-09	9.83357e-07	7.97128e-07
5-Fluorouracil	DNA replication	PCM	1	CTNNB1	0.0393013	924	182	2.11794	1.80699e-05	0.0020419	0.000967333
5-Fluorouracil	DNA replication	PCM	1	REL	0.00436681	924	30	3.86298	0.000520218	0.0293923	0.11913
Bleomycin	DNA replication	NCM	1	IDH1	0.0436681	19	447	8.4241	5.72782e-05	0.00647243	0.000327917
Bleomycin	DNA replication	PCM	1	CD274	0.0262009	736	56	3.41626	5.9492e-05	0.0033613	0.00389248
Bleomycin	DNA replication	PCM	1	CCND2	0.0545852	736	76	2.71206	0.000251728	0.00948177	0.00490573
Bleomycin_50uM_	DNA replication	PCM	1	BRAF	0.0786026	551	551	2.33195	3.239e-11	3.66007e-09	1.85433e-09
Bleomycin_50uM_	DNA replication	NCM	1	BRAF	0.0786026	550	551	2.23799	4.05799e-10	4.58553e-08	1.32754e-08
Cytarabine	DNA replication	NCM	1	SETD2	0.00218341	402	35	4.50528	0.00065575	0.0386335	0.300334
Cytarabine	DNA replication	NCM	1	FANCA	0.00655022	402	82	2.93532	0.000683778	0.0386335	0.102332
Doxorubicin	DNA replication	PCM	1	TP53	0.0283843	96	1614	2.27594	9.52025e-05	0.0107579	0.000638814
Etoposide	DNA replication	PCM	1	CD274	0.0262009	970	56	3.60016	7.55967e-06	0.000427121	0.000608649
Etoposide	DNA replication	NCM	1	CTNNB1	0.0393013	70	182	5.78075	1.41246e-05	0.00159608	0.000924155
Etoposide	DNA replication	PCM	1	CCND2	0.0545852	970	76	2.6435	0.000176446	0.00664613	0.00414044
Gemcitabine	DNA replication	NCM	1	IDH1	0.0436681	99	447	4.24944	3.66608e-08	4.14267e-06	5.08807e-07
Gemcitabine	DNA replication	PCM	1	CCND2	0.0545852	650	76	3.34988	1.05911e-05	0.00119679	0.000538967
Gemcitabine	DNA replication	PCM	1	CD274	0.0262009	650	56	3.06183	0.000482782	0.0181848	0.0147409
Gemcitabine	DNA replication	PCM	1	BRCA1	0.00873362	650	38	3.52086	0.000918146	0.0227932	0.0863864
MitomycinC	DNA replication	PCM	1	CCND2	0.0545852	571	76	5.6067	9.28379e-11	1.04907e-08	4.25198e-08
MitomycinC	DNA replication	PCM	1	CD274	0.0262009	571	56	6.28163	1.54842e-09	8.74856e-08	7.09175e-07
MitomycinC	DNA replication	PCM	1	MYC	0.0327511	571	421	2.25205	8.60697e-09	3.24196e-07	1.40785e-07
MitomycinC	DNA replication	PCM	1	MYCN	0.0131004	571	24	5.29217	0.000386914	0.0109303	0.0354414
MitomycinC	DNA replication	PCM	1	FBXW7	0.00218341	571	31	4.20253	0.000741474	0.0167573	0.339595
SN-38	DNA replication	NCM	2	CDKN2A	0.0545852	198	425	2.93605	3.23501e-07	3.65556e-05	1.34694e-05
SN-38	DNA replication	NCM	2	CDKN2B	0.0545852	198	278	2.62342	0.000154441	0.00528501	0.00339873
SN-38	DNA replication	NCM	2	CCND1	0.0218341	198	283	2.57044	0.00018708	0.00528501	0.00259644
SN-38	DNA replication	NCM	2	SOX2	0.0240175	198	126	3.25358	0.000507354	0.00955516	0.0178745
Afatinib	EGFR signaling	PCM	1	KRAS	0.0414847	661	628	2.18076	8.99477e-12	1.01641e-09	6.86601e-10
Afatinib	EGFR signaling	NCM	1	FGFR3	0.0545852	1054	42	6.39113	6.69385e-09	3.78202e-07	7.66445e-07
Afatinib	EGFR signaling	NCM	2	CDK6	0.0131004	1062	98	2.61559	1.3276e-05	0.000750096	0.00608043
Afatinib	EGFR signaling	NCM	2	FGFR3	0.0545852	1062	42	3.53087	9.88236e-05	0.00223341	0.00205733
Afatinib	EGFR signaling	PCM	1	HRAS	0.0502183	661	93	2.47819	0.000516766	0.0145987	0.011834
Afatinib_rescreen_	EGFR signaling	PCM	1	KRAS	0.0414847	937	628	2.02672	4.8858e-12	5.52095e-10	4.47539e-10
Afatinib_rescreen_	EGFR signaling	PCM	2	KRAS	0.0414847	193	628	2.48615	1.34185e-06	0.000151629	2.73659e-05
Afatinib_rescreen_	EGFR signaling	NCM	1	FGFR3	0.0545852	1085	42	3.7866	3.57726e-05	0.00134743	0.000862307
Afatinib_rescreen_	EGFR signaling	PCM	2	HRAS	0.0502183	193	93	3.88287	0.000343876	0.019429	0.0110713
CP724714	EGFR signaling	PCM	1	ERBB2	0.0240175	529	285	6.08455	1.88693e-34	2.13224e-32	2.88072e-32
CP724714	EGFR signaling	PCM	2	ERBB2	0.0240175	527	285	5.89908	4.86626e-33	5.49888e-31	5.57187e-31
CP724714	EGFR signaling	PCM	1	KRAS	0.0414847	529	628	2.40495	1.0284e-12	5.81046e-11	1.57002e-10
CP724714	EGFR signaling	PCM	2	KRAS	0.0414847	527	628	2.04867	1.24045e-08	4.67235e-07	4.73438e-07
CP724714	EGFR signaling	PCM	1	MDM4	0.0152838	529	185	2.74677	5.64889e-07	1.59581e-05	0.00012936
CP724714	EGFR signaling	PCM	2	MDM4	0.0152838	527	185	2.57393	4.43344e-06	0.000125245	0.000531152
CP724714	EGFR signaling	NCM	1	FGFR3	0.0545852	1062	42	3.89025	2.57901e-05	0.00145714	0.000656216
CP724714	EGFR signaling	PCM	1	GNAS	0.00873362	529	27	5.66361	0.000108456	0.0024511	0.0496728
Cetuximab	EGFR signaling	NCM	2	CDKN2A	0.0545852	472	425	3.1643	1.02757e-15	1.16115e-13	2.35313e-13
Cetuximab	EGFR signaling	PCM	1	BRAF	0.0786026	683	551	2.1081	4.88855e-10	3.85862e-08	1.49264e-08
Cetuximab	EGFR signaling	PCM	2	BRAF	0.0786026	177	551	2.87047	1.34786e-07	1.52309e-05	2.07428e-06
Cetuximab	EGFR signaling	NCM	2	CDKN2B	0.0545852	472	278	2.44932	6.81219e-07	3.84889e-05	3.46665e-05
Cetuximab	EGFR signaling	NCM	2	SOX2	0.0240175	472	126	2.33491	0.000984461	0.0185407	0.0250491
Cetuximab	EGFR signaling	PCM	2	CDKN2C	0.00218341	177	25	7.77035	0.000991151	0.0373334	0.453947
EKB-569	EGFR signaling	PCM	1	BRAF	0.0786026	707	551	2.53732	5.40048e-16	6.10254e-14	6.18355e-14
EKB-569	EGFR signaling	PCM	1	KRAS	0.0414847	707	628	2.0087	7.23472e-10	4.08762e-08	4.14188e-08
EKB-569	EGFR signaling	NCM	1	FGFR3	0.0545852	1033	42	6.55491	4.33797e-09	1.63397e-07	6.62264e-07
EKB-569	EGFR signaling	NCM	1	ERBB2	0.0240175	1033	285	2.11192	7.53276e-08	2.128e-06	2.875e-06
EKB-569	EGFR signaling	PCM	2	KRAS	0.0414847	66	628	4.61022	7.98138e-08	9.01896e-06	2.15028e-06
EKB-569	EGFR signaling	NCM	1	SMAD4	0.00218341	1033	116	2.25884	9.36271e-05	0.00151141	0.0428812
EKB-569	EGFR signaling	NCM	2	ERBB2	0.0240175	324	285	2.06814	0.000641856	0.030104	0.00534491
AZD6244	ERK MAPK signaling	PCM	2	BRAF	0.0786026	225	551	3.14528	1.24165e-10	1.40307e-08	5.75591e-09
AZD6244	ERK MAPK signaling	PCM	2	HRAS	0.0502183	225	93	5.21071	7.49651e-07	4.23553e-05	0.00017167
AZD6244	ERK MAPK signaling	NCM	1	HRAS	0.0502183	2008	93	2.36873	4.5611e-05	0.000572672	0.00409129
AZD6244	ERK MAPK signaling	NCM	2	GNAS	0.00873362	789	27	4.18686	0.000667154	0.0107698	0.0763891
AZD6244.1	ERK MAPK signaling	PCM	1	BRAF	0.0786026	394	551	2.05568	1.77245e-06	0.000200287	1.76475e-05
AZD6244.1	ERK MAPK signaling	PCM	1	HRAS	0.0502183	394	93	2.78815	0.000741221	0.0167516	0.0154309
CI-1040	ERK MAPK signaling	PCM	2	BRAF	0.0786026	213	551	2.79169	2.95414e-08	3.33818e-06	6.76499e-07
CI-1040	ERK MAPK signaling	PCM	1	BRAF	0.0786026	400	551	2.01583	3.27973e-06	0.000185304	2.80589e-05
CI-1040	ERK MAPK signaling	NCM	2	PRDM1	0.0152838	165	85	5.11969	3.68949e-05	0.00208456	0.00563262
CI-1040	ERK MAPK signaling	NCM	1	HRAS	0.0502183	1579	93	2.29023	0.000108614	0.00175334	0.00581404
CI-1040	ERK MAPK signaling	PCM	2	CDKN2B	0.0545852	213	278	2.53768	0.000155837	0.00572202	0.00339873
CI-1040	ERK MAPK signaling	PCM	2	HRAS	0.0502183	213	93	3.8688	0.000202549	0.00572202	0.00773064
CI-1040	ERK MAPK signaling	NCM	1	PRDM1	0.0152838	1579	85	2.26352	0.000246967	0.00348841	0.0188518
CI-1040	ERK MAPK signaling	NCM	2	KRAS	0.0414847	165	628	2.09032	0.000414081	0.015597	0.00357828
CI-1040	ERK MAPK signaling	PCM	2	CDKN2A	0.0545852	213	425	2.13388	0.00051091	0.0104305	0.00632424
Dabrafenib	ERK MAPK signaling	PCM	2	BRAF	0.0786026	91	551	4.90038	2.37749e-10	2.68656e-08	8.37606e-09
Dabrafenib	ERK MAPK signaling	NCM	2	CTNNB1	0.0393013	602	182	2.57196	1.33063e-06	7.51804e-05	0.000203142
FR-180204	ERK MAPK signaling	NCM	2	KRAS	0.0414847	138	628	3.22107	2.82277e-08	3.18973e-06	9.23448e-07
FR-180204	ERK MAPK signaling	NCM	1	FGFR3	0.0545852	284	42	6.79523	5.42661e-06	0.000204402	0.000177528
PD-0325901	ERK MAPK signaling	PCM	1	BRAF	0.0786026	395	551	2.00847	3.08679e-06	0.000348807	2.77206e-05
PD-0325901	ERK MAPK signaling	PCM	2	CDKN2B	0.0545852	285	278	2.57695	1.61511e-05	0.000608356	0.00052837
PD-0325901	ERK MAPK signaling	PCM	2	BRAF	0.0786026	285	551	2.074	2.39307e-05	0.000676042	0.000163586
PD-0325901	ERK MAPK signaling	PCM	2	CDKN2A	0.0545852	285	425	2.13279	7.81609e-05	0.00176644	0.00115476
PD-0325901	ERK MAPK signaling	PCM	2	HRAS	0.0502183	285	93	3.38671	0.000246365	0.00463988	0.00867964
PD-0325901	ERK MAPK signaling	PCM	2	NF1	0.00218341	285	47	4.47941	0.00053572	0.00864805	0.24536
PLX4720	ERK MAPK signaling	NCM	2	PRDM1	0.0152838	1314	85	2.28718	0.000419997	0.00593245	0.0274798
PLX4720_rescreen_	ERK MAPK signaling	NCM	2	NPM1	0.00436681	563	8	26.8115	2.50645e-05	0.000708071	0.0114795
PLX4720_rescreen_	ERK MAPK signaling	NCM	2	CTNNB1	0.0393013	563	182	2.26176	8.01157e-05	0.00181062	0.0024462
PLX4720_rescreen_	ERK MAPK signaling	NCM	2	APC	0.00873362	563	213	2.05574	0.000276516	0.00390579	0.0253289
RDEA119	ERK MAPK signaling	PCM	2	BRAF	0.0786026	114	551	3.05412	3.98356e-06	0.000450142	3.25798e-05
RDEA119	ERK MAPK signaling	NCM	2	HRAS	0.0502183	1196	93	2.33575	0.000174837	0.00246957	0.00727956
RDEA119	ERK MAPK signaling	NCM	1	HRAS	0.0502183	1776	93	2.10454	0.000458421	0.00470923	0.0110713
RDEA119_rescreen_	ERK MAPK signaling	PCM	2	CDKN2B	0.0545852	185	278	2.6899	0.000184907	0.0104472	0.00384943
RDEA119_rescreen_	ERK MAPK signaling	NCM	2	GNAS	0.00873362	1071	27	3.91264	0.000653253	0.00922719	0.0763891
SB590885	ERK MAPK signaling	PCM	2	BRAF	0.0786026	105	551	3.59357	1.86281e-07	2.10497e-05	2.58535e-06
SB590885	ERK MAPK signaling	PCM	2	NRAS	0.0480349	105	220	4.61247	2.97108e-06	0.000167866	0.0002183
SB590885	ERK MAPK signaling	NCM	2	NRAS	0.0480349	271	220	2.77778	3.37744e-05	0.00190825	0.00154687
SB590885	ERK MAPK signaling	PCM	1	NRAS	0.0480349	492	220	2.16317	0.000135896	0.00511874	0.00366119
SB590885	ERK MAPK signaling	NCM	2	APC	0.00873362	271	213	2.4806	0.00027184	0.00795171	0.0253289
SB590885	ERK MAPK signaling	NCM	2	CTNNB1	0.0393013	271	182	2.66661	0.000281476	0.00795171	0.00613887
TL-2-105	ERK MAPK signaling	NCM	1	CCND1	0.0218341	165	283	3.91457	4.80368e-08	5.42816e-06	2.75011e-06
Trametinib	ERK MAPK signaling	PCM	1	BRAF	0.0786026	619	551	2.25688	2.99145e-11	3.38034e-09	1.85433e-09
Trametinib	ERK MAPK signaling	PCM	2	HRAS	0.0502183	197	93	5.56636	7.26203e-07	8.20609e-05	0.00017167
Trametinib	ERK MAPK signaling	NCM	2	HRAS	0.0502183	1284	93	2.43931	5.35976e-05	0.00100942	0.00409129
Trametinib	ERK MAPK signaling	NCM	1	HRAS	0.0502183	1722	93	2.10924	0.000424756	0.00533304	0.0110713
VX-11e	ERK MAPK signaling	NCM	1	KRAS	0.0414847	620	628	2.08583	4.133e-10	1.55676e-08	2.70416e-08
VX-11e	ERK MAPK signaling	NCM	2	FGFR3	0.0545852	140	42	14.7767	3.94492e-09	4.45776e-07	6.62264e-07
VX-11e	ERK MAPK signaling	NCM	2	KRAS	0.0414847	140	628	2.59682	1.03924e-05	0.000587169	0.000148741
VX-11e	ERK MAPK signaling	NCM	1	FGFR3	0.0545852	620	42	4.49587	2.47952e-05	0.000560372	0.000656216
VX-11e	ERK MAPK signaling	PCM	1	NRAS	0.0480349	153	220	3.19397	0.000102307	0.0115607	0.00312377
VX-11e	ERK MAPK signaling	NCM	1	AKT1	0.00655022	620	46	3.53104	0.00032692	0.006157	0.0750263
VX-11e	ERK MAPK signaling	NCM	1	GNAS	0.00873362	620	27	4.73095	0.000407654	0.0065807	0.0763891
AZD7762	Genome integrity	PCM	1	TERT	0.0174672	82	111	11.3851	5.13913e-10	5.80722e-08	2.35372e-07
AZD7762	Genome integrity	PCM	1	MYC	0.0327511	82	421	4.95908	1.96239e-08	1.10875e-06	2.99592e-07
AZD7762	Genome integrity	PCM	1	CDKN2A	0.0545852	82	425	4.30924	5.26658e-07	1.98374e-05	2.01008e-05
AZD7762	Genome integrity	PCM	1	SOX2	0.0240175	82	126	7.2022	1.92596e-06	5.44085e-05	0.000220523
AZD7762	Genome integrity	PCM	1	CCND2	0.0545852	82	76	8.57393	1.35537e-05	0.000306313	0.000564326
AZD7762	Genome integrity	PCM	1	CDKN2B	0.0545852	82	278	4.05292	4.63287e-05	0.000872524	0.00111677
AZD7762	Genome integrity	PCM	1	CD274	0.0262009	82	56	8.54368	0.000156829	0.00253167	0.00745918
AZD7762	Genome integrity	NCM	1	MYC	0.0327511	112	421	2.72688	0.000372807	0.0421272	0.0019626
BMN-673	Genome integrity	PCM	1	BRAF	0.0786026	118	551	2.916	1.1895e-05	0.00134413	8.38137e-05
CP466722	Genome integrity	NCM	1	NRAS	0.0480349	86	220	4.95645	5.69903e-06	0.00064399	0.000326269
CP466722	Genome integrity	PCM	1	IDH1	0.0436681	164	447	2.2188	0.000682798	0.0385781	0.00269587
NU-7441	Genome integrity	PCM	2	BRAF	0.0786026	67	551	3.40675	6.07445e-05	0.00686413	0.000366066
NU-7441	Genome integrity	NCM	1	MTOR	0.00436681	583	7	21.4446	0.000221934	0.0250786	0.078173
BMS-536924	IGFR signaling	PCM	2	KRAS	0.0414847	35	628	4.70133	6.16531e-05	0.0069668	0.00068871
BMS-536924	IGFR signaling	PCM	1	IDH1	0.0436681	249	447	2.07902	0.000287495	0.0283293	0.00130369
BMS-536924	IGFR signaling	PCM	1	CTNNB1	0.0393013	249	182	2.6004	0.000671032	0.0283293	0.0113827
BMS-536924	IGFR signaling	PCM	1	SF3B1	0.00655022	249	45	4.71638	0.000752104	0.0283293	0.114821
BMS-754807	IGFR signaling	PCM	1	SF3B1	0.00655022	128	45	6.77932	0.000524719	0.0453953	0.114821
BMS-754807	IGFR signaling	PCM	1	CHEK2	0.00218341	128	19	11.6129	0.000803456	0.0453953	0.218672
BMS-754807	IGFR signaling	NCM	1	CCND3	0.00218341	100	86	5.11066	0.000843921	0.0953631	0.386516
JNK-9L	JNK and p38 signaling	PCM	1	MYC	0.0327511	813	421	2.61645	2.73589e-15	3.09156e-13	2.50608e-13
JNK-9L	JNK and p38 signaling	PCM	1	CD274	0.0262009	813	56	3.84145	5.18356e-06	0.000292871	0.000593518
JNK-9L	JNK and p38 signaling	PCM	1	CCND2	0.0545852	813	76	2.91069	5.03335e-05	0.00189589	0.00164662
JNKInhibitorVIII	JNK and p38 signaling	NCM	2	CDKN2A	0.0545852	166	425	2.7822	8.02687e-06	0.000907037	0.000159839
JNKInhibitorVIII	JNK and p38 signaling	PCM	1	CDKN2A	0.0545852	243	425	2.35324	1.83851e-05	0.00103876	0.000336815
JNKInhibitorVIII	JNK and p38 signaling	NCM	2	GNAQ	0.00873362	166	39	6.07273	0.000946538	0.0267397	0.108379
JNKInhibitorVIII	JNK and p38 signaling	NCM	1	EGFR	0.0327511	211	176	2.65231	0.000992449	0.112147	0.0216448
TAK-715	JNK and p38 signaling	NCM	2	FGFR3	0.0545852	284	42	13.33	5.75494e-12	6.50308e-10	2.63576e-09
TAK-715	JNK and p38 signaling	NCM	1	FGFR3	0.0545852	1413	42	5.34416	1.20903e-07	1.34429e-05	6.92172e-06
TAK-715	JNK and p38 signaling	PCM	1	BRAF	0.0786026	202	551	2.41226	6.11207e-06	0.000690664	4.58906e-05
TAK-715	JNK and p38 signaling	PCM	1	KRAS	0.0414847	202	628	2.13001	6.42261e-05	0.00362877	0.00070037
AICAR	Metabolism	PCM	1	BRAF	0.0786026	524	551	2.01808	1.3587e-07	1.53533e-05	2.07428e-06
AICAR	Metabolism	PCM	2	BRAF	0.0786026	113	551	3.09068	3.30826e-06	0.000373833	2.80589e-05
AICAR	Metabolism	NCM	1	FGFR3	0.0545852	536	42	5.3103	4.1382e-06	0.000467617	0.000145792
FK866	Metabolism	PCM	2	CTNNB1	0.0393013	522	182	2.47336	1.29454e-05	0.00146283	0.000924155
FK866	Metabolism	NCM	1	RB1	0.010917	407	235	2.23801	9.96837e-05	0.00935167	0.00245288
FK866	Metabolism	NCM	1	NRAS	0.0480349	407	220	2.2459	0.000165516	0.00935167	0.00421147
Phenformin	Metabolism	NCM	1	NRAS	0.0480349	781	220	2.39355	1.61384e-07	9.11819e-06	3.47461e-05
Phenformin	Metabolism	NCM	1	MYCN	0.0131004	781	24	4.39874	0.000877083	0.0198221	0.0669507
GSK1070916	Mitosis	NCM	1	CCND2	0.0545852	398	76	3.26414	0.000261213	0.0147585	0.00490573
GSK1070916	Mitosis	PCM	1	RB1	0.010917	476	235	2.00146	0.000491693	0.0310709	0.00798262
GSK1070916	Mitosis	PCM	1	CCND2	0.0545852	476	76	2.90261	0.000577914	0.0310709	0.00853821
GSK1070916	Mitosis	PCM	1	BAP1	0.00873362	476	37	4.00572	0.000824892	0.0310709	0.0750487
MPS-1-IN-1	Mitosis	NCM	1	FGFR3	0.0545852	680	42	6.66804	1.68227e-08	1.90097e-06	1.28413e-06
NPK76-II-72-1	Mitosis	PCM	1	MYC	0.0327511	1312	421	2.36044	2.1854e-15	2.4695e-13	2.50228e-13
NPK76-II-72-1	Mitosis	PCM	1	CD274	0.0262009	1312	56	3.78465	1.41124e-06	5.31566e-05	0.000283689
NPK76-II-72-1	Mitosis	PCM	2	CCND2	0.0545852	250	76	5.00506	5.60538e-06	0.000633408	0.000366752
NPK76-II-72-1	Mitosis	NCM	1	FGFR3	0.0545852	727	42	4.14584	3.91957e-05	0.00159029	0.000897581
NPK76-II-72-1	Mitosis	NCM	1	NRAS	0.0480349	727	220	2.01842	5.97549e-05	0.00168808	0.00210521
NPK76-II-72-1	Mitosis	PCM	1	BRCA1	0.00873362	1312	38	3.62315	0.00013403	0.00252422	0.0306928
NPK76-II-72-1	Mitosis	PCM	2	ESR1	0.00218341	250	55	4.85926	0.000141215	0.00729787	0.0646763
NPK76-II-72-1	Mitosis	PCM	2	MYC	0.0327511	250	421	2.14453	0.000193749	0.00729787	0.00112325
NPK76-II-72-1	Mitosis	PCM	1	CCND2	0.0545852	1312	76	2.37898	0.000339803	0.00548539	0.00598576
NPK76-II-72-1	Mitosis	PCM	2	RB1	0.010917	250	235	2.42837	0.000522879	0.0147713	0.00798262
SB-715992	Mitosis	PCM	1	IDH1	0.0436681	243	447	3.19951	2.40645e-10	2.71928e-08	6.12307e-09
SB-715992	Mitosis	PCM	1	CCND2	0.0545852	243	76	5.65035	7.13701e-07	4.03241e-05	9.52671e-05
SB-715992	Mitosis	NCM	2	IDH1	0.0436681	138	447	2.6124	9.45826e-05	0.0106878	0.000501472
SB-715992	Mitosis	PCM	1	RB1	0.010917	243	235	2.64312	0.000101757	0.00287464	0.00245288
SB-715992	Mitosis	PCM	1	BAP1	0.00873362	243	37	5.21045	0.000950216	0.0178957	0.0750487
17-AAG	Other	NCM	1	IDH1	0.0436681	30	447	11.7616	1.58159e-09	1.7872e-07	3.0182e-08
17-AAG	Other	PCM	1	CDKN2B	0.0545852	229	278	3.21181	2.77926e-07	2.0295e-05	2.1215e-05
17-AAG	Other	PCM	1	BRAF	0.0786026	229	551	2.53647	3.59204e-07	2.0295e-05	4.32936e-06
17-AAG	Other	PCM	1	CDKN2A	0.0545852	229	425	2.53292	5.02285e-06	0.000189194	0.000115023
17-AAG	Other	PCM	1	EGFR	0.0327511	229	176	3.16403	3.17947e-05	0.000898201	0.002427
17-AAG	Other	NCM	1	CDKN2B	0.0545852	30	278	5.88705	0.000555972	0.0314124	0.00887627
AUY922	Other	PCM	1	HRAS	0.0502183	183	93	3.67505	0.000901053	0.0720173	0.0179427
BAY61-3606	Other	PCM	1	IDH1	0.0436681	286	447	2.38786	1.69647e-06	0.000191702	1.58568e-05
BAY61-3606	Other	PCM	1	NRAS	0.0480349	286	220	2.24624	0.00095942	0.0542072	0.0133156
BMS-708163	Other	NCM	1	HRAS	0.0502183	1214	93	2.51101	3.61327e-05	0.000816599	0.00409129
BMS-708163	Other	PCM	1	KRAS	0.0414847	136	628	2.37872	9.91321e-05	0.0112019	0.00100894
BMS-708163	Other	PCM	1	EGFR	0.0327511	136	176	3.40027	0.0003422	0.0152708	0.0128473
BMS-708163	Other	PCM	1	CDKN2B	0.0545852	136	278	2.81664	0.000405421	0.0152708	0.00807316
BX-795	Other	NCM	1	BRAF	0.0786026	527	551	2.93211	8.92952e-18	1.00904e-15	2.04486e-15
CCT018159	Other	PCM	1	CDKN2A	0.0545852	215	425	4.11918	6.80663e-14	7.69149e-12	6.23487e-12
CCT018159	Other	NCM	1	BRAF	0.0786026	358	551	2.37699	1.32669e-08	1.49915e-06	3.37568e-07
CCT018159	Other	PCM	1	TP53	0.0283843	215	1614	2.19057	3.86712e-08	2.18492e-06	6.81208e-07
CCT018159	Other	PCM	1	CDKN2B	0.0545852	215	278	2.77098	3.42642e-05	0.00129062	0.000980813
CCT018159	Other	PCM	1	SOX2	0.0240175	215	126	3.24378	0.000333419	0.00941909	0.0164044
CCT018159	Other	NCM	1	NPM1	0.00436681	358	8	14.6356	0.000972624	0.0366355	0.222731
CX-5461	Other	PCM	1	IDH1	0.0436681	169	447	3.65147	8.19234e-10	9.25734e-08	1.78671e-08
CX-5461	Other	NCM	2	BRAF	0.0786026	135	551	2.33015	0.000355739	0.0271181	0.00179042
CX-5461	Other	NCM	2	IDH1	0.0436681	135	447	2.41392	0.000555684	0.0271181	0.00227235
DMOG	Other	PCM	1	BRAF	0.0786026	658	551	2.1611	1.62489e-10	1.83613e-08	6.43438e-09
EX-527	Other	PCM	1	VHL	0.00218341	131	32	7.91446	0.0008235	0.0930554	0.377163
Elesclomol	Other	NCM	1	CDKN2B	0.0545852	281	278	2.72484	3.40117e-06	0.000169425	0.000129811
Elesclomol	Other	NCM	1	CDKN2A	0.0545852	281	425	2.37842	4.49801e-06	0.000169425	0.000108426
Elesclomol	Other	NCM	1	TERT	0.0174672	281	111	3.03454	0.000427977	0.00967229	0.0245017
Elesclomol	Other	NCM	1	SOX2	0.0240175	281	126	2.82786	0.000564216	0.0106261	0.0184579
FH535	Other	NCM	1	PRDM1	0.0152838	135	85	7.12997	7.69848e-07	8.69928e-05	0.000232979
FH535	Other	NCM	1	HRAS	0.0502183	135	93	4.52721	0.000392505	0.0221765	0.0110713
GSK-650394	Other	PCM	1	CCND2	0.0545852	917	76	3.00394	1.50851e-05	0.000568206	0.000575749
GSK-650394	Other	PCM	1	MET	0.00436681	917	59	2.82977	0.000311378	0.00879642	0.142611
GSK-650394	Other	PCM	1	CD274	0.0262009	917	56	2.84281	0.000419345	0.0094772	0.0137186
IOX2	Other	NCM	1	PIK3R1	0.00218341	641	20	7.75277	2.49562e-05	0.000705013	0.0114299
IOX2	Other	NCM	2	CDKN2B	0.0545852	90	278	3.94677	3.33224e-05	0.00211851	0.000980813
IOX2	Other	NCM	2	CDKN2A	0.0545852	90	425	3.32661	3.74958e-05	0.00211851	0.000636039
IOX2	Other	NCM	2	EGFR	0.0327511	90	176	3.98117	0.000511221	0.019256	0.015193
IOX2	Other	NCM	2	SMARCB1	0.00218341	90	3	123.909	0.000773962	0.0218644	0.354475
KIN001-055	Other	PCM	1	BRAF	0.0786026	472	551	3.32945	9.22313e-21	1.04221e-18	4.22419e-18
KIN001-055	Other	PCM	2	BRAF	0.0786026	418	551	2.21567	3.33515e-08	3.76872e-06	7.27381e-07
KIN001-055	Other	NCM	2	TP53	0.0283843	171	1614	2.25382	3.2525e-07	3.67532e-05	4.51407e-06
KIN001-055	Other	NCM	1	FGFR3	0.0545852	434	42	6.04881	1.81532e-06	0.000205131	8.31415e-05
KIN001-055	Other	NCM	2	FGFR3	0.0545852	171	42	8.98822	3.80579e-06	0.000215027	0.000145254
KIN001-055	Other	PCM	2	CDK4	0.00655022	418	102	3.09045	5.67735e-05	0.00213847	0.0126891
LY317615	Other	PCM	1	KRAS	0.0414847	182	628	3.82529	1.271e-13	1.43623e-11	4.36157e-11
LY317615	Other	PCM	1	BRAF	0.0786026	182	551	2.95529	3.74986e-08	2.11867e-06	7.80653e-07
LY317615	Other	NCM	1	KRAS	0.0414847	232	628	2.43875	3.66195e-07	4.138e-05	8.82723e-06
LY317615	Other	PCM	1	FGFR3	0.0545852	182	42	6.08686	0.000373443	0.0105498	0.00684147
MLN4924	Other	PCM	1	CDKN2A	0.0545852	42	425	4.92785	4.68263e-05	0.00529137	0.000765945
MLN4924	Other	PCM	1	TP53	0.0283843	42	1614	3.27966	0.000213874	0.0120839	0.00127908
MLN4924	Other	PCM	1	CDKN2B	0.0545852	42	278	4.55861	0.000961457	0.0362149	0.0142047
QL-X-138	Other	PCM	1	ERBB2	0.0240175	61	285	3.71266	0.00096289	0.108807	0.00753534
QS11	Other	PCM	1	MYC	0.0327511	236	421	2.06093	0.000575416	0.065022	0.00289605
SNX-2112	Other	PCM	1	IDH1	0.0436681	218	447	3.48589	4.70859e-11	5.32071e-09	1.39172e-09
SNX-2112	Other	PCM	1	BAP1	0.00873362	218	37	5.85545	0.000496427	0.0280481	0.0750487
Shikonin	Other	NCM	1	TP53	0.0283843	70	1614	2.32704	0.000775755	0.0876603	0.00382038
TG101348	Other	NCM	1	NRAS	0.0480349	18	220	12.4089	4.53989e-05	0.00513008	0.00189025
Thapsigargin	Other	PCM	1	MYC	0.0327511	1143	421	2.19659	2.92886e-12	3.30961e-10	8.38385e-11
Thapsigargin	Other	NCM	1	CCNE1	0.00655022	140	136	6.13705	3.74366e-08	4.23033e-06	1.42883e-06
Thapsigargin	Other	NCM	1	CCND2	0.0545852	140	76	7.8208	3.2668e-07	1.60041e-05	7.48096e-05
Thapsigargin	Other	NCM	1	MYC	0.0327511	140	421	3.33975	4.24888e-07	1.60041e-05	4.74631e-06
Thapsigargin	Other	PCM	1	CCND2	0.0545852	1143	76	3.18116	2.05981e-06	0.000116379	0.000188679
Thapsigargin	Other	PCM	1	CD274	0.0262009	1143	56	2.92761	0.000162864	0.00448914	0.00745918
Thapsigargin	Other	PCM	2	CCND2	0.0545852	105	76	5.55797	0.000535419	0.0605023	0.00845593
Thapsigargin	Other	PCM	1	TNFAIP3	0.00218341	1143	23	4.23342	0.000777668	0.0146461	0.332829
UNC1215	Other	PCM	1	KRAS	0.0414847	92	628	3.9268	3.45944e-08	3.90917e-06	1.05628e-06
WZ3105	Other	NCM	1	FGFR3	0.0545852	1295	42	4.89926	5.0072e-07	1.88604e-05	2.54811e-05
WZ3105	Other	NCM	1	FGFR1	0.0152838	1295	176	2.23288	7.60214e-07	2.14761e-05	0.000174089
WZ3105	Other	NCM	2	FGFR1	0.0152838	273	176	3.41741	1.24129e-06	7.01328e-05	0.000189504
WZ3105	Other	PCM	1	MYCN	0.0131004	771	24	5.29848	0.000155389	0.00585298	0.0334875
XMD13-2	Other	PCM	1	IDH1	0.0436681	83	447	3.74187	6.04793e-06	0.000683416	4.77578e-05
XMD13-2	Other	NCM	1	CTNNB1	0.0393013	138	182	3.51949	0.000152705	0.0172557	0.00411406
XMD13-2	Other	NCM	1	PIK3CA	0.00655022	138	896	2.01382	0.000597258	0.0337451	0.00804542
YK4-279	Other	NCM	1	CDKN2A	0.0545852	175	425	4.39639	4.65325e-13	5.25818e-11	3.55198e-11
YK4-279	Other	NCM	1	CDKN2B	0.0545852	175	278	3.89943	2.98934e-08	1.68897e-06	3.42279e-06
YK4-279	Other	NCM	1	TP53	0.0283843	175	1614	2.20775	4.63014e-07	1.74402e-05	5.59018e-06
YK4-279	Other	NCM	1	CCND1	0.0218341	175	283	3.47024	6.20817e-07	1.75381e-05	2.18719e-05
YK4-279	Other	NCM	1	KDM6A	0.00873362	175	44	8.2611	6.93726e-06	0.000156782	0.00105909
YK4-279	Other	NCM	1	SOX2	0.0240175	175	126	4.08075	3.65132e-05	0.000645732	0.00278717
YK4-279	Other	NCM	1	TERT	0.0174672	175	111	4.31532	4.00011e-05	0.000645732	0.0036641
YK4-279	Other	NCM	1	CDK6	0.0131004	175	98	4.52162	5.12515e-05	0.000723927	0.00782439
YK4-279	Other	NCM	1	HRAS	0.0502183	175	93	4.32377	0.000145647	0.00182867	0.00667061
YK4-279	Other	NCM	1	EGFR	0.0327511	175	176	3.03203	0.000398099	0.00449852	0.0130235
YK4-279	Other	PCM	1	CD274	0.0262009	292	56	4.01249	0.00057853	0.0326869	0.0165604
YM201636	Other	PCM	2	CTNNB1	0.0393013	253	182	3.76946	1.4825e-07	1.67523e-05	6.78987e-05
YM201636	Other	NCM	1	NRAS	0.0480349	696	220	2.43474	2.27595e-07	1.28591e-05	3.47461e-05
YM201636	Other	NCM	2	NRAS	0.0480349	167	220	2.6864	0.000881494	0.0509644	0.0126164
Zibotentan_ZD4054	Other	NCM	2	MDM2	0.00218341	534	126	2.77301	1.92955e-05	0.000939151	0.00883735
Zibotentan_ZD4054	Other	NCM	2	CDK4	0.00655022	534	102	2.97496	2.49332e-05	0.000939151	0.0114194
Zibotentan_ZD4054	Other	NCM	2	MDM4	0.0152838	534	185	2.10475	0.00050567	0.0114281	0.0178151
Zibotentan_ZD4054	Other	NCM	2	EGFR	0.0327511	534	176	2.06738	0.000979553	0.0158128	0.0216448
_5Z_-7-Oxozeaenol	Other	NCM	2	CTNNB1	0.0393013	203	182	2.86657	0.000321345	0.036312	0.00639896
piperlongumine	Other	NCM	2	APC	0.00873362	155	213	3.03312	0.000266781	0.0150731	0.0253289
AKTinhibitorVIII	PI3K/MTOR signaling	PCM	1	ERBB2	0.0240175	123	285	5.62718	6.19218e-11	6.99717e-09	4.05146e-09
AKTinhibitorVIII	PI3K/MTOR signaling	PCM	1	MDM4	0.0152838	123	185	3.94259	5.16217e-05	0.00238178	0.00295534
AS605240	PI3K/MTOR signaling	NCM	1	KRAS	0.0414847	538	628	2.44408	1.90462e-13	1.07611e-11	4.36157e-11
AS605240	PI3K/MTOR signaling	PCM	1	KRAS	0.0414847	144	628	2.81316	1.37427e-06	0.000155292	2.73659e-05
AS605240	PI3K/MTOR signaling	NCM	2	CTNNB1	0.0393013	640	182	2.23521	4.50259e-05	0.00508793	0.0015863
AS605240	PI3K/MTOR signaling	NCM	1	APC	0.00873362	538	213	2.16996	7.69072e-05	0.00284002	0.0253289
AS605240	PI3K/MTOR signaling	NCM	2	PRDM1	0.0152838	640	85	2.73488	0.000204093	0.0115313	0.018695
AZD6482	PI3K/MTOR signaling	PCM	2	EGFR	0.0327511	251	176	4.7846	1.57805e-10	1.7832e-08	7.22747e-08
AZD6482	PI3K/MTOR signaling	PCM	2	CDKN2A	0.0545852	251	425	2.57571	1.10443e-06	6.24005e-05	3.891e-05
AZD6482	PI3K/MTOR signaling	PCM	2	CDKN2B	0.0545852	251	278	2.87808	2.13343e-06	8.03592e-05	8.88283e-05
AZD6482	PI3K/MTOR signaling	NCM	2	MTOR	0.00436681	122	7	34.1408	0.000341367	0.0385745	0.078173
BX-912	PI3K/MTOR signaling	PCM	1	IDH1	0.0436681	524	447	2.36551	1.0871e-09	1.22843e-07	2.16475e-08
BX-912	PI3K/MTOR signaling	PCM	1	BAP1	0.00873362	524	37	4.11778	0.000422685	0.0238817	0.0750487
GDC0941	PI3K/MTOR signaling	NCM	1	GNAQ	0.00873362	6	39	74.3243	0.000710857	0.0803269	0.108379
GSK2126458	PI3K/MTOR signaling	PCM	1	ERBB2	0.0240175	74	285	6.26244	1.97021e-08	2.22633e-06	8.20322e-07
GSK690693	PI3K/MTOR signaling	PCM	1	ERBB2	0.0240175	211	285	7.37396	1.14614e-23	1.29514e-21	8.7489e-22
GSK690693	PI3K/MTOR signaling	PCM	1	PIK3CA	0.00655022	211	896	2.96357	6.4335e-12	3.63492e-10	1.47327e-09
GSK690693	PI3K/MTOR signaling	NCM	1	CCND1	0.0218341	1083	283	2.14783	2.121e-08	1.19836e-06	1.61903e-06
GSK690693	PI3K/MTOR signaling	NCM	1	FGFR3	0.0545852	1083	42	4.17985	8.48698e-06	0.000319676	0.00024294
KIN001-102	PI3K/MTOR signaling	PCM	1	ERBB2	0.0240175	1039	285	5.21383	5.78616e-38	6.53837e-36	1.32503e-35
KIN001-102	PI3K/MTOR signaling	PCM	1	MDM4	0.0152838	1039	185	3.83445	3.67923e-17	2.07876e-15	1.68509e-14
KIN001-102	PI3K/MTOR signaling	PCM	1	MYC	0.0327511	1039	421	2.17559	1.94433e-11	5.49273e-10	4.68686e-10
KIN001-102	PI3K/MTOR signaling	PCM	1	CCND1	0.0218341	1039	283	2.43135	6.91741e-11	1.56333e-09	1.05606e-08
KIN001-102	PI3K/MTOR signaling	NCM	1	FGFR3	0.0545852	1472	42	5.61911	5.60797e-08	3.16851e-06	3.66922e-06
KIN001-102	PI3K/MTOR signaling	NCM	2	FGFR1	0.0152838	807	176	2.34601	3.389e-06	0.000191479	0.000310433
KIN001-102	PI3K/MTOR signaling	NCM	2	FGFR3	0.0545852	807	42	4.47909	8.0324e-06	0.000230743	0.00024294
KIN001-102	PI3K/MTOR signaling	PCM	2	PRDM1	0.0152838	95	85	5.4764	0.0005776	0.0652688	0.0330676
KIN001-244	PI3K/MTOR signaling	PCM	1	CDH1	0.00218341	319	4	49.5854	0.000723351	0.0817387	0.331295
MK-2206	PI3K/MTOR signaling	PCM	1	ERBB2	0.0240175	479	285	4.84851	7.27095e-24	8.21617e-22	6.66019e-22
MK-2206	PI3K/MTOR signaling	PCM	1	MYC	0.0327511	479	421	3.25261	9.86082e-17	5.57136e-15	4.51625e-14
MK-2206	PI3K/MTOR signaling	PCM	1	CCND1	0.0218341	479	283	2.35212	1.85705e-06	4.20704e-05	5.00311e-05
MK-2206	PI3K/MTOR signaling	PCM	1	FGFR1	0.0152838	479	176	2.7523	1.86152e-06	4.20704e-05	0.000213144
MK-2206	PI3K/MTOR signaling	PCM	1	MDM4	0.0152838	479	185	2.48593	2.26465e-05	0.000426509	0.00152307
NVP-BEZ235	PI3K/MTOR signaling	NCM	2	IDH1	0.0436681	242	447	2.00641	0.00061276	0.0346209	0.00246179
OSI-027	PI3K/MTOR signaling	PCM	1	FGFR1	0.0152838	83	176	11.5926	4.6777e-14	5.28581e-12	2.14239e-11
OSU-03012	PI3K/MTOR signaling	NCM	1	BRAF	0.0786026	161	551	2.72174	2.60417e-06	0.000294271	2.43785e-05
PI-103	PI3K/MTOR signaling	NCM	1	TP53	0.0283843	87	1614	2.099	0.000792492	0.0895516	0.00386129
Temsirolimus	PI3K/MTOR signaling	PCM	1	CDK4	0.00655022	480	102	2.81401	0.00013196	0.00497048	0.0151094
Temsirolimus	PI3K/MTOR signaling	NCM	1	EGFR	0.0327511	488	176	2.29699	0.000192487	0.00543775	0.00979543
ZSTK474	PI3K/MTOR signaling	PCM	1	ERBB2	0.0240175	120	285	41.373	3.10012e-69	3.50314e-67	1.41986e-66
ZSTK474	PI3K/MTOR signaling	PCM	1	MYC	0.0327511	120	421	3.16499	8.18909e-06	0.000462684	6.69751e-05
ABT-869	RTK signaling	PCM	2	EGFR	0.0327511	147	176	3.1146	0.000726077	0.0820467	0.0195614
AC220	RTK signaling	NCM	1	NRAS	0.0480349	173	220	2.77375	0.000454269	0.0204604	0.00867075
Axitinib	RTK signaling	NCM	1	NRAS	0.0480349	109	220	4.07032	2.17788e-05	0.002461	0.0011083
Axitinib	RTK signaling	NCM	1	HRAS	0.0502183	109	93	4.98451	0.000439868	0.0248525	0.0110713
CEP-701	RTK signaling	PCM	1	FANCA	0.00655022	114	82	5.4615	0.00025121	0.0283868	0.0575272
GW441756	RTK signaling	PCM	1	MDM4	0.0152838	100	185	5.0189	4.63888e-06	0.000524194	0.000531152
GW441756	RTK signaling	PCM	1	PIK3CA	0.00655022	100	896	2.49401	8.45397e-05	0.00477649	0.00154877
NVP-BHG712	RTK signaling	NCM	1	CTNNB1	0.0393013	262	182	2.61147	0.000457254	0.0129174	0.00872592
Pazopanib	RTK signaling	NCM	1	NRAS	0.0480349	378	220	2.74683	1.64252e-06	9.28021e-05	0.000188068
SB52334	RTK signaling	NCM	1	NRAS	0.0480349	240	220	3.19959	2.24369e-06	0.000126768	0.000205522
XL-880	RTK signaling	NCM	1	BRAF	0.0786026	330	551	2.59486	8.64165e-10	9.76506e-08	2.47367e-08
XL-880	RTK signaling	PCM	1	BRAF	0.0786026	418	551	2.05707	9.23918e-07	5.22014e-05	9.61715e-06
CHIR-99021	WNT signaling	NCM	2	EGFR	0.0327511	810	176	2.33524	3.61647e-06	0.000204331	0.000828173
CHIR-99021	WNT signaling	PCM	2	EGFR	0.0327511	454	176	2.604	1.53474e-05	0.00173425	0.00220214
CHIR-99021.1	WNT signaling	NCM	2	BRAF	0.0786026	452	551	2.10944	1.07345e-07	1.213e-05	1.75586e-06
SB216763	WNT signaling	PCM	1	CDKN2A	0.0545852	486	425	2.05643	2.58254e-06	0.000145913	7.39252e-05
SB216763	WNT signaling	PCM	1	CDKN2B	0.0545852	486	278	2.2367	9.34634e-06	0.000352045	0.000329279
SB216763	WNT signaling	PCM	1	EGFR	0.0327511	486	176	2.50331	1.92327e-05	0.000543323	0.00220214
XAV939	WNT signaling	PCM	1	BRAF	0.0786026	694	551	2.48329	5.44053e-15	6.1478e-13	4.98352e-13
XAV939	WNT signaling	PCM	1	CDKN2B	0.0545852	694	278	2.20027	5.82615e-07	3.29177e-05	3.33547e-05
XAV939	WNT signaling	PCM	1	EGFR	0.0327511	694	176	2.0479	0.000280691	0.00634361	0.0116869
JNJ-26854165	p53 pathway	PCM	1	JUN	0.00218341	408	45	4.68503	6.62153e-05	0.00748233	0.0303266
JNJ-26854165	p53 pathway	NCM	1	EGFR	0.0327511	532	176	2.25127	0.000130755	0.0119147	0.00748571
NSC-207895	p53 pathway	PCM	1	MYC	0.0327511	398	421	2.24725	6.41835e-07	7.25273e-05	6.68091e-06
NSC-207895	p53 pathway	PCM	2	CCND2	0.0545852	114	76	7.81323	2.78174e-06	0.000314337	0.00021234
NSC-207895	p53 pathway	PCM	1	CCNE1	0.00655022	398	136	3.03963	9.35141e-06	0.000528355	0.000225418
NSC-207895	p53 pathway	PCM	1	CCND2	0.0545852	398	76	3.54974	7.29309e-05	0.00274706	0.00208765
Nutlin-3a	p53 pathway	NCM	1	CTNNB1	0.0393013	1307	182	2.13472	2.91618e-06	3.66143e-05	0.000267122
Nutlin-3a	p53 pathway	PCM	2	IDH1	0.0436681	81	447	3.60439	1.56771e-05	0.000885758	0.000112032
Nutlin-3a	p53 pathway	NCM	1	HRAS	0.0502183	1307	93	2.38197	0.000100654	0.00113739	0.00581404
Nutlin-3a	p53 pathway	NCM	1	AKT1	0.00655022	1307	46	3.00467	0.000327626	0.00336561	0.0750263
