# Supplementary material for: Encircling the regions of the pharmacogenomic landscape that determine drug response
Source: Genome Med. 2019 Mar 26;11:17. doi: 10.1186/s13073-019-0626-x (PMC6436215; doi:10.1186/s13073-019-0626-x)
Supplement: Supplementary file 8 — We have chosen 21 features from network-based measures and other functional data: (i) General features (columns 2–9). They illustrate basic and general features derived from the omics panel. We provide, for instance, the number of genes in each module, the average correlation among module genes and a measure of how “unique” are those genes with respect to other modules. Besides, we annotate drug classes and the AUROC predictions in both the GDSC and CTRP panels. (ii) Network features (columns 10–12). These include distances between module genes and drug targets, “connectivity” within module genes (i.e., distance between them), and proximity to genes from other modules. (iii) Biological features (columns 12–21). A series of biological features related to drug biology. We give most of them as simple proportions of genes/proteins. Among others, we provide the cellular compartmentalization of the genes, transcription factor specificity and the proportion of disease-related and “druggable” genes inside the module. Annotated drug targets are listed as well. (XLSX 156 kb) [file 13073_2019_626_MOESM8_ESM.xlsx]

## Sheet: Index
Column name	Description
Drug	Drug name.
Drug class	Drug class according to the latest update of GDSC [1].
Drug target	Putative drug targets provided by GDSC and complemented with DrugBank
Size	Number of genes.
Percentage of original signature	Proportion of the original significantly correlated genes that were kept in the module.
Average correlation	Average of the correlations values among the genes of the module.
Gene frequency	Average of times a given gene in the module appears in other modules of the same type (i.e. only looking at modules that are in the same sheet).
AUROC in GDSC	Area under the roc curve prediction using the gene expression of GDSC in the drug modules. We provide the results when considering the top 25 sensitive cancer cell lines as "sensitive" to the drug
AUROC in CTRP	Area under the roc curve prediction using the gene expression of CTRP in the drug modules. We provide the results when considering the top 25 sensitive cancer cell lines as "sensitive" to the drug. Notice that not all the drugs modules could be mapped in the CTRP database.
Connectivity	Degree of connectivity among the genes of the module. It was calculated using the "node average connectivity" from the Python package NetworkX [2] .
Distance to drug target	Minimum distance among the intendet drug targets to the drug module. Distances are shown as percentiles of STRING, folllowing the approach described in this study(Methods). Distances go from 0 (the target is inside the module) to 1 (the target is at least, further than the closest 10 percentile from the module), while distances to ambiguous targets were not calculate.
Network isolation	Measurement of how much distant is the module with respect to the others. This was calculated as the median of the top 5 closest modules to the the current module, using the network separation algorithm in STRING (see "Distance among modules" section in Methods). These distances were separately calculated for the over-expressed and under-expressed modules. Distance to modules of the same drug (i.…
Nucleus proteins*	Proportion of proteins that are found in the nucleus of the cell. The list of proteins from the nucleus was obtained from Gene Ontology (GO:0005634).
Cytoplasm proteins*	Proportion of proteins that are found in the cytoplasm of the cell. The list of proteins from the cytoplasm was obtained from Gene Ontology (GO:0005737).
Membrane proteins*	Proportion of proteins that are found in the plasma membrane of the cell. The list of proteins from the plasma membrane was obtained from Gene Ontology (GO:0005886).
Pharmacogenomic proteins	Proportion of proteins that are related to pharmacogenomic processes (e.g. drug metabolism, drug transportation). The list of proteins was obtained merging the Pharmacogenomic gene set of Harmonizome [3] and all the enzymes,transporters and carries from DrugBank [4].
Druggable proteins	Proportion of proteins that are druggable. We considered a protein as druggable if it was classifed as "Tclin" or "Tchem" in the Target Central Resource Database [5].
Cancer pathway proteins	Proportion of proteins that are reported to be differentially expressed when a cancer-related pathway is perturbed. We used the 100 biomarkes from each of the 11 pathways from the PROGENy tool [6].
COSMIC genes	Proportion of proteins that are reported to be somatic mutations in cancer. The list was obtained from COSMIC [7].
Human Tissue Specificity	Proportion of proteins that are found differentially expressed in specific human tissues. The list was obtained by merging all the proteins labeled as "Tissue enriched", "Group enriched" or "Tissue enhanced" by the Human Protein Atlas [8].
Transcription factor specificity	Number of genes known to be regulated by a transcription factor (TF) divided by the total number of different TF with at least one gene in the module. The proteins associated to each TF were obtained from (Garcia-Alonso. L, 2018) [9]. TF with less than 5 genes were ignored.
Genetic interactions	Number of proteins that are reported to be involved in genetic interaction (GI) events. GI events were obtained from (Rauscher B., et al, 2018) [10]. We only considered those GI with FDR < 0.2.
*There is an overlap between these features (Additioanal File 1: Fig. S16).
References
1. Iorio,F. et al. A Landscape of Pharmacogenomic Interactions in Cancer. Cell (2016), 166, 740–754.
2. https://networkx.github.io/documentation/networkx-1.10/reference/algorithms.connectivity.html
3. http://amp.pharm.mssm.edu/Harmonizome/gene_set/pharmacogenomic/GAD+High+Level+Gene-Disease+Associations
4. https://www.drugbank.ca/releases/latest
5. http://juniper.health.unm.edu/tcrd/
6. Schubert, M. et al. Perturbation-response genes reveal signaling footprints in cancer gene expression. Nature Comm.(2016). doi:10.1101/065672
7. https://cancer.sanger.ac.uk/cosmic
8. https://www.proteinatlas.org/
9. Garcia-Alonso, L. et al. Transcription Factor Activities Enhance Markers of Drug Sensitivity in Cancer. Cancer Res. 78, 769–780 (2018).
10. Rauscher, B. et al. Toward an integrated map of genetic interactions in cancer cells. Mol. Syst. Biol. 14, e7656 (2018).

## Sheet: 1st PCM
Drug	Drug class	Drug target	Size	Percentage of original signature	Average correlation	Gene frequency	AUROC in GDSC	AUROC in CTRP	Connectivity	Distance to drug target	Network isolation	Nucleus proteins	Cytoplasm proteins	Membrane proteins	Pharmacogenomic proteins	Druggable proteins	Cancer pathway proteins	COSMIC genes	Human Tissue Specificity	Transcription factor specificity	Genetic interactions
17-AAG	Other	CDC37	32	0.0911681	3.96387	6	0.61	0.48	0.635081	4.68276	-1.12992	0.28125	0.4375	0.34375	0.53125	0.5	0.0625	0.03125	0.125	0.714286	12
5-Fluorouracil	DNA replication	TYMS	85	0.0890052	3.97949	4	0.78	0.68	10.9967	5.78621	-1.67292	0.453488	0.674419	0.0232558	0.0705882	0.104651	0.0232558	0.0348837	0.0232558	1.125	41
681640	Cell cycle	CHEK1; WEE1	33	0.0964912	3.74453	7	0.72		0.767045	8.97931	-1.79049	0.181818	0.515152	0.333333	0.393939	0.333333	0.272727	0.121212	0.454545	1.14286	5
ABT-263	Apoptosis regulation	BCL2; BCL2L1; BCL2L2	73	0.153684	4.0681	0	0.85	0.69	0.405632	0	-0.690615	0.178082	0.465753	0.246575	0.315068	0.342466	0.0136986	0.0821918	0.863014	1.4	16
ABT-869	RTK signaling	CSF1R; FLT3; KDR; KIT	31	0.0824468	4.15957	5	0.67	0.59	0.460215	1.49655	-1.77796	0.16129	0.354839	0.354839	0.483871	0.419355	0.0967742	0.0645161	0.387097	0.666667	2
AC220	RTK signaling	FLT3	39	0.110482	3.95189	1	0.82	0.67	0.016194	7.03448	-1.29142	0.128205	0.435897	0.230769	0.230769	0.282051	0.0769231	0.0512821	0.410256	0	11
AG-014699	Genome integrity	PARP1; PARP2	21	0.0411765	3.74792	3	0.78		0.266667	3.26897	-0.889792	0.0952381	0.52381	0.190476	0.142857	0.238095	0	0	0.333333	1	6
AICAR	Metabolism	PRKAA2; PRKAB1	99	0.0896739	4.90606	6	0.66		1.96331	10	-2.76704	0.292929	0.343434	0.353535	0.363636	0.282828	0.0707071	0.0909091	0.525253	1.77778	31
AKTinhibitorVIII	PI3K/MTOR signaling	AKT1; AKT2; AKT3	20	0.0542005	3.97549	0.5	0.78		0.031579	0.793103	-1.1054	0.3	0.75	0.3	0.2	0.3	0.1	0.2	0.4	0.5	6
AMG-706	RTK signaling	FLT1; KIT; RET	23	0.118557	3.59401	5	0.72		0.142292	1.75862	-1.77796	0.26087	0.391304	0.347826	0.173913	0.217391	0.0434783	0.0869565	0.347826	1	4
AP-24534	ABL signaling	ABL1; FGFR1; FLT3; KDR; PDGFRA; SRC	63	0.126	3.78529	4	0.75		0.670251	1.13793	-2.19664	0.206349	0.365079	0.222222	0.301587	0.269841	0.031746	0.0793651	0.444444	1.16667	15
AR-42	Chromatin histone acetylation	HDAC1	16	0.108108	3.5085	3.5	0.8		0.2	4.55172	-1.68951	0.5625	0.5	0.0625	0.25	0.3125	0.0625	0.375	0.1875	1	9
AS605240	PI3K/MTOR signaling	PIK3CG	63	0.108997	3.97415	4	0.87		0.241492	1.47586	-1.50239	0.227273	0.424242	0.212121	0.412698	0.30303	0.0454545	0.0606061	0.454545	1.5	19
AT-7519	Cell cycle	CDK1; CDK2; CDK4; CDK6	63	0.0875	3.89964	7	0.76		1.58628	0.206897	-1.04627	0.460317	0.333333	0.206349	0.174603	0.126984	0.047619	0.142857	0.380952	0.75	24
ATRA	Other	RARG; RXRB	20	0.0664452	4.26219	1	0.76	0.71	0.384211	2.31724	-1.15759	0.6	0.3	0.15	0.55	0.6	0.1	0.3	0.35	0.75	11
AUY922	Other	CDC37	38	0.0875576	3.63305	8	0.65		1.13371	1.55172	-1.77173	0.394737	0.578947	0.157895	0.421053	0.447368	0.315789	0.0789474	0.184211	0.714286	15
AV-951	RTK signaling	FLT1; FLT4; KDR	42	0.116343	4.88134	2.5	0.7	0.65	0.384437	0.248276	-1.96247	0.0952381	0.357143	0.333333	0.52381	0.380952	0.0714286	0	0.619048	1	8
AZD6244	ERK MAPK signaling	MAP2K1; MAP2K2	158	0.106757	5.17149	7	0.93	0.76	1.73184	0.655172	-3.45192	0.158228	0.537975	0.265823	0.386076	0.246835	0.0443038	0.056962	0.291139	2	36
AZD6244.1	ERK MAPK signaling	MAP2K1; MAP2K2	81	0.110656	4.16155	8	0.87	0.73	1.70026	0.724138	-2.22644	0.192771	0.457831	0.228916	0.37037	0.26506	0.13253	0.192771	0.204819	1.33333	21
AZD6482	PI3K/MTOR signaling	PIK3CB	80	0.0917431	4.05135	5	0.74	0.49	1.31329	2.66897	-1.69533	0.15	0.45	0.275	0.325	0.2375	0.2	0.0625	0.2125	1.5	28
AZD6482.1	PI3K/MTOR signaling	PIK3CB	62	0.0769231	4.03286	5	0.8	0.48	1.9175	0.772414	-1.40354	0.177419	0.419355	0.193548	0.177419	0.0967742	0.0645161	0.0645161	0.193548	1	18
AZD7762	Genome integrity	CHEK1; CHEK2	24	0.0802676	3.5787	1.5	0.77	0.55	0.144928	6.26207	-1.50461	0.458333	0.416667	0.0833333	0.375	0.5	0.125	0.0833333	0.291667	1	10
Afatinib	EGFR signaling	EGFR; ERBB2	124	0.0770665	6.0209	5	0.83	0.78	2.25177	0	-2.8075	0.25	0.379032	0.379032	0.306452	0.282258	0.104839	0.0725806	0.491935	2.25	37
Afatinib (rescreen)	EGFR signaling	EGFR; ERBB2	201	0.116725	5.76209	3	0.81	0.79	2.73179	0	-2.48343	0.258706	0.427861	0.318408	0.278607	0.258706	0.0995025	0.0845771	0.457711	2.22222	61
Axitinib	RTK signaling	FLT1; KIT	31	0.0948012	4.0968	5	0.84	0.75	0.131183	2.46207	-1.36415	0.16129	0.322581	0.129032	0.451613	0.354839	0.0645161	0.16129	0.580645	1	10
BAY61-3606	Other	SYK	26	0.104	3.7884	4	0.69		2.69846	8.66207	-1.88069	0.538462	0.384615	0	0.153846	0.230769	0.0769231	0	0.0384615	0.666667	15
BMN-673	Genome integrity	PARP1; PARP2	68	0.0837438	3.70387	4	0.86		0.345478	5.78621	-1.32534	0.382353	0.485294	0.279412	0.294118	0.308824	0.0735294	0.0882353	0.235294	1	19
BMS-345541	Other	CHUK; IKBKB	28	0.0748663	3.53139	6	0.83	0.59	1.19048	6.30345	-1.466	0.464286	0.5	0.142857	0.0714286	0.142857	0.0714286	0.214286	0.0357143	1	16
BMS-536924	IGFR signaling	IGF1R; INSR	45	0.117801	3.72151	2	0.75	0.67	0.931313	6.49655	-1.30352	0.422222	0.444444	0.0444444	0.288889	0.222222	0.0666667	0.2	0.244444	1	24
BMS-708163	Other		18	0.0957447	3.7396	3.5	0.71		0.941176		-2.20016	0.166667	0.277778	0.388889	0.666667	0.388889	0.166667	0.111111	0.111111	1.125	6
BMS-754807	IGFR signaling	IGF1R; INSR	30	0.111524	3.63047	2	0.84	0.83	0.144828	0	-1.53883	0.433333	0.366667	0.0666667	0.233333	0.166667	0.0333333	0.133333	0.2	1	12
BX-795	Other	AURKB; AURKC; CHUK; IKBKB; PDPK1; TBK1	91	0.0768581	4.34944	7	0.7		3.19219	4.12414	-2.11122	0.131868	0.417582	0.406593	0.43956	0.384615	0.0879121	0.10989	0.318681	0.909091	29
BX-912	PI3K/MTOR signaling	PDPK1	50	0.0755287	3.85829	4.5	0.81		2.42531	5.37931	-1.92693	0.68	0.26	0.02	0.12	0.14	0.02	0.24	0.02	0.666667	21
Bicalutamide.1	Other	AR	10	0.204082	4.94505	2	0.62		0.422222	2.15862	-1.54863	0.1	0.3	0.3	0.3	0.5	0.3	0.1	0.7	0	1
Bleomycin	DNA replication	LIG1; LRIG1	55	0.139594	3.76031	5	0.66	0.68	3.03098	10	-2.49032	0.563636	0.527273	0.0363636	0.109091	0.145455	0.0545455	0.109091	0.0545455	0.8	23
Bleomycin (50uM)	DNA replication	LIG1; LRIG1	209	0.128378	4.39581	5	0.7	0.62	2.7696	10	-1.2109	0.336449	0.411215	0.191589	0.339713	0.317757	0.168224	0.107477	0.182243	1.75	72
Bosutinib	ABL signaling	ABL1; NR4A3; SRC; TEC	93	0.134783	4.40754	7	0.8	0.83	1.92987	0.0758621	-1.91346	0.236559	0.311828	0.258065	0.419355	0.365591	0.11828	0.0537634	0.462366	1.33333	24
CAL-101	PI3K/MTOR signaling	PIK3CD	12	0.10084	3.64489	1	0.75	0.5	0.015152	2.36552	-1.88562	0.0833333	0.166667	0.0833333	0.5	0.416667	0	0	0.583333	1	4
CCT007093	Other	PPM1D	25	0.083612	3.77965	6	0.7		0.926667	10	-1.00942	0.48	0.48	0.24	0.4	0.36	0.16	0.16	0.52	1	11
CCT018159	Other	CDC37	63	0.0940299	3.93576	4	0.78		1.8679	3.48276	-1.36958	0.396825	0.380952	0.15873	0.365079	0.31746	0.142857	0.111111	0.190476	1	19
CEP-701	RTK signaling	FLT3; JAK2; NTRK1; RET	40	0.0433369	3.87275	6	0.72		1.50897	0.255172	-1.4349	0.325	0.6	0.35	0.425	0.475	0.15	0.275	0.325	0	16
CHIR-99021	WNT signaling	GSK3A; GSK3B	198	0.133244	4.7066	5	0.86	0.64	3.24328	2.11724	-1.63886	0.182266	0.433498	0.256158	0.378788	0.246305	0.157635	0.0788177	0.211823	2.08333	47
CHIR-99021.1	WNT signaling	GSK3A; GSK3B	86	0.116531	4.02866	6	0.81	0.65	4.2922	1.57931	-1.74992	0.209302	0.453488	0.27907	0.44186	0.337209	0.232558	0.0813953	0.372093	1.625	22
CI-1040	ERK MAPK signaling	MAP2K1; MAP2K2	116	0.0947712	4.885	9	0.85		1.47646	0.434483	-3.76469	0.163793	0.491379	0.206897	0.396552	0.232759	0.0431034	0.0517241	0.284483	1.85714	27
CP466722	Genome integrity	ATM	12	0.123711	3.65828	3.5	0.72		0.030303	1.84828	-2.19422	0.5	0.416667	0.0833333	0	0.0833333	0	0.333333	0	0	6
CP724714	EGFR signaling	ERBB2	89	0.0876847	4.66367	2	0.79		1.19101	0	-0.633203	0.202247	0.449438	0.280899	0.314607	0.393258	0.0898876	0.157303	0.460674	1.4	27
CUDC-101	Chromatin histone acetylation	EGFR; ERBB2; HDAC1	20	0.131579	3.61697	3.5	0.83		0.010526	1.13103	-1.87547	0.4	0.5	0.3	0.3	0.2	0.1	0.2	0.45	0.5	6
CX-5461	Other		43	0.129909	3.58733	4	0.77		0.30897		-1.91968	0.581395	0.418605	0.0465116	0.116279	0.232558	0.0232558	0.116279	0.0930233	0.666667	17
Camptothecin	DNA replication	TOP1	54	0.0546006	3.87675	6	0.69		2.52893	10	-2.02965	0.20339	0.491525	0.169492	0.592593	0.40678	0.254237	0.152542	0.271186	1	18
Cetuximab	EGFR signaling	EGFR	89	0.102535	4.30654	7	0.81		2.53779	0	-2.49305	0.224719	0.314607	0.460674	0.247191	0.168539	0.0898876	0.101124	0.550562	1.625	24
Cisplatin	DNA replication	A2M; ATOX1; MPG; TF	50	0.065189	3.77564	3.5	0.79		0.16	2.91724	-1.40962	0.12	0.46	0.22	0.3	0.28	0.24	0.1	0.46	1.33333	8
Cytarabine	DNA replication	POLB	44	0.0566281	3.72029	8	0.83	0.56	0.912262	10	-1.99406	0.431818	0.545455	0.113636	0.295455	0.340909	0.113636	0.0909091	0.25	0.625	14
DMOG	Other	HIF1A	72	0.1198	4.09678	5	0.76		2.50039	4.53103	-1.95489	0.111111	0.430556	0.208333	0.5	0.402778	0.25	0.0416667	0.347222	1.625	19
Dabrafenib	ERK MAPK signaling	BRAF	251	0.124257	5.53365	5	0.94	0.92	1.67592	0.758621	-2.52625	0.145669	0.527559	0.200787	0.310757	0.228346	0.0748031	0.0629921	0.311024	1.83333	65
Docetaxel	Cytoskeleton	BCL2; MAP2; MAP4; MAPT; TUBB1	129	0.118894	4.10386	5	0.82	0.53	2.03888	0.124138	-1.51922	0.271318	0.395349	0.24031	0.387597	0.341085	0.162791	0.0697674	0.263566	1	37
Doxorubicin	DNA replication	TOP2A	13	0.0585586	3.54596	10	0.68	0.6	1.30769	5.77931	-1.13223	0.692308	0.461538	0	0.0769231	0.307692	0	0	0	1	6
EHT1864	Cytoskeleton	NCOA3; RAC1; RAC2; RAC3	39	0.0625	3.81174	0	0.74		1.20378	1.68966	-1.40754	0.128205	0.205128	0.205128	0.589744	0.487179	0	0.102564	0.820513	1	11
EKB-569	EGFR signaling	EGFR	123	0.100244	4.69555	4	0.77		1.9195	0	-2.19815	0.203252	0.422764	0.349593	0.317073	0.276423	0.0731707	0.105691	0.560976	2.16667	27
EX-527	Other	SIRT1	23	0.0874525	3.99222	1	0.76		0.181818	4.84828	-1.3401	0.26087	0.217391	0.130435	0.521739	0.565217	0.0434783	0.173913	0.521739	0.666667	7
Elesclomol	Other	CDC37	84	0.0949153	3.89346	5	0.68		1.01377	3.71034	-1.71865	0.357143	0.52381	0.261905	0.261905	0.309524	0.047619	0.142857	0.202381	0.6	30
EpothiloneB	Cytoskeleton	TUBA1A; TUBA1B; TUBA1C; TUBA4A; TUBA8; TUBB; TUBB1; TUBB3; TUBB4A; TUBB4B	61	0.145238	3.73292	7	0.81		5.0694	10	-2.5359	0.606557	0.393443	0	0.0491803	0.114754	0.0491803	0.0163934	0.0327869	1.33333	25
Etoposide	DNA replication	TOP2A	111	0.188136	3.78755	5	0.72	0.67	4.01802	4.21379	-2.78413	0.558559	0.504505	0.00900901	0.0990991	0.117117	0.027027	0.036036	0.027027	2	53
FH535	Other	PPARD; PPARG	94	0.154605	3.83492	3	0.75		0.328987	5.52414	-0.816775	0.276596	0.553191	0.0638298	0.297872	0.297872	0.0531915	0.0744681	0.191489	0.5	39
FK866	Metabolism	NAMPT	168	0.12953	3.99922	2	0.84	0.83	2.31772	10	-1.05309	0.5	0.35119	0.0357143	0.077381	0.136905	0.0357143	0.0714286	0.0952381	1.2	71
FMK	ERK MAPK signaling	RPS6KA1	12	0.181818	3.56362	3	0.76		0.015152	1.62759	-1.78565	0.0833333	0.25	0.416667	0.416667	0.0833333	0.0833333	0.25	0.333333	0	1
FTI-277	Other	FNTA	22	0.093617	3.74167	4.5	0.64		0.359307	10	-1.69132	0.272727	0.636364	0.363636	0.454545	0.590909	0	0.136364	0.181818	1.66667	8
GDC0941 (rescreen)	PI3K/MTOR signaling	PIK3CA	29	0.130045	3.73547	7	0.62	0.48	0.37931	0.62069	-1.78682	0.172414	0.275862	0.206897	0.448276	0.275862	0.310345	0.103448	0.241379	0.777778	6
GSK-650394	Other	SGK2	77	0.22063	3.81458	7	0.76		6.79016	10	-2.88959	0.545455	0.571429	0.025974	0.0519481	0.155844	0.0649351	0.038961	0.012987	1	38
GSK1070916	Mitosis	AURKB	58	0.146835	3.73918	3	0.85		2.0611	0.613793	-1.67024	0.637931	0.344828	0.0689655	0.189655	0.206897	0.0344828	0.189655	0.155172	1.5	27
GSK2126458	PI3K/MTOR signaling	MTOR; PIK3CA	14	0.0717949	3.56137	3.5	0.7		0.021978	0.344828	-1.72273	0.214286	0.571429	0.357143	0.428571	0.5	0	0.0714286	0.428571	0	2
GSK269962A	Cytoskeleton	ROCK1; ROCK2	65	0.0670795	4.32608	6	0.72		5.03894	2.42759	-2.10995	0.138462	0.369231	0.184615	0.384615	0.261538	0.123077	0.0769231	0.476923	1.66667	17
GSK429286A	Cytoskeleton	ROCK1; ROCK2	44	0.082397	3.84986	4.5	0.79		0.705074	2.85517	-2.06505	0.227273	0.363636	0.204545	0.431818	0.295455	0.0681818	0.204545	0.340909	0.571429	14
GSK690693	PI3K/MTOR signaling	AKT1; AKT2; AKT3	83	0.0692244	4.15315	1	0.88		1.28651	1.36552	-0.940642	0.373494	0.373494	0.0722892	0.349398	0.337349	0.0722892	0.192771	0.349398	1.66667	32
GW-2580	RTK signaling	CSF1R	12	0.129032	3.60455	1	0.64		0.015152	1.11034	-2.00461	0.166667	0.416667	0.25	0.416667	0.333333	0.0833333	0.166667	0.333333	0.666667	3
GW441756	RTK signaling	NTRK1	18	0.117647	3.76638	1.5	0.86		0.071895	3.96552	-1.36138	0.444444	0.444444	0.222222	0.5	0.277778	0.0555556	0.166667	0.222222	1	7
Gefitinib	EGFR signaling	EGFR	164	0.117227	5.77956	5	0.84	0.82	2.53015	0	-2.50069	0.213415	0.396341	0.347561	0.292683	0.286585	0.097561	0.0670732	0.493902	1.77778	44
Gemcitabine	DNA replication	RRM1	63	0.151079	3.72337	6	0.69	0.59	2.58423	4.64828	-2.49032	0.539683	0.380952	0.031746	0.126984	0.142857	0.0634921	0.0634921	0.031746	3	31
GenentechCpd10	Mitosis	AURKA; AURKB	22	0.108911	3.60074	3	0.74		0.099567	5.86897	-1.67745	0.227273	0.363636	0.0454545	0.272727	0.318182	0.136364	0.227273	0.545455	0.75	7
HG-6-64-1	ERK MAPK signaling	BRAF; MAP3K7	77	0.0870056	3.98216	5	0.7		1.82194	1.24828	-1.7517	0.298701	0.454545	0.233766	0.311688	0.233766	0.103896	0.116883	0.298701	1	23
I-BET	Chromatin other	BRD2; BRD3; BRD4	27	0.0828221	3.87214	4	0.84	0.63	0.433048	10	-0.984781	0.444444	0.37037	0.0740741	0.296296	0.333333	0	0.259259	0.407407	0.666667	10
IOX2	Other	EGLN1	13	0.103175	3.49021	4	0.67		0.076923	10	-2.16574	0.307692	0.538462	0.384615	0.307692	0.153846	0.0769231	0.230769	0.230769	0.5	4
IPA-3	Cytoskeleton	PAK1; PKN1	29	0.103571	3.80287	5	0.78		2.31034	8.17931	-1.62691	0.655172	0.586207	0.0344828	0.137931	0.103448	0.0344828	0.0689655	0	0.5	12
JNJ-26854165	p53 pathway		59	0.0692488	3.84046	7	0.72	0.41	2.15079		-1.64091	0.20339	0.440678	0.237288	0.271186	0.322034	0.101695	0.118644	0.389831	1.4	16
JNK-9L	JNK and p38 signaling	MAPK10; MAPK9	56	0.275862	3.70734	5.5	0.65		2.39026	5.84828	-2.05611	0.464286	0.589286	0	0.160714	0.214286	0.0714286	0.0892857	0.0714286	1	20
JNKInhibitorVIII	JNK and p38 signaling	MAPK8	26	0.106557	3.8625	6	0.71		0.326154	0.593103	-1.67353	0.192308	0.269231	0.230769	0.461538	0.538462	0.230769	0.0769231	0.576923	1	8
JQ1	Chromatin other	BRD2; BRD3; BRD4; BRDT	20	0.0793651	5.02885	0.5	0.6	0.7	0.078947	10	-1.22288	0.15	0.2	0.3	0.45	0.55	0.05	0	0.85	0	3
KIN001-055	Other	JAK3	64	0.0993789	4.40854	7.5	0.75		2.38343	1.31724	-2.00279	0.21875	0.34375	0.375	0.28125	0.203125	0.09375	0.125	0.59375	1.28571	18
KIN001-102	PI3K/MTOR signaling	AKT1; AKT2; AKT3	174	0.109091	4.17835	1	0.86		1.26437	1.15862	-0.664431	0.258621	0.5	0.132184	0.212644	0.275862	0.0574713	0.126437	0.270115	2.8	68
KIN001-236	Other	TEK	28	0.135266	4.49863	3	0.58		0.219577	2.37241	-3.09819	0.0714286	0.142857	0.321429	0.357143	0.535714	0.107143	0.142857	0.75	0.666667	9
KIN001-244	PI3K/MTOR signaling	PDPK1	20	0.11976	3.99053	6	0.73		0.052632	0.662069	-3.09819	0.1	0.3	0.3	0.4	0.5	0.1	0.25	0.75	1	7
KIN001-260	Other	IKBKB	20	0.112994	4.06761	3	0.75		0.115789	2.74483	-2.68805	0.1	0.15	0.2	0.55	0.5	0.1	0.25	0.85	1	6
KIN001-270	Cell cycle	CDK9	56	0.097561	3.8508	2	0.81		0.312987	7.57241	-1.24559	0.482143	0.428571	0.0357143	0.196429	0.25	0.0357143	0.0535714	0.428571	1	16
KU-55933	Genome integrity	ATM	15	0.0967742	3.99315	7	0.71	0.48	0.609524	5.04828	-1.48911	0.4	0.6	0.2	0.733333	0.666667	0.266667	0.333333	0.6	2	4
LAQ824	Chromatin histone acetylation	HDAC1	54	0.173077	3.94095	5	0.63		8.09574	4.10345	-2.13272	0.592593	0.611111	0.0185185	0.0740741	0.0555556	0	0.111111	0	0.875	23
LFM-A13	Other	BTK	37	0.106936	3.71771	5	0.75		1.09459	3.11034	-1.76517	0.108108	0.378378	0.378378	0.432432	0.189189	0.0810811	0.0810811	0.27027	1.25	17
LY317615	Other	PRKCB	25	0.0724638	3.55297	2	0.67		0.323333	1.86207	-1.32534	0.32	0.52	0.32	0.28	0.32	0.2	0.28	0.44	0.666667	9
Lenalidomide	Other	CRBN	20	0.188679	3.62359	5.5	0.76		0.073684	10	-1.81275	0.45	0.35	0.4	0.25	0.3	0.2	0.15	0.55	1.66667	6
MK-2206	PI3K/MTOR signaling	AKT1; AKT2	49	0.118932	3.65949	1	0.84	0.69	0.090136	1.88276	-0.902617	0.244898	0.510204	0.183673	0.306122	0.367347	0.0408163	0.102041	0.346939	0.625	13
MLN4924	Other	NAE1	37	0.0941476	3.61162	4	0.85	0.57	0.141141	10	-1.82531	0.432432	0.486486	0.135135	0.27027	0.243243	0.0810811	0.0540541	0.135135	0.8	16
MP470	RTK signaling	FLT3; KIT; PDGFRA	26	0.138298	3.57368	0.5	0.79		0.006154	0.255172	-1.62532	0.115385	0.269231	0.230769	0.423077	0.461538	0	0.153846	0.846154	0.5	6
MPS-1-IN-1	Mitosis	TTK	78	0.152344	3.69681	4.5	0.72		2.22211	10	-1.48402	0.615385	0.410256	0.0512821	0.115385	0.128205	0.0128205	0.115385	0.025641	1	38
Masitinib	RTK signaling	KIT	16	0.0622568	4.06607	4	0.62	0.59	0	2.22759	-2.17679	0.125	0.5625	0.6875	0.4375	0.5625	0.0625	0.0625	0.5625	0	2
Midostaurin	RTK signaling	FGR; FLT3; KIT	123	0.137124	4.19157	7	0.67		3.68852	1.04828	-1.92738	0.195122	0.406504	0.235772	0.439024	0.325203	0.121951	0.105691	0.276423	1.81818	40
MitomycinC	DNA replication		54	0.214286	3.5702	4.5	0.7	0.67	0.95877		-2.06408	0.666667	0.425926	0.037037	0.111111	0.222222	0.0740741	0	0.037037	1	27
NG-25	Other	MAP3K7; MAP4K2; NR2C2	25	0.114679	4.29989	5	0.74		0.166667	3.82069	-3.18165	0.12	0.32	0.28	0.44	0.52	0.12	0.28	0.8	1	10
NPK76-II-72-1	Mitosis	PLK3	174	0.220532	3.85747	2	0.81		4.59697	5.3931	-1.41036	0.735632	0.293103	0	0.0862069	0.166667	0.0172414	0.149425	0.0977011	1.5	80
NSC-207895	p53 pathway	MDM4	57	0.10775	3.83519	2	0.81		1.7193	3.26207	-1.07891	0.473684	0.438596	0.192982	0.175439	0.350877	0.0175439	0.192982	0.333333	0.571429	25
NU-7441	Genome integrity	PRKDC	30	0.105263	3.70395	4	0.78		0.211494	5.66897	-1.66777	0.266667	0.333333	0.2	0.366667	0.266667	0.333333	0.1	0.4	1	8
NVP-BEZ235	PI3K/MTOR signaling	MTOR; PIK3CA	87	0.0843023	3.94702	6	0.67	0.41	1.89735	0.62069	-1.56905	0.195402	0.482759	0.264368	0.37931	0.333333	0.103448	0.114943	0.298851	0.8	24
NVP-BHG712	RTK signaling	EPHB4	105	0.132075	4.21048	6	0.84		0.302381	10	-1.43783	0.257143	0.428571	0.209524	0.342857	0.27619	0.0761905	0.114286	0.285714	1.71429	28
Nutlin-3a	p53 pathway		73	0.06926	4.45665	5	0.82	0.58	0.871385		-0.946515	0.342466	0.328767	0.178082	0.30137	0.246575	0.136986	0.123288	0.260274	1.28571	13
OSI-027	PI3K/MTOR signaling	MTOR	12	0.0759494	3.616	0	0.66	0.5	0	1.24828	-2.14178	0.333333	0.0833333	0.166667	0	0.25	0	0.166667	0.416667	0	5
OSI-906	IGFR signaling	IGF1R	18	0.0746888	3.72252	1	0.85	0.67	0.124183	1.67586	-0.967239	0.333333	0.388889	0.0555556	0.333333	0.166667	0.0555556	0.111111	0.611111	1	8
OSU-03012	PI3K/MTOR signaling	PDPK1	60	0.169492	3.7685	5	0.81		3.01639	6.77241	-2.05611	0.57377	0.540984	0.0491803	0.183333	0.213115	0.0491803	0.0491803	0.0327869	1	24
ObatoclaxMesylate	Apoptosis regulation	BCL2; BCL2L1; BCL2L2; MCL1	70	0.155556	3.80921	6.5	0.8	0.62	5.39462	5.33103	-2.47527	0.657143	0.542857	0.0285714	0.128571	0.0857143	0.0428571	0.114286	0.0428571	0.777778	33
Olaparib	Genome integrity	PARP1; PARP2	28	0.101449	3.62017	6	0.82	0.59	0.820106	5.33793	-1.79033	0.107143	0.285714	0.178571	0.357143	0.285714	0.178571	0.0714286	0.642857	1	8
Olaparib (rescreen)	Genome integrity	PARP1; PARP2	52	0.0928571	3.72757	3	0.87	0.57	0.126697	7.31034	-1.46798	0.230769	0.711538	0.192308	0.307692	0.288462	0.134615	0.115385	0.288462	1.2	15
PD-0325901	ERK MAPK signaling	MAP2K1; MAP2K2	85	0.0789229	4.80658	10	0.79		1.49188	0.77931	-2.78449	0.2	0.517647	0.223529	0.329412	0.235294	0.0588235	0.0823529	0.247059	2.25	18
PD-0332991	Cell cycle	CDK4; CDK6	92	0.103371	4.01097	6	0.75		3.43879	0	-2.41166	0.247423	0.463918	0.319588	0.5	0.42268	0.14433	0.164948	0.134021	1.35714	27
PFI-1	Chromatin other	BRD4	21	0.0921053	3.66523	6	0.65		0.457143	10	-1.53308	0.047619	0.238095	0.333333	0.47619	0.428571	0.142857	0.142857	0.380952	1	6
PHA-793887	Cell cycle	CDK2; CDK5; CDK7	44	0.106538	3.66311	6	0.81	0.71	1.81111	5.07586	-1.27607	0.577778	0.488889	0.0888889	0.113636	0.0888889	0	0.2	0.133333	1.5	12
PIK-93	PI3K/MTOR signaling	PIK3CG	16	0.108108	3.89066	5	0.64	0.58	0.091667	0.441379	-2.9008	0.3125	0.3125	0.3125	0.4375	0.6875	0.125	0.3125	0.625	1	5
PLX4720	ERK MAPK signaling	BRAF	173	0.107923	5.31649	6	0.92	0.9	0.930195	2.72414	-3.08178	0.147727	0.568182	0.215909	0.312139	0.238636	0.0511364	0.0511364	0.386364	1.71429	50
PLX4720 (rescreen)	ERK MAPK signaling	BRAF	212	0.112051	5.89178	6	0.91	0.91	1.58231	3.66897	-2.71816	0.139535	0.511628	0.213953	0.292453	0.232558	0.0604651	0.055814	0.353488	1.6	50
Pazopanib	RTK signaling	FLT1; KDR; KIT; PDGFRA	95	0.1097	4.10542	4	0.82	0.66	1.39866	0	-1.92738	0.221053	0.347368	0.2	0.336842	0.210526	0.105263	0.115789	0.357895	1.25	28
Phenformin	Metabolism	PRKAA1	49	0.0779014	3.57605	1.5	0.82		0.194149	6.1931	-0.910079	0.25	0.416667	0.145833	0.183673	0.333333	0.0208333	0.166667	0.479167	0.6	15
QL-X-138	Other	BTK	23	0.0842491	3.6121	3	0.8		0.086957	10	-1.56545	0.434783	0.304348	0.0869565	0.173913	0.347826	0.130435	0.130435	0.26087	0.4	10
QL-XI-92	RTK signaling	DDR1	27	0.0820669	3.90308	5	0.76		0.108262	10	-2.17144	0.259259	0.407407	0.259259	0.481481	0.296296	0.111111	0.111111	0.555556	0.25	4
QS11	Other	ARFGAP1; ARFGAP3	20	0.176991	3.45415	4	0.72		0.178947	10	-1.97753	0.6	0.45	0.05	0.2	0.2	0	0.1	0.15	0	6
RDEA119	ERK MAPK signaling	MAP2K1; MAP2K2	180	0.134529	4.76635	7	0.88		1.96934	0.537931	-3.34347	0.186813	0.467033	0.214286	0.377778	0.241758	0.0934066	0.0934066	0.28022	1.83333	46
RDEA119 (rescreen)	ERK MAPK signaling	MAP2K1; MAP2K2	157	0.104458	5.07218	7	0.89		1.85791	1.65517	-3.34347	0.152866	0.522293	0.273885	0.407643	0.280255	0.0509554	0.0636943	0.305732	1.7	36
RO-3306	Cell cycle	CDK1	31	0.0695067	3.67745	6	0.81		2.18571	3.18621	-1.79049	0.277778	0.527778	0.222222	0.548387	0.388889	0.194444	0.138889	0.333333	2	6
SB-505124	Other	ACVR1B; TGFBR1	18	0.05625	3.93193	1	0.75		1.41176	6.61379	-0.75329	0.111111	0.166667	0.0555556	0.444444	0.444444	0	0.111111	0.833333	1	1
SB-715992	Mitosis	KIF11	60	0.14218	3.73172	4	0.82		0.127684	10	-1.65569	0.583333	0.316667	0.05	0.133333	0.266667	0.0166667	0.0833333	0.0666667	0.8	25
SB216763	WNT signaling	GSK3A; GSK3B	45	0.111663	3.86666	6	0.72		1.02775	2.22759	-1.95489	0.12	0.38	0.32	0.444444	0.34	0.2	0.14	0.18	1.22222	12
SB52334	RTK signaling	TGFBR1	96	0.133705	3.96919	3.5	0.79	0.63	0.448026	4.48966	-0.948214	0.21875	0.53125	0.229167	0.34375	0.34375	0.0416667	0.114583	0.520833	1	25
SB590885	ERK MAPK signaling	BRAF	148	0.0985353	5.47842	6	0.92		1.10903	3.88966	-2.52625	0.162162	0.560811	0.182432	0.283784	0.209459	0.0540541	0.0608108	0.317568	1.5	42
SN-38	DNA replication	TOP1	82	0.076779	4.06668	7	0.7	0.34	2.25421	10	-2.15361	0.241379	0.413793	0.149425	0.52439	0.425287	0.229885	0.16092	0.241379	1	26
SNX-2112	Other	CDC37	34	0.125	3.61188	3.5	0.81	0.61	0.791444	6.71724	-1.12236	0.705882	0.147059	0	0.0294118	0.147059	0.0294118	0.205882	0.0294118	0.75	16
STF-62247	Other		19	0.0629139	3.73924	1	0.78		0.040936		-1.48108	0.157895	0.421053	0.0526316	0.578947	0.578947	0.157895	0	0.421053	0.4	3
T0901317	Other	NR1H3; NR1H4	13	0.0677083	4.12103	1	0.61		0.051282	10	-1.63577	0.384615	0.230769	0.153846	0.230769	0.384615	0	0.153846	0.230769	0	5
TAK-715	JNK and p38 signaling	MAPK11; MAPK14	35	0.0485437	3.95633	4	0.73		0.919328	0.510345	-1.42408	0.2	0.4	0.457143	0.228571	0.342857	0.0571429	0.142857	0.571429	1	7
TG101348	Other	JAK2	15	0.0980392	3.80773	4	0.76	0.62	0.019048	0.882759	-2.08958	0.333333	0.333333	0.2	0.133333	0.133333	0.0666667	0.266667	0.333333	0	4
THZ-2-102-1	Cell cycle	CDK7	20	0.0581395	3.72942	5	0.77		1.86842	6.26207	-1.56863	0.5	0.65	0	0.15	0.2	0.05	0.1	0.05	0	9
THZ-2-49	Cell cycle	CDK9	29	0.131818	3.57136	2	0.78		0.012315	9.89655	-1.58504	0.172414	0.37931	0.172414	0.344828	0.206897	0.0689655	0.0344828	0.448276	0	9
TL-1-85	Other	MAP3K7	52	0.0786687	4.17051	5.5	0.8		1.15385	4.03448	-2.36612	0.153846	0.346154	0.403846	0.384615	0.519231	0.115385	0.211538	0.615385	1.25	10
TPCA-1	Other	IKBKB	27	0.128571	3.9234	5	0.77	0.61	1.11681	3.14483	-1.92981	0.407407	0.37037	0.259259	0.296296	0.407407	0.037037	0.222222	0.37037	0.714286	12
TW37	Apoptosis regulation	BCL2; MCL1	166	0.117066	4.03092	3	0.76	0.75	1.92793	1.53793	-0.951002	0.445783	0.433735	0.0963855	0.204819	0.222892	0.0722892	0.0783133	0.150602	1.5	73
Temozolomide	DNA replication		16	0.168421	4.79623	2.5	0.65	0.39	0.208333		-1.36505	0	0.25	0.1875	0.3125	0.5625	0.125	0.125	0.75	0	3
Temsirolimus	PI3K/MTOR signaling	MTOR	74	0.0663082	4.0212	5	0.71	0.47	2.05702	1.98621	-1.55161	0.189189	0.405405	0.256757	0.324324	0.351351	0.108108	0.0945946	0.432432	0.875	15
Thapsigargin	Other	ATP2A1	93	0.208054	3.90601	4	0.65		5.85414	10	-2.22228	0.516129	0.462366	0.0107527	0.0752688	0.150538	0.0215054	0.0215054	0.0430108	0.8	46
Trametinib	ERK MAPK signaling	MAP2K1; MAP2K2	162	0.114165	4.92533	8	0.87	0.82	2.10981	2.22069	-3.24325	0.135802	0.481481	0.265432	0.407407	0.302469	0.0679012	0.0740741	0.296296	2.1	42
UNC0638	Chromatin histone methylation	EHMT1; EHMT2	52	0.10297	3.71413	3.5	0.76	0.69	0.145551	10	-1.38674	0.173077	0.634615	0.384615	0.269231	0.346154	0.0384615	0.0576923	0.346154	1.2	15
UNC0638.1	Chromatin histone methylation	EHMT1; EHMT2	15	0.0604839	3.65207	7	0.75	0.66	0.266667	10	-1.50359	0.4	0.666667	0.133333	0.266667	0.4	0.2	0.2	0.4	1	5
UNC1215	Other	L3MBTL3	24	0.151899	3.71696	1.5	0.69		0.018116	10	-1.67054	0.0833333	0.375	0.125	0.666667	0.333333	0.166667	0	0.583333	1	7
VX-11e	ERK MAPK signaling	MAPK1; MAPK3	79	0.0854978	3.95094	4	0.81		1.34729	5.15862	-0.927403	0.329114	0.405063	0.240506	0.329114	0.278481	0.0379747	0.126582	0.189873	1.75	31
Vinblastine	Cytoskeleton	TUBA1A; TUBB; TUBD1; TUBG1	85	0.0937155	4.02915	5	0.75		1.96274	10	-1.06284	0.270588	0.352941	0.188235	0.4	0.341176	0.105882	0.0588235	0.352941	1.14286	32
Vinorelbine	Cytoskeleton	TUBB	82	0.183445	3.69854	4	0.72		2.75429	10	-2.55045	0.597561	0.414634	0.0243902	0.0365854	0.170732	0.0121951	0.0609756	0.0731707	0.75	40
Vorinostat	Chromatin histone acetylation	HDAC1; HDAC2; HDAC3; HDAC6	64	0.120075	3.71799	2	0.73	0.74	1.3502	0	-1.40496	0.546875	0.546875	0.046875	0.1875	0.203125	0.0625	0.171875	0.15625	1	30
WZ3105	Other	FLT3; IRAK1; NTRK2; ROCK2; SRC	97	0.0810359	3.98169	2	0.85		1.7349	5.32414	-0.812023	0.418367	0.367347	0.122449	0.164948	0.204082	0.0408163	0.112245	0.204082	1	42
XAV939	WNT signaling	TNKS; TNKS2	92	0.152066	4.18462	5	0.78		3.25203	10	-1.65062	0.141304	0.413043	0.304348	0.478261	0.326087	0.25	0.076087	0.358696	1.75	27
XL-184	RTK signaling	AXL; FLT1; FLT3; KIT; MET; RET; SLTM	24	0.144578	3.81929	5	0.78	0.63	0.141304	0	-2.0114	0.208333	0.5	0.375	0.375	0.375	0.125	0.208333	0.375	1	6
XL-880	RTK signaling	MET	59	0.106115	3.82281	5	0.75	0.45	0.596727	0.151724	-2.06505	0.355932	0.372881	0.237288	0.322034	0.322034	0.0508475	0.186441	0.305085	1	18
XMD13-2	Other	RIPK1	19	0.0637584	3.69337	3	0.79		0.105263	5.91724	-1.42905	0.736842	0.210526	0.0526316	0.105263	0.157895	0.157895	0.210526	0.157895	0	8
XMD15-27	Other	CAMK2B	14	0.118644	4.27421	2	0.74		0.065934	4.37241	-2.01832	0.142857	0.428571	0.214286	0.428571	0.285714	0.0714286	0.0714286	0.571429	0	4
Y-39983	Cytoskeleton	ROCK1; ROCK2	20	0.0522193	3.67005	5	0.78		0.226316	2.93103	-2.04658	0.25	0.45	0.3	0.35	0.25	0.05	0.25	0.35	0.4	8
YK4-279	Other	DHX9	69	0.10073	3.82859	5	0.78	0.61	0.703325	2.31034	-1.74042	0.478261	0.536232	0.0869565	0.144928	0.188406	0.0144928	0.0434783	0.101449	1	33
YM155	Apoptosis regulation		16	0.0987654	3.4873	1	0.71	0.59	0.008333		-1.88187	0.375	0.4375	0.125	0.125	0.1875	0.0625	0.0625	0.0625	0.5	3
YM201636	Other	PIKFYVE	24	0.0712166	3.75902	1	0.79		5.89493	10	-0.422635	0.125	0.75	0.0416667	0.166667	0.375	0.0416667	0.0833333	0.0416667	0	13
ZM-447439	Mitosis	AURKB	23	0.115578	3.54645	7	0.76		0.249012	10	-1.73928	0.652174	0.391304	0	0.130435	0.217391	0.0869565	0.0869565	0.0434783	1.5	11
ZSTK474	PI3K/MTOR signaling	PIK3CA	14	0.0765027	3.69905	6	0.72	0.65	0.340659	1.27586	-2.30006	0.285714	0.5	0.142857	0.428571	0.428571	0	0.357143	0.285714	0.25	5
Zibotentan (ZD4054	Other	EDNRA	13	0.0902778	3.5593	2	0.68		0.089744	6.48276	-1.71855	0.0769231	0.384615	0.153846	0.384615	0.307692	0.307692	0.0769231	0.384615	0	2
(5Z) -7-Oxozeaenol	Other	MAP3K7; NR2C2	106	0.0552659	5.09193	6	0.93		1.76963	3.29655	-1.08257	0.141509	0.54717	0.254717	0.226415	0.226415	0.0283019	0.0754717	0.179245	1	26
piperlongumine	Other		124	0.0969507	4.02188	5	0.73	0.4	1.50918		-1.24132	0.25	0.483871	0.290323	0.258065	0.266129	0.0725806	0.0887097	0.217742	1.09091	32
rTRAIL	Apoptosis regulation	TNFRSF10A	26	0.139785	4.01293	0.5	0.85		0.076923	0	-1.05217	0.230769	0.576923	0.115385	0.615385	0.615385	0.115385	0.115385	0.307692	0.75	10

## Sheet: 1st NCM
Drug	Drug class	Drug target	Size	Percentage of original signature	Average correlation	Gene frequency	AUROC in GDSC	AUROC in CTRP	Connectivity	Distance to drug target	Network isolation	Nucleus proteins	Cytoplasm proteins	Membrane proteins	Pharmacogenomic proteins	Druggable proteins	Cancer pathway proteins	COSMIC genes	Human Tissue Specificity	Transcription factor specificity	Genetic interactions
17-AAG	Other	CDC37	37	0.105413	-3.61576	1	0.65	0.55	0.183183	6.91034	-1.5292	0.162162	0.459459	0.27027	0.297297	0.297297	0.0540541	0.0810811	0.675676	1	14
5-Fluorouracil	DNA replication	TYMS	99	0.103665	-3.91012	4	0.73	0.75	0.449804	10	-2.25409	0.10101	0.434343	0.232323	0.323232	0.313131	0.0606061	0.10101	0.222222	1.625	24
ABT-263	Apoptosis regulation	BCL2; BCL2L1; BCL2L2	51	0.107368	-3.64863	1	0.85	0.76	0.269804	5.48276	-1.48779	0.431373	0.647059	0.176471	0.294118	0.254902	0.0980392	0.0784314	0.0392157	0.75	23
ABT-869	RTK signaling	CSF1R; FLT3; KDR; KIT	10	0.0265957	-3.63635	3	0.73	0.5	0.044444	0.0482759	-1.54252	0.6	0.4	0.4	0.2	0.5	0.1	0.1	0.3	1.5	1
AC220	RTK signaling	FLT3	21	0.0594901	-3.6988	3	0.79	0.68	0.42381	3.46207	-2.0897	0.238095	0.52381	0.285714	0.47619	0.52381	0.285714	0	0.380952	0.75	5
AG-014699	Genome integrity	PARP1; PARP2	27	0.0529412	-3.7022	1	0.75		0.076923	8.05517	-1.06808	0.37037	0.37037	0	0.111111	0.148148	0.0740741	0.0740741	0.185185	2	7
AICAR	Metabolism	PRKAA2; PRKAB1	105	0.0951087	-3.81042	2	0.68		1.08846	10	-1.14178	0.285714	0.457143	0.209524	0.247619	0.285714	0.0190476	0.12381	0.219048	1	29
AKTinhibitorVIII	PI3K/MTOR signaling	AKT1; AKT2; AKT3	23	0.0623306	-3.80935	4	0.79		0.272727	0	-1.74929	0.434783	0.434783	0.173913	0.391304	0.391304	0.0434783	0.217391	0.217391	1	9
AR-42	Chromatin histone acetylation	HDAC1	25	0.168919	-3.55127	3	0.8		0.183333	3.48276	-1.76673	0.16	0.72	0.32	0.56	0.44	0.08	0.12	0.16	2	8
AS605240	PI3K/MTOR signaling	PIK3CG	55	0.0951557	-3.75891	4	0.87		0.239057	1.21379	-1.14654	0.454545	0.290909	0.0727273	0.254545	0.2	0.0909091	0.127273	0.181818	1.125	15
AT-7519	Cell cycle	CDK1; CDK2; CDK4; CDK6	81	0.1125	-3.88296	4	0.77		0.204938	0	-1.62039	0.197531	0.469136	0.197531	0.345679	0.283951	0.037037	0.0617284	0.271605	1.25	19
AUY922	Other	CDC37	40	0.0921659	-3.63354	5	0.73		0.191026	6.77931	-1.94632	0.075	0.65	0.1	0.35	0.475	0.025	0.125	0.375	1.33333	13
AZD6244	ERK MAPK signaling	MAP2K1; MAP2K2	311	0.210135	-4.43338	6	0.77	0.71	5.04618	4.46897	-3.37726	0.607717	0.244373	0.022508	0.096463	0.167203	0.0192926	0.11254	0.247588	3.4	117
AZD6244.1	ERK MAPK signaling	MAP2K1; MAP2K2	138	0.188525	-3.86176	8	0.76	0.72	4.3712	4.09655	-2.51124	0.615942	0.304348	0.057971	0.115942	0.202899	0.0507246	0.0797101	0.275362	3	52
AZD6482	PI3K/MTOR signaling	PIK3CB	97	0.111239	-3.85644	3	0.77	0.49	2.44394	8.98621	-1.41283	0.721649	0.298969	0.0412371	0.0927835	0.175258	0.0206186	0.134021	0.0618557	1	43
AZD6482.1	PI3K/MTOR signaling	PIK3CB	141	0.174938	-3.86992	1	0.8	0.42	4.4693	7.1931	-1.29194	0.489362	0.531915	0.0212766	0.141844	0.12766	0.0212766	0.0638298	0.035461	1.45455	62
AZD7762	Genome integrity	CHEK1; CHEK2	30	0.100334	-3.56405	1	0.83	0.6	0.098522	5.56552	-1.1703	0.551724	0.241379	0.0689655	0.133333	0.206897	0.0344828	0.344828	0.275862	0.714286	14
Afatinib	EGFR signaling	EGFR; ERBB2	73	0.0453698	-4.40661	4	0.81	0.74	1.70243	0.544828	-1.3139	0.109589	0.39726	0.164384	0.315068	0.178082	0.0547945	0.0684932	0.383562	0.857143	17
Afatinib (rescreen)	EGFR signaling	EGFR; ERBB2	171	0.0993031	-4.33006	3	0.83	0.8	2.39973	0.793103	-1.15701	0.28655	0.432749	0.128655	0.245614	0.25731	0.0526316	0.0584795	0.216374	1.33333	54
Axitinib	RTK signaling	FLT1; KIT	23	0.0703364	-3.56325	3	0.8	0.72	0.086957	0.303448	-1.88096	0.130435	0.391304	0.391304	0.391304	0.217391	0.130435	0.26087	0.217391	1	6
BAY61-3606	Other	SYK	16	0.064	-3.45973	2	0.71		0	2.44828	-2.0227	0.25	0.5	0.25	0.125	0.25	0	0	0.1875	1	4
BMN-673	Genome integrity	PARP1; PARP2	87	0.107143	-3.69484	5	0.83		0.370756	5.48276	-1.91166	0.149425	0.482759	0.229885	0.298851	0.264368	0.0229885	0.091954	0.275862	0.75	23
BMS-345541	Other	CHUK; IKBKB	34	0.0909091	-3.63468	5	0.83	0.57	0.02139	2.48276	-2.0772	0.264706	0.441176	0.411765	0.411765	0.205882	0.147059	0.147059	0.264706	1.6	9
BMS-536924	IGFR signaling	IGF1R; INSR	39	0.102094	-3.69115	2	0.78	0.61	0.265857	1.8	-1.80114	0.205128	0.461538	0.230769	0.205128	0.128205	0.0769231	0.102564	0.179487	1.125	12
BMS-708163	Other		46	0.244681	-3.76049	2	0.7		0.17971		-1.39895	0.391304	0.5	0.0217391	0.173913	0.173913	0.0434783	0.0434783	0.0869565	0.5	17
BMS-754807	IGFR signaling	IGF1R; INSR	21	0.0780669	-3.52093	2	0.76	0.74	0.061905	1.3931	-1.58555	0.285714	0.619048	0.0952381	0.333333	0.285714	0	0	0.285714	1	8
BX-795	Other	AURKB; AURKC; CHUK; IKBKB; PDPK1; TBK1	49	0.0413851	-4.14797	4	0.75		1.60034	3.95862	-1.06588	0.102041	0.673469	0.0816327	0.285714	0.22449	0.0816327	0.102041	0.0612245	0.666667	20
BX-912	PI3K/MTOR signaling	PDPK1	50	0.0755287	-3.85574	4	0.85		0.166531	1.78621	-1.71694	0.22	0.48	0.18	0.44	0.42	0.1	0.12	0.22	1.2	14
Bicalutamide	Other	AR	10	0.25	-3.61196	2.5	0.76		0.222222	5.4069	-1.56051	0.7	0.1	0	0.2	0.3	0	0.1	0.2	0	5
Bleomycin	DNA replication	LIG1; LRIG1	31	0.0786802	-3.60339	2	0.77	0.69	0.034409	10	-1.37933	0.0645161	0.322581	0.258065	0.225806	0.258065	0.0322581	0.0322581	0.516129	1.25	7
Bleomycin (50uM)	DNA replication	LIG1; LRIG1	163	0.100123	-4.28813	3	0.73	0.58	1.49837	10	-0.660854	0.147239	0.466258	0.0858896	0.263804	0.306748	0.0245399	0.0552147	0.343558	0.888889	53
Bosutinib	ABL signaling	ABL1; NR4A3; SRC; TEC	58	0.084058	-3.66384	3	0.85	0.8	0.062916	0.22069	-1.23429	0.448276	0.293103	0.172414	0.224138	0.431034	0.0689655	0.12069	0.241379	0.857143	20
Bryostatin1	Other	PRKCA	17	0.2125	-3.4938	2	0.65		0.029412	6.58621	-1.62777	0.588235	0.529412	0	0.176471	0.176471	0.0588235	0.176471	0	0.75	10
CAY10603	Chromatin histone acetylation	HDAC1; HDAC6	19	0.102151	-3.61543	4	0.72	0.6	0.05848	2.86897	-1.71475	0.210526	0.736842	0.210526	0.526316	0.526316	0.0526316	0.0526316	0.157895	1	6
CCT007093	Other	PPM1D	40	0.133779	-3.61445	2	0.74		0.615385	10	-1.72894	0.65	0.3	0.025	0.075	0.1	0.075	0.025	0.025	0	14
CCT018159	Other	CDC37	72	0.107463	-3.73158	3	0.74		0.328638	3.22069	-1.15715	0.194444	0.611111	0.166667	0.333333	0.263889	0.0416667	0.0416667	0.277778	1.5	32
CEP-701	RTK signaling	FLT3; JAK2; NTRK1; RET	37	0.0400867	-3.74746	5	0.75		0.981982	2.4069	-0.986019	0.567568	0.243243	0.0540541	0.324324	0.324324	0	0.216216	0.189189	1	19
CHIR-99021	WNT signaling	GSK3A; GSK3B	227	0.152759	-4.16702	4	0.83	0.6	2.74839	1.97931	-0.664623	0.506608	0.361233	0.0440529	0.15859	0.167401	0.030837	0.145374	0.14978	1.88889	90
CHIR-99021.1	WNT signaling	GSK3A; GSK3B	40	0.0542005	-3.74536	3.5	0.84	0.57	1.58077	6.75172	-1.32217	0.6	0.35	0.075	0.05	0.15	0.05	0.1	0.1	0.75	16
CI-1040	ERK MAPK signaling	MAP2K1; MAP2K2	150	0.122549	-4.11885	8	0.75		2.69038	4.26207	-2.9602	0.66	0.22	0.0266667	0.126667	0.206667	0.02	0.12	0.166667	1.57143	57
CP466722	Genome integrity	ATM	34	0.350515	-3.53188	2	0.63		0.012478	9.5931	-1.8102	0.147059	0.588235	0.264706	0.323529	0.294118	0.0882353	0.0882353	0.470588	0.666667	11
CP724714	EGFR signaling	ERBB2	92	0.0906404	-3.89397	2.5	0.8		0.520306	1.17241	-1.58494	0.293478	0.467391	0.195652	0.25	0.23913	0.0652174	0.141304	0.130435	1	32
CUDC-101	Chromatin histone acetylation	EGFR; ERBB2; HDAC1	21	0.138158	-3.64505	2	0.82		0.204762	3.41379	-1.43888	0.0952381	0.571429	0.0952381	0.333333	0.52381	0.0952381	0	0.238095	1	8
CX-5461	Other		16	0.0483384	-3.61866	5	0.76		0.041667		-1.73993	0.1875	0.5	0.1875	0.4375	0.4375	0.1875	0.1875	0.125	1	6
Camptothecin	DNA replication	TOP1	75	0.0758342	-3.84605	4	0.82		0.851171	10	-1.94921	0.28	0.493333	0.266667	0.346667	0.386667	0.0133333	0.133333	0.293333	1	26
Cetuximab	EGFR signaling	EGFR	63	0.0725806	-3.80091	2	0.76		2.3615	5.17241	-1.34054	0.444444	0.301587	0.031746	0.0793651	0.174603	0.0634921	0.015873	0.015873	0.75	25
Cisplatin	DNA replication	A2M; ATOX1; MPG; TF	43	0.0560626	-3.77543	6	0.82		0.246955	4.11034	-1.91564	0.186047	0.534884	0.255814	0.348837	0.348837	0.0465116	0.116279	0.348837	0.6	12
Cytarabine	DNA replication	POLB	40	0.0514801	-3.73713	2	0.82	0.52	0.044872	10	-1.67023	0.325	0.475	0.1	0.125	0.05	0	0.025	0.075	1.33333	15
DMOG	Other	HIF1A	103	0.171381	-3.79688	1	0.77		0.986216	4.06897	-0.917581	0.264706	0.352941	0.205882	0.252427	0.421569	0.00980392	0.107843	0.392157	0.818182	29
Dabrafenib	ERK MAPK signaling	BRAF	293	0.14505	-4.55275	5	0.92	0.9	3.61147	5.36552	-2.4402	0.503425	0.308219	0.0856164	0.174061	0.208904	0.0719178	0.113014	0.219178	2.54545	109
Docetaxel	Cytoskeleton	BCL2; MAP2; MAP4; MAPT; TUBB1	43	0.0396313	-4.21607	4	0.77	0.61	1.4031	2.02069	-1.45975	0.0930233	0.348837	0.0697674	0.44186	0.488372	0.0697674	0.0232558	0.534884	1	6
Doxorubicin	DNA replication	TOP2A	21	0.0945946	-3.52209	3	0.78	0.57	0.104762	10	-1.66812	0.142857	0.47619	0.190476	0.47619	0.428571	0.047619	0	0.428571	0	3
EHT1864	Cytoskeleton	NCOA3; RAC1; RAC2; RAC3	34	0.0544872	-3.84214	2.5	0.74		1.93492	0.503448	-1.27038	0.138889	0.555556	0.222222	0.323529	0.277778	0.305556	0.0833333	0.222222	1	3
EKB-569	EGFR signaling	EGFR	98	0.0798696	-4.1553	4	0.75		1.672	0.662069	-1.88819	0.142857	0.459184	0.132653	0.326531	0.244898	0.0306122	0.0408163	0.326531	1.2	20
EX-527	Other	SIRT1	14	0.0532319	-3.76246	1.5	0.75		0.032967	5.66207	-1.98148	0.571429	0.5	0.214286	0.214286	0.214286	0.142857	0	0.142857	1	4
Elesclomol	Other	CDC37	117	0.132203	-4.01197	3	0.68		0.533893	3.4069	-1.97414	0.196581	0.538462	0.196581	0.307692	0.393162	0.0598291	0.0940171	0.401709	0.777778	31
Embelin	Apoptosis regulation	XIAP	16	0.0747664	-3.62033	3	0.78		0.016667	7.35862	-1.77356	0.1875	0.75	0.0625	0.1875	0.1875	0	0.0625	0.0625	1	6
EpothiloneB	Cytoskeleton	TUBA1A; TUBA1B; TUBA1C; TUBA4A; TUBA8; TUBB; TUBB1; TUBB3; TUBB4A; TUBB4B	33	0.0785714	-3.64977	3	0.81		0.028409	10	-1.27027	0.0606061	0.424242	0.242424	0.121212	0.181818	0.0606061	0.0606061	0.272727	0	7
Etoposide	DNA replication	TOP2A	19	0.0322034	-3.82631	4	0.77	0.73	0.204678	10	-1.21454	0.263158	0.473684	0.210526	0.157895	0.105263	0	0.0526316	0.157895	1	6
FH535	Other	PPARD; PPARG	42	0.0690789	-3.68338	3	0.81		0.592334	3.15172	-1.72596	0.261905	0.357143	0.238095	0.380952	0.333333	0.142857	0.119048	0.357143	1	13
FK866	Metabolism	NAMPT	47	0.0362375	-3.77115	3	0.81	0.81	1.69288	10	-1.09504	0.212766	0.531915	0.382979	0.234043	0.191489	0.0212766	0.170213	0.170213	1.375	17
FR-180204	ERK MAPK signaling	MAPK1; MAPK3	12	0.0336134	-3.85987	8	0.67		2.39394	1.57241	-0.994282	0.0833333	0.166667	0.0833333	0.5	0.333333	0.166667	0.25	0.25	1	3
FTI-277	Other	FNTA	37	0.157447	-3.63593	5	0.65		1.05405	10	-1.49937	0.72973	0.216216	0	0.243243	0.27027	0	0.162162	0.108108	1	10
GDC0941	PI3K/MTOR signaling	PIK3CA	11	0.0866142	-3.64084	2	0.7	0.65	0.109091	0.324138	-2.01136	0.363636	0.636364	0.272727	0.636364	0.545455	0.0909091	0.181818	0.181818	1	3
GDC0941 (rescreen)	PI3K/MTOR signaling	PIK3CA	29	0.130045	-3.5983	3	0.67	0.51	0.268473	2.86897	-1.01272	0.448276	0.275862	0.103448	0.206897	0.206897	0.103448	0.206897	0.344828	1	11
GSK1070916	Mitosis	AURKB	30	0.0759494	-3.66101	3	0.82		0.135632	10	-1.19775	0.133333	0.5	0.233333	0.3	0.333333	0.0333333	0	0.0333333	1.2	9
GSK269962A	Cytoskeleton	ROCK1; ROCK2	78	0.0804954	-3.99447	3	0.79		1.53313	0.0551724	-1.45785	0.269231	0.435897	0.230769	0.230769	0.320513	0.0641026	0.179487	0.294872	0.818182	21
GSK429286A	Cytoskeleton	ROCK1; ROCK2	29	0.0543071	-3.68901	3	0.77		0.197044	1.96552	-1.95061	0.103448	0.517241	0.413793	0.241379	0.413793	0.103448	0.0689655	0.137931	1	10
GSK690693	PI3K/MTOR signaling	AKT1; AKT2; AKT3	113	0.0942452	-4.08695	4	0.84		2.16546	0	-1.71326	0.168142	0.530973	0.274336	0.504425	0.415929	0.150442	0.123894	0.150442	1.30769	38
Gefitinib	EGFR signaling	EGFR	168	0.120086	-4.11845	2	0.86	0.78	1.77901	0.710345	-0.945353	0.416667	0.363095	0.119048	0.196429	0.214286	0.0833333	0.0952381	0.14881	1.125	58
Gemcitabine	DNA replication	RRM1	20	0.0479616	-3.62526	4.5	0.78	0.54	0.315789	10	-1.24969	0.1	0.6	0.15	0.35	0.2	0	0.2	0.15	1	10
HG-6-64-1	ERK MAPK signaling	BRAF; MAP3K7	77	0.0870056	-3.62381	3	0.71		0.101504	4.01379	-1.19874	0.220779	0.480519	0.0909091	0.324675	0.363636	0.0649351	0.0909091	0.285714	0.8	32
I-BET	Chromatin other	BRD2; BRD3; BRD4	17	0.0521472	-3.66031	5	0.75	0.63	1.24265	10	-1.50651	0.235294	0.764706	0.411765	0.705882	0.470588	0.294118	0	0.352941	1	3
IOX2	Other	EGLN1	21	0.166667	-3.67374	2	0.73		1.15714	10	-1.46416	0.428571	0.666667	0.047619	0.285714	0.190476	0.047619	0.142857	0.0952381	0	7
IPA-3	Cytoskeleton	PAK1; PKN1	19	0.0678571	-3.75675	3	0.73		0.134503	6.35172	-1.83909	0.105263	0.631579	0.0526316	0.578947	0.578947	0.0526316	0.0526316	0.263158	1	4
JNJ-26854165	p53 pathway		89	0.10446	-3.74829	3	0.76	0.31	0.632533		-1.01306	0.561798	0.280899	0.0898876	0.202247	0.247191	0.011236	0.101124	0.213483	1	37
JNKInhibitorVIII	JNK and p38 signaling	MAPK8	25	0.102459	-3.55999	2	0.74		0.003333	2.28966	-1.378	0.56	0.44	0.12	0.12	0.36	0.04	0.2	0.16	1	9
JW-7-24-1	Other	LCK	10	0.0537634	-3.56206	3.5	0.7		0.088889	3.35862	-1.63749	0.2	0.1	0.2	0.5	0.5	0.1	0.1	0.2	1	3
KIN001-055	Other	JAK3	66	0.102484	-3.7705	3	0.78		0.149184	1.77931	-1.45511	0.333333	0.454545	0.136364	0.151515	0.181818	0.030303	0.121212	0.212121	1	17
KIN001-102	PI3K/MTOR signaling	AKT1; AKT2; AKT3	181	0.11348	-4.36185	3	0.82		2.04612	0.572414	-1.74734	0.169399	0.491803	0.229508	0.392265	0.306011	0.153005	0.10929	0.218579	2.35714	50
KIN001-270	Cell cycle	CDK9	43	0.0749129	-3.72847	3	0.84		1.07309	6.71034	-1.62033	0.209302	0.511628	0.232558	0.44186	0.465116	0.0697674	0.116279	0.186047	1.4	18
LAQ824	Chromatin histone acetylation	HDAC1	29	0.0929487	-3.72835	2	0.61		0.051724	3.31034	-1.60173	0.103448	0.37931	0.137931	0.413793	0.172414	0.275862	0.172414	0.275862	1	7
LFM-A13	Other	BTK	71	0.205202	-3.67742	3	0.73		0.470825	10	-1.63922	0.591549	0.56338	0.084507	0.211268	0.225352	0.028169	0.0985915	0.112676	0.833333	35
LY317615	Other	PRKCB	31	0.0898551	-3.65482	3	0.76		0.021505	5.48966	-1.41895	0.290323	0.612903	0.290323	0.419355	0.258065	0.0322581	0.0645161	0.387097	0.666667	6
MK-2206	PI3K/MTOR signaling	AKT1; AKT2	17	0.0412621	-3.75286	4	0.85	0.62	0.235294	0.344828	-1.64823	0.529412	0.235294	0.235294	0.529412	0.235294	0.294118	0.235294	0.117647	1	8
MPS-1-IN-1	Mitosis	TTK	60	0.117188	-3.71205	6	0.75		0.731638	10	-2.14532	0.15	0.4	0.216667	0.383333	0.316667	0.2	0.116667	0.3	1.375	14
Masitinib	RTK signaling	KIT	16	0.0622568	-3.80635	7.5	0.68	0.66	1.00833	1.64138	-2.14503	0.25	0.375	0.375	0.4375	0.4375	0.1875	0.125	0.5	2	7
Midostaurin	RTK signaling	FGR; FLT3; KIT	55	0.0613155	-3.75787	3	0.72		0.689562	3.15172	-1.28962	0.236364	0.6	0.109091	0.418182	0.345455	0.0545455	0.109091	0.163636	1	19
MitomycinC	DNA replication		16	0.0634921	-3.50658	3	0.7	0.58	0.016667		-2.03868	0.1875	0.4375	0.3125	0.3125	0.25	0	0	0.375	0.5	3
NPK76-II-72-1	Mitosis	PLK3	58	0.0735108	-3.83997	5	0.76		1.25045	10	-1.94332	0.189655	0.534483	0.344828	0.465517	0.275862	0.0862069	0.12069	0.137931	1.55556	22
NSC-207895	p53 pathway	MDM4	29	0.0548204	-3.77687	4	0.85		0.226601	7.57931	-1.80746	0.310345	0.517241	0.206897	0.62069	0.517241	0.0689655	0.0689655	0.137931	0.5	10
NU-7441	Genome integrity	PRKDC	30	0.105263	-3.60978	3.5	0.72		0.183908	0.724138	-1.38583	0.766667	0.266667	0.0333333	0.1	0.133333	0	0.266667	0.133333	0.666667	15
NVP-BEZ235	PI3K/MTOR signaling	MTOR; PIK3CA	110	0.106589	-3.78099	5	0.67	0.44	1.36864	6.51724	-0.957877	0.472727	0.363636	0.0636364	0.318182	0.390909	0.0272727	0.172727	0.281818	1.11111	39
NVP-BHG712	RTK signaling	EPHB4	62	0.0779874	-3.80773	6	0.86		1.41089	10	-1.66854	0.419355	0.403226	0.112903	0.370968	0.451613	0.0645161	0.16129	0.209677	1.22222	23
Nutlin-3a	p53 pathway		112	0.106262	-3.96216	7	0.71	0.7	3.17889		-2.27429	0.553571	0.294643	0.0625	0.133929	0.196429	0.0357143	0.107143	0.348214	2.16667	40
OSI-027	PI3K/MTOR signaling	MTOR	15	0.0949367	-3.59037	3	0.74	0.56	0.038095	1.26207	-2.0872	0.266667	0.533333	0.2	0.6	0.533333	0.0666667	0.0666667	0.133333	0.666667	6
OSU-03012	PI3K/MTOR signaling	PDPK1	13	0.0367232	-3.44974	4	0.73		0.038462	8.07586	-1.36853	0	0.692308	0.0769231	0.307692	0.384615	0	0.0769231	0.0769231	0	2
ObatoclaxMesylate	Apoptosis regulation	BCL2; BCL2L1; BCL2L2; MCL1	36	0.08	-3.86568	2	0.79	0.52	0.138095	3.09655	-2.18796	0.194444	0.444444	0.25	0.5	0.5	0.0555556	0	0.333333	0.8	10
Olaparib (rescreen)	Genome integrity	PARP1; PARP2	33	0.0589286	-3.61627	5	0.76	0.61	0.280303	5.12414	-1.86206	0.30303	0.515152	0.212121	0.30303	0.363636	0.030303	0.0606061	0.30303	0.75	14
PD-0325901	ERK MAPK signaling	MAP2K1; MAP2K2	132	0.122563	-4.01113	8.5	0.68		4.07587	4.42759	-3.07192	0.659091	0.295455	0.0151515	0.151515	0.227273	0.0151515	0.113636	0.280303	2	44
PD-0332991	Cell cycle	CDK4; CDK6	135	0.151685	-4.11086	6	0.65		3.71321	0.268966	-2.30698	0.555556	0.281481	0.037037	0.133333	0.281481	0.0148148	0.155556	0.340741	1.77778	49
PFI-1	Chromatin other	BRD4	25	0.109649	-3.59605	8	0.61		0.096667	10	-1.54585	0.44	0.24	0	0	0.28	0.04	0.12	0.36	1.66667	9
PHA-793887	Cell cycle	CDK2; CDK5; CDK7	49	0.118644	-3.7582	5	0.75	0.71	0.028061	0	-2.39377	0.183673	0.530612	0.306122	0.244898	0.22449	0.0408163	0.0408163	0.22449	0.666667	14
PI-103	PI3K/MTOR signaling	CLK4; DAPK3; HIPK2; PIK3CA; PIM3	42	0.131661	-3.77656	3	0.77	0.76	0.211382	1.9931	-1.60671	0.166667	0.5	0.261905	0.595238	0.547619	0.047619	0.047619	0.428571	1	16
PLX4720	ERK MAPK signaling	BRAF	159	0.099189	-4.11394	7	0.91	0.82	2.7337	5.48276	-2.56898	0.566038	0.339623	0.0880503	0.150943	0.201258	0.081761	0.119497	0.194969	1.75	58
PLX4720 (rescreen)	ERK MAPK signaling	BRAF	286	0.151163	-4.38401	5	0.91	0.87	3.20326	5.31034	-1.97564	0.506993	0.363636	0.0839161	0.125874	0.206294	0.0594406	0.0979021	0.174825	2.3	120
Pazopanib	RTK signaling	FLT1; KDR; KIT; PDGFRA	47	0.0542725	-4.12916	4	0.76	0.66	2.62535	0.793103	-1.85959	0.12766	0.382979	0.468085	0.361702	0.446809	0.12766	0.12766	0.319149	0.9	10
Phenformin	Metabolism	PRKAA1	81	0.128776	-3.79774	2	0.74		1.72339	9.97931	-1.65637	0.22093	0.523256	0.27907	0.419753	0.430233	0.267442	0.174419	0.255814	1.72727	28
QL-X-138	Other	BTK	20	0.0732601	-3.74165	3	0.74		0.342105	10	-1.62032	0.2	0.4	0.05	0.6	0.55	0.05	0	0.3	1	12
QL-XI-92	RTK signaling	DDR1	17	0.0516717	-3.53468	1	0.75		0.029412	10	-1.70587	0.176471	0.470588	0.0588235	0.117647	0.0588235	0.0588235	0.0588235	0.0588235	1	8
RDEA119	ERK MAPK signaling	MAP2K1; MAP2K2	204	0.152466	-4.37196	7	0.81		4.3981	4.37931	-3.98446	0.563725	0.259804	0.0245098	0.102941	0.166667	0.0147059	0.0931373	0.279412	2.625	73
RDEA119 (rescreen)	ERK MAPK signaling	MAP2K1; MAP2K2	243	0.161677	-4.39826	7	0.75		4.74469	3.66207	-4.20772	0.607438	0.256198	0.0247934	0.102881	0.169421	0.0123967	0.128099	0.231405	3.25	93
Ruxolitinib	Other	JAK1; JAK2	12	0.214286	-3.38573	2	0.73	0.51	0	7.57931	-2.16236	0.583333	0.416667	0	0.333333	0.25	0	0.166667	0.0833333	0	4
SB-505124	Other	ACVR1B; TGFBR1	19	0.059375	-3.58177	3	0.78		0	3.73793	-2.22589	0.315789	0.315789	0.157895	0.421053	0.368421	0.105263	0	0.0526316	0.5	5
SB-715992	Mitosis	KIF11	26	0.0616114	-3.71538	2.5	0.76		0.021538	10	-1.87806	0.307692	0.692308	0.230769	0.115385	0.230769	0	0.0769231	0.0769231	0.666667	13
SB216763	WNT signaling	GSK3A; GSK3B	28	0.0694789	-3.62139	2	0.8		0.21164	0	-1.23129	0.464286	0.5	0.0714286	0.214286	0.285714	0.0714286	0.0714286	0.0714286	0.6	13
SB52334	RTK signaling	TGFBR1	56	0.0779944	-3.79486	4	0.77	0.64	1.22467	4.37241	-1.34829	0.232143	0.535714	0.214286	0.303571	0.303571	0.267857	0.142857	0.214286	1.5	19
SB590885	ERK MAPK signaling	BRAF	130	0.0865513	-4.09358	6	0.88		2.11413	5.4	-1.73832	0.492308	0.446154	0.107692	0.153846	0.269231	0.0769231	0.0615385	0.215385	2	49
SGC0946	Chromatin histone methylation	DOT1L	13	0.13	-3.55262	3	0.74		0.012821	10	-2.12522	0.692308	0.230769	0	0.153846	0.153846	0.0769231	0.0769231	0	0.25	7
SN-38	DNA replication	TOP1	33	0.0308989	-3.90747	5	0.76	0.47	1.5928	10	-1.28151	0.0606061	0.575758	0	0.363636	0.454545	0.030303	0.121212	0.212121	1	18
Shikonin	Other		19	0.0984456	-3.94316	4	0.64		0.146199		-2.36811	0.0526316	0.315789	0	0.578947	0.526316	0.0526316	0	0.368421	0	7
TAK-715	JNK and p38 signaling	MAPK11; MAPK14	105	0.145631	-3.98975	5	0.73		2.29945	1.13103	-1.93939	0.142857	0.485714	0.27619	0.352381	0.209524	0.0857143	0.0761905	0.247619	1.8	31
TG101348	Other	JAK2	28	0.183007	-3.59695	2	0.72	0.55	0.010582	3.06207	-1.63749	0.178571	0.464286	0.178571	0.357143	0.392857	0.0714286	0.0357143	0.464286	1	4
THZ-2-102-1	Cell cycle	CDK7	33	0.0959302	-3.8925	5	0.77		1.54735	10	-1.44632	0.181818	0.575758	0.363636	0.545455	0.424242	0.121212	0.121212	0.181818	2	12
THZ-2-49	Cell cycle	CDK9	56	0.254545	-3.94354	3	0.75		1.65909	0	-1.37465	0.375	0.392857	0.232143	0.321429	0.375	0.178571	0.142857	0.482143	1	15
TL-1-85	Other	MAP3K7	60	0.0907716	-3.89655	4	0.8		3.19943	4.10345	-1.96853	0.233333	0.416667	0.266667	0.466667	0.35	0.183333	0.116667	0.433333	0.888889	15
TL-2-105	ERK MAPK signaling	RAF1	19	0.0524862	-3.69169	5	0.71		1.03509	1.26207	-1.43481	0.315789	0.578947	0.263158	0.684211	0.578947	0.368421	0	0.526316	1	4
TPCA-1	Other	IKBKB	17	0.0809524	-3.57371	3	0.74	0.64	0.022059	3.24138	-2.00376	0.0588235	0.588235	0.235294	0.352941	0.294118	0.0588235	0.0588235	0.0588235	0.666667	4
TW37	Apoptosis regulation	BCL2; MCL1	141	0.0994358	-4.27064	3	0.69	0.72	1.94975	0.751724	-1.10404	0.184397	0.496454	0.248227	0.375887	0.382979	0.0992908	0.0921986	0.382979	1.36364	46
Temsirolimus	PI3K/MTOR signaling	MTOR	86	0.0770609	-3.84067	2	0.7	0.33	1.38468	5.13103	-0.997303	0.395349	0.453488	0.0930233	0.139535	0.139535	0.0465116	0.139535	0.162791	0.888889	28
Thapsigargin	Other	ATP2A1	33	0.0738255	-3.56821	1	0.66		0.092803	10	-1.42541	0.181818	0.454545	0.212121	0.333333	0.424242	0.0606061	0	0.30303	2	7
Trametinib	ERK MAPK signaling	MAP2K1; MAP2K2	232	0.163495	-4.65851	6	0.73	0.69	4.32328	4.04138	-3.37726	0.532468	0.255411	0.030303	0.146552	0.203463	0.004329	0.108225	0.30303	2.88889	80
TubastatinA	Chromatin histone acetylation	HDAC1; HDAC8	16	0.0504732	-3.54848	2	0.73	0.57	0.083333	5.12414	-1.39458	0.375	0.75	0.25	0.4375	0.3125	0.4375	0.0625	0.0625	1	6
UNC0638	Chromatin histone methylation	EHMT1; EHMT2	23	0.0455446	-3.72394	2	0.72	0.63	0.3083	10	-1.49403	0.217391	0.391304	0.0434783	0.521739	0.26087	0.217391	0.0434783	0.391304	0.777778	5
UNC0638.1	Chromatin histone methylation	EHMT1; EHMT2	16	0.0645161	-3.69194	6	0.72	0.68	0.083333	10	-2.33007	0.1875	0.4375	0.375	0.375	0.375	0.375	0.1875	0.25	1	7
UNC1215	Other	L3MBTL3	62	0.392405	-3.54797	3	0.69		0.383395	10	-1.72798	0.564516	0.387097	0.0322581	0.16129	0.322581	0.0645161	0.0645161	0.112903	0.5	29
VNLG (124	Chromatin histone acetylation	HDAC1; RARA	36	0.266667	-3.58883	2	0.79		0.301587	4.86897	-1.66639	0.444444	0.444444	0.0277778	0.277778	0.166667	0.111111	0.111111	0.0277778	0	11
VX-11e	ERK MAPK signaling	MAPK1; MAPK3	55	0.0595238	-3.90351	6	0.75		1.69966	1.95172	-0.993864	0.327273	0.272727	0.0545455	0.272727	0.345455	0.0545455	0.0727273	0.345455	1.33333	19
Vinblastine	Cytoskeleton	TUBA1A; TUBB; TUBD1; TUBG1	100	0.110254	-4.03245	4	0.7		0.19697	10	-1.99911	0.16	0.4	0.17	0.39	0.39	0.07	0.06	0.47	0.666667	37
Vinorelbine	Cytoskeleton	TUBB	14	0.0313199	-4.00033	5	0.75		0.087912	10	-1.58471	0.285714	0.428571	0.142857	0.428571	0.428571	0	0	0.214286	0.5	5
Vorinostat	Chromatin histone acetylation	HDAC1; HDAC2; HDAC3; HDAC6	44	0.0825516	-3.81423	2	0.77	0.72	1.41752	3.84828	-1.20581	0.183673	0.530612	0.244898	0.409091	0.163265	0.0816327	0.0816327	0.142857	1.28571	17
WZ3105	Other	FLT3; IRAK1; NTRK2; ROCK2; SRC	135	0.112782	-4.1682	4	0.82		2.0639	0.00689655	-1.8043	0.207407	0.488889	0.214815	0.459259	0.348148	0.148148	0.0814815	0.237037	2.15385	38
XAV939	WNT signaling	TNKS; TNKS2	69	0.11405	-3.73354	2	0.79		1.46888	9.53793	-1.31856	0.666667	0.507246	0.144928	0.231884	0.318841	0.0434783	0.188406	0.115942	0.875	35
XL-880	RTK signaling	MET	69	0.124101	-3.77748	2	0.69	0.49	0.135976	3.02759	-1.04436	0.15942	0.695652	0.188406	0.463768	0.42029	0.0434783	0.15942	0.289855	1	23
XMD13-2	Other	RIPK1	21	0.0704698	-3.66205	4	0.72		0.114286	7.02759	-1.62525	0.142857	0.666667	0.333333	0.190476	0.380952	0.0952381	0.0952381	0.0952381	0.5	7
Y-39983	Cytoskeleton	ROCK1; ROCK2	18	0.0469974	-3.55099	5	0.79		0.575163	5.08276	-1.87663	0.555556	0.611111	0.388889	0.333333	0.555556	0.0555556	0.222222	0.333333	1	7
YK4-279	Other	DHX9	46	0.0671533	-3.71381	3	0.72	0.55	0.223188	10	-1.66634	0.195652	0.608696	0.217391	0.391304	0.434783	0.108696	0.108696	0.26087	0.5	20
YM155	Apoptosis regulation		56	0.345679	-4.47593	0.5	0.63	0.57	1.58571		-0.602082	0.0892857	0.267857	0.125	0.660714	0.535714	0.0178571	0.0178571	0.857143	1	8
YM201636	Other	PIKFYVE	52	0.154303	-3.86028	4	0.78		1.55656	10	-1.68277	0.134615	0.442308	0.365385	0.538462	0.5	0.230769	0.0961538	0.288462	1.625	15
ZM-447439	Mitosis	AURKB	15	0.0753769	-3.39917	2	0.83		0.009524	9.54483	-1.97511	0.466667	0.4	0.133333	0.266667	0.4	0.0666667	0.133333	0.266667	1	5
ZSTK474	PI3K/MTOR signaling	PIK3CA	21	0.114754	-3.45947	3	0.73	0.56	0.066667	0.0896552	-1.42943	0.238095	0.47619	0.238095	0.238095	0.285714	0	0.047619	0.190476	1	9
Zibotentan (ZD4054	Other	EDNRA	27	0.1875	-3.56455	2	0.65		4.64103	10	-1.70587	0.592593	0.555556	0.037037	0.037037	0.0740741	0.0740741	0.037037	0.037037	1	8
(5Z) -7-Oxozeaenol	Other	MAP3K7; NR2C2	208	0.108446	-4.24243	6	0.89		3.56775	5.89655	-2.17262	0.589372	0.328502	0.10628	0.139423	0.207729	0.0676329	0.0917874	0.231884	2.22222	73
piperlongumine	Other		79	0.061767	-4.25195	5	0.72	0.54	1.77475		-1.06595	0.113924	0.43038	0.0886076	0.468354	0.481013	0.0632911	0.0886076	0.379747	1.33333	31

## Sheet: 2nd PCM
Drug	Drug class	Drug target	Size	Percentage of original signature	Average correlation	Gene frequency	AUROC in GDSC	AUROC in CTRP	Connectivity	Distance to drug target	Network isolation	Nucleus proteins	Cytoplasm proteins	Membrane proteins	Pharmacogenomic proteins	Druggable proteins	Cancer pathway proteins	COSMIC genes	Human Tissue Specificity	Transcription factor specificity	Genetic interactions
5-Fluorouracil	DNA replication	TYMS	77	0.0806283	3.81957	0	0.8	0.77	0.516063	10	-0.881567	0.428571	0.402597	0.116883	0.155844	0.272727	0.038961	0.12987	0.246753	0.888889	29
ABT-869	RTK signaling	CSF1R; FLT3; KDR; KIT	29	0.0771277	4.29162	0	0.65	0.62	0.027094	0.193103	-1.60501	0.275862	0.275862	0.241379	0.344828	0.241379	0.0344828	0.172414	0.448276	1	9
AC220	RTK signaling	FLT3	15	0.0424929	3.78778	0	0.82	0.57	0.066667	7.25517	-1.7519	0.133333	0.2	0.0666667	0.333333	0.333333	0	0	0.4	0	6
AICAR	Metabolism	PRKAA2; PRKAB1	28	0.0253623	4.83863	1	0.65		0.65873	10	-1.51676	0.285714	0.642857	0.214286	0.321429	0.392857	0.178571	0.214286	0.25	1	3
AKTinhibitorVIII	PI3K/MTOR signaling	AKT1; AKT2; AKT3	21	0.0569106	3.62379	0	0.79		0.009524	0.668966	-1.29135	0.285714	0.47619	0.0952381	0.142857	0.285714	0.047619	0.047619	0.380952	1	7
AT-7519	Cell cycle	CDK1; CDK2; CDK4; CDK6	25	0.0347222	3.79421	0	0.76		2.96	5.3931	-1.23064	0.576923	0.461538	0	0.08	0.153846	0.0384615	0.192308	0.192308	0.8	10
ATRA	Other	RARG; RXRB	15	0.0498339	6.05228	0	0.61	0.66	0.047619	10	-1.07338	0.0666667	0.2	0.266667	0.2	0.266667	0	0	0.6	0	3
AUY922	Other	CDC37	29	0.0668203	3.49333	1	0.71		0.130542	10	-1.62093	0.37931	0.517241	0.0689655	0.172414	0.103448	0.206897	0.0344828	0.103448	1	8
AZD6244	ERK MAPK signaling	MAP2K1; MAP2K2	110	0.0743243	4.79212	3	0.88	0.71	1.60193	0.834483	-2.34858	0.300885	0.40708	0.212389	0.381818	0.318584	0.176991	0.132743	0.274336	1.83333	38
AZD6482	PI3K/MTOR signaling	PIK3CB	63	0.0722477	4.2934	1	0.74	0.52	0.18126	1.62759	-1.45193	0.238095	0.349206	0.111111	0.269841	0.333333	0.142857	0.015873	0.301587	0.75	16
AZD6482.1	PI3K/MTOR signaling	PIK3CB	57	0.0707196	4.10502	1	0.78	0.54	0.926692	1.58621	-1.70662	0.192982	0.438596	0.22807	0.438596	0.421053	0.22807	0.0877193	0.350877	0.857143	9
AZD7762	Genome integrity	CHEK1; CHEK2	11	0.0367893	3.65561	0	0.76	0.55	0	0.158621	-1.87175	0.363636	0.363636	0.363636	0.0909091	0.181818	0	0	0.272727	1	5
Afatinib	EGFR signaling	EGFR; ERBB2	76	0.0472343	4.92868	1	0.82	0.78	1.83825	0.924138	-1.38965	0.302632	0.407895	0.171053	0.552632	0.5	0.131579	0.144737	0.315789	1.33333	17
Afatinib (rescreen)	EGFR signaling	EGFR; ERBB2	36	0.0209059	4.95689	0	0.83	0.81	2.49682	4.35172	-1.46558	0.0555556	0.333333	0.222222	0.0833333	0.111111	0.0555556	0.0277778	0.472222	0.857143	8
BMN-673	Genome integrity	PARP1; PARP2	32	0.0394089	3.87009	1	0.81		0.165323	9.46897	-1.42647	0.3125	0.5	0.15625	0.15625	0.15625	0.03125	0.125	0.21875	0.5	12
BMS-536924	IGFR signaling	IGF1R; INSR	13	0.0340314	3.61173	0	0.74	0.63	0.038462	2.2	-1.08189	0.0769231	0.615385	0	0.461538	0.230769	0	0	0.461538	0	6
BX-912	PI3K/MTOR signaling	PDPK1	50	0.0755287	4.0124	0	0.83		0.193469	0.731034	-1.3222	0.18	0.44	0.22	0.34	0.3	0.06	0.18	0.64	1	15
Bleomycin	DNA replication	LIG1; LRIG1	15	0.0380711	3.88042	1	0.69	0.67	0.285714	10	-1.05602	0.266667	0.333333	0.0666667	0.8	0.4	0.533333	0.2	0.0666667	1	3
Bleomycin (50uM)	DNA replication	LIG1; LRIG1	114	0.0700246	4.12267	1	0.73	0.65	1.47182	10	-1.13387	0.298246	0.552632	0.140351	0.201754	0.298246	0.122807	0.105263	0.192982	1.33333	47
Bosutinib	ABL signaling	ABL1; NR4A3; SRC; TEC	39	0.0565217	4.09943	1	0.8	0.81	0.144399	1.77241	-1.20029	0.179487	0.384615	0.179487	0.358974	0.384615	0.128205	0.0512821	0.487179	1.25	13
CHIR-99021	WNT signaling	GSK3A; GSK3B	80	0.0538358	4.48337	1	0.9	0.65	2.3424	3.10345	-1.10899	0.1875	0.4375	0.225	0.325	0.35	0.1625	0.075	0.325	1.44444	26
CI-1040	ERK MAPK signaling	MAP2K1; MAP2K2	97	0.0792484	4.44921	4	0.81		0.769759	2.23448	-2.53884	0.278351	0.42268	0.164948	0.298969	0.360825	0.164948	0.113402	0.309278	1.55556	32
CP724714	EGFR signaling	ERBB2	83	0.0817734	4.33962	0	0.8		0.117249	0.613793	-1.14808	0.168675	0.445783	0.180723	0.253012	0.337349	0.0843373	0.0843373	0.301205	1.375	21
Cetuximab	EGFR signaling	EGFR	31	0.0357143	4.06197	1	0.83		0.901075	1.44138	-0.858786	0.129032	0.483871	0.16129	0.645161	0.483871	0.129032	0	0.580645	0.5	10
DMOG	Other	HIF1A	43	0.0715474	3.95863	1	0.78		0.6268	3.4069	-1.70662	0.255814	0.395349	0.116279	0.44186	0.418605	0.209302	0.139535	0.255814	0.8	16
Dabrafenib	ERK MAPK signaling	BRAF	108	0.0534653	5.09948	3	0.96	0.93	2.15594	7.48966	-2.06184	0.398148	0.462963	0.240741	0.324074	0.416667	0.101852	0.138889	0.277778	1.2	32
Doxorubicin	DNA replication	TOP2A	15	0.0675676	3.82904	1	0.74	0.65	0.095238	3.75172	-1.87704	0.266667	0.666667	0.0666667	0.266667	0.4	0.0666667	0.266667	0.2	1	9
EHT1864	Cytoskeleton	NCOA3; RAC1; RAC2; RAC3	45	0.0721154	3.69309	0	0.85		0.008081	2.13793	-0.803691	0.2	0.422222	0.0666667	0.177778	0.266667	0.0222222	0.0444444	0.244444	1	18
EKB-569	EGFR signaling	EGFR	16	0.0130399	4.38986	1	0.79		1.64167	1.04138	-0.453361	0.125	0.4375	0	0.25	0.3125	0.1875	0	0.1875	0.571429	5
EpothiloneB	Cytoskeleton	TUBA1A; TUBA1B; TUBA1C; TUBA4A; TUBA8; TUBB; TUBB1; TUBB3; TUBB4A; TUBB4B	36	0.0857143	3.72093	1	0.79		0.279365	10	-1.78784	0.333333	0.5	0.111111	0.277778	0.361111	0.222222	0.138889	0.0833333	1	15
Etoposide	DNA replication	TOP2A	21	0.0355932	3.83939	1	0.74	0.67	0.257143	2.56552	-1.50461	0.428571	0.333333	0.047619	0.0952381	0.142857	0.047619	0.190476	0.190476	1	7
FK866	Metabolism	NAMPT	88	0.0678489	4.03104	0	0.84	0.8	3.37043	10	-1.25297	0.522727	0.545455	0.113636	0.113636	0.147727	0.0113636	0.113636	0.125	1.4	42
GSK-650394	Other	SGK2	29	0.0830946	3.64064	1	0.8		0.071429	10	-1.43625	0.482759	0.344828	0	0.275862	0.172414	0.103448	0.0689655	0.0689655	0.5	8
GSK269962A	Cytoskeleton	ROCK1; ROCK2	59	0.0608875	3.93469	1	0.76		0.455289	2.05517	-1.25009	0.254237	0.40678	0.237288	0.338983	0.338983	0.0847458	0.0677966	0.288136	0.5	22
Gefitinib	EGFR signaling	EGFR	76	0.0543245	4.75766	1	0.84	0.83	1.25509	1.02069	-1.28782	0.197368	0.434211	0.171053	0.486842	0.473684	0.118421	0.105263	0.328947	1.5	17
JNJ-26854165	p53 pathway		33	0.0387324	3.96145	1	0.72	0.34	0.823864		-1.41729	0.151515	0.363636	0.0909091	0.454545	0.363636	0.363636	0.181818	0.30303	0.5	10
KIN001-055	Other	JAK3	40	0.0621118	4.24146	1	0.75		0.2	0.924138	-1.45673	0.2	0.375	0.25	0.425	0.425	0.025	0.05	0.525	1	9
KIN001-102	PI3K/MTOR signaling	AKT1; AKT2; AKT3	14	0.00877743	4.3962	0.5	0.77		0.967033	3.10345	-0.0828615	0.0714286	0.5	0	0.357143	0	0.0714286	0	0.214286	0	6
KIN001-270	Cell cycle	CDK9	19	0.033101	3.59333	0	0.84		0.087719	1.37931	-0.893238	0.315789	0.263158	0.157895	0.210526	0.263158	0.0526316	0	0.368421	0.75	5
LAQ824	Chromatin histone acetylation	HDAC1	23	0.0737179	3.76195	0	0.63		0.794466	0	-1.14101	0.652174	0.521739	0.130435	0.0869565	0.434783	0	0.173913	0.130435	0.5	12
MPS-1-IN-1	Mitosis	TTK	22	0.0429688	4.03582	0	0.78		0.051948	10	-1.16104	0.545455	0.318182	0.0909091	0.136364	0.272727	0	0.227273	0.0909091	0.666667	13
Midostaurin	RTK signaling	FGR; FLT3; KIT	29	0.03233	4.11663	1	0.69		0.660099	2.07586	-0.847982	0.172414	0.275862	0.206897	0.241379	0.172414	0.137931	0.137931	0.37931	0.666667	8
NPK76-II-72-1	Mitosis	PLK3	42	0.0532319	3.91781	0	0.83		1.01626	10	-1.13581	0.333333	0.52381	0.0714286	0.119048	0.0714286	0	0.0238095	0.142857	2	20
NSC-207895	p53 pathway	MDM4	39	0.073724	3.77144	0	0.85		0.047233	4.26207	-1.52883	0.487179	0.435897	0.0512821	0.102564	0.230769	0.0512821	0.025641	0.487179	1	14
NU-7441	Genome integrity	PRKDC	18	0.0631579	3.71369	1	0.76		0.098039	3.70345	-1.90436	0.0555556	0.5	0.0555556	0.611111	0.388889	0.277778	0.0555556	0.5	0	5
Nutlin-3a	p53 pathway		52	0.0493359	4.49447	0	0.88	0.79	0.159125		-0.755538	0.442308	0.519231	0.134615	0.115385	0.134615	0.134615	0.0192308	0.192308	0.333333	18
OSU-03012	PI3K/MTOR signaling	PDPK1	15	0.0423729	3.57333	1	0.74		0	3.31724	-2.12561	0.4	0.2	0.0666667	0.2	0.266667	0.0666667	0.0666667	0.333333	0.5	4
PD-0325901	ERK MAPK signaling	MAP2K1; MAP2K2	117	0.108635	4.41325	3	0.77		0.792195	1.13793	-1.93676	0.193277	0.462185	0.193277	0.307692	0.302521	0.134454	0.12605	0.285714	1.25	39
PD-0332991	Cell cycle	CDK4; CDK6	32	0.0359551	4.00784	1	0.8		0.219758	0.655172	-0.979724	0.34375	0.53125	0.0625	0.375	0.25	0.1875	0.09375	0.1875	0.75	8
PLX4720	ERK MAPK signaling	BRAF	97	0.0605115	5.0599	3	0.93	0.96	0.864691	3.83448	-2.47179	0.298969	0.402062	0.195876	0.319588	0.371134	0.113402	0.0721649	0.42268	0.857143	25
PLX4720 (rescreen)	ERK MAPK signaling	BRAF	108	0.0570825	5.20139	3	0.96	0.94	1.40256	0.482759	-2.41974	0.314815	0.425926	0.240741	0.333333	0.361111	0.101852	0.0833333	0.37037	1.28571	30
RDEA119	ERK MAPK signaling	MAP2K1; MAP2K2	70	0.0523169	4.54147	4	0.91		1.11677	2.87586	-1.77656	0.371429	0.457143	0.214286	0.428571	0.414286	0.1	0.2	0.242857	1.4	26
RDEA119 (rescreen)	ERK MAPK signaling	MAP2K1; MAP2K2	121	0.0805057	4.73665	3	0.86		1.07603	1.05517	-1.98907	0.272727	0.429752	0.115702	0.355372	0.272727	0.140496	0.107438	0.264463	1.36364	36
SB590885	ERK MAPK signaling	BRAF	119	0.0792277	4.91679	3	0.93		1.09742	1.47586	-2.06184	0.285714	0.478992	0.201681	0.319328	0.336134	0.0840336	0.0840336	0.352941	1	32
SN-38	DNA replication	TOP1	55	0.0514981	3.8891	1	0.76	0.43	0.288215	7.83448	-1.56344	0.363636	0.654545	0.145455	0.2	0.145455	0.127273	0.0363636	0.181818	1	19
THZ-2-102-1	Cell cycle	CDK7	22	0.0639535	3.53125	0	0.75		0.038961	8.29655	-1.31199	0.318182	0.545455	0.227273	0.227273	0.409091	0	0.136364	0.363636	0.6	9
Temozolomide	DNA replication		11	0.115789	3.98265	0	0.75	0.52	0		-2.5105	0.0909091	0.363636	0.0909091	0.0909091	0.272727	0.181818	0	0.363636	0.5	4
Temsirolimus	PI3K/MTOR signaling	MTOR	75	0.0672043	3.83142	1	0.77	0.46	0.09982	1.45517	-1.56905	0.226667	0.506667	0.2	0.173333	0.2	0.08	0.0533333	0.106667	1.4	23
Thapsigargin	Other	ATP2A1	22	0.049217	3.74658	1	0.67		0.532468	10	-1.4348	0.590909	0.318182	0.0454545	0.0909091	0.181818	0.0454545	0.227273	0	1	16
Trametinib	ERK MAPK signaling	MAP2K1; MAP2K2	84	0.0591966	4.49779	3	0.83	0.74	2.58089	1.81379	-1.77656	0.321429	0.404762	0.25	0.369048	0.392857	0.25	0.142857	0.261905	1.33333	30
UNC0638.1	Chromatin histone methylation	EHMT1; EHMT2	13	0.0524194	3.83868	0	0.73	0.67	0.076923	10	-1.41355	0.230769	0.846154	0.230769	0.0769231	0.153846	0	0	0.153846	0	5
Vinblastine	Cytoskeleton	TUBA1A; TUBB; TUBD1; TUBG1	41	0.045204	3.88555	1	0.73		0.070732	0.193103	-1.41539	0.170732	0.609756	0.121951	0.317073	0.243902	0.0243902	0.0243902	0.146341	2	14
XMD13-2	Other	RIPK1	23	0.0771812	3.58379	0	0.79		0	0	-1.73744	0.173913	0.347826	0.217391	0.173913	0.391304	0.0434783	0.0869565	0.26087	0.666667	6
YM201636	Other	PIKFYVE	26	0.0771513	3.54458	0	0.79		0.2	0	-0.533915	0.269231	0.615385	0.0769231	0.307692	0.115385	0	0	0.153846	0	15
(5Z) -7-Oxozeaenol	Other	MAP3K7; NR2C2	167	0.0870699	4.78206	1	0.96		1.655	3.22069	-1.00179	0.347305	0.479042	0.209581	0.311377	0.287425	0.101796	0.101796	0.263473	1.5	49
rTRAIL	Apoptosis regulation	TNFRSF10A	23	0.123656	3.57022	0	0.89		0.035573	10	-1.78274	0.217391	0.304348	0.173913	0.130435	0.130435	0.0869565	0.0869565	0.391304	1	5

## Sheet: 2nd NCM
Drug	Drug class	Drug target	Size	Percentage of original signature	Average correlation	Gene frequency	AUROC in GDSC	AUROC in CTRP	Connectivity	Distance to drug target	Network isolation	Nucleus proteins	Cytoplasm proteins	Membrane proteins	Pharmacogenomic proteins	Druggable proteins	Cancer pathway proteins	COSMIC genes	Human Tissue Specificity	Transcription factor specificity	Genetic interactions
AS605240	PI3K/MTOR signaling	PIK3CG	28	0.0484429	-3.62279	1	0.86		0.018519	0.882759	-1.48912	0.214286	0.571429	0.178571	0.107143	0.107143	0.107143	0.142857	0.0714286	1	13
AT-7519	Cell cycle	CDK1; CDK2; CDK4; CDK6	44	0.0611111	-3.82234	1	0.74		0.011628	3.88966	-1.54506	0.159091	0.568182	0.159091	0.136364	0.181818	0.0454545	0.0227273	0.159091	0.75	10
AZD6244	ERK MAPK signaling	MAP2K1; MAP2K2	104	0.0702703	-4.16144	3	0.85	0.73	3.38667	3.13793	-1.67809	0.538462	0.442308	0.0865385	0.201923	0.317308	0.00961538	0.0865385	0.115385	1.33333	43
AZD6244.1	ERK MAPK signaling	MAP2K1; MAP2K2	42	0.057377	-3.7203	1	0.82	0.73	0.077816	5.66897	-1.53143	0.357143	0.5	0.047619	0.142857	0.309524	0	0.0714286	0.119048	1	19
AZD6482	PI3K/MTOR signaling	PIK3CB	50	0.0573394	-3.80992	1	0.78	0.49	0.148571	3.92414	-1.15032	0.34	0.44	0.14	0.22	0.3	0.1	0.08	0.2	0.875	18
AZD6482.1	PI3K/MTOR signaling	PIK3CB	24	0.0297767	-3.76412	1	0.81	0.61	1.1558	7.57241	-1.25128	0.5	0.333333	0.0416667	0.0416667	0.166667	0	0.166667	0.166667	1	9
Afatinib	EGFR signaling	EGFR; ERBB2	192	0.119329	-4.25668	1	0.86	0.81	2.07439	0.0413793	-0.959005	0.375	0.46875	0.151042	0.192708	0.286458	0.046875	0.078125	0.1875	1.09091	73
Afatinib (rescreen)	EGFR signaling	EGFR; ERBB2	218	0.126597	-4.34538	1	0.86	0.81	2.29688	0.434483	-0.728367	0.43578	0.417431	0.155963	0.192661	0.224771	0.0688073	0.0917431	0.238532	1.2	70
BMS-536924	IGFR signaling	IGF1R; INSR	22	0.0575916	-3.53505	0.5	0.74	0.65	0.004329	2.96552	-1.46707	0.0454545	0.409091	0.0909091	0.318182	0.136364	0	0.0909091	0.318182	1	7
BX-795	Other	AURKB; AURKC; CHUK; IKBKB; PDPK1; TBK1	124	0.10473	-3.97465	1	0.75		0.619722	0	-1.14854	0.201613	0.532258	0.258065	0.282258	0.306452	0.0483871	0.0806452	0.241935	1	41
CHIR-99021	WNT signaling	GSK3A; GSK3B	137	0.0921938	-4.07362	1	0.84	0.6	2.07331	4.55172	-1.05011	0.463768	0.413043	0.0869565	0.109489	0.202899	0.0289855	0.0652174	0.195652	1.11111	54
CHIR-99021.1	WNT signaling	GSK3A; GSK3B	45	0.0609756	-3.73887	1	0.85	0.59	0.060606	2.41379	-1.03196	0.577778	0.4	0.0444444	0.311111	0.266667	0.0444444	0.155556	0.0666667	1	24
CI-1040	ERK MAPK signaling	MAP2K1; MAP2K2	45	0.0367647	-4.07582	3	0.83		1.63535	1.08276	-0.895836	0.444444	0.377778	0.133333	0.288889	0.4	0.0222222	0.111111	0.177778	0.5	16
CP724714	EGFR signaling	ERBB2	18	0.017734	-4.0714	0	0.78		0.019608	5.05517	-1.17829	0.166667	0.388889	0	0.555556	0.222222	0.166667	0	0.333333	1	3
CUDC-101	Chromatin histone acetylation	EGFR; ERBB2; HDAC1	15	0.0986842	-3.95295	1	0.79		0.142857	0.42069	-1.76673	0	0.666667	0.4	0.533333	0.2	0	0.0666667	0.2	0	5
CX-5461	Other		12	0.0362538	-3.5722	1	0.75		0.015152		-2.05928	0.166667	0.25	0	0.333333	0.333333	0.0833333	0	0.166667	1	6
Cetuximab	EGFR signaling	EGFR	64	0.0737327	-3.78188	1	0.83		0.196429	1.52414	-1.28595	0.5625	0.4375	0.078125	0.109375	0.1875	0.078125	0.09375	0.1875	1	27
Dabrafenib	ERK MAPK signaling	BRAF	105	0.0519802	-4.22918	3	0.92	0.93	3.03626	2.91034	-1.32891	0.485714	0.342857	0.0761905	0.266667	0.314286	0.0761905	0.142857	0.161905	1.08333	37
Docetaxel	Cytoskeleton	BCL2; MAP2; MAP4; MAPT; TUBB1	155	0.142857	-3.96218	1	0.8	0.55	1.07432	0	-1.2371	0.167742	0.4	0.212903	0.335484	0.380645	0.0451613	0.135484	0.406452	1.5	58
EKB-569	EGFR signaling	EGFR	80	0.0651997	-3.94026	1	0.8		1.82057	0.937931	-1.07207	0.4	0.525	0.2625	0.2625	0.3125	0.025	0.15	0.2875	1	22
FK866	Metabolism	NAMPT	39	0.0300694	-3.89307	0	0.85	0.77	0.022942	10	-1.66634	0.128205	0.589744	0.179487	0.205128	0.205128	0.0769231	0.0512821	0.128205	0.5	12
FR-180204	ERK MAPK signaling	MAPK1; MAPK3	32	0.0896359	-3.67273	2	0.77		0.044355	0.0275862	-1.56297	0.28125	0.375	0.125	0.1875	0.21875	0	0.0625	0.21875	1.25	15
FTI-277	Other	FNTA	12	0.0510638	-3.46115	0	0.68		0.015152	10	-1.83909	0	0.583333	0	0.25	0.333333	0	0	0	1	6
GSK1070916	Mitosis	AURKB	17	0.043038	-3.60944	1	0.87		0	0.924138	-2.11444	0.176471	0.588235	0.411765	0.411765	0.235294	0	0	0.235294	1	4
GSK690693	PI3K/MTOR signaling	AKT1; AKT2; AKT3	30	0.0250209	-3.90962	1	0.83		0.43908	1.0069	-1.3728	0.3	0.433333	0.166667	0.466667	0.433333	0.233333	0.1	0.233333	1.5	7
IOX2	Other	EGLN1	13	0.103175	-3.5863	0	0.75		0	10	-2.03411	0.307692	0.461538	0	0.307692	0.307692	0	0	0.153846	1	3
JNKInhibitorVIII	JNK and p38 signaling	MAPK8	16	0.0655738	-3.58035	0	0.72		0	4.62069	-2.14401	0.125	0.5625	0.0625	0.125	0.25	0	0.0625	0.125	1	4
KIN001-055	Other	JAK3	31	0.0481366	-3.61259	2	0.83		0.002151	4.04138	-1.58361	0.354839	0.451613	0.129032	0.225806	0.322581	0.0967742	0.0645161	0.258065	0.75	10
KIN001-102	PI3K/MTOR signaling	AKT1; AKT2; AKT3	77	0.0482759	-4.04895	1	0.83		1.53349	0	-1.19729	0.272727	0.441558	0.233766	0.350649	0.350649	0.0909091	0.12987	0.25974	1	24
LAQ824	Chromatin histone acetylation	HDAC1	16	0.0512821	-3.68312	1.5	0.57		0.008333	5.08966	-1.82995	0.0625	0.375	0.125	0.1875	0.1875	0.125	0.0625	0.25	0.5	4
LY317615	Other	PRKCB	12	0.0347826	-3.63718	0	0.74		0	1.3931	-2.14401	0.166667	0.666667	0.166667	0.25	0.416667	0	0.0833333	0.5	0	2
NVP-BEZ235	PI3K/MTOR signaling	MTOR; PIK3CA	18	0.0174419	-3.59432	0.5	0.62	0.41	2.07843	5.89655	-1.03557	0.277778	0.5	0	0.0555556	0	0.0555556	0.0555556	0	1	5
Nutlin-3a	p53 pathway		81	0.0768501	-4.03787	1	0.84	0.75	1.39784		-1.32891	0.45679	0.469136	0.0617284	0.345679	0.320988	0.0864198	0.111111	0.185185	2	37
OSU-03012	PI3K/MTOR signaling	PDPK1	18	0.0508475	-3.62492	0	0.76		0.039216	6.08276	-1.38891	0.166667	0.277778	0.222222	0.277778	0.222222	0.0555556	0.0555556	0.166667	1	10
PD-0325901	ERK MAPK signaling	MAP2K1; MAP2K2	65	0.0603528	-3.88898	3	0.76		2.58077	4.88966	-1.85634	0.553846	0.338462	0.0615385	0.153846	0.292308	0.0461538	0.123077	0.2	1.14286	20
PD-0332991	Cell cycle	CDK4; CDK6	89	0.1	-3.7923	1	0.75		0.795965	0.303448	-1.02178	0.325843	0.483146	0.0898876	0.269663	0.303371	0.0561798	0.146067	0.202247	0.888889	46
PLX4720	ERK MAPK signaling	BRAF	130	0.0810979	-4.1211	2	0.92	0.87	2.38652	3.33793	-1.82508	0.507692	0.392308	0.0538462	0.238462	0.376923	0.0461538	0.0769231	0.107692	1.33333	50
PLX4720 (rescreen)	ERK MAPK signaling	BRAF	93	0.0491543	-4.14321	2	0.93	0.88	2.16877	3.06897	-1.39189	0.505376	0.301075	0.0967742	0.354839	0.387097	0.0752688	0.150538	0.193548	1.45455	32
QL-X-138	Other	BTK	22	0.0805861	-3.59186	0	0.79		0	1.26897	-2.3353	0.0909091	0.363636	0.181818	0.318182	0.318182	0.0454545	0.181818	0.227273	0.666667	6
RDEA119	ERK MAPK signaling	MAP2K1; MAP2K2	95	0.0710015	-4.20455	3	0.81		3.46249	4.27586	-2.44545	0.621053	0.336842	0.0105263	0.147368	0.368421	0.0315789	0.115789	0.2	1.6	40
RDEA119 (rescreen)	ERK MAPK signaling	MAP2K1; MAP2K2	112	0.0745176	-4.18432	3	0.81		4.23633	5.12414	-2.57965	0.580357	0.357143	0.00892857	0.169643	0.294643	0.0267857	0.116071	0.160714	1.85714	50
SB-715992	Mitosis	KIF11	23	0.0545024	-3.86719	0	0.83		0	10	-2.11325	0.0434783	0.652174	0.0434783	0.173913	0.217391	0.0434783	0	0.217391	1	7
SB216763	WNT signaling	GSK3A; GSK3B	23	0.057072	-3.64008	0	0.8		0.007905	6.02069	-1.39984	0.434783	0.565217	0.0434783	0.26087	0.130435	0	0.0434783	0.0869565	0	13
SB52334	RTK signaling	TGFBR1	11	0.0153203	-3.60131	0	0.76	0.63	1	3.86897	-0.612624	0.181818	0.636364	0.545455	0.363636	0.272727	0.181818	0	0.181818	0	3
SB590885	ERK MAPK signaling	BRAF	45	0.0299601	-4.06643	1	0.9		1.0596	5.51724	-0.996858	0.377778	0.4	0.111111	0.288889	0.355556	0.111111	0.111111	0.155556	0.5	13
SN-38	DNA replication	TOP1	105	0.0983146	-3.93141	1	0.79	0.46	1.113	10	-1.28888	0.180952	0.447619	0.27619	0.238095	0.371429	0.0285714	0.0857143	0.371429	1.6	28
TAK-715	JNK and p38 signaling	MAPK11; MAPK14	36	0.0499307	-3.81679	1	0.73		0.150794	1.06897	-1.68791	0.0555556	0.444444	0.138889	0.361111	0.305556	0.111111	0.0833333	0.277778	1	10
THZ-2-102-1	Cell cycle	CDK7	17	0.0494186	-3.81387	1	0.67		0.066176	10	-2.13089	0	0.470588	0	0.411765	0.411765	0.117647	0	0.411765	1	6
TL-1-85	Other	MAP3K7	25	0.0378215	-3.84852	0	0.79		0.48	4.24138	-1.56097	0.2	0.52	0.32	0.36	0.48	0.24	0.08	0.2	0.666667	4
TW37	Apoptosis regulation	BCL2; MCL1	70	0.0493653	-4.19411	1	0.65	0.72	0.660455	0.765517	-1.01159	0.114286	0.4	0.214286	0.314286	0.4	0.1	0.0714286	0.371429	1.1	28
Trametinib	ERK MAPK signaling	MAP2K1; MAP2K2	168	0.118393	-4.20002	2	0.8	0.73	3.73289	5.89655	-1.85634	0.559524	0.315476	0.047619	0.154762	0.261905	0.0357143	0.119048	0.22619	1.4	64
UNC1215	Other	L3MBTL3	27	0.170886	-3.69578	1	0.73		0.011396	10	-1.51801	0.333333	0.518519	0.037037	0.222222	0.222222	0	0.037037	0.037037	1	8
VNLG (124	Chromatin histone acetylation	HDAC1; RARA	11	0.0814815	-3.44601	1	0.84		0	1.62069	-1.83587	0.363636	0.454545	0.0909091	0.363636	0.181818	0	0	0.272727	1	2
VX-11e	ERK MAPK signaling	MAPK1; MAPK3	60	0.0649351	-3.93689	1	0.77		0.218644	0.303448	-1.32318	0.383333	0.233333	0.1	0.25	0.4	0.1	0.1	0.316667	1.25	16
Vorinostat	Chromatin histone acetylation	HDAC1; HDAC2; HDAC3; HDAC6	63	0.118199	-3.81118	0	0.78	0.75	0.064004	2.51034	-1.73311	0.174603	0.47619	0.15873	0.333333	0.206349	0.174603	0.0793651	0.126984	0.875	18
WZ3105	Other	FLT3; IRAK1; NTRK2; ROCK2; SRC	38	0.031746	-3.95013	1	0.8		0.974395	0.00689655	-1.51898	0.157895	0.5	0.210526	0.315789	0.368421	0.131579	0.0526316	0.342105	1.8	11
XAV939	WNT signaling	TNKS; TNKS2	15	0.0247934	-3.76694	0	0.73		2.42857	10	-1.21764	0.0666667	0.666667	0	0.266667	0.333333	0.133333	0.0666667	0.133333	1	9
YM155	Apoptosis regulation		48	0.296296	-4.22703	0	0.75	0.55	0.328014		-1.23831	0.166667	0.395833	0.208333	0.375	0.395833	0.0625	0.0625	0.541667	1	18
YM201636	Other	PIKFYVE	21	0.0623145	-3.66754	1	0.78		0.085714	10	-2.01294	0.333333	0.571429	0.142857	0.380952	0.190476	0.238095	0.238095	0.238095	0.8	7
ZSTK474	PI3K/MTOR signaling	PIK3CA	14	0.0765027	-3.49543	0.5	0.7	0.64	0	1.05517	-2.03958	0.142857	0.5	0.0714286	0.0714286	0	0	0	0.214286	1	4
Zibotentan (ZD4054	Other	EDNRA	30	0.208333	-3.49732	0.5	0.68		0.03908	10	-1.23813	0.5	0.633333	0.166667	0.166667	0.233333	0	0.0333333	0.0333333	2	16
(5Z) -7-Oxozeaenol	Other	MAP3K7; NR2C2	91	0.0474453	-4.10067	2	0.92		1.83956	0.634483	-1.22213	0.450549	0.472527	0.032967	0.274725	0.32967	0.032967	0.120879	0.197802	0.727273	35
piperlongumine	Other		77	0.0602033	-4.00193	1	0.77	0.53	0.881408		-1.00963	0.168831	0.571429	0.233766	0.25974	0.272727	0.0649351	0.0649351	0.376623	0.875	18
