# Supplementary material for: Encircling the regions of the pharmacogenomic landscape that determine drug response
Source: Genome Med. 2019 Mar 26;11:17. doi: 10.1186/s13073-019-0626-x (PMC6436215; doi:10.1186/s13073-019-0626-x)
Supplement: Supplementary file 9 — CLEAN cluster results using drug module genes and Hallmark gene sets. We provide an additional table with the significant associations between gene clusters and hallmark gene sets. Compressed folder (ZIP). The file can be found at https://figshare.com/s/932dd94520d4a60f076d (ZIP 3220 kb) [file 13073_2019_626_MOESM9_ESM.zip]

Archive with 7 entries (6 files):
- Additional file 9/CLEAN/
- Additional file 9/CLEAN/clean_enrichment.tsv
- Additional file 9/CLEAN/cluster.atr
- Additional file 9/CLEAN/cluster.cdt
- Additional file 9/CLEAN/cluster.fni
- Additional file 9/CLEAN/cluster.gtr
- Additional file 9/clean_enrichment.xlsx
