# Supplementary material for: Encircling the regions of the pharmacogenomic landscape that determine drug response
Source: Genome Med. 2019 Mar 26;11:17. doi: 10.1186/s13073-019-0626-x (PMC6436215; doi:10.1186/s13073-019-0626-x)
Supplement: Supplementary file 9 — CLEAN cluster results using drug module genes and Hallmark gene sets. We provide an additional table with the significant associations between gene clusters and hallmark gene sets. Compressed folder (ZIP). The file can be found at https://figshare.com/s/932dd94520d4a60f076d (ZIP 3220 kb) [file 13073_2019_626_MOESM9_ESM.zip › Additional file 9/CLEAN/cluster.atr]

NODE1X	ARRY92X	ARRY93X	1
NODE2X	ARRY71X	ARRY72X	0.964243561188854
NODE3X	ARRY140X	ARRY141X	0.9323886459157
NODE4X	ARRY146X	ARRY147X	0.9323886459157
NODE5X	ARRY33X	ARRY34X	0.903752322190583
NODE6X	ARRY97X	ARRY112X	0.903752322190583
NODE7X	ARRY63X	ARRY64X	0.877810714831138
NODE8X	ARRY157X	ARRY158X	0.854153885711066
NODE9X	ARRY38X	ARRY39X	0.812452048490911
NODE10X	ARRY40X	ARRY41X	0.776703890859029
NODE11X	ARRY96X	ARRY98X	0.760631258871692
NODE12X	ARRY130X	NODE6X	0.754140170998444
NODE13X	ARRY35X	ARRY69X	0.731454051135542
NODE14X	ARRY150X	ARRY151X	0.731454051135542
NODE15X	ARRY80X	NODE13X	0.718290742879637
NODE16X	NODE11X	NODE12X	0.709901511979277
NODE17X	ARRY152X	NODE15X	0.701671791180269
NODE18X	ARRY179X	NODE17X	0.691275987841618
NODE19X	ARRY76X	NODE18X	0.680451542556315
NODE20X	ARRY100X	NODE19X	0.666779904886343
NODE21X	ARRY164X	ARRY165X	0.661571314542308
NODE22X	ARRY81X	NODE20X	0.637615096590136
NODE23X	ARRY120X	NODE22X	0.629789454386468
NODE24X	ARRY104X	NODE23X	0.616634232903691
NODE25X	ARRY137X	NODE24X	0.608427290234122
NODE26X	NODE10X	NODE25X	0.599576462929292
NODE27X	ARRY168X	ARRY169X	0.594611094309769
NODE28X	NODE16X	NODE26X	0.58570952261396
NODE29X	ARRY84X	NODE28X	0.571515203405523
NODE30X	ARRY10X	NODE29X	0.564575136051107
NODE31X	ARRY176X	NODE30X	0.560210047228664
NODE32X	ARRY128X	ARRY129X	0.556399135857529
NODE33X	NODE1X	NODE31X	0.550390106144224
NODE34X	ARRY107X	NODE33X	0.541414057016527
NODE35X	ARRY161X	NODE34X	0.538287637520463
NODE36X	ARRY119X	NODE35X	0.533485771479061
NODE37X	NODE14X	NODE36X	0.530573873754957
NODE38X	ARRY123X	NODE37X	0.526664399844754
NODE39X	ARRY17X	ARRY109X	0.506908497896909
NODE40X	ARRY3X	NODE38X	0.504526663135363
NODE41X	ARRY149X	NODE40X	0.496230233399214
NODE42X	ARRY15X	NODE41X	0.490375429621708
NODE43X	ARRY142X	NODE42X	0.484305278449646
NODE44X	ARRY62X	NODE43X	0.480955516757042
NODE45X	NODE39X	NODE44X	0.479037715482116
NODE46X	ARRY106X	NODE45X	0.475307514217184
NODE47X	ARRY180X	NODE46X	0.471693429850183
NODE48X	ARRY184X	NODE47X	0.469189226694153
NODE49X	ARRY12X	NODE48X	0.460205961975459
NODE50X	ARRY48X	ARRY154X	0.45929808837647
NODE51X	ARRY159X	NODE49X	0.456692931259218
NODE52X	NODE3X	NODE51X	0.454925257705081
NODE53X	ARRY26X	NODE52X	0.450996868708232
NODE54X	ARRY136X	NODE53X	0.447382203571402
NODE55X	ARRY86X	NODE54X	0.443845520734712
NODE56X	NODE50X	NODE55X	0.441983444500086
NODE57X	ARRY167X	NODE56X	0.439516675239709
NODE58X	ARRY127X	NODE57X	0.434129611572606
NODE59X	ARRY87X	NODE58X	0.430114229185619
NODE60X	ARRY88X	NODE59X	0.428927970057226
NODE61X	ARRY7X	NODE60X	0.426215318739138
NODE62X	ARRY185X	NODE61X	0.424884656520406
NODE63X	ARRY59X	NODE62X	0.422748072239401
NODE64X	ARRY189X	NODE63X	0.419444089555827
NODE65X	ARRY31X	NODE64X	0.416719844760915
NODE66X	ARRY25X	NODE65X	0.41010026572266
NODE67X	ARRY50X	NODE66X	0.403823654101331
NODE68X	ARRY90X	NODE67X	0.402977915321674
NODE69X	ARRY70X	NODE68X	0.401565487239151
NODE70X	ARRY73X	NODE69X	0.396380956298203
NODE71X	ARRY28X	NODE70X	0.389358930619654
NODE72X	ARRY11X	NODE71X	0.387994288288474
NODE73X	ARRY178X	NODE72X	0.385633477470216
NODE74X	ARRY135X	NODE73X	0.383480529995325
NODE75X	ARRY22X	NODE74X	0.381688530766038
NODE76X	ARRY9X	NODE75X	0.380491729795746
NODE77X	ARRY30X	NODE76X	0.379226173976348
NODE78X	ARRY42X	NODE77X	0.377360218571144
NODE79X	ARRY105X	NODE78X	0.375766751868775
NODE80X	ARRY91X	NODE79X	0.373853731823233
NODE81X	ARRY103X	NODE80X	0.370738503053074
NODE82X	ARRY5X	NODE81X	0.369625494954971
NODE83X	ARRY1X	NODE82X	0.36803423395629
NODE84X	ARRY111X	NODE83X	0.36619473290404
NODE85X	ARRY51X	NODE84X	0.365021977075699
NODE86X	ARRY186X	NODE85X	0.363783580122548
NODE87X	ARRY78X	NODE86X	0.361415754777201
NODE88X	ARRY6X	NODE87X	0.357186066290908
NODE89X	ARRY166X	NODE88X	0.355088533589752
NODE90X	ARRY44X	NODE89X	0.352846914327092
NODE91X	NODE2X	NODE90X	0.351983112863096
NODE92X	ARRY115X	NODE91X	0.349390489168888
NODE93X	ARRY83X	NODE92X	0.342893688838237
NODE94X	ARRY55X	NODE93X	0.341463580741657
NODE95X	ARRY124X	NODE94X	0.339739852698774
NODE96X	ARRY156X	NODE95X	0.337131187573074
NODE97X	ARRY155X	NODE96X	0.330286385472624
NODE98X	ARRY36X	ARRY74X	0.329843421792549
NODE99X	ARRY54X	NODE97X	0.32864710558642
NODE100X	ARRY172X	NODE99X	0.325285090500004
NODE101X	ARRY144X	NODE100X	0.319111156561658
NODE102X	NODE98X	NODE101X	0.317042042050929
NODE103X	ARRY122X	NODE102X	0.314524999786017
NODE104X	ARRY75X	NODE103X	0.313257972596512
NODE105X	ARRY121X	NODE104X	0.312331641496019
NODE106X	ARRY16X	NODE105X	0.311300145325405
NODE107X	ARRY143X	NODE106X	0.308841588366084
NODE108X	ARRY102X	NODE107X	0.307262203377266
NODE109X	NODE32X	NODE108X	0.303567143310774
NODE110X	ARRY181X	NODE109X	0.301811832507657
NODE111X	ARRY99X	NODE110X	0.298473593353385
NODE112X	ARRY101X	NODE111X	0.295295078525674
NODE113X	ARRY29X	NODE112X	0.29487888963807
NODE114X	ARRY182X	NODE113X	0.29429698683388
NODE115X	ARRY60X	NODE114X	0.292865369055221
NODE116X	ARRY114X	NODE115X	0.291183907272131
NODE117X	ARRY183X	NODE116X	0.290221611766922
NODE118X	ARRY65X	NODE117X	0.289093211911819
NODE119X	ARRY177X	NODE118X	0.287791255617361
NODE120X	ARRY4X	NODE119X	0.286643913854171
NODE121X	ARRY52X	NODE120X	0.282214639987426
NODE122X	NODE27X	NODE121X	0.281325395728081
NODE123X	ARRY66X	ARRY163X	0.28085023193548
NODE124X	ARRY43X	NODE122X	0.279902225855838
NODE125X	ARRY134X	NODE124X	0.278129991745053
NODE126X	ARRY67X	NODE125X	0.277371005500419
NODE127X	ARRY133X	NODE126X	0.274847260738598
NODE128X	NODE8X	NODE127X	0.273331811068048
NODE129X	NODE123X	NODE128X	0.270765681507329
NODE130X	NODE5X	NODE129X	0.266680281686666
NODE131X	ARRY13X	NODE130X	0.265345677905507
NODE132X	ARRY85X	NODE131X	0.264459500643478
NODE133X	ARRY108X	NODE132X	0.260972588801537
NODE134X	ARRY145X	NODE133X	0.258519767422997
NODE135X	ARRY117X	NODE134X	0.255474431689211
NODE136X	ARRY46X	NODE135X	0.252904147880842
NODE137X	ARRY18X	ARRY139X	0.252382638411401
NODE138X	ARRY173X	NODE136X	0.250351227296687
NODE139X	ARRY153X	NODE138X	0.249310785101797
NODE140X	ARRY175X	NODE139X	0.248422609595689
NODE141X	ARRY89X	NODE140X	0.246941630578914
NODE142X	ARRY27X	NODE141X	0.245325149053306
NODE143X	ARRY170X	NODE142X	0.240369657369163
NODE144X	ARRY47X	ARRY125X	0.240037216952087
NODE145X	ARRY53X	ARRY94X	0.237947468944367
NODE146X	ARRY77X	NODE143X	0.237926628966487
NODE147X	NODE9X	NODE146X	0.237283966032876
NODE148X	ARRY110X	NODE147X	0.235546397754669
NODE149X	NODE7X	NODE148X	0.235031294824385
NODE150X	ARRY14X	NODE149X	0.231470114314773
NODE151X	ARRY116X	NODE150X	0.231019051310029
NODE152X	ARRY56X	NODE151X	0.228759244758291
NODE153X	ARRY171X	NODE152X	0.2271602899078
NODE154X	NODE145X	NODE153X	0.224664964756599
NODE155X	ARRY79X	NODE154X	0.223793162774315
NODE156X	ARRY162X	NODE155X	0.221880846655018
NODE157X	ARRY8X	NODE156X	0.221150707927439
NODE158X	ARRY138X	NODE144X	0.219752977529614
NODE159X	ARRY32X	NODE157X	0.21364826292999
NODE160X	ARRY2X	NODE159X	0.213030321143897
NODE161X	ARRY131X	NODE4X	0.21062708341793
NODE162X	ARRY19X	NODE160X	0.21025781797304
NODE163X	ARRY148X	NODE162X	0.208964433544373
NODE164X	ARRY113X	NODE163X	0.208590944346871
NODE165X	ARRY174X	NODE164X	0.208059004188549
NODE166X	ARRY188X	NODE165X	0.207526397437265
NODE167X	ARRY49X	NODE166X	0.203824211621865
NODE168X	ARRY21X	NODE167X	0.203355372899963
NODE169X	ARRY20X	NODE168X	0.202448687938036
NODE170X	ARRY23X	ARRY82X	0.200362654042489
NODE171X	NODE137X	NODE158X	0.200074266096186
NODE172X	ARRY57X	ARRY132X	0.199876688816481
NODE173X	ARRY118X	NODE169X	0.19548486003697
NODE174X	ARRY58X	NODE173X	0.1949769930734
NODE175X	ARRY61X	NODE174X	0.194037430596348
NODE176X	ARRY68X	NODE175X	0.190618424602183
NODE177X	NODE21X	NODE171X	0.188425958914829
NODE178X	ARRY126X	NODE176X	0.187834030944378
NODE179X	ARRY24X	NODE170X	0.18403347984477
NODE180X	ARRY160X	NODE178X	0.183862945210829
NODE181X	NODE161X	NODE172X	0.177946612902945
NODE182X	ARRY95X	NODE180X	0.169801866184861
NODE183X	ARRY37X	NODE182X	0.166243257781474
NODE184X	NODE179X	NODE183X	0.162741379797805
NODE185X	ARRY187X	NODE181X	0.159589593425455
NODE186X	NODE177X	NODE184X	0.153861690610879
NODE187X	NODE185X	NODE186X	0.152304095636236
NODE188X	ARRY45X	NODE187X	0.144721163433131
