# Supplementary material for: Encircling the regions of the pharmacogenomic landscape that determine drug response
Source: Genome Med. 2019 Mar 26;11:17. doi: 10.1186/s13073-019-0626-x (PMC6436215; doi:10.1186/s13073-019-0626-x)
Supplement: Supplementary file 9 — CLEAN cluster results using drug module genes and Hallmark gene sets. We provide an additional table with the significant associations between gene clusters and hallmark gene sets. Compressed folder (ZIP). The file can be found at https://figshare.com/s/932dd94520d4a60f076d (ZIP 3220 kb) [file 13073_2019_626_MOESM9_ESM.zip › Additional file 9/CLEAN/cluster.fni]

NodeID	CategoryType	CategoryID	CategoryDescription	nGenesInCategory	nAllGenesInCategory	FisherFDR	logOR
NODE1X	cluster size is outside the range considered for functional annotation
NODE2X	cluster size is outside the range considered for functional annotation
NODE3X	cluster size is outside the range considered for functional annotation
NODE4X	cluster size is outside the range considered for functional annotation
NODE5X	cluster size is outside the range considered for functional annotation
NODE6X	cluster size is outside the range considered for functional annotation
NODE7X	cluster size is outside the range considered for functional annotation
NODE8X	cluster size is outside the range considered for functional annotation
NODE9X	cluster size is outside the range considered for functional annotation
NODE10X	cluster size is outside the range considered for functional annotation
NODE11X	cluster size is outside the range considered for functional annotation
NODE12X	cluster size is outside the range considered for functional annotation
NODE13X	cluster size is outside the range considered for functional annotation
NODE14X	cluster is not significantly enriched for any of the considered categories
NODE15X	cluster is not significantly enriched for any of the considered categories
NODE16X	cluster is not significantly enriched for any of the considered categories
NODE17X	cluster is not significantly enriched for any of the considered categories
NODE18X	cluster is not significantly enriched for any of the considered categories
NODE19X	cluster is not significantly enriched for any of the considered categories
NODE20X	cluster is not significantly enriched for any of the considered categories
NODE21X	cluster is not significantly enriched for any of the considered categories
NODE22X	cluster size is outside the range considered for functional annotation
NODE23X	cluster size is outside the range considered for functional annotation
NODE24X	cluster size is outside the range considered for functional annotation
NODE25X	cluster size is outside the range considered for functional annotation
NODE26X	cluster size is outside the range considered for functional annotation
NODE27X	cluster size is outside the range considered for functional annotation
NODE28X	cluster size is outside the range considered for functional annotation
NODE29X	cluster size is outside the range considered for functional annotation
NODE30X	cluster is not significantly enriched for any of the considered categories
NODE31X	cluster is not significantly enriched for any of the considered categories
NODE32X	cluster size is outside the range considered for functional annotation
NODE33X	cluster size is outside the range considered for functional annotation
NODE34X	cluster size is outside the range considered for functional annotation
NODE35X	cluster size is outside the range considered for functional annotation
NODE36X	cluster size is outside the range considered for functional annotation
NODE37X	cluster size is outside the range considered for functional annotation
NODE38X	cluster size is outside the range considered for functional annotation
NODE39X	cluster size is outside the range considered for functional annotation
NODE40X	cluster size is outside the range considered for functional annotation
NODE41X	cluster size is outside the range considered for functional annotation
NODE42X	cluster size is outside the range considered for functional annotation
NODE43X	cluster size is outside the range considered for functional annotation
NODE44X	cluster size is outside the range considered for functional annotation
NODE45X	cluster size is outside the range considered for functional annotation
NODE46X	cluster size is outside the range considered for functional annotation
NODE47X	cluster size is outside the range considered for functional annotation
NODE48X	cluster size is outside the range considered for functional annotation
NODE49X	cluster size is outside the range considered for functional annotation
NODE50X	cluster size is outside the range considered for functional annotation
NODE51X	cluster size is outside the range considered for functional annotation
NODE52X	cluster size is outside the range considered for functional annotation
NODE53X	cluster size is outside the range considered for functional annotation
NODE54X	cluster size is outside the range considered for functional annotation
NODE55X	cluster size is outside the range considered for functional annotation
NODE56X	cluster size is outside the range considered for functional annotation
NODE57X	cluster size is outside the range considered for functional annotation
NODE58X	cluster size is outside the range considered for functional annotation
NODE59X	cluster size is outside the range considered for functional annotation
NODE60X	cluster size is outside the range considered for functional annotation
NODE61X	cluster size is outside the range considered for functional annotation
NODE62X	cluster size is outside the range considered for functional annotation
NODE63X	cluster size is outside the range considered for functional annotation
NODE64X	cluster size is outside the range considered for functional annotation
NODE65X	cluster size is outside the range considered for functional annotation
NODE66X	cluster size is outside the range considered for functional annotation
NODE67X	HM	bile_acid_metabolism	NA	2	62	9.83e-02	4.04
NODE68X	HM	bile_acid_metabolism	NA	2	62	9.83e-02	4.04
NODE69X	cluster is not significantly enriched for any of the considered categories
NODE70X	cluster size is outside the range considered for functional annotation
NODE71X	cluster size is outside the range considered for functional annotation
NODE72X	cluster size is outside the range considered for functional annotation
NODE73X	cluster size is outside the range considered for functional annotation
NODE74X	cluster size is outside the range considered for functional annotation
NODE75X	cluster size is outside the range considered for functional annotation
NODE76X	cluster size is outside the range considered for functional annotation
NODE77X	cluster size is outside the range considered for functional annotation
NODE78X	cluster size is outside the range considered for functional annotation
NODE79X	cluster size is outside the range considered for functional annotation
NODE80X	cluster size is outside the range considered for functional annotation
NODE81X	cluster size is outside the range considered for functional annotation
NODE82X	cluster size is outside the range considered for functional annotation
NODE83X	cluster size is outside the range considered for functional annotation
NODE84X	cluster size is outside the range considered for functional annotation
NODE85X	cluster size is outside the range considered for functional annotation
NODE86X	cluster size is outside the range considered for functional annotation
NODE87X	cluster size is outside the range considered for functional annotation
NODE88X	cluster size is outside the range considered for functional annotation
NODE89X	cluster size is outside the range considered for functional annotation
NODE90X	cluster size is outside the range considered for functional annotation
NODE91X	cluster size is outside the range considered for functional annotation
NODE92X	cluster size is outside the range considered for functional annotation
NODE93X	cluster size is outside the range considered for functional annotation
NODE94X	cluster size is outside the range considered for functional annotation
NODE95X	cluster size is outside the range considered for functional annotation
NODE96X	cluster size is outside the range considered for functional annotation
NODE97X	cluster size is outside the range considered for functional annotation
NODE98X	cluster size is outside the range considered for functional annotation
NODE99X	cluster size is outside the range considered for functional annotation
NODE100X	cluster size is outside the range considered for functional annotation
NODE101X	cluster size is outside the range considered for functional annotation
NODE102X	cluster size is outside the range considered for functional annotation
NODE103X	cluster size is outside the range considered for functional annotation
NODE104X	cluster size is outside the range considered for functional annotation
NODE105X	cluster size is outside the range considered for functional annotation
NODE106X	cluster size is outside the range considered for functional annotation
NODE107X	cluster size is outside the range considered for functional annotation
NODE108X	cluster size is outside the range considered for functional annotation
NODE109X	cluster is not significantly enriched for any of the considered categories
NODE110X	cluster is not significantly enriched for any of the considered categories
NODE111X	cluster is not significantly enriched for any of the considered categories
NODE112X	cluster size is outside the range considered for functional annotation
NODE113X	cluster size is outside the range considered for functional annotation
NODE114X	cluster size is outside the range considered for functional annotation
NODE115X	cluster size is outside the range considered for functional annotation
NODE116X	cluster size is outside the range considered for functional annotation
NODE117X	cluster size is outside the range considered for functional annotation
NODE118X	cluster size is outside the range considered for functional annotation
NODE119X	cluster size is outside the range considered for functional annotation
NODE120X	cluster is not significantly enriched for any of the considered categories
NODE121X	cluster is not significantly enriched for any of the considered categories
NODE122X	cluster is not significantly enriched for any of the considered categories
NODE123X	cluster is not significantly enriched for any of the considered categories
NODE124X	cluster is not significantly enriched for any of the considered categories
NODE125X	cluster is not significantly enriched for any of the considered categories
NODE126X	cluster is not significantly enriched for any of the considered categories
NODE127X	cluster is not significantly enriched for any of the considered categories
NODE128X	cluster is not significantly enriched for any of the considered categories
NODE129X	cluster size is outside the range considered for functional annotation
NODE130X	cluster size is outside the range considered for functional annotation
NODE131X	cluster size is outside the range considered for functional annotation
NODE132X	cluster size is outside the range considered for functional annotation
NODE133X	cluster size is outside the range considered for functional annotation
NODE134X	cluster size is outside the range considered for functional annotation
NODE135X	cluster size is outside the range considered for functional annotation
NODE136X	cluster size is outside the range considered for functional annotation
NODE137X	cluster size is outside the range considered for functional annotation
NODE138X	cluster size is outside the range considered for functional annotation
NODE139X	cluster size is outside the range considered for functional annotation
NODE140X	cluster size is outside the range considered for functional annotation
NODE141X	cluster size is outside the range considered for functional annotation
NODE142X	cluster size is outside the range considered for functional annotation
NODE143X	cluster size is outside the range considered for functional annotation
NODE144X	cluster size is outside the range considered for functional annotation
NODE145X	cluster size is outside the range considered for functional annotation
NODE146X	cluster size is outside the range considered for functional annotation
NODE147X	cluster size is outside the range considered for functional annotation
NODE148X	cluster size is outside the range considered for functional annotation
NODE149X	cluster size is outside the range considered for functional annotation
NODE150X	cluster size is outside the range considered for functional annotation
NODE151X	cluster size is outside the range considered for functional annotation
NODE152X	cluster size is outside the range considered for functional annotation
NODE153X	cluster size is outside the range considered for functional annotation
NODE154X	cluster size is outside the range considered for functional annotation
NODE155X	cluster size is outside the range considered for functional annotation
NODE156X	cluster size is outside the range considered for functional annotation
NODE157X	cluster size is outside the range considered for functional annotation
NODE158X	cluster size is outside the range considered for functional annotation
NODE159X	cluster size is outside the range considered for functional annotation
NODE160X	cluster size is outside the range considered for functional annotation
NODE161X	cluster size is outside the range considered for functional annotation
NODE162X	cluster size is outside the range considered for functional annotation
NODE163X	cluster size is outside the range considered for functional annotation
NODE164X	cluster size is outside the range considered for functional annotation
NODE165X	cluster size is outside the range considered for functional annotation
NODE166X	cluster size is outside the range considered for functional annotation
NODE167X	cluster size is outside the range considered for functional annotation
NODE168X	cluster size is outside the range considered for functional annotation
NODE169X	cluster size is outside the range considered for functional annotation
NODE170X	cluster size is outside the range considered for functional annotation
NODE171X	cluster size is outside the range considered for functional annotation
NODE172X	cluster size is outside the range considered for functional annotation
NODE173X	cluster size is outside the range considered for functional annotation
NODE174X	cluster size is outside the range considered for functional annotation
NODE175X	cluster size is outside the range considered for functional annotation
NODE176X	cluster size is outside the range considered for functional annotation
NODE177X	cluster size is outside the range considered for functional annotation
NODE178X	cluster size is outside the range considered for functional annotation
NODE179X	cluster size is outside the range considered for functional annotation
NODE180X	cluster size is outside the range considered for functional annotation
NODE181X	cluster size is outside the range considered for functional annotation
NODE182X	cluster size is outside the range considered for functional annotation
NODE183X	cluster size is outside the range considered for functional annotation
NODE184X	cluster size is outside the range considered for functional annotation
NODE185X	cluster size is outside the range considered for functional annotation
NODE186X	cluster size is outside the range considered for functional annotation
NODE187X	cluster size is outside the range considered for functional annotation
NODE188X	cluster size is outside the range considered for functional annotation
NODE189X	cluster size is outside the range considered for functional annotation
NODE190X	cluster size is outside the range considered for functional annotation
NODE191X	cluster size is outside the range considered for functional annotation
NODE192X	cluster size is outside the range considered for functional annotation
NODE193X	cluster size is outside the range considered for functional annotation
NODE194X	cluster size is outside the range considered for functional annotation
NODE195X	cluster size is outside the range considered for functional annotation
NODE196X	cluster size is outside the range considered for functional annotation
NODE197X	cluster is not significantly enriched for any of the considered categories
NODE198X	cluster is not significantly enriched for any of the considered categories
NODE199X	cluster is not significantly enriched for any of the considered categories
NODE200X	cluster is not significantly enriched for any of the considered categories
NODE201X	cluster is not significantly enriched for any of the considered categories
NODE202X	cluster is not significantly enriched for any of the considered categories
NODE203X	cluster is not significantly enriched for any of the considered categories
NODE204X	cluster size is outside the range considered for functional annotation
NODE205X	cluster size is outside the range considered for functional annotation
NODE206X	cluster size is outside the range considered for functional annotation
NODE207X	cluster size is outside the range considered for functional annotation
NODE208X	cluster size is outside the range considered for functional annotation
NODE209X	cluster size is outside the range considered for functional annotation
NODE210X	cluster size is outside the range considered for functional annotation
NODE211X	cluster size is outside the range considered for functional annotation
NODE212X	cluster size is outside the range considered for functional annotation
NODE213X	cluster is not significantly enriched for any of the considered categories
NODE214X	cluster size is outside the range considered for functional annotation
NODE215X	cluster size is outside the range considered for functional annotation
NODE216X	cluster size is outside the range considered for functional annotation
NODE217X	cluster size is outside the range considered for functional annotation
NODE218X	cluster size is outside the range considered for functional annotation
NODE219X	cluster size is outside the range considered for functional annotation
NODE220X	cluster size is outside the range considered for functional annotation
NODE221X	cluster size is outside the range considered for functional annotation
NODE222X	cluster is not significantly enriched for any of the considered categories
NODE223X	cluster is not significantly enriched for any of the considered categories
NODE224X	cluster is not significantly enriched for any of the considered categories
NODE225X	cluster is not significantly enriched for any of the considered categories
NODE226X	cluster is not significantly enriched for any of the considered categories
NODE227X	cluster is not significantly enriched for any of the considered categories
NODE228X	cluster is not significantly enriched for any of the considered categories
NODE229X	cluster is not significantly enriched for any of the considered categories
NODE230X	cluster is not significantly enriched for any of the considered categories
NODE231X	cluster is not significantly enriched for any of the considered categories
NODE232X	cluster is not significantly enriched for any of the considered categories
NODE233X	cluster is not significantly enriched for any of the considered categories
NODE234X	cluster is not significantly enriched for any of the considered categories
NODE235X	cluster is not significantly enriched for any of the considered categories
NODE236X	cluster is not significantly enriched for any of the considered categories
NODE237X	cluster size is outside the range considered for functional annotation
NODE238X	cluster size is outside the range considered for functional annotation
NODE239X	cluster size is outside the range considered for functional annotation
NODE240X	cluster size is outside the range considered for functional annotation
NODE241X	cluster size is outside the range considered for functional annotation
NODE242X	cluster size is outside the range considered for functional annotation
NODE243X	cluster size is outside the range considered for functional annotation
NODE244X	cluster size is outside the range considered for functional annotation
NODE245X	cluster size is outside the range considered for functional annotation
NODE246X	cluster is not significantly enriched for any of the considered categories
NODE247X	cluster size is outside the range considered for functional annotation
NODE248X	cluster size is outside the range considered for functional annotation
NODE249X	cluster size is outside the range considered for functional annotation
NODE250X	cluster size is outside the range considered for functional annotation
NODE251X	cluster size is outside the range considered for functional annotation
NODE252X	cluster size is outside the range considered for functional annotation
NODE253X	cluster size is outside the range considered for functional annotation
NODE254X	cluster size is outside the range considered for functional annotation
NODE255X	cluster size is outside the range considered for functional annotation
NODE256X	cluster size is outside the range considered for functional annotation
NODE257X	cluster size is outside the range considered for functional annotation
NODE258X	cluster size is outside the range considered for functional annotation
NODE259X	cluster size is outside the range considered for functional annotation
NODE260X	cluster size is outside the range considered for functional annotation
NODE261X	cluster size is outside the range considered for functional annotation
NODE262X	cluster size is outside the range considered for functional annotation
NODE263X	cluster size is outside the range considered for functional annotation
NODE264X	cluster size is outside the range considered for functional annotation
NODE265X	HM	myc_targets_v1	NA	3	141	1.02e-02	4.17
NODE266X	HM	myc_targets_v1	NA	3	141	1.02e-02	4.17
NODE267X	cluster size is outside the range considered for functional annotation
NODE268X	cluster size is outside the range considered for functional annotation
NODE269X	cluster size is outside the range considered for functional annotation
NODE270X	cluster size is outside the range considered for functional annotation
NODE271X	cluster size is outside the range considered for functional annotation
NODE272X	cluster size is outside the range considered for functional annotation
NODE273X	cluster size is outside the range considered for functional annotation
NODE274X	cluster size is outside the range considered for functional annotation
NODE275X	cluster size is outside the range considered for functional annotation
NODE276X	cluster size is outside the range considered for functional annotation
NODE277X	cluster size is outside the range considered for functional annotation
NODE278X	cluster size is outside the range considered for functional annotation
NODE279X	cluster size is outside the range considered for functional annotation
NODE280X	cluster size is outside the range considered for functional annotation
NODE281X	cluster size is outside the range considered for functional annotation
NODE282X	cluster size is outside the range considered for functional annotation
NODE283X	cluster size is outside the range considered for functional annotation
NODE284X	cluster size is outside the range considered for functional annotation
NODE285X	cluster is not significantly enriched for any of the considered categories
NODE286X	cluster is not significantly enriched for any of the considered categories
NODE287X	cluster is not significantly enriched for any of the considered categories
NODE288X	cluster is not significantly enriched for any of the considered categories
NODE289X	cluster is not significantly enriched for any of the considered categories
NODE290X	cluster is not significantly enriched for any of the considered categories
NODE291X	cluster is not significantly enriched for any of the considered categories
NODE292X	cluster is not significantly enriched for any of the considered categories
NODE293X	cluster is not significantly enriched for any of the considered categories
NODE294X	cluster is not significantly enriched for any of the considered categories
NODE295X	cluster size is outside the range considered for functional annotation
NODE296X	cluster size is outside the range considered for functional annotation
NODE297X	cluster size is outside the range considered for functional annotation
NODE298X	cluster size is outside the range considered for functional annotation
NODE299X	cluster size is outside the range considered for functional annotation
NODE300X	cluster size is outside the range considered for functional annotation
NODE301X	cluster size is outside the range considered for functional annotation
NODE302X	cluster size is outside the range considered for functional annotation
NODE303X	cluster size is outside the range considered for functional annotation
NODE304X	cluster size is outside the range considered for functional annotation
NODE305X	cluster size is outside the range considered for functional annotation
NODE306X	cluster size is outside the range considered for functional annotation
NODE307X	cluster size is outside the range considered for functional annotation
NODE308X	cluster size is outside the range considered for functional annotation
NODE309X	cluster size is outside the range considered for functional annotation
NODE310X	cluster size is outside the range considered for functional annotation
NODE311X	cluster size is outside the range considered for functional annotation
NODE312X	cluster size is outside the range considered for functional annotation
NODE313X	cluster size is outside the range considered for functional annotation
NODE314X	cluster size is outside the range considered for functional annotation
NODE315X	cluster size is outside the range considered for functional annotation
NODE316X	cluster size is outside the range considered for functional annotation
NODE317X	cluster size is outside the range considered for functional annotation
NODE318X	cluster is not significantly enriched for any of the considered categories
NODE319X	cluster is not significantly enriched for any of the considered categories
NODE320X	cluster is not significantly enriched for any of the considered categories
NODE321X	cluster is not significantly enriched for any of the considered categories
NODE322X	cluster is not significantly enriched for any of the considered categories
NODE323X	cluster is not significantly enriched for any of the considered categories
NODE324X	cluster size is outside the range considered for functional annotation
NODE325X	cluster size is outside the range considered for functional annotation
NODE326X	cluster size is outside the range considered for functional annotation
NODE327X	cluster size is outside the range considered for functional annotation
NODE328X	cluster size is outside the range considered for functional annotation
NODE329X	cluster size is outside the range considered for functional annotation
NODE330X	cluster size is outside the range considered for functional annotation
NODE331X	cluster size is outside the range considered for functional annotation
NODE332X	cluster size is outside the range considered for functional annotation
NODE333X	cluster size is outside the range considered for functional annotation
NODE334X	cluster size is outside the range considered for functional annotation
NODE335X	cluster size is outside the range considered for functional annotation
NODE336X	cluster size is outside the range considered for functional annotation
NODE337X	cluster size is outside the range considered for functional annotation
NODE338X	cluster size is outside the range considered for functional annotation
NODE339X	cluster size is outside the range considered for functional annotation
NODE340X	cluster size is outside the range considered for functional annotation
NODE341X	cluster size is outside the range considered for functional annotation
NODE342X	cluster size is outside the range considered for functional annotation
NODE343X	cluster size is outside the range considered for functional annotation
NODE344X	cluster size is outside the range considered for functional annotation
NODE345X	cluster size is outside the range considered for functional annotation
NODE346X	cluster size is outside the range considered for functional annotation
NODE347X	cluster size is outside the range considered for functional annotation
NODE348X	cluster size is outside the range considered for functional annotation
NODE349X	cluster size is outside the range considered for functional annotation
NODE350X	cluster size is outside the range considered for functional annotation
NODE351X	cluster size is outside the range considered for functional annotation
NODE352X	cluster size is outside the range considered for functional annotation
NODE353X	cluster size is outside the range considered for functional annotation
NODE354X	cluster size is outside the range considered for functional annotation
NODE355X	cluster size is outside the range considered for functional annotation
NODE356X	cluster size is outside the range considered for functional annotation
NODE357X	cluster size is outside the range considered for functional annotation
NODE358X	cluster size is outside the range considered for functional annotation
NODE359X	cluster size is outside the range considered for functional annotation
NODE360X	cluster size is outside the range considered for functional annotation
NODE361X	cluster size is outside the range considered for functional annotation
NODE362X	cluster size is outside the range considered for functional annotation
NODE363X	cluster size is outside the range considered for functional annotation
NODE364X	cluster size is outside the range considered for functional annotation
NODE365X	cluster size is outside the range considered for functional annotation
NODE366X	cluster size is outside the range considered for functional annotation
NODE367X	cluster size is outside the range considered for functional annotation
NODE368X	cluster size is outside the range considered for functional annotation
NODE369X	cluster size is outside the range considered for functional annotation
NODE370X	cluster size is outside the range considered for functional annotation
NODE371X	cluster size is outside the range considered for functional annotation
NODE372X	cluster size is outside the range considered for functional annotation
NODE373X	cluster size is outside the range considered for functional annotation
NODE374X	cluster size is outside the range considered for functional annotation
NODE375X	cluster size is outside the range considered for functional annotation
NODE376X	cluster size is outside the range considered for functional annotation
NODE377X	cluster size is outside the range considered for functional annotation
NODE378X	cluster size is outside the range considered for functional annotation
NODE379X	cluster size is outside the range considered for functional annotation
NODE380X	cluster size is outside the range considered for functional annotation
NODE381X	cluster size is outside the range considered for functional annotation
NODE382X	cluster size is outside the range considered for functional annotation
NODE383X	cluster size is outside the range considered for functional annotation
NODE384X	cluster size is outside the range considered for functional annotation
NODE385X	cluster size is outside the range considered for functional annotation
NODE386X	cluster size is outside the range considered for functional annotation
NODE387X	cluster size is outside the range considered for functional annotation
NODE388X	cluster size is outside the range considered for functional annotation
NODE389X	cluster size is outside the range considered for functional annotation
NODE390X	cluster is not significantly enriched for any of the considered categories
NODE391X	cluster is not significantly enriched for any of the considered categories
NODE392X	cluster is not significantly enriched for any of the considered categories
NODE393X	cluster is not significantly enriched for any of the considered categories
NODE394X	cluster size is outside the range considered for functional annotation
NODE395X	cluster size is outside the range considered for functional annotation
NODE396X	cluster size is outside the range considered for functional annotation
NODE397X	cluster size is outside the range considered for functional annotation
NODE398X	cluster size is outside the range considered for functional annotation
NODE399X	cluster size is outside the range considered for functional annotation
NODE400X	cluster size is outside the range considered for functional annotation
NODE401X	cluster size is outside the range considered for functional annotation
NODE402X	cluster size is outside the range considered for functional annotation
NODE403X	cluster size is outside the range considered for functional annotation
NODE404X	cluster size is outside the range considered for functional annotation
NODE405X	cluster size is outside the range considered for functional annotation
NODE406X	cluster size is outside the range considered for functional annotation
NODE407X	cluster size is outside the range considered for functional annotation
NODE408X	cluster size is outside the range considered for functional annotation
NODE409X	cluster size is outside the range considered for functional annotation
NODE410X	cluster size is outside the range considered for functional annotation
NODE411X	cluster size is outside the range considered for functional annotation
NODE412X	cluster size is outside the range considered for functional annotation
NODE413X	cluster size is outside the range considered for functional annotation
NODE414X	cluster size is outside the range considered for functional annotation
NODE415X	cluster size is outside the range considered for functional annotation
NODE416X	cluster size is outside the range considered for functional annotation
NODE417X	cluster size is outside the range considered for functional annotation
NODE418X	cluster is not significantly enriched for any of the considered categories
NODE419X	cluster is not significantly enriched for any of the considered categories
NODE420X	cluster is not significantly enriched for any of the considered categories
NODE421X	cluster is not significantly enriched for any of the considered categories
NODE422X	cluster is not significantly enriched for any of the considered categories
NODE423X	cluster is not significantly enriched for any of the considered categories
NODE424X	cluster is not significantly enriched for any of the considered categories
NODE425X	cluster size is outside the range considered for functional annotation
NODE426X	cluster size is outside the range considered for functional annotation
NODE427X	cluster size is outside the range considered for functional annotation
NODE428X	cluster size is outside the range considered for functional annotation
NODE429X	cluster size is outside the range considered for functional annotation
NODE430X	cluster size is outside the range considered for functional annotation
NODE431X	cluster size is outside the range considered for functional annotation
NODE432X	cluster size is outside the range considered for functional annotation
NODE433X	cluster is not significantly enriched for any of the considered categories
NODE434X	cluster is not significantly enriched for any of the considered categories
NODE435X	cluster is not significantly enriched for any of the considered categories
NODE436X	cluster is not significantly enriched for any of the considered categories
NODE437X	cluster is not significantly enriched for any of the considered categories
NODE438X	cluster is not significantly enriched for any of the considered categories
NODE439X	cluster is not significantly enriched for any of the considered categories
NODE440X	cluster is not significantly enriched for any of the considered categories
NODE441X	cluster is not significantly enriched for any of the considered categories
NODE442X	cluster is not significantly enriched for any of the considered categories
NODE443X	cluster is not significantly enriched for any of the considered categories
NODE444X	cluster size is outside the range considered for functional annotation
NODE445X	cluster size is outside the range considered for functional annotation
NODE446X	cluster size is outside the range considered for functional annotation
NODE447X	cluster size is outside the range considered for functional annotation
NODE448X	cluster size is outside the range considered for functional annotation
NODE449X	cluster size is outside the range considered for functional annotation
NODE450X	cluster size is outside the range considered for functional annotation
NODE451X	cluster size is outside the range considered for functional annotation
NODE452X	cluster size is outside the range considered for functional annotation
NODE453X	cluster size is outside the range considered for functional annotation
NODE454X	cluster is not significantly enriched for any of the considered categories
NODE455X	cluster is not significantly enriched for any of the considered categories
NODE456X	cluster is not significantly enriched for any of the considered categories
NODE457X	cluster is not significantly enriched for any of the considered categories
NODE458X	cluster is not significantly enriched for any of the considered categories
NODE459X	cluster is not significantly enriched for any of the considered categories
NODE460X	cluster is not significantly enriched for any of the considered categories
NODE461X	cluster is not significantly enriched for any of the considered categories
NODE462X	cluster size is outside the range considered for functional annotation
NODE463X	cluster size is outside the range considered for functional annotation
NODE464X	cluster size is outside the range considered for functional annotation
NODE465X	cluster size is outside the range considered for functional annotation
NODE466X	cluster size is outside the range considered for functional annotation
NODE467X	cluster size is outside the range considered for functional annotation
NODE468X	cluster size is outside the range considered for functional annotation
NODE469X	cluster size is outside the range considered for functional annotation
NODE470X	cluster size is outside the range considered for functional annotation
NODE471X	cluster size is outside the range considered for functional annotation
NODE472X	cluster size is outside the range considered for functional annotation
NODE473X	cluster size is outside the range considered for functional annotation
NODE474X	cluster size is outside the range considered for functional annotation
NODE475X	cluster size is outside the range considered for functional annotation
NODE476X	cluster is not significantly enriched for any of the considered categories
NODE477X	cluster is not significantly enriched for any of the considered categories
NODE478X	cluster size is outside the range considered for functional annotation
NODE479X	cluster size is outside the range considered for functional annotation
NODE480X	cluster size is outside the range considered for functional annotation
NODE481X	cluster size is outside the range considered for functional annotation
NODE482X	cluster size is outside the range considered for functional annotation
NODE483X	cluster size is outside the range considered for functional annotation
NODE484X	cluster size is outside the range considered for functional annotation
NODE485X	cluster size is outside the range considered for functional annotation
NODE486X	cluster is not significantly enriched for any of the considered categories
NODE487X	cluster is not significantly enriched for any of the considered categories
NODE488X	cluster is not significantly enriched for any of the considered categories
NODE489X	cluster is not significantly enriched for any of the considered categories
NODE490X	cluster is not significantly enriched for any of the considered categories
NODE491X	cluster is not significantly enriched for any of the considered categories
NODE492X	cluster size is outside the range considered for functional annotation
NODE493X	cluster size is outside the range considered for functional annotation
NODE494X	cluster size is outside the range considered for functional annotation
NODE495X	cluster size is outside the range considered for functional annotation
NODE496X	cluster size is outside the range considered for functional annotation
NODE497X	cluster size is outside the range considered for functional annotation
NODE498X	cluster size is outside the range considered for functional annotation
NODE499X	cluster size is outside the range considered for functional annotation
NODE500X	cluster size is outside the range considered for functional annotation
NODE501X	cluster size is outside the range considered for functional annotation
NODE502X	cluster size is outside the range considered for functional annotation
NODE503X	cluster size is outside the range considered for functional annotation
NODE504X	cluster size is outside the range considered for functional annotation
NODE505X	cluster size is outside the range considered for functional annotation
NODE506X	cluster is not significantly enriched for any of the considered categories
NODE507X	cluster is not significantly enriched for any of the considered categories
NODE508X	cluster is not significantly enriched for any of the considered categories
NODE509X	cluster is not significantly enriched for any of the considered categories
NODE510X	cluster size is outside the range considered for functional annotation
NODE511X	cluster size is outside the range considered for functional annotation
NODE512X	cluster size is outside the range considered for functional annotation
NODE513X	cluster size is outside the range considered for functional annotation
NODE514X	cluster size is outside the range considered for functional annotation
NODE515X	cluster size is outside the range considered for functional annotation
NODE516X	cluster size is outside the range considered for functional annotation
NODE517X	cluster size is outside the range considered for functional annotation
NODE518X	cluster size is outside the range considered for functional annotation
NODE519X	cluster size is outside the range considered for functional annotation
NODE520X	cluster size is outside the range considered for functional annotation
NODE521X	cluster size is outside the range considered for functional annotation
NODE522X	cluster size is outside the range considered for functional annotation
NODE523X	cluster size is outside the range considered for functional annotation
NODE524X	cluster size is outside the range considered for functional annotation
NODE525X	cluster size is outside the range considered for functional annotation
NODE526X	cluster size is outside the range considered for functional annotation
NODE527X	cluster size is outside the range considered for functional annotation
NODE528X	cluster size is outside the range considered for functional annotation
NODE529X	cluster size is outside the range considered for functional annotation
NODE530X	cluster size is outside the range considered for functional annotation
NODE531X	cluster size is outside the range considered for functional annotation
NODE532X	cluster size is outside the range considered for functional annotation
NODE533X	cluster size is outside the range considered for functional annotation
NODE534X	cluster size is outside the range considered for functional annotation
NODE535X	cluster size is outside the range considered for functional annotation
NODE536X	cluster size is outside the range considered for functional annotation
NODE537X	cluster size is outside the range considered for functional annotation
NODE538X	cluster size is outside the range considered for functional annotation
NODE539X	cluster size is outside the range considered for functional annotation
NODE540X	cluster size is outside the range considered for functional annotation
NODE541X	cluster size is outside the range considered for functional annotation
NODE542X	cluster size is outside the range considered for functional annotation
NODE543X	cluster size is outside the range considered for functional annotation
NODE544X	cluster is not significantly enriched for any of the considered categories
NODE545X	HM	e2f_targets	NA	4	142	3.51e-02	2.78
NODE546X	HM	e2f_targets	NA	4	142	3.51e-02	2.78
NODE547X	HM	e2f_targets	NA	4	142	3.51e-02	2.78
NODE548X	cluster size is outside the range considered for functional annotation
NODE549X	cluster size is outside the range considered for functional annotation
NODE550X	cluster size is outside the range considered for functional annotation
NODE551X	cluster size is outside the range considered for functional annotation
NODE552X	cluster size is outside the range considered for functional annotation
NODE553X	cluster size is outside the range considered for functional annotation
NODE554X	cluster size is outside the range considered for functional annotation
NODE555X	cluster size is outside the range considered for functional annotation
NODE556X	cluster size is outside the range considered for functional annotation
NODE557X	cluster size is outside the range considered for functional annotation
NODE558X	cluster size is outside the range considered for functional annotation
NODE559X	cluster size is outside the range considered for functional annotation
NODE560X	cluster size is outside the range considered for functional annotation
NODE561X	cluster size is outside the range considered for functional annotation
NODE562X	cluster size is outside the range considered for functional annotation
NODE563X	cluster size is outside the range considered for functional annotation
NODE564X	cluster size is outside the range considered for functional annotation
NODE565X	cluster size is outside the range considered for functional annotation
NODE566X	cluster size is outside the range considered for functional annotation
NODE567X	cluster size is outside the range considered for functional annotation
NODE568X	cluster size is outside the range considered for functional annotation
NODE569X	cluster size is outside the range considered for functional annotation
NODE570X	cluster size is outside the range considered for functional annotation
NODE571X	cluster size is outside the range considered for functional annotation
NODE572X	cluster size is outside the range considered for functional annotation
NODE573X	cluster size is outside the range considered for functional annotation
NODE574X	cluster size is outside the range considered for functional annotation
NODE575X	cluster size is outside the range considered for functional annotation
NODE576X	cluster size is outside the range considered for functional annotation
NODE577X	cluster size is outside the range considered for functional annotation
NODE578X	cluster size is outside the range considered for functional annotation
NODE579X	cluster size is outside the range considered for functional annotation
NODE580X	cluster size is outside the range considered for functional annotation
NODE581X	cluster size is outside the range considered for functional annotation
NODE582X	cluster size is outside the range considered for functional annotation
NODE583X	cluster size is outside the range considered for functional annotation
NODE584X	cluster size is outside the range considered for functional annotation
NODE585X	cluster size is outside the range considered for functional annotation
NODE586X	cluster size is outside the range considered for functional annotation
NODE587X	cluster size is outside the range considered for functional annotation
NODE588X	cluster size is outside the range considered for functional annotation
NODE589X	cluster is not significantly enriched for any of the considered categories
NODE590X	cluster size is outside the range considered for functional annotation
NODE591X	cluster size is outside the range considered for functional annotation
NODE592X	cluster size is outside the range considered for functional annotation
NODE593X	cluster size is outside the range considered for functional annotation
NODE594X	cluster size is outside the range considered for functional annotation
NODE595X	cluster size is outside the range considered for functional annotation
NODE596X	cluster size is outside the range considered for functional annotation
NODE597X	cluster size is outside the range considered for functional annotation
NODE598X	cluster size is outside the range considered for functional annotation
NODE599X	cluster size is outside the range considered for functional annotation
NODE600X	cluster size is outside the range considered for functional annotation
NODE601X	HM	myogenesis	NA	5	93	4.54e-04	3.43
NODE602X	HM	myogenesis	NA	6	93	2.79e-05	3.59
NODE603X	HM	myogenesis	NA	6	93	2.79e-05	3.59
NODE604X	HM	myogenesis	NA	6	93	2.79e-05	3.59
NODE605X	HM	myogenesis	NA	6	93	2.79e-05	3.59
NODE606X	HM	myogenesis	NA	6	93	2.79e-05	3.59
NODE607X	HM	myogenesis	NA	6	93	2.79e-05	3.59
NODE608X	HM	myogenesis	NA	7	93	1.61e-06	3.74
NODE609X	HM	myogenesis	NA	7	93	1.61e-06	3.74
NODE610X	HM	myogenesis	NA	7	93	1.61e-06	3.74
NODE611X	HM	myogenesis	NA	7	93	1.61e-06	3.74
NODE612X	HM	myogenesis	NA	7	93	1.61e-06	3.74
NODE613X	cluster size is outside the range considered for functional annotation
NODE614X	cluster size is outside the range considered for functional annotation
NODE615X	cluster size is outside the range considered for functional annotation
NODE616X	cluster size is outside the range considered for functional annotation
NODE617X	cluster size is outside the range considered for functional annotation
NODE618X	cluster size is outside the range considered for functional annotation
NODE619X	cluster size is outside the range considered for functional annotation
NODE620X	cluster size is outside the range considered for functional annotation
NODE621X	cluster size is outside the range considered for functional annotation
NODE622X	cluster size is outside the range considered for functional annotation
NODE623X	cluster size is outside the range considered for functional annotation
NODE624X	cluster size is outside the range considered for functional annotation
NODE625X	HM	myc_targets_v1	NA	3	141	3.89e-02	3.47
NODE626X	HM	myc_targets_v1	NA	4	141	2.81e-03	3.7
NODE627X	HM	myc_targets_v1	NA	4	141	8.05e-03	3.3
NODE628X	cluster size is outside the range considered for functional annotation
NODE629X	cluster size is outside the range considered for functional annotation
NODE630X	cluster size is outside the range considered for functional annotation
NODE631X	cluster size is outside the range considered for functional annotation
NODE632X	cluster size is outside the range considered for functional annotation
NODE633X	cluster size is outside the range considered for functional annotation
NODE634X	cluster size is outside the range considered for functional annotation
NODE635X	cluster size is outside the range considered for functional annotation
NODE636X	cluster size is outside the range considered for functional annotation
NODE637X	cluster size is outside the range considered for functional annotation
NODE638X	cluster size is outside the range considered for functional annotation
NODE639X	cluster size is outside the range considered for functional annotation
NODE640X	cluster size is outside the range considered for functional annotation
NODE641X	cluster size is outside the range considered for functional annotation
NODE642X	cluster size is outside the range considered for functional annotation
NODE643X	cluster size is outside the range considered for functional annotation
NODE644X	cluster size is outside the range considered for functional annotation
NODE645X	cluster size is outside the range considered for functional annotation
NODE646X	cluster size is outside the range considered for functional annotation
NODE647X	cluster size is outside the range considered for functional annotation
NODE648X	cluster is not significantly enriched for any of the considered categories
NODE649X	cluster is not significantly enriched for any of the considered categories
NODE650X	cluster is not significantly enriched for any of the considered categories
NODE651X	cluster is not significantly enriched for any of the considered categories
NODE652X	cluster size is outside the range considered for functional annotation
NODE653X	cluster size is outside the range considered for functional annotation
NODE654X	cluster size is outside the range considered for functional annotation
NODE655X	cluster size is outside the range considered for functional annotation
NODE656X	cluster size is outside the range considered for functional annotation
NODE657X	cluster size is outside the range considered for functional annotation
NODE658X	cluster size is outside the range considered for functional annotation
NODE659X	cluster size is outside the range considered for functional annotation
NODE660X	cluster size is outside the range considered for functional annotation
NODE661X	cluster is not significantly enriched for any of the considered categories
NODE662X	cluster size is outside the range considered for functional annotation
NODE663X	cluster size is outside the range considered for functional annotation
NODE664X	cluster size is outside the range considered for functional annotation
NODE665X	cluster size is outside the range considered for functional annotation
NODE666X	cluster size is outside the range considered for functional annotation
NODE667X	cluster size is outside the range considered for functional annotation
NODE668X	cluster size is outside the range considered for functional annotation
NODE669X	cluster size is outside the range considered for functional annotation
NODE670X	cluster size is outside the range considered for functional annotation
NODE671X	cluster size is outside the range considered for functional annotation
NODE672X	cluster size is outside the range considered for functional annotation
NODE673X	cluster size is outside the range considered for functional annotation
NODE674X	cluster size is outside the range considered for functional annotation
NODE675X	cluster size is outside the range considered for functional annotation
NODE676X	cluster size is outside the range considered for functional annotation
NODE677X	cluster size is outside the range considered for functional annotation
NODE678X	cluster size is outside the range considered for functional annotation
NODE679X	cluster is not significantly enriched for any of the considered categories
NODE680X	cluster is not significantly enriched for any of the considered categories
NODE681X	cluster is not significantly enriched for any of the considered categories
NODE682X	cluster size is outside the range considered for functional annotation
NODE683X	cluster size is outside the range considered for functional annotation
NODE684X	cluster size is outside the range considered for functional annotation
NODE685X	cluster size is outside the range considered for functional annotation
NODE686X	cluster size is outside the range considered for functional annotation
NODE687X	cluster size is outside the range considered for functional annotation
NODE688X	cluster size is outside the range considered for functional annotation
NODE689X	cluster size is outside the range considered for functional annotation
NODE690X	cluster size is outside the range considered for functional annotation
NODE691X	cluster size is outside the range considered for functional annotation
NODE692X	cluster size is outside the range considered for functional annotation
NODE693X	cluster size is outside the range considered for functional annotation
NODE694X	cluster size is outside the range considered for functional annotation
NODE695X	cluster size is outside the range considered for functional annotation
NODE696X	cluster size is outside the range considered for functional annotation
NODE697X	cluster size is outside the range considered for functional annotation
NODE698X	cluster size is outside the range considered for functional annotation
NODE699X	cluster size is outside the range considered for functional annotation
NODE700X	cluster size is outside the range considered for functional annotation
NODE701X	cluster size is outside the range considered for functional annotation
NODE702X	HM	coagulation	NA	3	93	2.88e-03	4.61
NODE703X	HM	coagulation	NA	3	93	2.88e-03	4.61
NODE704X	cluster size is outside the range considered for functional annotation
NODE705X	cluster size is outside the range considered for functional annotation
NODE706X	cluster size is outside the range considered for functional annotation
NODE707X	cluster size is outside the range considered for functional annotation
NODE708X	cluster size is outside the range considered for functional annotation
NODE709X	cluster size is outside the range considered for functional annotation
NODE710X	cluster size is outside the range considered for functional annotation
NODE711X	cluster size is outside the range considered for functional annotation
NODE712X	HM	coagulation	NA	6	93	1.15e-05	3.82
NODE713X	HM	coagulation	NA	7	93	6.03e-07	3.96
NODE713X	HM	xenobiotic_metabolism	NA	4	119	2.46e-02	2.63
NODE714X	HM	coagulation	NA	7	93	1.61e-06	3.74
NODE714X	HM	xenobiotic_metabolism	NA	4	119	3.72e-02	2.50
NODE715X	HM	coagulation	NA	7	93	1.61e-06	3.74
NODE715X	HM	xenobiotic_metabolism	NA	4	119	3.72e-02	2.50
NODE716X	HM	coagulation	NA	7	93	1.61e-06	3.74
NODE716X	HM	xenobiotic_metabolism	NA	4	119	3.72e-02	2.50
NODE717X	HM	coagulation	NA	7	93	3.73e-06	3.56
NODE717X	HM	xenobiotic_metabolism	NA	5	119	4.27e-03	2.69
NODE718X	HM	coagulation	NA	7	93	7.83e-06	3.40
NODE718X	HM	xenobiotic_metabolism	NA	5	119	6.67e-03	2.57
NODE719X	HM	coagulation	NA	7	93	7.83e-06	3.40
NODE719X	HM	xenobiotic_metabolism	NA	5	119	6.67e-03	2.57
NODE720X	HM	coagulation	NA	7	93	7.83e-06	3.40
NODE720X	HM	xenobiotic_metabolism	NA	5	119	6.67e-03	2.57
NODE721X	HM	coagulation	NA	7	93	7.83e-06	3.40
NODE721X	HM	xenobiotic_metabolism	NA	5	119	6.67e-03	2.57
NODE722X	HM	coagulation	NA	7	93	1.52e-05	3.27
NODE722X	HM	xenobiotic_metabolism	NA	5	119	9.96e-03	2.47
NODE723X	HM	coagulation	NA	7	93	2.75e-05	3.15
NODE723X	HM	xenobiotic_metabolism	NA	5	119	1.44e-02	2.37
NODE724X	HM	coagulation	NA	7	93	2.75e-05	3.15
NODE724X	HM	xenobiotic_metabolism	NA	5	119	1.44e-02	2.37
NODE725X	HM	coagulation	NA	7	93	4.74e-05	3.04
NODE725X	HM	xenobiotic_metabolism	NA	6	119	1.82e-03	2.53
NODE726X	cluster size is outside the range considered for functional annotation
NODE727X	cluster size is outside the range considered for functional annotation
NODE728X	cluster size is outside the range considered for functional annotation
NODE729X	cluster size is outside the range considered for functional annotation
NODE730X	cluster size is outside the range considered for functional annotation
NODE731X	cluster size is outside the range considered for functional annotation
NODE732X	cluster size is outside the range considered for functional annotation
NODE733X	cluster size is outside the range considered for functional annotation
NODE734X	cluster size is outside the range considered for functional annotation
NODE735X	cluster size is outside the range considered for functional annotation
NODE736X	cluster size is outside the range considered for functional annotation
NODE737X	cluster size is outside the range considered for functional annotation
NODE738X	cluster size is outside the range considered for functional annotation
NODE739X	cluster size is outside the range considered for functional annotation
NODE740X	cluster size is outside the range considered for functional annotation
NODE741X	cluster size is outside the range considered for functional annotation
NODE742X	cluster size is outside the range considered for functional annotation
NODE743X	cluster size is outside the range considered for functional annotation
NODE744X	cluster size is outside the range considered for functional annotation
NODE745X	cluster size is outside the range considered for functional annotation
NODE746X	cluster size is outside the range considered for functional annotation
NODE747X	cluster size is outside the range considered for functional annotation
NODE748X	cluster size is outside the range considered for functional annotation
NODE749X	cluster size is outside the range considered for functional annotation
NODE750X	cluster size is outside the range considered for functional annotation
NODE751X	cluster size is outside the range considered for functional annotation
NODE752X	cluster size is outside the range considered for functional annotation
NODE753X	cluster size is outside the range considered for functional annotation
NODE754X	cluster size is outside the range considered for functional annotation
NODE755X	cluster size is outside the range considered for functional annotation
NODE756X	cluster size is outside the range considered for functional annotation
NODE757X	cluster size is outside the range considered for functional annotation
NODE758X	cluster size is outside the range considered for functional annotation
NODE759X	cluster size is outside the range considered for functional annotation
NODE760X	cluster size is outside the range considered for functional annotation
NODE761X	cluster size is outside the range considered for functional annotation
NODE762X	cluster size is outside the range considered for functional annotation
NODE763X	cluster size is outside the range considered for functional annotation
NODE764X	cluster size is outside the range considered for functional annotation
NODE765X	cluster size is outside the range considered for functional annotation
NODE766X	cluster size is outside the range considered for functional annotation
NODE767X	cluster size is outside the range considered for functional annotation
NODE768X	cluster size is outside the range considered for functional annotation
NODE769X	cluster size is outside the range considered for functional annotation
NODE770X	cluster size is outside the range considered for functional annotation
NODE771X	cluster size is outside the range considered for functional annotation
NODE772X	cluster size is outside the range considered for functional annotation
NODE773X	cluster size is outside the range considered for functional annotation
NODE774X	cluster size is outside the range considered for functional annotation
NODE775X	cluster size is outside the range considered for functional annotation
NODE776X	cluster size is outside the range considered for functional annotation
NODE777X	cluster size is outside the range considered for functional annotation
NODE778X	cluster size is outside the range considered for functional annotation
NODE779X	cluster size is outside the range considered for functional annotation
NODE780X	cluster size is outside the range considered for functional annotation
NODE781X	cluster size is outside the range considered for functional annotation
NODE782X	cluster size is outside the range considered for functional annotation
NODE783X	cluster size is outside the range considered for functional annotation
NODE784X	cluster size is outside the range considered for functional annotation
NODE785X	cluster size is outside the range considered for functional annotation
NODE786X	cluster is not significantly enriched for any of the considered categories
NODE787X	cluster is not significantly enriched for any of the considered categories
NODE788X	cluster is not significantly enriched for any of the considered categories
NODE789X	cluster size is outside the range considered for functional annotation
NODE790X	cluster size is outside the range considered for functional annotation
NODE791X	cluster size is outside the range considered for functional annotation
NODE792X	cluster size is outside the range considered for functional annotation
NODE793X	cluster size is outside the range considered for functional annotation
NODE794X	cluster size is outside the range considered for functional annotation
NODE795X	cluster size is outside the range considered for functional annotation
NODE796X	cluster size is outside the range considered for functional annotation
NODE797X	cluster size is outside the range considered for functional annotation
NODE798X	cluster size is outside the range considered for functional annotation
NODE799X	cluster size is outside the range considered for functional annotation
NODE800X	cluster size is outside the range considered for functional annotation
NODE801X	cluster size is outside the range considered for functional annotation
NODE802X	cluster size is outside the range considered for functional annotation
NODE803X	cluster size is outside the range considered for functional annotation
NODE804X	cluster size is outside the range considered for functional annotation
NODE805X	cluster size is outside the range considered for functional annotation
NODE806X	cluster size is outside the range considered for functional annotation
NODE807X	cluster size is outside the range considered for functional annotation
NODE808X	cluster is not significantly enriched for any of the considered categories
NODE809X	cluster is not significantly enriched for any of the considered categories
NODE810X	cluster size is outside the range considered for functional annotation
NODE811X	cluster size is outside the range considered for functional annotation
NODE812X	cluster size is outside the range considered for functional annotation
NODE813X	cluster size is outside the range considered for functional annotation
NODE814X	cluster size is outside the range considered for functional annotation
NODE815X	cluster size is outside the range considered for functional annotation
NODE816X	cluster size is outside the range considered for functional annotation
NODE817X	cluster size is outside the range considered for functional annotation
NODE818X	cluster size is outside the range considered for functional annotation
NODE819X	cluster size is outside the range considered for functional annotation
NODE820X	cluster size is outside the range considered for functional annotation
NODE821X	cluster size is outside the range considered for functional annotation
NODE822X	cluster size is outside the range considered for functional annotation
NODE823X	cluster size is outside the range considered for functional annotation
NODE824X	cluster size is outside the range considered for functional annotation
NODE825X	cluster size is outside the range considered for functional annotation
NODE826X	cluster size is outside the range considered for functional annotation
NODE827X	cluster size is outside the range considered for functional annotation
NODE828X	cluster size is outside the range considered for functional annotation
NODE829X	cluster size is outside the range considered for functional annotation
NODE830X	cluster size is outside the range considered for functional annotation
NODE831X	cluster size is outside the range considered for functional annotation
NODE832X	cluster size is outside the range considered for functional annotation
NODE833X	cluster size is outside the range considered for functional annotation
NODE834X	cluster size is outside the range considered for functional annotation
NODE835X	cluster size is outside the range considered for functional annotation
NODE836X	cluster size is outside the range considered for functional annotation
NODE837X	cluster size is outside the range considered for functional annotation
NODE838X	cluster size is outside the range considered for functional annotation
NODE839X	cluster size is outside the range considered for functional annotation
NODE840X	cluster size is outside the range considered for functional annotation
NODE841X	cluster size is outside the range considered for functional annotation
NODE842X	cluster size is outside the range considered for functional annotation
NODE843X	cluster size is outside the range considered for functional annotation
NODE844X	cluster size is outside the range considered for functional annotation
NODE845X	cluster size is outside the range considered for functional annotation
NODE846X	cluster size is outside the range considered for functional annotation
NODE847X	cluster size is outside the range considered for functional annotation
NODE848X	cluster size is outside the range considered for functional annotation
NODE849X	cluster size is outside the range considered for functional annotation
NODE850X	cluster size is outside the range considered for functional annotation
NODE851X	cluster size is outside the range considered for functional annotation
NODE852X	cluster size is outside the range considered for functional annotation
NODE853X	cluster size is outside the range considered for functional annotation
NODE854X	cluster size is outside the range considered for functional annotation
NODE855X	cluster size is outside the range considered for functional annotation
NODE856X	cluster size is outside the range considered for functional annotation
NODE857X	cluster size is outside the range considered for functional annotation
NODE858X	cluster size is outside the range considered for functional annotation
NODE859X	cluster size is outside the range considered for functional annotation
NODE860X	cluster size is outside the range considered for functional annotation
NODE861X	cluster size is outside the range considered for functional annotation
NODE862X	cluster size is outside the range considered for functional annotation
NODE863X	cluster size is outside the range considered for functional annotation
NODE864X	cluster size is outside the range considered for functional annotation
NODE865X	cluster size is outside the range considered for functional annotation
NODE866X	cluster size is outside the range considered for functional annotation
NODE867X	cluster size is outside the range considered for functional annotation
NODE868X	cluster size is outside the range considered for functional annotation
NODE869X	cluster size is outside the range considered for functional annotation
NODE870X	cluster size is outside the range considered for functional annotation
NODE871X	cluster size is outside the range considered for functional annotation
NODE872X	cluster size is outside the range considered for functional annotation
NODE873X	cluster size is outside the range considered for functional annotation
NODE874X	cluster size is outside the range considered for functional annotation
NODE875X	cluster size is outside the range considered for functional annotation
NODE876X	cluster size is outside the range considered for functional annotation
NODE877X	cluster size is outside the range considered for functional annotation
NODE878X	cluster size is outside the range considered for functional annotation
NODE879X	cluster size is outside the range considered for functional annotation
NODE880X	cluster size is outside the range considered for functional annotation
NODE881X	cluster size is outside the range considered for functional annotation
NODE882X	cluster size is outside the range considered for functional annotation
NODE883X	cluster is not significantly enriched for any of the considered categories
NODE884X	cluster size is outside the range considered for functional annotation
NODE885X	cluster size is outside the range considered for functional annotation
NODE886X	cluster size is outside the range considered for functional annotation
NODE887X	cluster size is outside the range considered for functional annotation
NODE888X	cluster size is outside the range considered for functional annotation
NODE889X	cluster size is outside the range considered for functional annotation
NODE890X	cluster size is outside the range considered for functional annotation
NODE891X	cluster size is outside the range considered for functional annotation
NODE892X	cluster size is outside the range considered for functional annotation
NODE893X	cluster size is outside the range considered for functional annotation
NODE894X	cluster size is outside the range considered for functional annotation
NODE895X	cluster size is outside the range considered for functional annotation
NODE896X	cluster size is outside the range considered for functional annotation
NODE897X	cluster size is outside the range considered for functional annotation
NODE898X	cluster size is outside the range considered for functional annotation
NODE899X	cluster size is outside the range considered for functional annotation
NODE900X	cluster size is outside the range considered for functional annotation
NODE901X	cluster size is outside the range considered for functional annotation
NODE902X	cluster size is outside the range considered for functional annotation
NODE903X	cluster size is outside the range considered for functional annotation
NODE904X	cluster size is outside the range considered for functional annotation
NODE905X	cluster size is outside the range considered for functional annotation
NODE906X	cluster size is outside the range considered for functional annotation
NODE907X	cluster size is outside the range considered for functional annotation
NODE908X	cluster size is outside the range considered for functional annotation
NODE909X	cluster size is outside the range considered for functional annotation
NODE910X	cluster size is outside the range considered for functional annotation
NODE911X	cluster size is outside the range considered for functional annotation
NODE912X	cluster size is outside the range considered for functional annotation
NODE913X	cluster size is outside the range considered for functional annotation
NODE914X	cluster size is outside the range considered for functional annotation
NODE915X	cluster size is outside the range considered for functional annotation
NODE916X	cluster size is outside the range considered for functional annotation
NODE917X	cluster size is outside the range considered for functional annotation
NODE918X	cluster size is outside the range considered for functional annotation
NODE919X	cluster size is outside the range considered for functional annotation
NODE920X	cluster size is outside the range considered for functional annotation
NODE921X	cluster size is outside the range considered for functional annotation
NODE922X	cluster size is outside the range considered for functional annotation
NODE923X	cluster size is outside the range considered for functional annotation
NODE924X	cluster size is outside the range considered for functional annotation
NODE925X	cluster size is outside the range considered for functional annotation
NODE926X	cluster size is outside the range considered for functional annotation
NODE927X	cluster size is outside the range considered for functional annotation
NODE928X	cluster is not significantly enriched for any of the considered categories
NODE929X	cluster is not significantly enriched for any of the considered categories
NODE930X	cluster size is outside the range considered for functional annotation
NODE931X	cluster size is outside the range considered for functional annotation
NODE932X	cluster size is outside the range considered for functional annotation
NODE933X	cluster size is outside the range considered for functional annotation
NODE934X	cluster size is outside the range considered for functional annotation
NODE935X	cluster size is outside the range considered for functional annotation
NODE936X	cluster size is outside the range considered for functional annotation
NODE937X	cluster size is outside the range considered for functional annotation
NODE938X	cluster size is outside the range considered for functional annotation
NODE939X	cluster size is outside the range considered for functional annotation
NODE940X	cluster size is outside the range considered for functional annotation
NODE941X	cluster size is outside the range considered for functional annotation
NODE942X	cluster size is outside the range considered for functional annotation
NODE943X	cluster size is outside the range considered for functional annotation
NODE944X	cluster size is outside the range considered for functional annotation
NODE945X	cluster size is outside the range considered for functional annotation
NODE946X	cluster is not significantly enriched for any of the considered categories
NODE947X	cluster is not significantly enriched for any of the considered categories
NODE948X	cluster size is outside the range considered for functional annotation
NODE949X	cluster size is outside the range considered for functional annotation
NODE950X	cluster size is outside the range considered for functional annotation
NODE951X	cluster size is outside the range considered for functional annotation
NODE952X	cluster size is outside the range considered for functional annotation
NODE953X	cluster size is outside the range considered for functional annotation
NODE954X	cluster size is outside the range considered for functional annotation
NODE955X	cluster size is outside the range considered for functional annotation
NODE956X	cluster size is outside the range considered for functional annotation
NODE957X	cluster size is outside the range considered for functional annotation
NODE958X	cluster size is outside the range considered for functional annotation
NODE959X	cluster size is outside the range considered for functional annotation
NODE960X	cluster size is outside the range considered for functional annotation
NODE961X	cluster size is outside the range considered for functional annotation
NODE962X	cluster size is outside the range considered for functional annotation
NODE963X	cluster size is outside the range considered for functional annotation
NODE964X	cluster size is outside the range considered for functional annotation
NODE965X	cluster size is outside the range considered for functional annotation
NODE966X	cluster size is outside the range considered for functional annotation
NODE967X	cluster size is outside the range considered for functional annotation
NODE968X	cluster size is outside the range considered for functional annotation
NODE969X	cluster size is outside the range considered for functional annotation
NODE970X	cluster size is outside the range considered for functional annotation
NODE971X	cluster size is outside the range considered for functional annotation
NODE972X	cluster size is outside the range considered for functional annotation
NODE973X	cluster size is outside the range considered for functional annotation
NODE974X	cluster size is outside the range considered for functional annotation
NODE975X	cluster size is outside the range considered for functional annotation
NODE976X	cluster size is outside the range considered for functional annotation
NODE977X	cluster size is outside the range considered for functional annotation
NODE978X	cluster size is outside the range considered for functional annotation
NODE979X	cluster size is outside the range considered for functional annotation
NODE980X	cluster size is outside the range considered for functional annotation
NODE981X	cluster size is outside the range considered for functional annotation
NODE982X	cluster size is outside the range considered for functional annotation
NODE983X	cluster size is outside the range considered for functional annotation
NODE984X	cluster size is outside the range considered for functional annotation
NODE985X	cluster size is outside the range considered for functional annotation
NODE986X	cluster size is outside the range considered for functional annotation
NODE987X	cluster size is outside the range considered for functional annotation
NODE988X	cluster size is outside the range considered for functional annotation
NODE989X	cluster size is outside the range considered for functional annotation
NODE990X	cluster size is outside the range considered for functional annotation
NODE991X	cluster size is outside the range considered for functional annotation
NODE992X	cluster size is outside the range considered for functional annotation
NODE993X	cluster size is outside the range considered for functional annotation
NODE994X	cluster size is outside the range considered for functional annotation
NODE995X	cluster size is outside the range considered for functional annotation
NODE996X	cluster size is outside the range considered for functional annotation
NODE997X	cluster size is outside the range considered for functional annotation
NODE998X	cluster size is outside the range considered for functional annotation
NODE999X	cluster size is outside the range considered for functional annotation
NODE1000X	cluster size is outside the range considered for functional annotation
NODE1001X	cluster size is outside the range considered for functional annotation
NODE1002X	cluster size is outside the range considered for functional annotation
NODE1003X	cluster size is outside the range considered for functional annotation
NODE1004X	cluster size is outside the range considered for functional annotation
NODE1005X	cluster size is outside the range considered for functional annotation
NODE1006X	cluster size is outside the range considered for functional annotation
NODE1007X	cluster size is outside the range considered for functional annotation
NODE1008X	cluster size is outside the range considered for functional annotation
NODE1009X	cluster size is outside the range considered for functional annotation
NODE1010X	cluster size is outside the range considered for functional annotation
NODE1011X	cluster size is outside the range considered for functional annotation
NODE1012X	cluster size is outside the range considered for functional annotation
NODE1013X	cluster size is outside the range considered for functional annotation
NODE1014X	cluster size is outside the range considered for functional annotation
NODE1015X	cluster size is outside the range considered for functional annotation
NODE1016X	cluster size is outside the range considered for functional annotation
NODE1017X	cluster size is outside the range considered for functional annotation
NODE1018X	cluster size is outside the range considered for functional annotation
NODE1019X	cluster size is outside the range considered for functional annotation
NODE1020X	cluster size is outside the range considered for functional annotation
NODE1021X	cluster size is outside the range considered for functional annotation
NODE1022X	cluster size is outside the range considered for functional annotation
NODE1023X	cluster size is outside the range considered for functional annotation
NODE1024X	cluster size is outside the range considered for functional annotation
NODE1025X	cluster size is outside the range considered for functional annotation
NODE1026X	cluster size is outside the range considered for functional annotation
NODE1027X	cluster size is outside the range considered for functional annotation
NODE1028X	cluster size is outside the range considered for functional annotation
NODE1029X	cluster size is outside the range considered for functional annotation
NODE1030X	cluster size is outside the range considered for functional annotation
NODE1031X	cluster size is outside the range considered for functional annotation
NODE1032X	cluster size is outside the range considered for functional annotation
NODE1033X	cluster size is outside the range considered for functional annotation
NODE1034X	cluster size is outside the range considered for functional annotation
NODE1035X	cluster size is outside the range considered for functional annotation
NODE1036X	cluster size is outside the range considered for functional annotation
NODE1037X	cluster size is outside the range considered for functional annotation
NODE1038X	cluster size is outside the range considered for functional annotation
NODE1039X	cluster size is outside the range considered for functional annotation
NODE1040X	cluster size is outside the range considered for functional annotation
NODE1041X	cluster size is outside the range considered for functional annotation
NODE1042X	cluster size is outside the range considered for functional annotation
NODE1043X	cluster size is outside the range considered for functional annotation
NODE1044X	cluster size is outside the range considered for functional annotation
NODE1045X	cluster size is outside the range considered for functional annotation
NODE1046X	cluster size is outside the range considered for functional annotation
NODE1047X	cluster size is outside the range considered for functional annotation
NODE1048X	cluster size is outside the range considered for functional annotation
NODE1049X	cluster size is outside the range considered for functional annotation
NODE1050X	cluster size is outside the range considered for functional annotation
NODE1051X	cluster size is outside the range considered for functional annotation
NODE1052X	cluster size is outside the range considered for functional annotation
NODE1053X	cluster size is outside the range considered for functional annotation
NODE1054X	cluster size is outside the range considered for functional annotation
NODE1055X	cluster size is outside the range considered for functional annotation
NODE1056X	cluster size is outside the range considered for functional annotation
NODE1057X	cluster size is outside the range considered for functional annotation
NODE1058X	cluster size is outside the range considered for functional annotation
NODE1059X	cluster size is outside the range considered for functional annotation
NODE1060X	cluster size is outside the range considered for functional annotation
NODE1061X	cluster size is outside the range considered for functional annotation
NODE1062X	cluster size is outside the range considered for functional annotation
NODE1063X	cluster size is outside the range considered for functional annotation
NODE1064X	cluster size is outside the range considered for functional annotation
NODE1065X	cluster size is outside the range considered for functional annotation
NODE1066X	cluster size is outside the range considered for functional annotation
NODE1067X	cluster size is outside the range considered for functional annotation
NODE1068X	cluster size is outside the range considered for functional annotation
NODE1069X	cluster size is outside the range considered for functional annotation
NODE1070X	cluster size is outside the range considered for functional annotation
NODE1071X	cluster size is outside the range considered for functional annotation
NODE1072X	cluster size is outside the range considered for functional annotation
NODE1073X	cluster size is outside the range considered for functional annotation
NODE1074X	cluster size is outside the range considered for functional annotation
NODE1075X	cluster size is outside the range considered for functional annotation
NODE1076X	cluster size is outside the range considered for functional annotation
NODE1077X	cluster size is outside the range considered for functional annotation
NODE1078X	cluster size is outside the range considered for functional annotation
NODE1079X	cluster size is outside the range considered for functional annotation
NODE1080X	cluster size is outside the range considered for functional annotation
NODE1081X	cluster size is outside the range considered for functional annotation
NODE1082X	cluster size is outside the range considered for functional annotation
NODE1083X	cluster size is outside the range considered for functional annotation
NODE1084X	cluster size is outside the range considered for functional annotation
NODE1085X	cluster size is outside the range considered for functional annotation
NODE1086X	cluster size is outside the range considered for functional annotation
NODE1087X	cluster size is outside the range considered for functional annotation
NODE1088X	cluster size is outside the range considered for functional annotation
NODE1089X	cluster size is outside the range considered for functional annotation
NODE1090X	cluster size is outside the range considered for functional annotation
NODE1091X	cluster size is outside the range considered for functional annotation
NODE1092X	cluster size is outside the range considered for functional annotation
NODE1093X	cluster size is outside the range considered for functional annotation
NODE1094X	cluster size is outside the range considered for functional annotation
NODE1095X	cluster size is outside the range considered for functional annotation
NODE1096X	cluster size is outside the range considered for functional annotation
NODE1097X	cluster size is outside the range considered for functional annotation
NODE1098X	cluster size is outside the range considered for functional annotation
NODE1099X	cluster size is outside the range considered for functional annotation
NODE1100X	cluster size is outside the range considered for functional annotation
NODE1101X	cluster size is outside the range considered for functional annotation
NODE1102X	cluster size is outside the range considered for functional annotation
NODE1103X	cluster size is outside the range considered for functional annotation
NODE1104X	cluster size is outside the range considered for functional annotation
NODE1105X	cluster size is outside the range considered for functional annotation
NODE1106X	cluster size is outside the range considered for functional annotation
NODE1107X	cluster size is outside the range considered for functional annotation
NODE1108X	cluster size is outside the range considered for functional annotation
NODE1109X	cluster size is outside the range considered for functional annotation
NODE1110X	cluster size is outside the range considered for functional annotation
NODE1111X	cluster size is outside the range considered for functional annotation
NODE1112X	cluster size is outside the range considered for functional annotation
NODE1113X	cluster size is outside the range considered for functional annotation
NODE1114X	cluster size is outside the range considered for functional annotation
NODE1115X	cluster size is outside the range considered for functional annotation
NODE1116X	cluster size is outside the range considered for functional annotation
NODE1117X	cluster size is outside the range considered for functional annotation
NODE1118X	cluster size is outside the range considered for functional annotation
NODE1119X	cluster size is outside the range considered for functional annotation
NODE1120X	cluster size is outside the range considered for functional annotation
NODE1121X	cluster size is outside the range considered for functional annotation
NODE1122X	cluster size is outside the range considered for functional annotation
NODE1123X	cluster size is outside the range considered for functional annotation
NODE1124X	cluster size is outside the range considered for functional annotation
NODE1125X	cluster size is outside the range considered for functional annotation
NODE1126X	cluster size is outside the range considered for functional annotation
NODE1127X	cluster size is outside the range considered for functional annotation
NODE1128X	cluster size is outside the range considered for functional annotation
NODE1129X	cluster size is outside the range considered for functional annotation
NODE1130X	cluster size is outside the range considered for functional annotation
NODE1131X	cluster size is outside the range considered for functional annotation
NODE1132X	cluster size is outside the range considered for functional annotation
NODE1133X	cluster size is outside the range considered for functional annotation
NODE1134X	cluster size is outside the range considered for functional annotation
NODE1135X	cluster size is outside the range considered for functional annotation
NODE1136X	cluster size is outside the range considered for functional annotation
NODE1137X	cluster size is outside the range considered for functional annotation
NODE1138X	cluster size is outside the range considered for functional annotation
NODE1139X	cluster size is outside the range considered for functional annotation
NODE1140X	cluster size is outside the range considered for functional annotation
NODE1141X	cluster size is outside the range considered for functional annotation
NODE1142X	cluster size is outside the range considered for functional annotation
NODE1143X	cluster size is outside the range considered for functional annotation
NODE1144X	cluster size is outside the range considered for functional annotation
NODE1145X	cluster size is outside the range considered for functional annotation
NODE1146X	cluster size is outside the range considered for functional annotation
NODE1147X	cluster size is outside the range considered for functional annotation
NODE1148X	cluster size is outside the range considered for functional annotation
NODE1149X	cluster size is outside the range considered for functional annotation
NODE1150X	cluster size is outside the range considered for functional annotation
NODE1151X	cluster size is outside the range considered for functional annotation
NODE1152X	cluster size is outside the range considered for functional annotation
NODE1153X	cluster size is outside the range considered for functional annotation
NODE1154X	cluster size is outside the range considered for functional annotation
NODE1155X	cluster size is outside the range considered for functional annotation
NODE1156X	cluster size is outside the range considered for functional annotation
NODE1157X	cluster size is outside the range considered for functional annotation
NODE1158X	cluster size is outside the range considered for functional annotation
NODE1159X	cluster size is outside the range considered for functional annotation
NODE1160X	cluster size is outside the range considered for functional annotation
NODE1161X	cluster size is outside the range considered for functional annotation
NODE1162X	cluster size is outside the range considered for functional annotation
NODE1163X	cluster size is outside the range considered for functional annotation
NODE1164X	cluster size is outside the range considered for functional annotation
NODE1165X	cluster size is outside the range considered for functional annotation
NODE1166X	cluster size is outside the range considered for functional annotation
NODE1167X	cluster size is outside the range considered for functional annotation
NODE1168X	cluster is not significantly enriched for any of the considered categories
NODE1169X	HM	coagulation	NA	7	93	4.74e-05	3.04
NODE1169X	HM	xenobiotic_metabolism	NA	6	119	1.82e-03	2.53
NODE1170X	cluster is not significantly enriched for any of the considered categories
NODE1171X	cluster size is outside the range considered for functional annotation
NODE1172X	cluster size is outside the range considered for functional annotation
NODE1173X	cluster size is outside the range considered for functional annotation
NODE1174X	cluster size is outside the range considered for functional annotation
NODE1175X	cluster size is outside the range considered for functional annotation
NODE1176X	cluster size is outside the range considered for functional annotation
NODE1177X	HM	e2f_targets	NA	5	142	6.94e-03	2.79
NODE1178X	cluster size is outside the range considered for functional annotation
NODE1179X	cluster size is outside the range considered for functional annotation
NODE1180X	cluster size is outside the range considered for functional annotation
NODE1181X	cluster size is outside the range considered for functional annotation
NODE1182X	cluster is not significantly enriched for any of the considered categories
NODE1183X	cluster is not significantly enriched for any of the considered categories
NODE1184X	HM	myc_targets_v1	NA	4	141	8.05e-03	3.3
NODE1185X	cluster size is outside the range considered for functional annotation
NODE1186X	cluster size is outside the range considered for functional annotation
NODE1187X	cluster is not significantly enriched for any of the considered categories
NODE1188X	cluster size is outside the range considered for functional annotation
NODE1189X	cluster is not significantly enriched for any of the considered categories
NODE1190X	cluster size is outside the range considered for functional annotation
NODE1191X	cluster is not significantly enriched for any of the considered categories
NODE1192X	cluster is not significantly enriched for any of the considered categories
NODE1193X	cluster size is outside the range considered for functional annotation
NODE1194X	HM	estrogen_response_early	NA	3	89	2.39e-02	3.56
NODE1195X	cluster is not significantly enriched for any of the considered categories
NODE1196X	cluster size is outside the range considered for functional annotation
NODE1197X	cluster size is outside the range considered for functional annotation
NODE1198X	cluster size is outside the range considered for functional annotation
NODE1199X	cluster is not significantly enriched for any of the considered categories
NODE1200X	cluster size is outside the range considered for functional annotation
NODE1201X	cluster is not significantly enriched for any of the considered categories
NODE1202X	cluster is not significantly enriched for any of the considered categories
NODE1203X	cluster size is outside the range considered for functional annotation
NODE1204X	cluster size is outside the range considered for functional annotation
NODE1205X	cluster size is outside the range considered for functional annotation
NODE1206X	cluster size is outside the range considered for functional annotation
NODE1207X	cluster size is outside the range considered for functional annotation
NODE1208X	cluster size is outside the range considered for functional annotation
NODE1209X	cluster size is outside the range considered for functional annotation
NODE1210X	cluster size is outside the range considered for functional annotation
NODE1211X	cluster size is outside the range considered for functional annotation
NODE1212X	cluster size is outside the range considered for functional annotation
NODE1213X	cluster size is outside the range considered for functional annotation
NODE1214X	cluster is not significantly enriched for any of the considered categories
NODE1215X	HM	hypoxia	NA	4	128	5.49e-03	3.40
NODE1215X	HM	myc_targets_v2	NA	2	38	8.93e-02	3.64
NODE1216X	cluster size is outside the range considered for functional annotation
NODE1217X	cluster size is outside the range considered for functional annotation
NODE1218X	cluster size is outside the range considered for functional annotation
NODE1219X	cluster size is outside the range considered for functional annotation
NODE1220X	cluster is not significantly enriched for any of the considered categories
NODE1221X	cluster is not significantly enriched for any of the considered categories
NODE1222X	cluster size is outside the range considered for functional annotation
NODE1223X	cluster is not significantly enriched for any of the considered categories
NODE1224X	cluster is not significantly enriched for any of the considered categories
NODE1225X	cluster size is outside the range considered for functional annotation
NODE1226X	cluster size is outside the range considered for functional annotation
NODE1227X	cluster is not significantly enriched for any of the considered categories
NODE1228X	cluster size is outside the range considered for functional annotation
NODE1229X	cluster size is outside the range considered for functional annotation
NODE1230X	cluster size is outside the range considered for functional annotation
NODE1231X	HM	myc_targets_v1	NA	3	141	3.89e-02	3.47
NODE1232X	cluster size is outside the range considered for functional annotation
NODE1233X	cluster is not significantly enriched for any of the considered categories
NODE1234X	cluster size is outside the range considered for functional annotation
NODE1235X	cluster is not significantly enriched for any of the considered categories
NODE1236X	cluster size is outside the range considered for functional annotation
NODE1237X	cluster size is outside the range considered for functional annotation
NODE1238X	cluster size is outside the range considered for functional annotation
NODE1239X	cluster size is outside the range considered for functional annotation
NODE1240X	cluster size is outside the range considered for functional annotation
NODE1241X	cluster size is outside the range considered for functional annotation
NODE1242X	cluster size is outside the range considered for functional annotation
NODE1243X	cluster size is outside the range considered for functional annotation
NODE1244X	cluster size is outside the range considered for functional annotation
NODE1245X	cluster size is outside the range considered for functional annotation
NODE1246X	cluster size is outside the range considered for functional annotation
NODE1247X	cluster is not significantly enriched for any of the considered categories
NODE1248X	cluster is not significantly enriched for any of the considered categories
NODE1249X	cluster size is outside the range considered for functional annotation
NODE1250X	cluster size is outside the range considered for functional annotation
NODE1251X	cluster is not significantly enriched for any of the considered categories
NODE1252X	cluster size is outside the range considered for functional annotation
NODE1253X	cluster is not significantly enriched for any of the considered categories
NODE1254X	cluster size is outside the range considered for functional annotation
NODE1255X	cluster size is outside the range considered for functional annotation
NODE1256X	cluster size is outside the range considered for functional annotation
NODE1257X	cluster size is outside the range considered for functional annotation
NODE1258X	cluster size is outside the range considered for functional annotation
NODE1259X	cluster is not significantly enriched for any of the considered categories
NODE1260X	cluster size is outside the range considered for functional annotation
NODE1261X	cluster size is outside the range considered for functional annotation
NODE1262X	cluster size is outside the range considered for functional annotation
NODE1263X	cluster is not significantly enriched for any of the considered categories
NODE1264X	cluster is not significantly enriched for any of the considered categories
NODE1265X	cluster size is outside the range considered for functional annotation
NODE1266X	cluster is not significantly enriched for any of the considered categories
NODE1267X	cluster size is outside the range considered for functional annotation
NODE1268X	cluster is not significantly enriched for any of the considered categories
NODE1269X	cluster size is outside the range considered for functional annotation
NODE1270X	cluster size is outside the range considered for functional annotation
NODE1271X	cluster size is outside the range considered for functional annotation
NODE1272X	cluster size is outside the range considered for functional annotation
NODE1273X	cluster size is outside the range considered for functional annotation
NODE1274X	cluster size is outside the range considered for functional annotation
NODE1275X	cluster size is outside the range considered for functional annotation
NODE1276X	HM	oxidative_phosphorylation	NA	3	138	3.65e-02	3.5
NODE1277X	cluster size is outside the range considered for functional annotation
NODE1278X	cluster size is outside the range considered for functional annotation
NODE1279X	cluster size is outside the range considered for functional annotation
NODE1280X	cluster size is outside the range considered for functional annotation
NODE1281X	cluster size is outside the range considered for functional annotation
NODE1282X	cluster size is outside the range considered for functional annotation
NODE1283X	cluster size is outside the range considered for functional annotation
NODE1284X	cluster size is outside the range considered for functional annotation
NODE1285X	cluster is not significantly enriched for any of the considered categories
NODE1286X	cluster size is outside the range considered for functional annotation
NODE1287X	cluster size is outside the range considered for functional annotation
NODE1288X	cluster is not significantly enriched for any of the considered categories
NODE1289X	cluster size is outside the range considered for functional annotation
NODE1290X	cluster size is outside the range considered for functional annotation
NODE1291X	cluster size is outside the range considered for functional annotation
NODE1292X	cluster is not significantly enriched for any of the considered categories
NODE1293X	cluster size is outside the range considered for functional annotation
NODE1294X	cluster size is outside the range considered for functional annotation
NODE1295X	cluster size is outside the range considered for functional annotation
NODE1296X	cluster size is outside the range considered for functional annotation
NODE1297X	cluster size is outside the range considered for functional annotation
NODE1298X	cluster size is outside the range considered for functional annotation
NODE1299X	cluster size is outside the range considered for functional annotation
NODE1300X	cluster size is outside the range considered for functional annotation
NODE1301X	cluster size is outside the range considered for functional annotation
NODE1302X	cluster size is outside the range considered for functional annotation
NODE1303X	cluster size is outside the range considered for functional annotation
NODE1304X	cluster size is outside the range considered for functional annotation
NODE1305X	cluster size is outside the range considered for functional annotation
NODE1306X	cluster size is outside the range considered for functional annotation
NODE1307X	cluster size is outside the range considered for functional annotation
NODE1308X	cluster size is outside the range considered for functional annotation
NODE1309X	cluster size is outside the range considered for functional annotation
NODE1310X	cluster size is outside the range considered for functional annotation
NODE1311X	cluster size is outside the range considered for functional annotation
NODE1312X	cluster is not significantly enriched for any of the considered categories
NODE1313X	cluster size is outside the range considered for functional annotation
NODE1314X	cluster size is outside the range considered for functional annotation
NODE1315X	cluster size is outside the range considered for functional annotation
NODE1316X	cluster size is outside the range considered for functional annotation
NODE1317X	cluster size is outside the range considered for functional annotation
NODE1318X	cluster size is outside the range considered for functional annotation
NODE1319X	cluster size is outside the range considered for functional annotation
NODE1320X	cluster size is outside the range considered for functional annotation
NODE1321X	cluster size is outside the range considered for functional annotation
NODE1322X	cluster size is outside the range considered for functional annotation
NODE1323X	cluster size is outside the range considered for functional annotation
NODE1324X	cluster size is outside the range considered for functional annotation
NODE1325X	cluster size is outside the range considered for functional annotation
NODE1326X	cluster size is outside the range considered for functional annotation
NODE1327X	cluster size is outside the range considered for functional annotation
NODE1328X	cluster size is outside the range considered for functional annotation
NODE1329X	cluster size is outside the range considered for functional annotation
NODE1330X	cluster size is outside the range considered for functional annotation
NODE1331X	cluster size is outside the range considered for functional annotation
NODE1332X	cluster size is outside the range considered for functional annotation
NODE1333X	cluster size is outside the range considered for functional annotation
NODE1334X	cluster size is outside the range considered for functional annotation
NODE1335X	cluster size is outside the range considered for functional annotation
NODE1336X	cluster size is outside the range considered for functional annotation
NODE1337X	cluster size is outside the range considered for functional annotation
NODE1338X	cluster size is outside the range considered for functional annotation
NODE1339X	HM	myogenesis	NA	7	93	3.73e-06	3.56
NODE1340X	cluster size is outside the range considered for functional annotation
NODE1341X	cluster size is outside the range considered for functional annotation
NODE1342X	cluster size is outside the range considered for functional annotation
NODE1343X	cluster size is outside the range considered for functional annotation
NODE1344X	cluster size is outside the range considered for functional annotation
NODE1345X	cluster size is outside the range considered for functional annotation
NODE1346X	cluster size is outside the range considered for functional annotation
NODE1347X	cluster size is outside the range considered for functional annotation
NODE1348X	cluster is not significantly enriched for any of the considered categories
NODE1349X	cluster size is outside the range considered for functional annotation
NODE1350X	cluster size is outside the range considered for functional annotation
NODE1351X	cluster size is outside the range considered for functional annotation
NODE1352X	cluster size is outside the range considered for functional annotation
NODE1353X	cluster size is outside the range considered for functional annotation
NODE1354X	cluster size is outside the range considered for functional annotation
NODE1355X	cluster size is outside the range considered for functional annotation
NODE1356X	cluster size is outside the range considered for functional annotation
NODE1357X	cluster size is outside the range considered for functional annotation
NODE1358X	cluster size is outside the range considered for functional annotation
NODE1359X	cluster size is outside the range considered for functional annotation
NODE1360X	cluster size is outside the range considered for functional annotation
NODE1361X	cluster size is outside the range considered for functional annotation
NODE1362X	cluster size is outside the range considered for functional annotation
NODE1363X	HM	coagulation	NA	3	93	2.88e-03	4.61
NODE1364X	cluster size is outside the range considered for functional annotation
NODE1365X	cluster size is outside the range considered for functional annotation
NODE1366X	cluster size is outside the range considered for functional annotation
NODE1367X	cluster size is outside the range considered for functional annotation
NODE1368X	cluster size is outside the range considered for functional annotation
NODE1369X	cluster size is outside the range considered for functional annotation
NODE1370X	cluster size is outside the range considered for functional annotation
NODE1371X	cluster size is outside the range considered for functional annotation
NODE1372X	cluster size is outside the range considered for functional annotation
NODE1373X	cluster size is outside the range considered for functional annotation
NODE1374X	cluster size is outside the range considered for functional annotation
NODE1375X	cluster size is outside the range considered for functional annotation
NODE1376X	cluster size is outside the range considered for functional annotation
NODE1377X	cluster size is outside the range considered for functional annotation
NODE1378X	cluster size is outside the range considered for functional annotation
NODE1379X	cluster size is outside the range considered for functional annotation
NODE1380X	cluster size is outside the range considered for functional annotation
NODE1381X	cluster size is outside the range considered for functional annotation
NODE1382X	cluster size is outside the range considered for functional annotation
NODE1383X	cluster size is outside the range considered for functional annotation
NODE1384X	cluster size is outside the range considered for functional annotation
NODE1385X	cluster size is outside the range considered for functional annotation
NODE1386X	cluster size is outside the range considered for functional annotation
NODE1387X	cluster size is outside the range considered for functional annotation
NODE1388X	cluster size is outside the range considered for functional annotation
NODE1389X	cluster size is outside the range considered for functional annotation
NODE1390X	cluster size is outside the range considered for functional annotation
NODE1391X	cluster size is outside the range considered for functional annotation
NODE1392X	cluster size is outside the range considered for functional annotation
NODE1393X	cluster size is outside the range considered for functional annotation
NODE1394X	cluster size is outside the range considered for functional annotation
NODE1395X	cluster size is outside the range considered for functional annotation
NODE1396X	cluster size is outside the range considered for functional annotation
NODE1397X	cluster size is outside the range considered for functional annotation
NODE1398X	cluster size is outside the range considered for functional annotation
NODE1399X	cluster size is outside the range considered for functional annotation
NODE1400X	cluster size is outside the range considered for functional annotation
NODE1401X	cluster size is outside the range considered for functional annotation
NODE1402X	cluster size is outside the range considered for functional annotation
NODE1403X	cluster size is outside the range considered for functional annotation
NODE1404X	cluster size is outside the range considered for functional annotation
NODE1405X	cluster size is outside the range considered for functional annotation
NODE1406X	cluster size is outside the range considered for functional annotation
NODE1407X	cluster size is outside the range considered for functional annotation
NODE1408X	cluster size is outside the range considered for functional annotation
NODE1409X	cluster size is outside the range considered for functional annotation
NODE1410X	cluster size is outside the range considered for functional annotation
NODE1411X	cluster size is outside the range considered for functional annotation
NODE1412X	cluster size is outside the range considered for functional annotation
NODE1413X	cluster size is outside the range considered for functional annotation
NODE1414X	HM	glycolysis	NA	4	135	1.51e-02	3.06
NODE1415X	cluster size is outside the range considered for functional annotation
NODE1416X	cluster size is outside the range considered for functional annotation
NODE1417X	cluster is not significantly enriched for any of the considered categories
NODE1418X	cluster size is outside the range considered for functional annotation
NODE1419X	cluster size is outside the range considered for functional annotation
NODE1420X	cluster size is outside the range considered for functional annotation
NODE1421X	cluster size is outside the range considered for functional annotation
NODE1422X	cluster size is outside the range considered for functional annotation
NODE1423X	cluster size is outside the range considered for functional annotation
NODE1424X	cluster size is outside the range considered for functional annotation
NODE1425X	cluster size is outside the range considered for functional annotation
NODE1426X	cluster size is outside the range considered for functional annotation
NODE1427X	cluster size is outside the range considered for functional annotation
NODE1428X	cluster size is outside the range considered for functional annotation
NODE1429X	cluster size is outside the range considered for functional annotation
NODE1430X	cluster size is outside the range considered for functional annotation
NODE1431X	cluster size is outside the range considered for functional annotation
NODE1432X	cluster size is outside the range considered for functional annotation
NODE1433X	cluster size is outside the range considered for functional annotation
NODE1434X	cluster size is outside the range considered for functional annotation
NODE1435X	cluster size is outside the range considered for functional annotation
NODE1436X	cluster size is outside the range considered for functional annotation
NODE1437X	cluster size is outside the range considered for functional annotation
NODE1438X	cluster size is outside the range considered for functional annotation
NODE1439X	cluster size is outside the range considered for functional annotation
NODE1440X	cluster size is outside the range considered for functional annotation
NODE1441X	cluster size is outside the range considered for functional annotation
NODE1442X	cluster size is outside the range considered for functional annotation
NODE1443X	cluster size is outside the range considered for functional annotation
NODE1444X	cluster size is outside the range considered for functional annotation
NODE1445X	cluster size is outside the range considered for functional annotation
NODE1446X	cluster size is outside the range considered for functional annotation
NODE1447X	cluster size is outside the range considered for functional annotation
NODE1448X	cluster size is outside the range considered for functional annotation
NODE1449X	cluster size is outside the range considered for functional annotation
NODE1450X	cluster size is outside the range considered for functional annotation
NODE1451X	cluster size is outside the range considered for functional annotation
NODE1452X	cluster size is outside the range considered for functional annotation
NODE1453X	cluster size is outside the range considered for functional annotation
NODE1454X	cluster size is outside the range considered for functional annotation
NODE1455X	cluster size is outside the range considered for functional annotation
NODE1456X	cluster size is outside the range considered for functional annotation
NODE1457X	cluster size is outside the range considered for functional annotation
NODE1458X	cluster size is outside the range considered for functional annotation
NODE1459X	cluster size is outside the range considered for functional annotation
NODE1460X	cluster size is outside the range considered for functional annotation
NODE1461X	cluster size is outside the range considered for functional annotation
NODE1462X	cluster size is outside the range considered for functional annotation
NODE1463X	cluster size is outside the range considered for functional annotation
NODE1464X	cluster size is outside the range considered for functional annotation
NODE1465X	cluster size is outside the range considered for functional annotation
NODE1466X	cluster size is outside the range considered for functional annotation
NODE1467X	cluster size is outside the range considered for functional annotation
NODE1468X	cluster size is outside the range considered for functional annotation
NODE1469X	cluster size is outside the range considered for functional annotation
NODE1470X	cluster size is outside the range considered for functional annotation
NODE1471X	cluster size is outside the range considered for functional annotation
NODE1472X	cluster size is outside the range considered for functional annotation
NODE1473X	cluster size is outside the range considered for functional annotation
NODE1474X	cluster size is outside the range considered for functional annotation
NODE1475X	cluster size is outside the range considered for functional annotation
NODE1476X	cluster size is outside the range considered for functional annotation
NODE1477X	cluster size is outside the range considered for functional annotation
NODE1478X	cluster size is outside the range considered for functional annotation
NODE1479X	cluster size is outside the range considered for functional annotation
NODE1480X	cluster is not significantly enriched for any of the considered categories
NODE1481X	cluster size is outside the range considered for functional annotation
NODE1482X	cluster size is outside the range considered for functional annotation
NODE1483X	cluster size is outside the range considered for functional annotation
NODE1484X	cluster size is outside the range considered for functional annotation
NODE1485X	cluster size is outside the range considered for functional annotation
NODE1486X	cluster size is outside the range considered for functional annotation
NODE1487X	cluster size is outside the range considered for functional annotation
NODE1488X	cluster size is outside the range considered for functional annotation
NODE1489X	cluster size is outside the range considered for functional annotation
NODE1490X	cluster size is outside the range considered for functional annotation
NODE1491X	cluster size is outside the range considered for functional annotation
NODE1492X	cluster size is outside the range considered for functional annotation
NODE1493X	cluster size is outside the range considered for functional annotation
NODE1494X	cluster size is outside the range considered for functional annotation
NODE1495X	cluster size is outside the range considered for functional annotation
NODE1496X	cluster size is outside the range considered for functional annotation
NODE1497X	cluster size is outside the range considered for functional annotation
NODE1498X	cluster size is outside the range considered for functional annotation
NODE1499X	cluster size is outside the range considered for functional annotation
NODE1500X	cluster size is outside the range considered for functional annotation
NODE1501X	cluster size is outside the range considered for functional annotation
NODE1502X	cluster size is outside the range considered for functional annotation
NODE1503X	cluster size is outside the range considered for functional annotation
NODE1504X	cluster size is outside the range considered for functional annotation
NODE1505X	cluster size is outside the range considered for functional annotation
NODE1506X	cluster size is outside the range considered for functional annotation
NODE1507X	cluster size is outside the range considered for functional annotation
NODE1508X	cluster size is outside the range considered for functional annotation
NODE1509X	cluster size is outside the range considered for functional annotation
NODE1510X	cluster size is outside the range considered for functional annotation
NODE1511X	cluster size is outside the range considered for functional annotation
NODE1512X	cluster size is outside the range considered for functional annotation
NODE1513X	cluster size is outside the range considered for functional annotation
NODE1514X	cluster size is outside the range considered for functional annotation
NODE1515X	cluster size is outside the range considered for functional annotation
NODE1516X	cluster size is outside the range considered for functional annotation
NODE1517X	cluster size is outside the range considered for functional annotation
NODE1518X	cluster size is outside the range considered for functional annotation
NODE1519X	cluster size is outside the range considered for functional annotation
NODE1520X	cluster size is outside the range considered for functional annotation
NODE1521X	cluster size is outside the range considered for functional annotation
NODE1522X	cluster size is outside the range considered for functional annotation
NODE1523X	cluster size is outside the range considered for functional annotation
NODE1524X	cluster size is outside the range considered for functional annotation
NODE1525X	cluster size is outside the range considered for functional annotation
NODE1526X	cluster size is outside the range considered for functional annotation
NODE1527X	cluster size is outside the range considered for functional annotation
NODE1528X	cluster size is outside the range considered for functional annotation
NODE1529X	cluster size is outside the range considered for functional annotation
NODE1530X	cluster size is outside the range considered for functional annotation
NODE1531X	cluster size is outside the range considered for functional annotation
NODE1532X	cluster size is outside the range considered for functional annotation
NODE1533X	cluster size is outside the range considered for functional annotation
NODE1534X	cluster size is outside the range considered for functional annotation
NODE1535X	cluster size is outside the range considered for functional annotation
NODE1536X	cluster size is outside the range considered for functional annotation
NODE1537X	cluster size is outside the range considered for functional annotation
NODE1538X	cluster size is outside the range considered for functional annotation
NODE1539X	cluster size is outside the range considered for functional annotation
NODE1540X	cluster size is outside the range considered for functional annotation
NODE1541X	cluster size is outside the range considered for functional annotation
NODE1542X	cluster size is outside the range considered for functional annotation
NODE1543X	cluster size is outside the range considered for functional annotation
NODE1544X	cluster size is outside the range considered for functional annotation
NODE1545X	cluster size is outside the range considered for functional annotation
NODE1546X	cluster size is outside the range considered for functional annotation
NODE1547X	cluster size is outside the range considered for functional annotation
NODE1548X	cluster size is outside the range considered for functional annotation
NODE1549X	cluster size is outside the range considered for functional annotation
NODE1550X	cluster size is outside the range considered for functional annotation
NODE1551X	cluster size is outside the range considered for functional annotation
NODE1552X	cluster size is outside the range considered for functional annotation
NODE1553X	cluster size is outside the range considered for functional annotation
NODE1554X	cluster size is outside the range considered for functional annotation
NODE1555X	cluster size is outside the range considered for functional annotation
NODE1556X	cluster size is outside the range considered for functional annotation
NODE1557X	cluster size is outside the range considered for functional annotation
NODE1558X	cluster size is outside the range considered for functional annotation
NODE1559X	cluster size is outside the range considered for functional annotation
NODE1560X	cluster size is outside the range considered for functional annotation
NODE1561X	cluster size is outside the range considered for functional annotation
NODE1562X	cluster size is outside the range considered for functional annotation
NODE1563X	cluster size is outside the range considered for functional annotation
NODE1564X	cluster size is outside the range considered for functional annotation
NODE1565X	cluster size is outside the range considered for functional annotation
NODE1566X	cluster size is outside the range considered for functional annotation
NODE1567X	cluster size is outside the range considered for functional annotation
NODE1568X	cluster size is outside the range considered for functional annotation
NODE1569X	cluster size is outside the range considered for functional annotation
NODE1570X	cluster size is outside the range considered for functional annotation
NODE1571X	cluster size is outside the range considered for functional annotation
NODE1572X	cluster size is outside the range considered for functional annotation
NODE1573X	cluster size is outside the range considered for functional annotation
NODE1574X	cluster size is outside the range considered for functional annotation
NODE1575X	cluster size is outside the range considered for functional annotation
NODE1576X	cluster size is outside the range considered for functional annotation
NODE1577X	cluster size is outside the range considered for functional annotation
NODE1578X	cluster size is outside the range considered for functional annotation
NODE1579X	cluster size is outside the range considered for functional annotation
NODE1580X	cluster size is outside the range considered for functional annotation
NODE1581X	cluster size is outside the range considered for functional annotation
NODE1582X	cluster size is outside the range considered for functional annotation
NODE1583X	cluster size is outside the range considered for functional annotation
NODE1584X	cluster size is outside the range considered for functional annotation
NODE1585X	cluster size is outside the range considered for functional annotation
NODE1586X	cluster size is outside the range considered for functional annotation
NODE1587X	cluster size is outside the range considered for functional annotation
NODE1588X	cluster size is outside the range considered for functional annotation
NODE1589X	cluster size is outside the range considered for functional annotation
NODE1590X	cluster size is outside the range considered for functional annotation
NODE1591X	cluster size is outside the range considered for functional annotation
NODE1592X	cluster size is outside the range considered for functional annotation
NODE1593X	cluster size is outside the range considered for functional annotation
NODE1594X	cluster size is outside the range considered for functional annotation
NODE1595X	cluster size is outside the range considered for functional annotation
NODE1596X	cluster size is outside the range considered for functional annotation
NODE1597X	cluster size is outside the range considered for functional annotation
NODE1598X	cluster size is outside the range considered for functional annotation
NODE1599X	cluster size is outside the range considered for functional annotation
NODE1600X	cluster size is outside the range considered for functional annotation
NODE1601X	cluster size is outside the range considered for functional annotation
NODE1602X	cluster size is outside the range considered for functional annotation
NODE1603X	cluster size is outside the range considered for functional annotation
NODE1604X	cluster size is outside the range considered for functional annotation
NODE1605X	cluster is not significantly enriched for any of the considered categories
NODE1606X	HM	coagulation	NA	7	93	4.74e-05	3.04
NODE1606X	HM	xenobiotic_metabolism	NA	6	119	1.82e-03	2.53
NODE1607X	cluster is not significantly enriched for any of the considered categories
NODE1608X	HM	estrogen_response_early	NA	3	89	2.39e-02	3.56
NODE1609X	cluster is not significantly enriched for any of the considered categories
NODE1610X	cluster is not significantly enriched for any of the considered categories
NODE1611X	cluster is not significantly enriched for any of the considered categories
NODE1612X	cluster is not significantly enriched for any of the considered categories
NODE1613X	cluster is not significantly enriched for any of the considered categories
NODE1614X	cluster is not significantly enriched for any of the considered categories
NODE1615X	cluster is not significantly enriched for any of the considered categories
NODE1616X	cluster is not significantly enriched for any of the considered categories
NODE1617X	HM	myc_targets_v1	NA	4	141	8.05e-03	3.3
NODE1618X	cluster is not significantly enriched for any of the considered categories
NODE1619X	cluster is not significantly enriched for any of the considered categories
NODE1620X	cluster is not significantly enriched for any of the considered categories
NODE1621X	cluster is not significantly enriched for any of the considered categories
NODE1622X	HM	myc_targets_v1	NA	3	141	9.3e-02	3.07
NODE1623X	cluster is not significantly enriched for any of the considered categories
NODE1624X	cluster is not significantly enriched for any of the considered categories
NODE1625X	cluster is not significantly enriched for any of the considered categories
NODE1626X	cluster is not significantly enriched for any of the considered categories
NODE1627X	cluster is not significantly enriched for any of the considered categories
NODE1628X	cluster is not significantly enriched for any of the considered categories
NODE1629X	cluster is not significantly enriched for any of the considered categories
NODE1630X	cluster is not significantly enriched for any of the considered categories
NODE1631X	cluster is not significantly enriched for any of the considered categories
NODE1632X	HM	estrogen_response_early	NA	3	89	2.39e-02	3.56
NODE1633X	HM	hypoxia	NA	4	128	1.23e-02	3.11
NODE1634X	cluster is not significantly enriched for any of the considered categories
NODE1635X	cluster is not significantly enriched for any of the considered categories
NODE1636X	cluster is not significantly enriched for any of the considered categories
NODE1637X	HM	oxidative_phosphorylation	NA	4	138	2.58e-03	3.73
NODE1638X	HM	glycolysis	NA	4	135	2.89e-02	2.83
NODE1639X	cluster is not significantly enriched for any of the considered categories
NODE1640X	cluster is not significantly enriched for any of the considered categories
NODE1641X	cluster is not significantly enriched for any of the considered categories
NODE1642X	cluster is not significantly enriched for any of the considered categories
NODE1643X	cluster is not significantly enriched for any of the considered categories
NODE1644X	cluster is not significantly enriched for any of the considered categories
NODE1645X	cluster is not significantly enriched for any of the considered categories
NODE1646X	cluster is not significantly enriched for any of the considered categories
NODE1647X	cluster is not significantly enriched for any of the considered categories
NODE1648X	cluster is not significantly enriched for any of the considered categories
NODE1649X	cluster is not significantly enriched for any of the considered categories
NODE1650X	cluster is not significantly enriched for any of the considered categories
NODE1651X	HM	myogenesis	NA	7	93	7.83e-06	3.4
NODE1652X	cluster size is outside the range considered for functional annotation
NODE1653X	cluster size is outside the range considered for functional annotation
NODE1654X	cluster size is outside the range considered for functional annotation
NODE1655X	cluster is not significantly enriched for any of the considered categories
NODE1656X	cluster size is outside the range considered for functional annotation
NODE1657X	cluster size is outside the range considered for functional annotation
NODE1658X	cluster size is outside the range considered for functional annotation
NODE1659X	cluster size is outside the range considered for functional annotation
NODE1660X	cluster size is outside the range considered for functional annotation
NODE1661X	cluster is not significantly enriched for any of the considered categories
NODE1662X	HM	e2f_targets	NA	5	142	1.21e-02	2.63
NODE1663X	cluster is not significantly enriched for any of the considered categories
NODE1664X	cluster is not significantly enriched for any of the considered categories
NODE1665X	cluster is not significantly enriched for any of the considered categories
NODE1666X	cluster size is outside the range considered for functional annotation
NODE1667X	cluster size is outside the range considered for functional annotation
NODE1668X	cluster is not significantly enriched for any of the considered categories
NODE1669X	cluster is not significantly enriched for any of the considered categories
NODE1670X	HM	myc_targets_v1	NA	4	141	1.79e-02	3.01
NODE1671X	cluster is not significantly enriched for any of the considered categories
NODE1672X	cluster size is outside the range considered for functional annotation
NODE1673X	cluster is not significantly enriched for any of the considered categories
NODE1674X	cluster size is outside the range considered for functional annotation
NODE1675X	cluster is not significantly enriched for any of the considered categories
NODE1676X	cluster size is outside the range considered for functional annotation
NODE1677X	cluster size is outside the range considered for functional annotation
NODE1678X	cluster size is outside the range considered for functional annotation
NODE1679X	cluster size is outside the range considered for functional annotation
NODE1680X	cluster size is outside the range considered for functional annotation
NODE1681X	cluster size is outside the range considered for functional annotation
NODE1682X	cluster is not significantly enriched for any of the considered categories
NODE1683X	HM	coagulation	NA	3	93	1.12e-02	3.92
NODE1683X	HM	bile_acid_metabolism	NA	2	62	9.67e-02	3.64
NODE1684X	cluster is not significantly enriched for any of the considered categories
NODE1685X	cluster is not significantly enriched for any of the considered categories
NODE1686X	cluster is not significantly enriched for any of the considered categories
NODE1687X	cluster is not significantly enriched for any of the considered categories
NODE1688X	cluster is not significantly enriched for any of the considered categories
NODE1689X	HM	myogenesis	NA	7	93	7.83e-06	3.4
NODE1690X	cluster size is outside the range considered for functional annotation
NODE1691X	cluster size is outside the range considered for functional annotation
NODE1692X	cluster size is outside the range considered for functional annotation
NODE1693X	cluster size is outside the range considered for functional annotation
NODE1694X	cluster is not significantly enriched for any of the considered categories
NODE1695X	cluster size is outside the range considered for functional annotation
NODE1696X	cluster size is outside the range considered for functional annotation
NODE1697X	cluster size is outside the range considered for functional annotation
NODE1698X	cluster size is outside the range considered for functional annotation
NODE1699X	cluster size is outside the range considered for functional annotation
NODE1700X	cluster size is outside the range considered for functional annotation
NODE1701X	cluster size is outside the range considered for functional annotation
NODE1702X	cluster size is outside the range considered for functional annotation
NODE1703X	cluster size is outside the range considered for functional annotation
NODE1704X	cluster is not significantly enriched for any of the considered categories
NODE1705X	cluster is not significantly enriched for any of the considered categories
NODE1706X	cluster is not significantly enriched for any of the considered categories
NODE1707X	cluster is not significantly enriched for any of the considered categories
NODE1708X	cluster is not significantly enriched for any of the considered categories
NODE1709X	cluster is not significantly enriched for any of the considered categories
NODE1710X	cluster is not significantly enriched for any of the considered categories
NODE1711X	cluster is not significantly enriched for any of the considered categories
NODE1712X	cluster is not significantly enriched for any of the considered categories
NODE1713X	HM	hypoxia	NA	4	128	2.35e-02	2.89
NODE1714X	cluster is not significantly enriched for any of the considered categories
NODE1715X	cluster is not significantly enriched for any of the considered categories
NODE1716X	HM	oxidative_phosphorylation	NA	4	138	2.58e-03	3.73
NODE1717X	HM	glycolysis	NA	4	135	2.89e-02	2.83
NODE1718X	cluster is not significantly enriched for any of the considered categories
NODE1719X	HM	e2f_targets	NA	5	142	1.98e-02	2.5
NODE1720X	cluster is not significantly enriched for any of the considered categories
NODE1721X	cluster is not significantly enriched for any of the considered categories
NODE1722X	cluster is not significantly enriched for any of the considered categories
NODE1723X	HM	myogenesis	NA	7	93	7.83e-06	3.4
NODE1724X	cluster size is outside the range considered for functional annotation
NODE1725X	cluster size is outside the range considered for functional annotation
NODE1726X	cluster size is outside the range considered for functional annotation
NODE1727X	cluster size is outside the range considered for functional annotation
NODE1728X	cluster size is outside the range considered for functional annotation
NODE1729X	cluster size is outside the range considered for functional annotation
NODE1730X	cluster size is outside the range considered for functional annotation
NODE1731X	cluster size is outside the range considered for functional annotation
NODE1732X	cluster is not significantly enriched for any of the considered categories
NODE1733X	cluster size is outside the range considered for functional annotation
NODE1734X	cluster size is outside the range considered for functional annotation
NODE1735X	cluster size is outside the range considered for functional annotation
NODE1736X	cluster size is outside the range considered for functional annotation
NODE1737X	cluster size is outside the range considered for functional annotation
NODE1738X	cluster size is outside the range considered for functional annotation
NODE1739X	cluster size is outside the range considered for functional annotation
NODE1740X	cluster size is outside the range considered for functional annotation
NODE1741X	cluster size is outside the range considered for functional annotation
NODE1742X	cluster is not significantly enriched for any of the considered categories
NODE1743X	HM	myc_targets_v1	NA	4	141	3.42e-02	2.79
NODE1744X	cluster is not significantly enriched for any of the considered categories
NODE1745X	cluster is not significantly enriched for any of the considered categories
NODE1746X	cluster is not significantly enriched for any of the considered categories
NODE1747X	cluster is not significantly enriched for any of the considered categories
NODE1748X	cluster is not significantly enriched for any of the considered categories
NODE1749X	cluster is not significantly enriched for any of the considered categories
NODE1750X	cluster is not significantly enriched for any of the considered categories
NODE1751X	cluster is not significantly enriched for any of the considered categories
NODE1752X	cluster is not significantly enriched for any of the considered categories
NODE1753X	cluster is not significantly enriched for any of the considered categories
NODE1754X	cluster is not significantly enriched for any of the considered categories
NODE1755X	cluster is not significantly enriched for any of the considered categories
NODE1756X	cluster is not significantly enriched for any of the considered categories
NODE1757X	cluster is not significantly enriched for any of the considered categories
NODE1758X	HM	coagulation	NA	3	93	1.12e-02	3.92
NODE1758X	HM	bile_acid_metabolism	NA	2	62	9.67e-02	3.64
NODE1759X	cluster is not significantly enriched for any of the considered categories
NODE1760X	cluster is not significantly enriched for any of the considered categories
NODE1761X	cluster is not significantly enriched for any of the considered categories
NODE1762X	cluster is not significantly enriched for any of the considered categories
NODE1763X	cluster is not significantly enriched for any of the considered categories
NODE1764X	cluster is not significantly enriched for any of the considered categories
NODE1765X	HM	unfolded_protein_response	NA	3	78	1.69e-03	4.8
NODE1766X	cluster is not significantly enriched for any of the considered categories
NODE1767X	cluster is not significantly enriched for any of the considered categories
NODE1768X	cluster is not significantly enriched for any of the considered categories
NODE1769X	cluster is not significantly enriched for any of the considered categories
NODE1770X	cluster is not significantly enriched for any of the considered categories
NODE1771X	cluster is not significantly enriched for any of the considered categories
NODE1772X	cluster is not significantly enriched for any of the considered categories
NODE1773X	cluster is not significantly enriched for any of the considered categories
NODE1774X	HM	e2f_targets	NA	5	142	1.98e-02	2.5
NODE1775X	cluster is not significantly enriched for any of the considered categories
NODE1776X	cluster is not significantly enriched for any of the considered categories
NODE1777X	cluster is not significantly enriched for any of the considered categories
NODE1778X	cluster size is outside the range considered for functional annotation
NODE1779X	cluster size is outside the range considered for functional annotation
NODE1780X	cluster is not significantly enriched for any of the considered categories
NODE1781X	cluster size is outside the range considered for functional annotation
NODE1782X	cluster size is outside the range considered for functional annotation
NODE1783X	cluster is not significantly enriched for any of the considered categories
NODE1784X	cluster size is outside the range considered for functional annotation
NODE1785X	cluster is not significantly enriched for any of the considered categories
NODE1786X	cluster size is outside the range considered for functional annotation
NODE1787X	cluster size is outside the range considered for functional annotation
NODE1788X	cluster size is outside the range considered for functional annotation
NODE1789X	cluster size is outside the range considered for functional annotation
NODE1790X	cluster size is outside the range considered for functional annotation
NODE1791X	cluster size is outside the range considered for functional annotation
NODE1792X	cluster size is outside the range considered for functional annotation
NODE1793X	cluster size is outside the range considered for functional annotation
NODE1794X	cluster size is outside the range considered for functional annotation
NODE1795X	cluster size is outside the range considered for functional annotation
NODE1796X	cluster size is outside the range considered for functional annotation
NODE1797X	cluster size is outside the range considered for functional annotation
NODE1798X	cluster size is outside the range considered for functional annotation
NODE1799X	cluster size is outside the range considered for functional annotation
NODE1800X	cluster size is outside the range considered for functional annotation
NODE1801X	cluster size is outside the range considered for functional annotation
NODE1802X	cluster is not significantly enriched for any of the considered categories
NODE1803X	cluster is not significantly enriched for any of the considered categories
NODE1804X	cluster size is outside the range considered for functional annotation
NODE1805X	HM	hypoxia	NA	4	128	4.06e-02	2.71
NODE1806X	cluster size is outside the range considered for functional annotation
NODE1807X	cluster is not significantly enriched for any of the considered categories
NODE1808X	cluster is not significantly enriched for any of the considered categories
NODE1809X	cluster size is outside the range considered for functional annotation
NODE1810X	cluster size is outside the range considered for functional annotation
NODE1811X	cluster size is outside the range considered for functional annotation
NODE1812X	cluster is not significantly enriched for any of the considered categories
NODE1813X	cluster is not significantly enriched for any of the considered categories
NODE1814X	cluster is not significantly enriched for any of the considered categories
NODE1815X	cluster is not significantly enriched for any of the considered categories
NODE1816X	cluster is not significantly enriched for any of the considered categories
NODE1817X	cluster is not significantly enriched for any of the considered categories
NODE1818X	cluster is not significantly enriched for any of the considered categories
NODE1819X	cluster is not significantly enriched for any of the considered categories
NODE1820X	cluster is not significantly enriched for any of the considered categories
NODE1821X	cluster is not significantly enriched for any of the considered categories
NODE1822X	cluster is not significantly enriched for any of the considered categories
NODE1823X	HM	e2f_targets	NA	5	142	1.98e-02	2.5
NODE1824X	cluster is not significantly enriched for any of the considered categories
NODE1825X	cluster size is outside the range considered for functional annotation
NODE1826X	cluster size is outside the range considered for functional annotation
NODE1827X	cluster size is outside the range considered for functional annotation
NODE1828X	cluster size is outside the range considered for functional annotation
NODE1829X	cluster size is outside the range considered for functional annotation
NODE1830X	cluster size is outside the range considered for functional annotation
NODE1831X	cluster is not significantly enriched for any of the considered categories
NODE1832X	cluster is not significantly enriched for any of the considered categories
NODE1833X	cluster is not significantly enriched for any of the considered categories
NODE1834X	cluster is not significantly enriched for any of the considered categories
NODE1835X	HM	myc_targets_v1	NA	4	141	3.42e-02	2.79
NODE1836X	cluster is not significantly enriched for any of the considered categories
NODE1837X	cluster is not significantly enriched for any of the considered categories
NODE1838X	cluster is not significantly enriched for any of the considered categories
NODE1839X	cluster is not significantly enriched for any of the considered categories
NODE1840X	cluster is not significantly enriched for any of the considered categories
NODE1841X	cluster is not significantly enriched for any of the considered categories
NODE1842X	cluster is not significantly enriched for any of the considered categories
NODE1843X	cluster is not significantly enriched for any of the considered categories
NODE1844X	cluster is not significantly enriched for any of the considered categories
NODE1845X	cluster is not significantly enriched for any of the considered categories
NODE1846X	HM	hypoxia	NA	4	128	4.06e-02	2.71
NODE1847X	cluster is not significantly enriched for any of the considered categories
NODE1848X	cluster is not significantly enriched for any of the considered categories
NODE1849X	cluster is not significantly enriched for any of the considered categories
NODE1850X	cluster is not significantly enriched for any of the considered categories
NODE1851X	cluster is not significantly enriched for any of the considered categories
NODE1852X	cluster size is outside the range considered for functional annotation
NODE1853X	cluster size is outside the range considered for functional annotation
NODE1854X	cluster size is outside the range considered for functional annotation
NODE1855X	cluster size is outside the range considered for functional annotation
NODE1856X	cluster size is outside the range considered for functional annotation
NODE1857X	cluster size is outside the range considered for functional annotation
NODE1858X	cluster size is outside the range considered for functional annotation
NODE1859X	cluster size is outside the range considered for functional annotation
NODE1860X	cluster size is outside the range considered for functional annotation
NODE1861X	cluster size is outside the range considered for functional annotation
NODE1862X	cluster size is outside the range considered for functional annotation
NODE1863X	cluster size is outside the range considered for functional annotation
NODE1864X	cluster size is outside the range considered for functional annotation
NODE1865X	cluster size is outside the range considered for functional annotation
NODE1866X	cluster size is outside the range considered for functional annotation
NODE1867X	cluster size is outside the range considered for functional annotation
NODE1868X	cluster size is outside the range considered for functional annotation
NODE1869X	cluster size is outside the range considered for functional annotation
NODE1870X	cluster size is outside the range considered for functional annotation
NODE1871X	cluster size is outside the range considered for functional annotation
NODE1872X	cluster size is outside the range considered for functional annotation
NODE1873X	cluster size is outside the range considered for functional annotation
NODE1874X	cluster size is outside the range considered for functional annotation
NODE1875X	cluster size is outside the range considered for functional annotation
NODE1876X	cluster size is outside the range considered for functional annotation
NODE1877X	cluster size is outside the range considered for functional annotation
NODE1878X	cluster size is outside the range considered for functional annotation
NODE1879X	cluster size is outside the range considered for functional annotation
NODE1880X	cluster size is outside the range considered for functional annotation
NODE1881X	cluster size is outside the range considered for functional annotation
NODE1882X	cluster size is outside the range considered for functional annotation
NODE1883X	cluster size is outside the range considered for functional annotation
NODE1884X	cluster size is outside the range considered for functional annotation
NODE1885X	cluster size is outside the range considered for functional annotation
NODE1886X	cluster size is outside the range considered for functional annotation
NODE1887X	cluster size is outside the range considered for functional annotation
NODE1888X	cluster size is outside the range considered for functional annotation
NODE1889X	cluster is not significantly enriched for any of the considered categories
NODE1890X	HM	myc_targets_v1	NA	4	141	3.42e-02	2.79
NODE1891X	cluster is not significantly enriched for any of the considered categories
NODE1892X	cluster is not significantly enriched for any of the considered categories
NODE1893X	cluster is not significantly enriched for any of the considered categories
NODE1894X	cluster is not significantly enriched for any of the considered categories
NODE1895X	cluster is not significantly enriched for any of the considered categories
NODE1896X	HM	coagulation	NA	10	93	3.40e-08	3.30
NODE1896X	HM	xenobiotic_metabolism	NA	7	119	7.34e-04	2.43
NODE1897X	cluster is not significantly enriched for any of the considered categories
NODE1898X	cluster is not significantly enriched for any of the considered categories
NODE1899X	cluster is not significantly enriched for any of the considered categories
NODE1900X	cluster is not significantly enriched for any of the considered categories
NODE1901X	cluster is not significantly enriched for any of the considered categories
NODE1902X	cluster is not significantly enriched for any of the considered categories
NODE1903X	cluster is not significantly enriched for any of the considered categories
NODE1904X	cluster is not significantly enriched for any of the considered categories
NODE1905X	cluster size is outside the range considered for functional annotation
NODE1906X	cluster is not significantly enriched for any of the considered categories
NODE1907X	HM	myc_targets_v1	NA	5	141	6.47e-04	3.49
NODE1908X	cluster is not significantly enriched for any of the considered categories
NODE1909X	cluster size is outside the range considered for functional annotation
NODE1910X	cluster size is outside the range considered for functional annotation
NODE1911X	cluster size is outside the range considered for functional annotation
NODE1912X	cluster is not significantly enriched for any of the considered categories
NODE1913X	cluster size is outside the range considered for functional annotation
NODE1914X	cluster size is outside the range considered for functional annotation
NODE1915X	cluster size is outside the range considered for functional annotation
NODE1916X	cluster is not significantly enriched for any of the considered categories
NODE1917X	cluster is not significantly enriched for any of the considered categories
NODE1918X	cluster is not significantly enriched for any of the considered categories
NODE1919X	cluster is not significantly enriched for any of the considered categories
NODE1920X	cluster is not significantly enriched for any of the considered categories
NODE1921X	cluster size is outside the range considered for functional annotation
NODE1922X	cluster size is outside the range considered for functional annotation
NODE1923X	cluster size is outside the range considered for functional annotation
NODE1924X	cluster size is outside the range considered for functional annotation
NODE1925X	cluster is not significantly enriched for any of the considered categories
NODE1926X	cluster is not significantly enriched for any of the considered categories
NODE1927X	cluster is not significantly enriched for any of the considered categories
NODE1928X	cluster size is outside the range considered for functional annotation
NODE1929X	cluster size is outside the range considered for functional annotation
NODE1930X	cluster size is outside the range considered for functional annotation
NODE1931X	cluster size is outside the range considered for functional annotation
NODE1932X	cluster size is outside the range considered for functional annotation
NODE1933X	cluster size is outside the range considered for functional annotation
NODE1934X	cluster size is outside the range considered for functional annotation
NODE1935X	cluster size is outside the range considered for functional annotation
NODE1936X	cluster size is outside the range considered for functional annotation
NODE1937X	cluster size is outside the range considered for functional annotation
NODE1938X	cluster size is outside the range considered for functional annotation
NODE1939X	cluster size is outside the range considered for functional annotation
NODE1940X	cluster size is outside the range considered for functional annotation
NODE1941X	cluster size is outside the range considered for functional annotation
NODE1942X	cluster size is outside the range considered for functional annotation
NODE1943X	cluster size is outside the range considered for functional annotation
NODE1944X	cluster size is outside the range considered for functional annotation
NODE1945X	cluster size is outside the range considered for functional annotation
NODE1946X	cluster size is outside the range considered for functional annotation
NODE1947X	cluster size is outside the range considered for functional annotation
NODE1948X	cluster size is outside the range considered for functional annotation
NODE1949X	cluster size is outside the range considered for functional annotation
NODE1950X	cluster size is outside the range considered for functional annotation
NODE1951X	cluster size is outside the range considered for functional annotation
NODE1952X	cluster size is outside the range considered for functional annotation
NODE1953X	cluster size is outside the range considered for functional annotation
NODE1954X	cluster size is outside the range considered for functional annotation
NODE1955X	cluster size is outside the range considered for functional annotation
NODE1956X	cluster size is outside the range considered for functional annotation
NODE1957X	cluster size is outside the range considered for functional annotation
NODE1958X	cluster size is outside the range considered for functional annotation
NODE1959X	cluster size is outside the range considered for functional annotation
NODE1960X	cluster size is outside the range considered for functional annotation
NODE1961X	cluster size is outside the range considered for functional annotation
NODE1962X	cluster size is outside the range considered for functional annotation
NODE1963X	cluster size is outside the range considered for functional annotation
NODE1964X	cluster size is outside the range considered for functional annotation
NODE1965X	cluster size is outside the range considered for functional annotation
NODE1966X	cluster size is outside the range considered for functional annotation
NODE1967X	cluster size is outside the range considered for functional annotation
NODE1968X	cluster size is outside the range considered for functional annotation
NODE1969X	cluster size is outside the range considered for functional annotation
NODE1970X	cluster size is outside the range considered for functional annotation
NODE1971X	cluster size is outside the range considered for functional annotation
NODE1972X	cluster size is outside the range considered for functional annotation
NODE1973X	cluster size is outside the range considered for functional annotation
NODE1974X	cluster size is outside the range considered for functional annotation
NODE1975X	cluster size is outside the range considered for functional annotation
NODE1976X	cluster size is outside the range considered for functional annotation
NODE1977X	cluster size is outside the range considered for functional annotation
NODE1978X	cluster size is outside the range considered for functional annotation
NODE1979X	cluster size is outside the range considered for functional annotation
NODE1980X	cluster size is outside the range considered for functional annotation
[truncated: 3,422 more rows]
