# Supplementary material for: Encircling the regions of the pharmacogenomic landscape that determine drug response
Source: Genome Med. 2019 Mar 26;11:17. doi: 10.1186/s13073-019-0626-x (PMC6436215; doi:10.1186/s13073-019-0626-x)
Supplement: Supplementary file 9 — CLEAN cluster results using drug module genes and Hallmark gene sets. We provide an additional table with the significant associations between gene clusters and hallmark gene sets. Compressed folder (ZIP). The file can be found at https://figshare.com/s/932dd94520d4a60f076d (ZIP 3220 kb) [file 13073_2019_626_MOESM9_ESM.zip › Additional file 9/CLEAN/cluster.gtr]

NODE1X	GENE1X	GENE607X	1
NODE2X	GENE1825X	NODE1X	1
NODE3X	GENE2208X	NODE2X	1
NODE4X	GENE2492X	NODE3X	1
NODE5X	GENE2580X	NODE4X	1
NODE6X	GENE3X	GENE48X	1
NODE7X	GENE776X	NODE6X	1
NODE8X	GENE1565X	NODE7X	1
NODE9X	GENE1846X	NODE8X	1
NODE10X	GENE1976X	NODE9X	1
NODE11X	GENE2025X	NODE10X	1
NODE12X	GENE2220X	NODE11X	1
NODE13X	GENE3731X	NODE12X	1
NODE14X	GENE3739X	NODE13X	1
NODE15X	GENE3986X	NODE14X	1
NODE16X	GENE4325X	NODE15X	1
NODE17X	GENE4442X	NODE16X	1
NODE18X	GENE4756X	NODE17X	1
NODE19X	GENE4984X	NODE18X	1
NODE20X	GENE5046X	NODE19X	1
NODE21X	GENE5085X	NODE20X	1
NODE22X	GENE5X	GENE359X	1
NODE23X	GENE650X	NODE22X	1
NODE24X	GENE1415X	NODE23X	1
NODE25X	GENE2003X	NODE24X	1
NODE26X	GENE2203X	NODE25X	1
NODE27X	GENE2497X	NODE26X	1
NODE28X	GENE3336X	NODE27X	1
NODE29X	GENE3351X	NODE28X	1
NODE30X	GENE3547X	NODE29X	1
NODE31X	GENE3902X	NODE30X	1
NODE32X	GENE7X	GENE1279X	1
NODE33X	GENE2620X	NODE32X	1
NODE34X	GENE3082X	NODE33X	1
NODE35X	GENE4414X	NODE34X	1
NODE36X	GENE9X	GENE2386X	1
NODE37X	GENE10X	GENE1757X	1
NODE38X	GENE2228X	NODE37X	1
NODE39X	GENE2231X	NODE38X	1
NODE40X	GENE4008X	NODE39X	1
NODE41X	GENE4519X	NODE40X	1
NODE42X	GENE11X	GENE73X	1
NODE43X	GENE1245X	NODE42X	1
NODE44X	GENE1966X	NODE43X	1
NODE45X	GENE4275X	NODE44X	1
NODE46X	GENE12X	GENE4248X	1
NODE47X	GENE15X	GENE1275X	1
NODE48X	GENE1818X	NODE47X	1
NODE49X	GENE1994X	NODE48X	1
NODE50X	GENE2618X	NODE49X	1
NODE51X	GENE3296X	NODE50X	1
NODE52X	GENE4367X	NODE51X	1
NODE53X	GENE17X	GENE36X	1
NODE54X	GENE72X	NODE53X	1
NODE55X	GENE570X	NODE54X	1
NODE56X	GENE1467X	NODE55X	1
NODE57X	GENE3290X	NODE56X	1
NODE58X	GENE5075X	NODE57X	1
NODE59X	GENE19X	GENE77X	1
NODE60X	GENE544X	NODE59X	1
NODE61X	GENE1493X	NODE60X	1
NODE62X	GENE2061X	NODE61X	1
NODE63X	GENE2265X	NODE62X	1
NODE64X	GENE3261X	NODE63X	1
NODE65X	GENE3426X	NODE64X	1
NODE66X	GENE3658X	NODE65X	1
NODE67X	GENE3909X	NODE66X	1
NODE68X	GENE4304X	NODE67X	1
NODE69X	GENE5089X	NODE68X	1
NODE70X	GENE22X	GENE408X	1
NODE71X	GENE23X	GENE3723X	1
NODE72X	GENE27X	GENE265X	1
NODE73X	GENE889X	NODE72X	1
NODE74X	GENE1153X	NODE73X	1
NODE75X	GENE3450X	NODE74X	1
NODE76X	GENE3557X	NODE75X	1
NODE77X	GENE3678X	NODE76X	1
NODE78X	GENE28X	GENE452X	1
NODE79X	GENE465X	NODE78X	1
NODE80X	GENE1278X	NODE79X	1
NODE81X	GENE3318X	NODE80X	1
NODE82X	GENE29X	GENE4026X	1
NODE83X	GENE30X	GENE1452X	1
NODE84X	GENE1572X	NODE83X	1
NODE85X	GENE2275X	NODE84X	1
NODE86X	GENE2808X	NODE85X	1
NODE87X	GENE3604X	NODE86X	1
NODE88X	GENE3935X	NODE87X	1
NODE89X	GENE3958X	NODE88X	1
NODE90X	GENE4936X	NODE89X	1
NODE91X	GENE31X	GENE371X	1
NODE92X	GENE4379X	NODE91X	1
NODE93X	GENE32X	GENE63X	1
NODE94X	GENE1204X	NODE93X	1
NODE95X	GENE1230X	NODE94X	1
NODE96X	GENE1260X	NODE95X	1
NODE97X	GENE2317X	NODE96X	1
NODE98X	GENE2643X	NODE97X	1
NODE99X	GENE2997X	NODE98X	1
NODE100X	GENE3300X	NODE99X	1
NODE101X	GENE34X	GENE687X	1
NODE102X	GENE1332X	NODE101X	1
NODE103X	GENE1365X	NODE102X	1
NODE104X	GENE1563X	NODE103X	1
NODE105X	GENE1716X	NODE104X	1
NODE106X	GENE3354X	NODE105X	1
NODE107X	GENE3837X	NODE106X	1
NODE108X	GENE3867X	NODE107X	1
NODE109X	GENE4429X	NODE108X	1
NODE110X	GENE4485X	NODE109X	1
NODE111X	GENE4900X	NODE110X	1
NODE112X	GENE40X	GENE753X	1
NODE113X	GENE1301X	NODE112X	1
NODE114X	GENE2611X	NODE113X	1
NODE115X	GENE2770X	NODE114X	1
NODE116X	GENE3201X	NODE115X	1
NODE117X	GENE3232X	NODE116X	1
NODE118X	GENE3233X	NODE117X	1
NODE119X	GENE3260X	NODE118X	1
NODE120X	GENE3566X	NODE119X	1
NODE121X	GENE3632X	NODE120X	1
NODE122X	GENE3708X	NODE121X	1
NODE123X	GENE3959X	NODE122X	1
NODE124X	GENE4197X	NODE123X	1
NODE125X	GENE4258X	NODE124X	1
NODE126X	GENE4261X	NODE125X	1
NODE127X	GENE4288X	NODE126X	1
NODE128X	GENE4747X	NODE127X	1
NODE129X	GENE51X	GENE3323X	1
NODE130X	GENE53X	GENE2459X	1
NODE131X	GENE2598X	NODE130X	1
NODE132X	GENE3235X	NODE131X	1
NODE133X	GENE55X	GENE314X	1
NODE134X	GENE447X	NODE133X	1
NODE135X	GENE1649X	NODE134X	1
NODE136X	GENE3182X	NODE135X	1
NODE137X	GENE3319X	NODE136X	1
NODE138X	GENE3697X	NODE137X	1
NODE139X	GENE4142X	NODE138X	1
NODE140X	GENE56X	GENE358X	1
NODE141X	GENE459X	NODE140X	1
NODE142X	GENE904X	NODE141X	1
NODE143X	GENE1139X	NODE142X	1
NODE144X	GENE2818X	NODE143X	1
NODE145X	GENE3136X	NODE144X	1
NODE146X	GENE4037X	NODE145X	1
NODE147X	GENE4159X	NODE146X	1
NODE148X	GENE62X	GENE2924X	1
NODE149X	GENE69X	GENE3421X	1
NODE150X	GENE4522X	NODE149X	1
NODE151X	GENE70X	GENE261X	1
NODE152X	GENE3877X	NODE151X	1
NODE153X	GENE4683X	NODE152X	1
NODE154X	GENE74X	GENE717X	1
NODE155X	GENE1845X	NODE154X	1
NODE156X	GENE2799X	NODE155X	1
NODE157X	GENE3034X	NODE156X	1
NODE158X	GENE3310X	NODE157X	1
NODE159X	GENE3621X	NODE158X	1
NODE160X	GENE4973X	NODE159X	1
NODE161X	GENE81X	GENE2510X	1
NODE162X	GENE82X	GENE3932X	1
NODE163X	GENE4889X	NODE162X	1
NODE164X	GENE86X	GENE3654X	1
NODE165X	GENE87X	GENE1456X	1
NODE166X	GENE2911X	NODE165X	1
NODE167X	GENE3479X	NODE166X	1
NODE168X	GENE4612X	NODE167X	1
NODE169X	GENE4698X	NODE168X	1
NODE170X	GENE5094X	NODE169X	1
NODE171X	GENE5155X	NODE170X	1
NODE172X	GENE92X	GENE2188X	1
NODE173X	GENE4527X	NODE172X	1
NODE174X	GENE96X	GENE1256X	1
NODE175X	GENE1372X	NODE174X	1
NODE176X	GENE2092X	NODE175X	1
NODE177X	GENE2698X	NODE176X	1
NODE178X	GENE3876X	NODE177X	1
NODE179X	GENE4079X	NODE178X	1
NODE180X	GENE4994X	NODE179X	1
NODE181X	GENE5077X	NODE180X	1
NODE182X	GENE101X	GENE1265X	1
NODE183X	GENE2646X	NODE182X	1
NODE184X	GENE4977X	NODE183X	1
NODE185X	GENE104X	GENE1185X	1
NODE186X	GENE1599X	NODE185X	1
NODE187X	GENE2440X	NODE186X	1
NODE188X	GENE4321X	NODE187X	1
NODE189X	GENE109X	GENE1448X	1
NODE190X	GENE1720X	NODE189X	1
NODE191X	GENE1872X	NODE190X	1
NODE192X	GENE3162X	NODE191X	1
NODE193X	GENE3317X	NODE192X	1
NODE194X	GENE3497X	NODE193X	1
NODE195X	GENE3734X	NODE194X	1
NODE196X	GENE3895X	NODE195X	1
NODE197X	GENE3900X	NODE196X	1
NODE198X	GENE4188X	NODE197X	1
NODE199X	GENE4418X	NODE198X	1
NODE200X	GENE4869X	NODE199X	1
NODE201X	GENE4899X	NODE200X	1
NODE202X	GENE4988X	NODE201X	1
NODE203X	GENE5119X	NODE202X	1
NODE204X	GENE116X	GENE4633X	1
NODE205X	GENE118X	GENE1522X	1
NODE206X	GENE1894X	NODE205X	1
NODE207X	GENE2645X	NODE206X	1
NODE208X	GENE2726X	NODE207X	1
NODE209X	GENE3335X	NODE208X	1
NODE210X	GENE3680X	NODE209X	1
NODE211X	GENE4022X	NODE210X	1
NODE212X	GENE4192X	NODE211X	1
NODE213X	GENE5002X	NODE212X	1
NODE214X	GENE119X	GENE255X	1
NODE215X	GENE342X	NODE214X	1
NODE216X	GENE580X	NODE215X	1
NODE217X	GENE1996X	NODE216X	1
NODE218X	GENE2286X	NODE217X	1
NODE219X	GENE2724X	NODE218X	1
NODE220X	GENE3143X	NODE219X	1
NODE221X	GENE3192X	NODE220X	1
NODE222X	GENE3652X	NODE221X	1
NODE223X	GENE3669X	NODE222X	1
NODE224X	GENE3705X	NODE223X	1
NODE225X	GENE3740X	NODE224X	1
NODE226X	GENE3815X	NODE225X	1
NODE227X	GENE3884X	NODE226X	1
NODE228X	GENE3953X	NODE227X	1
NODE229X	GENE3996X	NODE228X	1
NODE230X	GENE4077X	NODE229X	1
NODE231X	GENE4563X	NODE230X	1
NODE232X	GENE4716X	NODE231X	1
NODE233X	GENE4744X	NODE232X	1
NODE234X	GENE4835X	NODE233X	1
NODE235X	GENE4867X	NODE234X	1
NODE236X	GENE5150X	NODE235X	1
NODE237X	GENE125X	GENE2711X	1
NODE238X	GENE126X	GENE618X	1
NODE239X	GENE643X	NODE238X	1
NODE240X	GENE1380X	NODE239X	1
NODE241X	GENE1848X	NODE240X	1
NODE242X	GENE2130X	NODE241X	1
NODE243X	GENE2942X	NODE242X	1
NODE244X	GENE4164X	NODE243X	1
NODE245X	GENE4587X	NODE244X	1
NODE246X	GENE4652X	NODE245X	1
NODE247X	GENE127X	GENE420X	1
NODE248X	GENE429X	NODE247X	1
NODE249X	GENE3474X	NODE248X	1
NODE250X	GENE3916X	NODE249X	1
NODE251X	GENE4627X	NODE250X	1
NODE252X	GENE131X	GENE1282X	1
NODE253X	GENE1746X	NODE252X	1
NODE254X	GENE2395X	NODE253X	1
NODE255X	GENE2963X	NODE254X	1
NODE256X	GENE4228X	NODE255X	1
NODE257X	GENE136X	GENE873X	1
NODE258X	GENE1518X	NODE257X	1
NODE259X	GENE1603X	NODE258X	1
NODE260X	GENE1863X	NODE259X	1
NODE261X	GENE2074X	NODE260X	1
NODE262X	GENE3620X	NODE261X	1
NODE263X	GENE4095X	NODE262X	1
NODE264X	GENE4209X	NODE263X	1
NODE265X	GENE4832X	NODE264X	1
NODE266X	GENE5079X	NODE265X	1
NODE267X	GENE137X	GENE2559X	1
NODE268X	GENE2966X	NODE267X	1
NODE269X	GENE147X	GENE3655X	1
NODE270X	GENE4382X	NODE269X	1
NODE271X	GENE4592X	NODE270X	1
NODE272X	GENE156X	GENE3473X	1
NODE273X	GENE161X	GENE722X	1
NODE274X	GENE3380X	NODE273X	1
NODE275X	GENE167X	GENE4356X	1
NODE276X	GENE178X	GENE3344X	1
NODE277X	GENE182X	GENE517X	1
NODE278X	GENE680X	NODE277X	1
NODE279X	GENE695X	NODE278X	1
NODE280X	GENE757X	NODE279X	1
NODE281X	GENE766X	NODE280X	1
NODE282X	GENE1039X	NODE281X	1
NODE283X	GENE1413X	NODE282X	1
NODE284X	GENE2045X	NODE283X	1
NODE285X	GENE2217X	NODE284X	1
NODE286X	GENE3292X	NODE285X	1
NODE287X	GENE3403X	NODE286X	1
NODE288X	GENE3444X	NODE287X	1
NODE289X	GENE3449X	NODE288X	1
NODE290X	GENE3540X	NODE289X	1
NODE291X	GENE3751X	NODE290X	1
NODE292X	GENE4149X	NODE291X	1
NODE293X	GENE4215X	NODE292X	1
NODE294X	GENE4607X	NODE293X	1
NODE295X	GENE186X	GENE4086X	1
NODE296X	GENE187X	GENE237X	1
NODE297X	GENE518X	NODE296X	1
NODE298X	GENE1062X	NODE297X	1
NODE299X	GENE2581X	NODE298X	1
NODE300X	GENE2885X	NODE299X	1
NODE301X	GENE3047X	NODE300X	1
NODE302X	GENE4078X	NODE301X	1
NODE303X	GENE4421X	NODE302X	1
NODE304X	GENE194X	GENE406X	1
NODE305X	GENE1011X	NODE304X	1
NODE306X	GENE2033X	NODE305X	1
NODE307X	GENE3551X	NODE306X	1
NODE308X	GENE3748X	NODE307X	1
NODE309X	GENE5017X	NODE308X	1
NODE310X	GENE202X	GENE535X	1
NODE311X	GENE1043X	NODE310X	1
NODE312X	GENE1194X	NODE311X	1
NODE313X	GENE1604X	NODE312X	1
NODE314X	GENE2259X	NODE313X	1
NODE315X	GENE2496X	NODE314X	1
NODE316X	GENE2519X	NODE315X	1
NODE317X	GENE2535X	NODE316X	1
NODE318X	GENE2608X	NODE317X	1
NODE319X	GENE3186X	NODE318X	1
NODE320X	GENE3564X	NODE319X	1
NODE321X	GENE3631X	NODE320X	1
NODE322X	GENE4706X	NODE321X	1
NODE323X	GENE4791X	NODE322X	1
NODE324X	GENE209X	GENE346X	1
NODE325X	GENE1022X	NODE324X	1
NODE326X	GENE2063X	NODE325X	1
NODE327X	GENE3926X	NODE326X	1
NODE328X	GENE4155X	NODE327X	1
NODE329X	GENE210X	GENE872X	1
NODE330X	GENE1484X	NODE329X	1
NODE331X	GENE2914X	NODE330X	1
NODE332X	GENE3568X	NODE331X	1
NODE333X	GENE4214X	NODE332X	1
NODE334X	GENE217X	GENE2121X	1
NODE335X	GENE2282X	NODE334X	1
NODE336X	GENE2350X	NODE335X	1
NODE337X	GENE2490X	NODE336X	1
NODE338X	GENE3700X	NODE337X	1
NODE339X	GENE219X	GENE2009X	1
NODE340X	GENE2489X	NODE339X	1
NODE341X	GENE226X	GENE579X	1
NODE342X	GENE4711X	NODE341X	1
NODE343X	GENE236X	GENE497X	1
NODE344X	GENE2720X	NODE343X	1
NODE345X	GENE3579X	NODE344X	1
NODE346X	GENE3934X	NODE345X	1
NODE347X	GENE4174X	NODE346X	1
NODE348X	GENE239X	GENE2511X	1
NODE349X	GENE3891X	NODE348X	1
NODE350X	GENE4619X	NODE349X	1
NODE351X	GENE242X	GENE320X	1
NODE352X	GENE357X	NODE351X	1
NODE353X	GENE1078X	NODE352X	1
NODE354X	GENE1396X	NODE353X	1
NODE355X	GENE3291X	NODE354X	1
NODE356X	GENE3514X	NODE355X	1
NODE357X	GENE3782X	NODE356X	1
NODE358X	GENE4293X	NODE357X	1
NODE359X	GENE243X	GENE1633X	1
NODE360X	GENE3227X	NODE359X	1
NODE361X	GENE3521X	NODE360X	1
NODE362X	GENE3590X	NODE361X	1
NODE363X	GENE4303X	NODE362X	1
NODE364X	GENE246X	GENE733X	1
NODE365X	GENE1923X	NODE364X	1
NODE366X	GENE3619X	NODE365X	1
NODE367X	GENE4463X	NODE366X	1
NODE368X	GENE247X	GENE781X	1
NODE369X	GENE1634X	NODE368X	1
NODE370X	GENE253X	GENE2801X	1
NODE371X	GENE3388X	NODE370X	1
NODE372X	GENE4452X	NODE371X	1
NODE373X	GENE260X	GENE3416X	1
NODE374X	GENE4692X	NODE373X	1
NODE375X	GENE263X	GENE2150X	1
NODE376X	GENE3738X	NODE375X	1
NODE377X	GENE266X	GENE767X	1
NODE378X	GENE1570X	NODE377X	1
NODE379X	GENE2578X	NODE378X	1
NODE380X	GENE4333X	NODE379X	1
NODE381X	GENE278X	GENE2182X	1
NODE382X	GENE281X	GENE454X	1
NODE383X	GENE682X	NODE382X	1
NODE384X	GENE1639X	NODE383X	1
NODE385X	GENE2855X	NODE384X	1
NODE386X	GENE3766X	NODE385X	1
NODE387X	GENE4013X	NODE386X	1
NODE388X	GENE4398X	NODE387X	1
NODE389X	GENE4423X	NODE388X	1
NODE390X	GENE4453X	NODE389X	1
NODE391X	GENE4954X	NODE390X	1
NODE392X	GENE5018X	NODE391X	1
NODE393X	GENE5121X	NODE392X	1
NODE394X	GENE287X	GENE3676X	1
NODE395X	GENE4784X	NODE394X	1
NODE396X	GENE296X	GENE1341X	1
NODE397X	GENE2347X	NODE396X	1
NODE398X	GENE3184X	NODE397X	1
NODE399X	GENE4394X	NODE398X	1
NODE400X	GENE4645X	NODE399X	1
NODE401X	GENE4783X	NODE400X	1
NODE402X	GENE297X	GENE365X	1
NODE403X	GENE2098X	NODE402X	1
NODE404X	GENE2124X	NODE403X	1
NODE405X	GENE3175X	NODE404X	1
NODE406X	GENE5025X	NODE405X	1
NODE407X	GENE5042X	NODE406X	1
NODE408X	GENE299X	GENE3221X	1
NODE409X	GENE302X	GENE2725X	1
NODE410X	GENE307X	GENE440X	1
NODE411X	GENE495X	NODE410X	1
NODE412X	GENE640X	NODE411X	1
NODE413X	GENE1429X	NODE412X	1
NODE414X	GENE1743X	NODE413X	1
NODE415X	GENE2393X	NODE414X	1
NODE416X	GENE2579X	NODE415X	1
NODE417X	GENE3268X	NODE416X	1
NODE418X	GENE3695X	NODE417X	1
NODE419X	GENE3698X	NODE418X	1
NODE420X	GENE3952X	NODE419X	1
NODE421X	GENE4112X	NODE420X	1
NODE422X	GENE4793X	NODE421X	1
NODE423X	GENE4816X	NODE422X	1
NODE424X	GENE5138X	NODE423X	1
NODE425X	GENE310X	GENE316X	1
NODE426X	GENE491X	NODE425X	1
NODE427X	GENE752X	NODE426X	1
NODE428X	GENE867X	NODE427X	1
NODE429X	GENE960X	NODE428X	1
NODE430X	GENE1397X	NODE429X	1
NODE431X	GENE1416X	NODE430X	1
NODE432X	GENE1675X	NODE431X	1
NODE433X	GENE1761X	NODE432X	1
NODE434X	GENE1776X	NODE433X	1
NODE435X	GENE2329X	NODE434X	1
NODE436X	GENE2372X	NODE435X	1
NODE437X	GENE2389X	NODE436X	1
NODE438X	GENE2429X	NODE437X	1
NODE439X	GENE3093X	NODE438X	1
NODE440X	GENE3101X	NODE439X	1
NODE441X	GENE4360X	NODE440X	1
NODE442X	GENE4575X	NODE441X	1
NODE443X	GENE4916X	NODE442X	1
NODE444X	GENE317X	GENE1393X	1
NODE445X	GENE4514X	NODE444X	1
NODE446X	GENE324X	GENE340X	1
NODE447X	GENE403X	NODE446X	1
NODE448X	GENE1311X	NODE447X	1
NODE449X	GENE2173X	NODE448X	1
NODE450X	GENE2771X	NODE449X	1
NODE451X	GENE2833X	NODE450X	1
NODE452X	GENE2931X	NODE451X	1
NODE453X	GENE3036X	NODE452X	1
NODE454X	GENE3056X	NODE453X	1
NODE455X	GENE3391X	NODE454X	1
NODE456X	GENE3465X	NODE455X	1
NODE457X	GENE3574X	NODE456X	1
NODE458X	GENE4590X	NODE457X	1
NODE459X	GENE4924X	NODE458X	1
NODE460X	GENE4941X	NODE459X	1
NODE461X	GENE4983X	NODE460X	1
NODE462X	GENE328X	GENE4193X	1
NODE463X	GENE329X	GENE350X	1
NODE464X	GENE529X	NODE463X	1
NODE465X	GENE3560X	NODE464X	1
NODE466X	GENE3983X	NODE465X	1
NODE467X	GENE4724X	NODE466X	1
NODE468X	GENE337X	GENE961X	1
NODE469X	GENE1569X	NODE468X	1
NODE470X	GENE1803X	NODE469X	1
NODE471X	GENE1931X	NODE470X	1
NODE472X	GENE2184X	NODE471X	1
NODE473X	GENE2221X	NODE472X	1
NODE474X	GENE3334X	NODE473X	1
NODE475X	GENE4014X	NODE474X	1
NODE476X	GENE4465X	NODE475X	1
NODE477X	GENE4695X	NODE476X	1
NODE478X	GENE338X	GENE554X	1
NODE479X	GENE965X	NODE478X	1
NODE480X	GENE2177X	NODE479X	1
NODE481X	GENE2870X	NODE480X	1
NODE482X	GENE3519X	NODE481X	1
NODE483X	GENE3600X	NODE482X	1
NODE484X	GENE3820X	NODE483X	1
NODE485X	GENE3889X	NODE484X	1
NODE486X	GENE4050X	NODE485X	1
NODE487X	GENE4117X	NODE486X	1
NODE488X	GENE4162X	NODE487X	1
NODE489X	GENE4237X	NODE488X	1
NODE490X	GENE4282X	NODE489X	1
NODE491X	GENE4548X	NODE490X	1
NODE492X	GENE344X	GENE1276X	1
NODE493X	GENE2482X	NODE492X	1
NODE494X	GENE4313X	NODE493X	1
NODE495X	GENE355X	GENE2804X	1
NODE496X	GENE3774X	NODE495X	1
NODE497X	GENE4466X	NODE496X	1
NODE498X	GENE370X	GENE546X	1
NODE499X	GENE568X	NODE498X	1
NODE500X	GENE2189X	NODE499X	1
NODE501X	GENE2366X	NODE500X	1
NODE502X	GENE2597X	NODE501X	1
NODE503X	GENE2905X	NODE502X	1
NODE504X	GENE3098X	NODE503X	1
NODE505X	GENE3709X	NODE504X	1
NODE506X	GENE4217X	NODE505X	1
NODE507X	GENE4547X	NODE506X	1
NODE508X	GENE4637X	NODE507X	1
NODE509X	GENE4978X	NODE508X	1
NODE510X	GENE372X	GENE1550X	1
NODE511X	GENE2470X	NODE510X	1
NODE512X	GENE3360X	NODE511X	1
NODE513X	GENE374X	GENE2983X	1
NODE514X	GENE383X	GENE1178X	1
NODE515X	GENE3532X	NODE514X	1
NODE516X	GENE3548X	NODE515X	1
NODE517X	GENE4061X	NODE516X	1
NODE518X	GENE4535X	NODE517X	1
NODE519X	GENE4625X	NODE518X	1
NODE520X	GENE4818X	NODE519X	1
NODE521X	GENE393X	GENE4408X	1
NODE522X	GENE398X	GENE2466X	1
NODE523X	GENE400X	GENE1059X	1
NODE524X	GENE3018X	NODE523X	1
NODE525X	GENE3331X	NODE524X	1
NODE526X	GENE4113X	NODE525X	1
NODE527X	GENE428X	GENE2123X	1
NODE528X	GENE455X	GENE937X	1
NODE529X	GENE1546X	NODE528X	1
NODE530X	GENE1653X	NODE529X	1
NODE531X	GENE2036X	NODE530X	1
NODE532X	GENE2152X	NODE531X	1
NODE533X	GENE3053X	NODE532X	1
NODE534X	GENE4301X	NODE533X	1
NODE535X	GENE5000X	NODE534X	1
NODE536X	GENE463X	GENE997X	1
NODE537X	GENE1087X	NODE536X	1
NODE538X	GENE1608X	NODE537X	1
NODE539X	GENE1712X	NODE538X	1
NODE540X	GENE2518X	NODE539X	1
NODE541X	GENE3158X	NODE540X	1
NODE542X	GENE3593X	NODE541X	1
NODE543X	GENE3790X	NODE542X	1
NODE544X	GENE4154X	NODE543X	1
NODE545X	GENE4231X	NODE544X	1
NODE546X	GENE4247X	NODE545X	1
NODE547X	GENE5123X	NODE546X	1
NODE548X	GENE481X	GENE4598X	1
NODE549X	GENE493X	GENE2363X	1
NODE550X	GENE494X	GENE2741X	1
NODE551X	GENE4138X	NODE550X	1
NODE552X	GENE4677X	NODE551X	1
NODE553X	GENE4904X	NODE552X	1
NODE554X	GENE5060X	NODE553X	1
NODE555X	GENE5061X	NODE554X	1
NODE556X	GENE502X	GENE2114X	1
NODE557X	GENE3681X	NODE556X	1
NODE558X	GENE4003X	NODE557X	1
NODE559X	GENE508X	GENE1816X	1
NODE560X	GENE2016X	NODE559X	1
NODE561X	GENE2226X	NODE560X	1
NODE562X	GENE2522X	NODE561X	1
NODE563X	GENE3126X	NODE562X	1
NODE564X	GENE3376X	NODE563X	1
NODE565X	GENE3663X	NODE564X	1
NODE566X	GENE514X	GENE635X	1
NODE567X	GENE1957X	NODE566X	1
NODE568X	GENE4656X	NODE567X	1
NODE569X	GENE4932X	NODE568X	1
NODE570X	GENE532X	GENE1236X	1
NODE571X	GENE1316X	NODE570X	1
NODE572X	GENE3727X	NODE571X	1
NODE573X	GENE542X	GENE1873X	1
NODE574X	GENE3195X	NODE573X	1
NODE575X	GENE3394X	NODE574X	1
NODE576X	GENE3552X	NODE575X	1
NODE577X	GENE3701X	NODE576X	1
NODE578X	GENE3704X	NODE577X	1
NODE579X	GENE4839X	NODE578X	1
NODE580X	GENE543X	GENE1047X	1
NODE581X	GENE550X	GENE2477X	1
NODE582X	GENE2785X	NODE581X	1
NODE583X	GENE3494X	NODE582X	1
NODE584X	GENE3665X	NODE583X	1
NODE585X	GENE3870X	NODE584X	1
NODE586X	GENE4380X	NODE585X	1
NODE587X	GENE4537X	NODE586X	1
NODE588X	GENE4810X	NODE587X	1
NODE589X	GENE5151X	NODE588X	1
NODE590X	GENE558X	GENE1758X	1
NODE591X	GENE3325X	NODE590X	1
NODE592X	GENE5157X	NODE591X	1
NODE593X	GENE573X	GENE592X	1
NODE594X	GENE743X	NODE593X	1
NODE595X	GENE854X	NODE594X	1
NODE596X	GENE1123X	NODE595X	1
NODE597X	GENE1211X	NODE596X	1
NODE598X	GENE1330X	NODE597X	1
NODE599X	GENE1373X	NODE598X	1
NODE600X	GENE1428X	NODE599X	1
NODE601X	GENE1564X	NODE600X	1
NODE602X	GENE2075X	NODE601X	1
NODE603X	GENE2431X	NODE602X	1
NODE604X	GENE2603X	NODE603X	1
NODE605X	GENE2659X	NODE604X	1
NODE606X	GENE3048X	NODE605X	1
NODE607X	GENE3491X	NODE606X	1
NODE608X	GENE3887X	NODE607X	1
NODE609X	GENE3938X	NODE608X	1
NODE610X	GENE4007X	NODE609X	1
NODE611X	GENE4167X	NODE610X	1
NODE612X	GENE4372X	NODE611X	1
NODE613X	GENE575X	GENE1399X	1
NODE614X	GENE577X	GENE3733X	1
NODE615X	GENE3999X	NODE614X	1
NODE616X	GENE4794X	NODE615X	1
NODE617X	GENE581X	GENE847X	1
NODE618X	GENE1086X	NODE617X	1
NODE619X	GENE1800X	NODE618X	1
NODE620X	GENE2086X	NODE619X	1
NODE621X	GENE2430X	NODE620X	1
NODE622X	GENE3190X	NODE621X	1
NODE623X	GENE4009X	NODE622X	1
NODE624X	GENE4194X	NODE623X	1
NODE625X	GENE4307X	NODE624X	1
NODE626X	GENE4632X	NODE625X	1
NODE627X	GENE5102X	NODE626X	1
NODE628X	GENE585X	GENE1137X	1
NODE629X	GENE599X	GENE1786X	1
NODE630X	GENE3930X	NODE629X	1
NODE631X	GENE600X	GENE1297X	1
NODE632X	GENE1810X	NODE631X	1
NODE633X	GENE1984X	NODE632X	1
NODE634X	GENE3463X	NODE633X	1
NODE635X	GENE3525X	NODE634X	1
NODE636X	GENE4804X	NODE635X	1
NODE637X	GENE602X	GENE3489X	1
NODE638X	GENE605X	GENE3997X	1
NODE639X	GENE4033X	NODE638X	1
NODE640X	GENE606X	GENE1189X	1
NODE641X	GENE1799X	NODE640X	1
NODE642X	GENE1937X	NODE641X	1
NODE643X	GENE2024X	NODE642X	1
NODE644X	GENE2513X	NODE643X	1
NODE645X	GENE2556X	NODE644X	1
NODE646X	GENE2878X	NODE645X	1
NODE647X	GENE3610X	NODE646X	1
NODE648X	GENE3985X	NODE647X	1
NODE649X	GENE4403X	NODE648X	1
NODE650X	GENE4647X	NODE649X	1
NODE651X	GENE4708X	NODE650X	1
NODE652X	GENE609X	GENE1537X	1
NODE653X	GENE610X	GENE805X	1
NODE654X	GENE1210X	NODE653X	1
NODE655X	GENE1874X	NODE654X	1
NODE656X	GENE2229X	NODE655X	1
NODE657X	GENE2443X	NODE656X	1
NODE658X	GENE3171X	NODE657X	1
NODE659X	GENE4046X	NODE658X	1
NODE660X	GENE4170X	NODE659X	1
NODE661X	GENE4849X	NODE660X	1
NODE662X	GENE615X	GENE4036X	1
NODE663X	GENE626X	GENE1987X	1
NODE664X	GENE3132X	NODE663X	1
NODE665X	GENE4053X	NODE664X	1
NODE666X	GENE632X	GENE2671X	1
NODE667X	GENE2967X	NODE666X	1
NODE668X	GENE3505X	NODE667X	1
NODE669X	GENE4353X	NODE668X	1
NODE670X	GENE639X	GENE1224X	1
NODE671X	GENE649X	GENE1218X	1
NODE672X	GENE3014X	NODE671X	1
NODE673X	GENE3137X	NODE672X	1
NODE674X	GENE3419X	NODE673X	1
NODE675X	GENE3424X	NODE674X	1
NODE676X	GENE3527X	NODE675X	1
NODE677X	GENE3692X	NODE676X	1
NODE678X	GENE3854X	NODE677X	1
NODE679X	GENE4073X	NODE678X	1
NODE680X	GENE4099X	NODE679X	1
NODE681X	GENE4750X	NODE680X	1
NODE682X	GENE665X	GENE4391X	1
NODE683X	GENE666X	GENE2977X	1
NODE684X	GENE3762X	NODE683X	1
NODE685X	GENE3883X	NODE684X	1
NODE686X	GENE670X	GENE2258X	1
NODE687X	GENE3736X	NODE686X	1
NODE688X	GENE678X	GENE1057X	1
NODE689X	GENE2368X	NODE688X	1
NODE690X	GENE2746X	NODE689X	1
NODE691X	GENE3218X	NODE690X	1
NODE692X	GENE4913X	NODE691X	1
NODE693X	GENE5014X	NODE692X	1
NODE694X	GENE681X	GENE699X	1
NODE695X	GENE744X	NODE694X	1
NODE696X	GENE746X	NODE695X	1
NODE697X	GENE747X	NODE696X	1
NODE698X	GENE756X	NODE697X	1
NODE699X	GENE758X	NODE698X	1
NODE700X	GENE951X	NODE699X	1
NODE701X	GENE2159X	NODE700X	1
NODE702X	GENE2547X	NODE701X	1
NODE703X	GENE3255X	NODE702X	1
NODE704X	GENE683X	GENE690X	1
NODE705X	GENE755X	NODE704X	1
NODE706X	GENE760X	NODE705X	1
NODE707X	GENE761X	NODE706X	1
NODE708X	GENE773X	NODE707X	1
NODE709X	GENE834X	NODE708X	1
NODE710X	GENE891X	NODE709X	1
NODE711X	GENE892X	NODE710X	1
NODE712X	GENE934X	NODE711X	1
NODE713X	GENE1065X	NODE712X	1
NODE714X	GENE1113X	NODE713X	1
NODE715X	GENE1306X	NODE714X	1
NODE716X	GENE1346X	NODE715X	1
NODE717X	GENE1703X	NODE716X	1
NODE718X	GENE2768X	NODE717X	1
NODE719X	GENE3209X	NODE718X	1
NODE720X	GENE3288X	NODE719X	1
NODE721X	GENE3308X	NODE720X	1
NODE722X	GENE4104X	NODE721X	1
NODE723X	GENE4866X	NODE722X	1
NODE724X	GENE4884X	NODE723X	1
NODE725X	GENE5096X	NODE724X	1
NODE726X	GENE691X	GENE2146X	1
NODE727X	GENE2180X	NODE726X	1
NODE728X	GENE3004X	NODE727X	1
NODE729X	GENE3715X	NODE728X	1
NODE730X	GENE4302X	NODE729X	1
NODE731X	GENE4972X	NODE730X	1
NODE732X	GENE692X	GENE789X	1
NODE733X	GENE710X	GENE2687X	1
NODE734X	GENE3879X	NODE733X	1
NODE735X	GENE715X	GENE728X	1
NODE736X	GENE1040X	NODE735X	1
NODE737X	GENE3345X	NODE736X	1
NODE738X	GENE3361X	NODE737X	1
NODE739X	GENE3367X	NODE738X	1
NODE740X	GENE4561X	NODE739X	1
NODE741X	GENE5027X	NODE740X	1
NODE742X	GENE716X	GENE860X	1
NODE743X	GENE917X	NODE742X	1
NODE744X	GENE1750X	NODE743X	1
NODE745X	GENE1839X	NODE744X	1
NODE746X	GENE2642X	NODE745X	1
NODE747X	GENE4680X	NODE746X	1
NODE748X	GENE5128X	NODE747X	1
NODE749X	GENE719X	GENE810X	1
NODE750X	GENE3481X	NODE749X	1
NODE751X	GENE731X	GENE1581X	1
NODE752X	GENE1582X	NODE751X	1
NODE753X	GENE3089X	NODE752X	1
NODE754X	GENE3104X	NODE753X	1
NODE755X	GENE3105X	NODE754X	1
NODE756X	GENE734X	GENE797X	1
NODE757X	GENE3090X	NODE756X	1
NODE758X	GENE4317X	NODE757X	1
NODE759X	GENE736X	GENE1354X	1
NODE760X	GENE3757X	NODE759X	1
NODE761X	GENE739X	GENE4712X	1
NODE762X	GENE748X	GENE750X	1
NODE763X	GENE751X	GENE4030X	1
NODE764X	GENE774X	GENE1754X	1
NODE765X	GENE2842X	NODE764X	1
NODE766X	GENE4517X	NODE765X	1
NODE767X	GENE4758X	NODE766X	1
NODE768X	GENE792X	GENE2093X	1
NODE769X	GENE793X	GENE3544X	1
NODE770X	GENE799X	GENE1050X	1
NODE771X	GENE4950X	NODE770X	1
NODE772X	GENE801X	GENE2145X	1
NODE773X	GENE3347X	NODE772X	1
NODE774X	GENE807X	GENE1136X	1
NODE775X	GENE1212X	NODE774X	1
NODE776X	GENE818X	GENE1508X	1
NODE777X	GENE3805X	NODE776X	1
NODE778X	GENE828X	GENE1589X	1
NODE779X	GENE1715X	NODE778X	1
NODE780X	GENE2044X	NODE779X	1
NODE781X	GENE2181X	NODE780X	1
NODE782X	GENE3035X	NODE781X	1
NODE783X	GENE3122X	NODE782X	1
NODE784X	GENE3550X	NODE783X	1
NODE785X	GENE4087X	NODE784X	1
NODE786X	GENE4111X	NODE785X	1
NODE787X	GENE4628X	NODE786X	1
NODE788X	GENE4768X	NODE787X	1
NODE789X	GENE836X	GENE1358X	1
NODE790X	GENE3019X	NODE789X	1
NODE791X	GENE3679X	NODE790X	1
NODE792X	GENE4177X	NODE791X	1
NODE793X	GENE838X	GENE4461X	1
NODE794X	GENE876X	GENE1353X	1
NODE795X	GENE2493X	NODE794X	1
NODE796X	GENE4979X	NODE795X	1
NODE797X	GENE879X	GENE1309X	1
NODE798X	GENE884X	GENE1922X	1
NODE799X	GENE4374X	NODE798X	1
NODE800X	GENE885X	GENE1331X	1
NODE801X	GENE1767X	NODE800X	1
NODE802X	GENE1886X	NODE801X	1
NODE803X	GENE2606X	NODE802X	1
NODE804X	GENE2641X	NODE803X	1
NODE805X	GENE3207X	NODE804X	1
NODE806X	GENE3653X	NODE805X	1
NODE807X	GENE3914X	NODE806X	1
NODE808X	GENE3939X	NODE807X	1
NODE809X	GENE4066X	NODE808X	1
NODE810X	GENE896X	GENE1669X	1
NODE811X	GENE905X	GENE3825X	1
NODE812X	GENE947X	GENE4074X	1
NODE813X	GENE952X	GENE3660X	1
NODE814X	GENE4216X	NODE813X	1
NODE815X	GENE955X	GENE4027X	1
NODE816X	GENE994X	GENE1079X	1
NODE817X	GENE1787X	NODE816X	1
NODE818X	GENE2067X	NODE817X	1
NODE819X	GENE3059X	NODE818X	1
NODE820X	GENE3228X	NODE819X	1
NODE821X	GENE3737X	NODE820X	1
NODE822X	GENE5133X	NODE821X	1
NODE823X	GENE1003X	GENE3099X	1
NODE824X	GENE4081X	NODE823X	1
NODE825X	GENE4397X	NODE824X	1
NODE826X	GENE4555X	NODE825X	1
NODE827X	GENE1005X	GENE4196X	1
NODE828X	GENE1012X	GENE1141X	1
NODE829X	GENE1809X	NODE828X	1
NODE830X	GENE1992X	NODE829X	1
NODE831X	GENE2352X	NODE830X	1
NODE832X	GENE2604X	NODE831X	1
NODE833X	GENE3785X	NODE832X	1
NODE834X	GENE1037X	GENE3742X	1
NODE835X	GENE1051X	GENE3456X	1
NODE836X	GENE1063X	GENE1424X	1
NODE837X	GENE1573X	NODE836X	1
NODE838X	GENE2136X	NODE837X	1
NODE839X	GENE4070X	NODE838X	1
NODE840X	GENE4266X	NODE839X	1
NODE841X	GENE4286X	NODE840X	1
NODE842X	GENE4738X	NODE841X	1
NODE843X	GENE4969X	NODE842X	1
NODE844X	GENE1064X	GENE1862X	1
NODE845X	GENE2273X	NODE844X	1
NODE846X	GENE2634X	NODE845X	1
NODE847X	GENE4094X	NODE846X	1
NODE848X	GENE4208X	NODE847X	1
NODE849X	GENE4538X	NODE848X	1
NODE850X	GENE4985X	NODE849X	1
NODE851X	GENE5078X	NODE850X	1
NODE852X	GENE1082X	GENE3687X	1
NODE853X	GENE1084X	GENE3597X	1
NODE854X	GENE1085X	GENE5165X	1
NODE855X	GENE1097X	GENE2906X	1
NODE856X	GENE1121X	GENE1163X	1
NODE857X	GENE1324X	NODE856X	1
NODE858X	GENE1724X	NODE857X	1
NODE859X	GENE4106X	NODE858X	1
NODE860X	GENE1130X	GENE2663X	1
NODE861X	GENE1146X	GENE4181X	1
NODE862X	GENE4373X	NODE861X	1
NODE863X	GENE1156X	GENE1220X	1
NODE864X	GENE3591X	NODE863X	1
NODE865X	GENE3641X	NODE864X	1
NODE866X	GENE4232X	NODE865X	1
NODE867X	GENE4819X	NODE866X	1
NODE868X	GENE4830X	NODE867X	1
NODE869X	GENE1170X	GENE1728X	1
NODE870X	GENE1193X	GENE3647X	1
NODE871X	GENE1248X	GENE1414X	1
NODE872X	GENE3054X	NODE871X	1
NODE873X	GENE1252X	GENE3339X	1
NODE874X	GENE1262X	GENE1969X	1
NODE875X	GENE1288X	GENE1593X	1
NODE876X	GENE1979X	NODE875X	1
NODE877X	GENE2066X	NODE876X	1
NODE878X	GENE2865X	NODE877X	1
NODE879X	GENE3150X	NODE878X	1
NODE880X	GENE3396X	NODE879X	1
NODE881X	GENE3565X	NODE880X	1
NODE882X	GENE3745X	NODE881X	1
NODE883X	GENE5037X	NODE882X	1
NODE884X	GENE1294X	GENE4015X	1
NODE885X	GENE1328X	GENE1929X	1
NODE886X	GENE2160X	NODE885X	1
NODE887X	GENE2249X	NODE886X	1
NODE888X	GENE1338X	GENE1355X	1
NODE889X	GENE3924X	NODE888X	1
NODE890X	GENE4478X	NODE889X	1
NODE891X	GENE1339X	GENE2956X	1
NODE892X	GENE3794X	NODE891X	1
NODE893X	GENE3838X	NODE892X	1
NODE894X	GENE4118X	NODE893X	1
NODE895X	GENE4748X	NODE894X	1
NODE896X	GENE1342X	GENE3305X	1
NODE897X	GENE1376X	GENE2218X	1
NODE898X	GENE2382X	NODE897X	1
NODE899X	GENE3648X	NODE898X	1
NODE900X	GENE3657X	NODE899X	1
NODE901X	GENE4751X	NODE900X	1
NODE902X	GENE1379X	GENE1647X	1
NODE903X	GENE4675X	NODE902X	1
NODE904X	GENE1384X	GENE1538X	1
NODE905X	GENE3756X	NODE904X	1
NODE906X	GENE1412X	GENE4422X	1
NODE907X	GENE1421X	GENE1753X	1
NODE908X	GENE4860X	NODE907X	1
NODE909X	GENE1427X	GENE4119X	1
NODE910X	GENE1431X	GENE4284X	1
NODE911X	GENE4753X	NODE910X	1
NODE912X	GENE1439X	GENE2628X	1
NODE913X	GENE3991X	NODE912X	1
NODE914X	GENE4102X	NODE913X	1
NODE915X	GENE4305X	NODE914X	1
NODE916X	GENE1442X	GENE3023X	1
NODE917X	GENE1444X	GENE1821X	1
NODE918X	GENE1451X	GENE4378X	1
NODE919X	GENE1520X	GENE3615X	1
NODE920X	GENE1525X	GENE1927X	1
NODE921X	GENE1961X	NODE920X	1
NODE922X	GENE2166X	NODE921X	1
NODE923X	GENE2792X	NODE922X	1
NODE924X	GENE3000X	NODE923X	1
NODE925X	GENE3454X	NODE924X	1
NODE926X	GENE3659X	NODE925X	1
NODE927X	GENE3878X	NODE926X	1
NODE928X	GENE3945X	NODE927X	1
NODE929X	GENE4838X	NODE928X	1
NODE930X	GENE1535X	GENE2110X	1
NODE931X	GENE3134X	NODE930X	1
NODE932X	GENE3978X	NODE931X	1
NODE933X	GENE4736X	NODE932X	1
NODE934X	GENE1539X	GENE1700X	1
NODE935X	GENE2525X	NODE934X	1
NODE936X	GENE1561X	GENE1611X	1
NODE937X	GENE3202X	NODE936X	1
NODE938X	GENE1591X	GENE1723X	1
NODE939X	GENE1804X	NODE938X	1
NODE940X	GENE1847X	NODE939X	1
NODE941X	GENE3094X	NODE940X	1
NODE942X	GENE3767X	NODE941X	1
NODE943X	GENE3973X	NODE942X	1
NODE944X	GENE4646X	NODE943X	1
NODE945X	GENE4745X	NODE944X	1
NODE946X	GENE5118X	NODE945X	1
NODE947X	GENE5148X	NODE946X	1
NODE948X	GENE1607X	GENE4413X	1
NODE949X	GENE1620X	GENE1975X	1
NODE950X	GENE4450X	NODE949X	1
NODE951X	GENE1624X	GENE2690X	1
NODE952X	GENE3920X	NODE951X	1
NODE953X	GENE4588X	NODE952X	1
NODE954X	GENE4873X	NODE953X	1
NODE955X	GENE1625X	GENE2035X	1
NODE956X	GENE1627X	GENE3302X	1
NODE957X	GENE3792X	NODE956X	1
NODE958X	GENE4820X	NODE957X	1
NODE959X	GENE1630X	GENE3223X	1
NODE960X	GENE1635X	GENE4211X	1
NODE961X	GENE1638X	GENE2863X	1
NODE962X	GENE1652X	GENE3125X	1
NODE963X	GENE4173X	NODE962X	1
NODE964X	GENE4705X	NODE963X	1
NODE965X	GENE1655X	GENE3272X	1
NODE966X	GENE1656X	GENE3799X	1
NODE967X	GENE1668X	GENE2339X	1
NODE968X	GENE1676X	GENE4031X	1
NODE969X	GENE4846X	NODE968X	1
NODE970X	GENE1683X	GENE2171X	1
NODE971X	GENE2591X	NODE970X	1
NODE972X	GENE2689X	NODE971X	1
NODE973X	GENE4004X	NODE972X	1
NODE974X	GENE4157X	NODE973X	1
NODE975X	GENE4551X	NODE974X	1
NODE976X	GENE1722X	GENE4101X	1
NODE977X	GENE4729X	NODE976X	1
NODE978X	GENE5059X	NODE977X	1
NODE979X	GENE1734X	GENE2695X	1
NODE980X	GENE1784X	GENE2970X	1
NODE981X	GENE1805X	GENE4953X	1
NODE982X	GENE1841X	GENE4577X	1
NODE983X	GENE1926X	GENE3919X	1
NODE984X	GENE1932X	GENE3656X	1
NODE985X	GENE3728X	NODE984X	1
NODE986X	GENE5168X	NODE985X	1
NODE987X	GENE1962X	GENE3988X	1
NODE988X	GENE1995X	GENE2321X	1
NODE989X	GENE3818X	NODE988X	1
NODE990X	GENE4886X	NODE989X	1
NODE991X	GENE2000X	GENE3160X	1
NODE992X	GENE2006X	GENE3069X	1
NODE993X	GENE3523X	NODE992X	1
NODE994X	GENE4147X	NODE993X	1
NODE995X	GENE2011X	GENE2109X	1
NODE996X	GENE2027X	GENE2601X	1
NODE997X	GENE2953X	NODE996X	1
NODE998X	GENE3906X	NODE997X	1
NODE999X	GENE4510X	NODE998X	1
NODE1000X	GENE4721X	NODE999X	1
NODE1001X	GENE5105X	NODE1000X	1
NODE1002X	GENE2028X	GENE2723X	1
NODE1003X	GENE4790X	NODE1002X	1
NODE1004X	GENE2037X	GENE2888X	1
NODE1005X	GENE2895X	NODE1004X	1
NODE1006X	GENE4273X	NODE1005X	1
NODE1007X	GENE4310X	NODE1006X	1
NODE1008X	GENE4560X	NODE1007X	1
NODE1009X	GENE4631X	NODE1008X	1
NODE1010X	GENE4749X	NODE1009X	1
NODE1011X	GENE2050X	GENE2589X	1
NODE1012X	GENE2051X	GENE3407X	1
NODE1013X	GENE2085X	GENE2896X	1
NODE1014X	GENE3330X	NODE1013X	1
NODE1015X	GENE3729X	NODE1014X	1
NODE1016X	GENE4089X	NODE1015X	1
NODE1017X	GENE2091X	GENE4856X	1
NODE1018X	GENE2103X	GENE3246X	1
NODE1019X	GENE2106X	GENE2458X	1
NODE1020X	GENE2108X	GENE3459X	1
NODE1021X	GENE4062X	NODE1020X	1
NODE1022X	GENE2164X	GENE3108X	1
NODE1023X	GENE2211X	GENE3045X	1
NODE1024X	GENE3502X	NODE1023X	1
NODE1025X	GENE3605X	NODE1024X	1
NODE1026X	GENE4425X	NODE1025X	1
NODE1027X	GENE4525X	NODE1026X	1
NODE1028X	GENE2214X	GENE3276X	1
NODE1029X	GENE2223X	GENE2359X	1
NODE1030X	GENE2236X	GENE4412X	1
NODE1031X	GENE2242X	GENE2701X	1
NODE1032X	GENE2298X	GENE2370X	1
NODE1033X	GENE4241X	NODE1032X	1
NODE1034X	GENE2301X	GENE2822X	1
NODE1035X	GENE2312X	GENE3730X	1
NODE1036X	GENE4085X	NODE1035X	1
NODE1037X	GENE2354X	GENE3885X	1
NODE1038X	GENE4047X	NODE1037X	1
NODE1039X	GENE2374X	GENE2869X	1
NODE1040X	GENE3753X	NODE1039X	1
NODE1041X	GENE2394X	GENE3741X	1
NODE1042X	GENE4497X	NODE1041X	1
NODE1043X	GENE2400X	GENE4204X	1
NODE1044X	GENE4634X	NODE1043X	1
NODE1045X	GENE2413X	GENE4658X	1
NODE1046X	GENE2418X	GENE4189X	1
NODE1047X	GENE2435X	GENE3556X	1
NODE1048X	GENE3622X	NODE1047X	1
NODE1049X	GENE2481X	GENE5067X	1
NODE1050X	GENE2572X	GENE2874X	1
NODE1051X	GENE4005X	NODE1050X	1
NODE1052X	GENE5041X	NODE1051X	1
NODE1053X	GENE2577X	GENE4160X	1
NODE1054X	GENE2593X	GENE2706X	1
NODE1055X	GENE2639X	GENE3355X	1
NODE1056X	GENE3892X	NODE1055X	1
NODE1057X	GENE4464X	NODE1056X	1
NODE1058X	GENE4982X	NODE1057X	1
NODE1059X	GENE2647X	GENE2990X	1
NODE1060X	GENE3526X	NODE1059X	1
NODE1061X	GENE3880X	NODE1060X	1
NODE1062X	GENE3918X	NODE1061X	1
NODE1063X	GENE3969X	NODE1062X	1
NODE1064X	GENE4316X	NODE1063X	1
NODE1065X	GENE4350X	NODE1064X	1
NODE1066X	GENE4731X	NODE1065X	1
NODE1067X	GENE2666X	GENE3765X	1
NODE1068X	GENE3882X	NODE1067X	1
NODE1069X	GENE4375X	NODE1068X	1
NODE1070X	GENE2674X	GENE2861X	1
NODE1071X	GENE2686X	GENE3151X	1
NODE1072X	GENE4958X	NODE1071X	1
NODE1073X	GENE2692X	GENE4691X	1
NODE1074X	GENE2696X	GENE3578X	1
NODE1075X	GENE4235X	NODE1074X	1
NODE1076X	GENE2739X	GENE3584X	1
NODE1077X	GENE4263X	NODE1076X	1
NODE1078X	GENE4617X	NODE1077X	1
NODE1079X	GENE2750X	GENE4552X	1
NODE1080X	GENE2798X	GENE3469X	1
NODE1081X	GENE2813X	GENE4039X	1
NODE1082X	GENE4666X	NODE1081X	1
NODE1083X	GENE4806X	NODE1082X	1
NODE1084X	GENE4917X	NODE1083X	1
NODE1085X	GENE5035X	NODE1084X	1
NODE1086X	GENE2816X	GENE3401X	1
NODE1087X	GENE3992X	NODE1086X	1
NODE1088X	GENE4236X	NODE1087X	1
NODE1089X	GENE4616X	NODE1088X	1
NODE1090X	GENE2835X	GENE3087X	1
NODE1091X	GENE2843X	GENE3588X	1
NODE1092X	GENE2852X	GENE2860X	1
NODE1093X	GENE2925X	NODE1092X	1
NODE1094X	GENE3097X	NODE1093X	1
NODE1095X	GENE3477X	NODE1094X	1
NODE1096X	GENE4344X	NODE1095X	1
NODE1097X	GENE4352X	NODE1096X	1
NODE1098X	GENE2867X	GENE4213X	1
NODE1099X	GENE2915X	GENE4880X	1
NODE1100X	GENE2932X	GENE3145X	1
NODE1101X	GENE3324X	NODE1100X	1
NODE1102X	GENE3586X	NODE1101X	1
NODE1103X	GENE3839X	NODE1102X	1
NODE1104X	GENE4440X	NODE1103X	1
NODE1105X	GENE2985X	GENE3070X	1
NODE1106X	GENE4000X	NODE1105X	1
NODE1107X	GENE4357X	NODE1106X	1
NODE1108X	GENE2991X	GENE4487X	1
NODE1109X	GENE3042X	GENE3531X	1
NODE1110X	GENE4693X	NODE1109X	1
NODE1111X	GENE3067X	GENE3400X	1
NODE1112X	GENE3103X	GENE5136X	1
NODE1113X	GENE3152X	GENE4621X	1
NODE1114X	GENE3230X	GENE3537X	1
NODE1115X	GENE3238X	GENE4420X	1
NODE1116X	GENE3265X	GENE3717X	1
NODE1117X	GENE3297X	GENE4334X	1
NODE1118X	GENE3384X	GENE4133X	1
NODE1119X	GENE3385X	GENE4603X	1
NODE1120X	GENE3392X	GENE5005X	1
NODE1121X	GENE3393X	GENE4324X	1
NODE1122X	GENE4460X	NODE1121X	1
NODE1123X	GENE3406X	GENE3624X	1
NODE1124X	GENE5101X	NODE1123X	1
NODE1125X	GENE3410X	GENE3510X	1
NODE1126X	GENE3415X	GENE5097X	1
NODE1127X	GENE3431X	GENE4644X	1
NODE1128X	GENE3458X	GENE4903X	1
NODE1129X	GENE3460X	GENE4075X	1
NODE1130X	GENE3468X	GENE4290X	1
NODE1131X	GENE5004X	NODE1130X	1
NODE1132X	GENE3486X	GENE4530X	1
NODE1133X	GENE3506X	GENE3777X	1
NODE1134X	GENE3538X	GENE3661X	1
NODE1135X	GENE3915X	NODE1134X	1
NODE1136X	GENE4436X	NODE1135X	1
NODE1137X	GENE4670X	NODE1136X	1
NODE1138X	GENE3616X	GENE5026X	1
NODE1139X	GENE3642X	GENE3791X	1
NODE1140X	GENE5057X	NODE1139X	1
NODE1141X	GENE3649X	GENE4384X	1
NODE1142X	GENE3682X	GENE3847X	1
NODE1143X	GENE3749X	GENE4898X	1
NODE1144X	GENE3768X	GENE5164X	1
NODE1145X	GENE3778X	GENE4657X	1
NODE1146X	GENE4876X	NODE1145X	1
NODE1147X	GENE3813X	GENE4032X	1
NODE1148X	GENE3833X	GENE4515X	1
NODE1149X	GENE3944X	GENE4817X	1
NODE1150X	GENE3970X	GENE4922X	1
NODE1151X	GENE3975X	GENE4045X	1
NODE1152X	GENE4126X	NODE1151X	1
NODE1153X	GENE4010X	GENE4346X	1
NODE1154X	GENE4702X	NODE1153X	1
NODE1155X	GENE4131X	GENE4915X	1
NODE1156X	GENE5158X	NODE1155X	1
NODE1157X	GENE4158X	GENE4801X	1
NODE1158X	GENE4198X	GENE5032X	1
NODE1159X	GENE4223X	GENE5137X	1
NODE1160X	GENE4262X	GENE4490X	1
NODE1161X	GENE4534X	GENE4600X	1
NODE1162X	GENE4546X	GENE4907X	1
NODE1163X	GENE4674X	GENE4896X	1
NODE1164X	GENE4777X	GENE5080X	1
NODE1165X	GENE5129X	NODE1164X	1
NODE1166X	GENE4805X	GENE4986X	1
NODE1167X	GENE2369X	NODE5X	0.5
NODE1168X	NODE21X	NODE153X	0.5
NODE1169X	GENE4X	NODE725X	0.5
NODE1170X	GENE99X	NODE31X	0.5
NODE1171X	GENE6X	GENE3671X	0.5
NODE1172X	GENE1398X	NODE35X	0.5
NODE1173X	GENE8X	GENE4580X	0.5
NODE1174X	NODE36X	NODE1027X	0.5
NODE1175X	GENE412X	NODE41X	0.5
NODE1176X	GENE713X	NODE45X	0.5
NODE1177X	NODE46X	NODE547X	0.5
NODE1178X	GENE13X	GENE1956X	0.5
NODE1179X	GENE1551X	NODE52X	0.5
NODE1180X	GENE16X	GENE711X	0.5
NODE1181X	GENE1485X	NODE58X	0.5
NODE1182X	GENE18X	NODE788X	0.5
NODE1183X	GENE603X	NODE69X	0.5
NODE1184X	GENE21X	NODE627X	0.5
NODE1185X	NODE70X	NODE763X	0.5
NODE1186X	GENE671X	NODE71X	0.5
NODE1187X	NODE77X	NODE395X	0.5
NODE1188X	GENE354X	NODE81X	0.5
NODE1189X	GENE503X	NODE90X	0.5
NODE1190X	GENE216X	NODE92X	0.5
NODE1191X	GENE341X	NODE100X	0.5
NODE1192X	GENE473X	NODE111X	0.5
NODE1193X	GENE37X	GENE4851X	0.5
NODE1194X	GENE144X	NODE128X	0.5
NODE1195X	GENE43X	NODE213X	0.5
NODE1196X	GENE44X	NODE731X	0.5
NODE1197X	GENE47X	NODE363X	0.5
NODE1198X	GENE3809X	NODE129X	0.5
NODE1199X	GENE52X	NODE509X	0.5
NODE1200X	GENE802X	NODE139X	0.5
NODE1201X	NODE147X	NODE276X	0.5
NODE1202X	GENE59X	NODE681X	0.5
NODE1203X	NODE148X	NODE1001X	0.5
NODE1204X	GENE64X	NODE1085X	0.5
NODE1205X	GENE1901X	NODE160X	0.5
NODE1206X	GENE79X	NODE462X	0.5
NODE1207X	GENE366X	NODE161X	0.5
NODE1208X	GENE1636X	NODE163X	0.5
NODE1209X	GENE3203X	NODE164X	0.5
NODE1210X	GENE1363X	NODE171X	0.5
NODE1211X	GENE88X	GENE2506X	0.5
NODE1212X	GENE90X	GENE724X	0.5
NODE1213X	GENE91X	NODE340X	0.5
NODE1214X	NODE173X	NODE401X	0.5
NODE1215X	GENE966X	NODE181X	0.5
NODE1216X	GENE100X	NODE521X	0.5
NODE1217X	GENE725X	NODE184X	0.5
NODE1218X	GENE522X	NODE188X	0.5
NODE1219X	GENE105X	NODE777X	0.5
NODE1220X	GENE108X	NODE843X	0.5
NODE1221X	NODE203X	NODE204X	0.5
NODE1222X	GENE113X	NODE1028X	0.5
NODE1223X	GENE114X	NODE651X	0.5
NODE1224X	GENE407X	NODE236X	0.5
NODE1225X	GENE122X	GENE3495X	0.5
NODE1226X	GENE2668X	NODE237X	0.5
NODE1227X	NODE246X	NODE1156X	0.5
NODE1228X	GENE1645X	NODE251X	0.5
NODE1229X	GENE3039X	NODE256X	0.5
NODE1230X	GENE132X	GENE185X	0.5
NODE1231X	GENE1060X	NODE266X	0.5
NODE1232X	GENE1300X	NODE268X	0.5
NODE1233X	GENE139X	NODE303X	0.5
NODE1234X	GENE143X	GENE3517X	0.5
NODE1235X	GENE146X	NODE461X	0.5
NODE1236X	GENE1219X	NODE271X	0.5
NODE1237X	GENE149X	GENE596X	0.5
NODE1238X	GENE151X	NODE1078X	0.5
NODE1239X	GENE152X	NODE906X	0.5
NODE1240X	GENE153X	NODE852X	0.5
NODE1241X	GENE159X	GENE5043X	0.5
NODE1242X	GENE160X	NODE969X	0.5
NODE1243X	GENE1851X	NODE275X	0.5
NODE1244X	GENE171X	GENE1310X	0.5
NODE1245X	GENE175X	NODE685X	0.5
NODE1246X	GENE176X	NODE579X	0.5
NODE1247X	GENE180X	NODE424X	0.5
NODE1248X	GENE616X	NODE294X	0.5
NODE1249X	GENE369X	NODE309X	0.5
NODE1250X	GENE197X	NODE1104X	0.5
NODE1251X	NODE323X	NODE367X	0.5
NODE1252X	GENE204X	GENE232X	0.5
NODE1253X	GENE206X	NODE491X	0.5
NODE1254X	GENE2311X	NODE328X	0.5
NODE1255X	GENE1739X	NODE333X	0.5
NODE1256X	GENE211X	GENE3580X	0.5
NODE1257X	GENE212X	GENE5076X	0.5
NODE1258X	GENE1466X	NODE338X	0.5
NODE1259X	GENE225X	NODE393X	0.5
NODE1260X	NODE342X	NODE1119X	0.5
NODE1261X	GENE234X	GENE3179X	0.5
NODE1262X	GENE235X	GENE272X	0.5
NODE1263X	NODE347X	NODE665X	0.5
NODE1264X	GENE238X	NODE929X	0.5
NODE1265X	GENE1302X	NODE350X	0.5
NODE1266X	GENE240X	NODE477X	0.5
NODE1267X	GENE241X	GENE995X	0.5
NODE1268X	GENE588X	NODE358X	0.5
NODE1269X	GENE248X	NODE565X	0.5
NODE1270X	GENE2398X	NODE372X	0.5
NODE1271X	GENE259X	GENE2183X	0.5
NODE1272X	GENE3189X	NODE374X	0.5
NODE1273X	NODE376X	NODE628X	0.5
NODE1274X	GENE3569X	NODE380X	0.5
NODE1275X	GENE269X	GENE1503X	0.5
NODE1276X	GENE271X	NODE535X	0.5
NODE1277X	NODE381X	NODE768X	0.5
NODE1278X	GENE285X	GENE4292X	0.5
NODE1279X	GENE289X	NODE1125X	0.5
NODE1280X	GENE290X	NODE964X	0.5
NODE1281X	GENE292X	NODE887X	0.5
NODE1282X	GENE295X	GENE2848X	0.5
NODE1283X	GENE531X	NODE407X	0.5
NODE1284X	GENE3435X	NODE408X	0.5
NODE1285X	NODE409X	NODE947X	0.5
NODE1286X	GENE305X	GENE3971X	0.5
NODE1287X	GENE306X	GENE2999X	0.5
NODE1288X	NODE443X	NODE445X	0.5
NODE1289X	GENE1368X	NODE467X	0.5
NODE1290X	GENE332X	NODE896X	0.5
NODE1291X	GENE333X	GENE3516X	0.5
NODE1292X	GENE343X	NODE589X	0.5
NODE1293X	GENE939X	NODE494X	0.5
NODE1294X	GENE345X	GENE395X	0.5
NODE1295X	GENE1771X	NODE497X	0.5
NODE1296X	GENE356X	NODE761X	0.5
NODE1297X	GENE361X	GENE3270X	0.5
NODE1298X	GENE1571X	NODE512X	0.5
NODE1299X	GENE913X	NODE513X	0.5
NODE1300X	GENE376X	GENE555X	0.5
NODE1301X	GENE381X	NODE769X	0.5
NODE1302X	GENE382X	NODE822X	0.5
NODE1303X	GENE1029X	NODE520X	0.5
NODE1304X	GENE392X	NODE555X	0.5
NODE1305X	GENE4179X	NODE522X	0.5
NODE1306X	GENE401X	GENE3492X	0.5
NODE1307X	GENE409X	GENE3862X	0.5
NODE1308X	GENE423X	GENE3592X	0.5
NODE1309X	GENE1250X	NODE527X	0.5
NODE1310X	GENE433X	NODE1097X	0.5
NODE1311X	GENE434X	GENE2901X	0.5
NODE1312X	GENE439X	NODE809X	0.5
NODE1313X	GENE444X	GENE3254X	0.5
NODE1314X	GENE448X	GENE5135X	0.5
NODE1315X	GENE456X	GENE1685X	0.5
NODE1316X	GENE464X	NODE630X	0.5
NODE1317X	GENE472X	GENE803X	0.5
NODE1318X	GENE474X	NODE1021X	0.5
NODE1319X	GENE475X	GENE3808X	0.5
NODE1320X	GENE479X	GENE4861X	0.5
NODE1321X	GENE3573X	NODE548X	0.5
NODE1322X	GENE486X	GENE4071X	0.5
NODE1323X	GENE488X	NODE799X	0.5
NODE1324X	GENE1406X	NODE558X	0.5
NODE1325X	GENE870X	NODE569X	0.5
NODE1326X	GENE521X	NODE826X	0.5
NODE1327X	GENE526X	NODE901X	0.5
NODE1328X	GENE1904X	NODE572X	0.5
NODE1329X	GENE534X	NODE1150X	0.5
NODE1330X	GENE537X	NODE1152X	0.5
NODE1331X	GENE540X	NODE1099X	0.5
NODE1332X	GENE541X	GENE3293X	0.5
NODE1333X	NODE580X	NODE978X	0.5
NODE1334X	GENE548X	GENE3432X	0.5
NODE1335X	GENE553X	GENE3746X	0.5
NODE1336X	GENE1913X	NODE592X	0.5
NODE1337X	GENE569X	GENE1691X	0.5
NODE1338X	GENE572X	NODE872X	0.5
NODE1339X	NODE612X	NODE760X	0.5
NODE1340X	GENE1677X	NODE613X	0.5
NODE1341X	GENE1709X	NODE616X	0.5
NODE1342X	GENE584X	GENE1159X	0.5
NODE1343X	GENE587X	GENE2755X	0.5
NODE1344X	GENE594X	GENE935X	0.5
NODE1345X	GENE1713X	NODE636X	0.5
NODE1346X	GENE4601X	NODE637X	0.5
NODE1347X	GENE4285X	NODE639X	0.5
NODE1348X	GENE2918X	NODE661X	0.5
NODE1349X	GENE612X	NODE1137X	0.5
NODE1350X	GENE1070X	NODE662X	0.5
NODE1351X	GENE641X	NODE669X	0.5
NODE1352X	GENE634X	GENE4161X	0.5
NODE1353X	GENE638X	NODE1073X	0.5
NODE1354X	GENE2048X	NODE670X	0.5
NODE1355X	GENE642X	GENE4714X	0.5
NODE1356X	GENE647X	NODE950X	0.5
NODE1357X	GENE656X	GENE1509X	0.5
NODE1358X	NODE682X	NODE868X	0.5
NODE1359X	GENE667X	GENE679X	0.5
NODE1360X	GENE1529X	NODE687X	0.5
NODE1361X	GENE674X	GENE2241X	0.5
NODE1362X	GENE2210X	NODE693X	0.5
NODE1363X	NODE703X	NODE732X	0.5
NODE1364X	GENE688X	GENE2201X	0.5
NODE1365X	GENE698X	GENE1644X	0.5
NODE1366X	GENE707X	GENE2943X	0.5
NODE1367X	GENE3092X	NODE734X	0.5
NODE1368X	GENE712X	NODE741X	0.5
NODE1369X	GENE714X	NODE918X	0.5
NODE1370X	GENE819X	NODE748X	0.5
NODE1371X	GENE2783X	NODE750X	0.5
NODE1372X	GENE720X	NODE884X	0.5
NODE1373X	GENE729X	GENE2235X	0.5
NODE1374X	GENE772X	GENE4746X	0.5
NODE1375X	GENE2054X	NODE767X	0.5
NODE1376X	GENE783X	GENE4673X	0.5
NODE1377X	GENE3365X	NODE771X	0.5
NODE1378X	GENE800X	GENE1696X	0.5
NODE1379X	GENE806X	GENE3131X	0.5
NODE1380X	GENE811X	GENE3826X	0.5
NODE1381X	GENE812X	GENE1491X	0.5
NODE1382X	GENE815X	NODE1044X	0.5
NODE1383X	GENE822X	NODE935X	0.5
NODE1384X	GENE825X	NODE792X	0.5
NODE1385X	GENE829X	GENE866X	0.5
NODE1386X	GENE833X	GENE3512X	0.5
NODE1387X	GENE853X	GENE1312X	0.5
NODE1388X	GENE861X	NODE917X	0.5
NODE1389X	GENE862X	GENE2387X	0.5
NODE1390X	GENE869X	GENE1381X	0.5
NODE1391X	GENE875X	GENE5162X	0.5
NODE1392X	NODE796X	NODE915X	0.5
NODE1393X	GENE895X	GENE4761X	0.5
NODE1394X	GENE1329X	NODE810X	0.5
NODE1395X	GENE897X	NODE862X	0.5
NODE1396X	GENE2599X	NODE811X	0.5
NODE1397X	GENE925X	GENE1127X	0.5
NODE1398X	GENE927X	GENE2545X	0.5
NODE1399X	GENE928X	GENE4554X	0.5
NODE1400X	GENE932X	NODE895X	0.5
NODE1401X	GENE1878X	NODE814X	0.5
NODE1402X	GENE3245X	NODE815X	0.5
NODE1403X	GENE964X	GENE1532X	0.5
NODE1404X	GENE969X	GENE3434X	0.5
NODE1405X	GENE977X	GENE4498X	0.5
NODE1406X	GENE992X	GENE1179X	0.5
NODE1407X	GENE1002X	GENE1387X	0.5
NODE1408X	GENE1004X	GENE3315X	0.5
NODE1409X	GENE3398X	NODE827X	0.5
NODE1410X	GENE1008X	NODE1129X	0.5
NODE1411X	GENE4270X	NODE833X	0.5
NODE1412X	GENE1225X	NODE834X	0.5
NODE1413X	GENE1061X	GENE2928X	0.5
NODE1414X	GENE2345X	NODE851X	0.5
NODE1415X	NODE853X	NODE1058X	0.5
NODE1416X	GENE4210X	NODE854X	0.5
NODE1417X	GENE1093X	NODE883X	0.5
NODE1418X	GENE1098X	GENE3234X	0.5
NODE1419X	GENE1100X	NODE1022X	0.5
NODE1420X	GENE1101X	GENE4128X	0.5
NODE1421X	GENE1317X	NODE859X	0.5
NODE1422X	GENE1122X	GENE2487X	0.5
NODE1423X	GENE5007X	NODE860X	0.5
NODE1424X	GENE1131X	GENE1718X	0.5
NODE1425X	GENE1133X	NODE958X	0.5
NODE1426X	GENE1148X	GENE4443X	0.5
NODE1427X	GENE1155X	GENE4347X	0.5
NODE1428X	GENE1160X	NODE890X	0.5
NODE1429X	GENE1175X	GENE2474X	0.5
NODE1430X	GENE1177X	GENE1770X	0.5
NODE1431X	GENE1192X	GENE2987X	0.5
NODE1432X	GENE1202X	NODE1049X	0.5
NODE1433X	GENE1221X	GENE4543X	0.5
NODE1434X	GENE1251X	GENE3062X	0.5
NODE1435X	NODE873X	NODE1069X	0.5
NODE1436X	GENE1657X	NODE874X	0.5
NODE1437X	GENE1266X	GENE4278X	0.5
NODE1438X	GENE1267X	GENE3226X	0.5
NODE1439X	GENE1286X	NODE1131X	0.5
NODE1440X	GENE1289X	GENE1792X	0.5
NODE1441X	GENE1299X	NODE1016X	0.5
NODE1442X	GENE1320X	GENE4355X	0.5
NODE1443X	GENE1357X	NODE1091X	0.5
NODE1444X	GENE1370X	GENE3075X	0.5
NODE1445X	GENE1377X	GENE4257X	0.5
NODE1446X	GENE2101X	NODE903X	0.5
NODE1447X	GENE3518X	NODE905X	0.5
NODE1448X	GENE1386X	GENE4865X	0.5
NODE1449X	GENE1392X	GENE4649X	0.5
NODE1450X	GENE1403X	GENE3617X	0.5
NODE1451X	GENE2762X	NODE908X	0.5
NODE1452X	GENE1422X	NODE1098X	0.5
NODE1453X	NODE911X	NODE1036X	0.5
NODE1454X	GENE1437X	NODE1107X	0.5
NODE1455X	GENE1980X	NODE916X	0.5
NODE1456X	GENE1458X	NODE1116X	0.5
NODE1457X	GENE1468X	GENE3142X	0.5
NODE1458X	GENE1498X	GENE4488X	0.5
NODE1459X	GENE1514X	GENE3743X	0.5
NODE1460X	GENE1533X	GENE2128X	0.5
NODE1461X	GENE1629X	NODE933X	0.5
NODE1462X	GENE1540X	NODE1113X	0.5
NODE1463X	GENE2505X	NODE937X	0.5
NODE1464X	GENE1562X	GENE3281X	0.5
NODE1465X	GENE1568X	GENE4393X	0.5
NODE1466X	GENE1580X	NODE1040X	0.5
NODE1467X	GENE1585X	GENE3903X	0.5
NODE1468X	GENE1597X	NODE1090X	0.5
NODE1469X	GENE1602X	NODE1117X	0.5
NODE1470X	GENE3947X	NODE954X	0.5
NODE1471X	GENE1626X	NODE1133X	0.5
NODE1472X	GENE1637X	GENE4524X	0.5
NODE1473X	GENE2447X	NODE961X	0.5
NODE1474X	GENE1817X	NODE965X	0.5
NODE1475X	GENE3257X	NODE967X	0.5
NODE1476X	GENE1682X	GENE4294X	0.5
NODE1477X	GENE1991X	NODE975X	0.5
NODE1478X	GENE1706X	GENE2040X	0.5
NODE1479X	GENE2573X	NODE979X	0.5
NODE1480X	GENE1748X	NODE1066X	0.5
NODE1481X	GENE1775X	GENE3725X	0.5
NODE1482X	GENE1783X	GENE4591X	0.5
NODE1483X	GENE3904X	NODE980X	0.5
NODE1484X	GENE1794X	GENE2699X	0.5
NODE1485X	GENE1797X	NODE1159X	0.5
NODE1486X	GENE1813X	GENE5127X	0.5
NODE1487X	GENE1837X	GENE4841X	0.5
NODE1488X	GENE1853X	GENE2190X	0.5
NODE1489X	GENE1881X	GENE3558X	0.5
NODE1490X	GENE1888X	GENE2409X	0.5
NODE1491X	GENE1898X	GENE1919X	0.5
NODE1492X	GENE1907X	NODE1162X	0.5
NODE1493X	GENE1911X	NODE1154X	0.5
NODE1494X	GENE1920X	GENE3788X	0.5
NODE1495X	GENE4430X	NODE983X	0.5
NODE1496X	NODE986X	NODE1120X	0.5
NODE1497X	GENE1946X	GENE4132X	0.5
NODE1498X	GENE1951X	GENE2245X	0.5
NODE1499X	GENE1974X	GENE2626X	0.5
NODE1500X	GENE1986X	GENE3111X	0.5
NODE1501X	GENE4769X	NODE990X	0.5
NODE1502X	GENE4097X	NODE994X	0.5
NODE1503X	GENE2480X	NODE1003X	0.5
NODE1504X	GENE3271X	NODE1011X	0.5
NODE1505X	GENE2081X	GENE3163X	0.5
NODE1506X	GENE2084X	GENE3379X	0.5
NODE1507X	GENE3639X	NODE1017X	0.5
NODE1508X	GENE2095X	NODE1019X	0.5
NODE1509X	GENE2125X	GENE5111X	0.5
NODE1510X	GENE2132X	GENE3172X	0.5
NODE1511X	GENE2134X	GENE4831X	0.5
NODE1512X	GENE2137X	GENE2270X	0.5
NODE1513X	GENE2185X	GENE3121X	0.5
NODE1514X	GENE2191X	GENE2832X	0.5
NODE1515X	GENE2213X	NODE1054X	0.5
NODE1516X	GENE2232X	GENE4720X	0.5
NODE1517X	GENE4323X	NODE1030X	0.5
NODE1518X	GENE2246X	GENE4065X	0.5
NODE1519X	GENE2248X	GENE5147X	0.5
NODE1520X	GENE2263X	GENE2456X	0.5
NODE1521X	GENE2284X	NODE1143X	0.5
NODE1522X	GENE2288X	GENE4238X	0.5
NODE1523X	GENE2295X	GENE4492X	0.5
NODE1524X	GENE4108X	NODE1033X	0.5
NODE1525X	NODE1034X	NODE1142X	0.5
NODE1526X	GENE2330X	GENE3784X	0.5
NODE1527X	GENE2351X	GENE4297X	0.5
NODE1528X	GENE2384X	GENE2954X	0.5
NODE1529X	GENE2388X	GENE3250X	0.5
NODE1530X	GENE4063X	NODE1045X	0.5
NODE1531X	GENE3436X	NODE1046X	0.5
NODE1532X	GENE2421X	NODE1089X	0.5
NODE1533X	GENE3196X	NODE1048X	0.5
NODE1534X	GENE2460X	GENE3651X	0.5
NODE1535X	GENE2526X	NODE1160X	0.5
NODE1536X	GENE2551X	GENE4287X	0.5
NODE1537X	GENE2629X	GENE4779X	0.5
NODE1538X	GENE2640X	GENE4864X	0.5
NODE1539X	GENE2653X	GENE3050X	0.5
NODE1540X	GENE2656X	GENE2828X	0.5
NODE1541X	GENE2678X	GENE3508X	0.5
NODE1542X	GENE2715X	GENE3193X	0.5
NODE1543X	GENE2744X	GENE4512X	0.5
NODE1544X	GENE4427X	NODE1079X	0.5
NODE1545X	GENE2751X	GENE2766X	0.5
NODE1546X	GENE2753X	GENE4269X	0.5
NODE1547X	GENE2767X	GENE3006X	0.5
NODE1548X	GENE2775X	GENE3078X	0.5
NODE1549X	GENE2787X	GENE4088X	0.5
NODE1550X	GENE2789X	GENE3346X	0.5
NODE1551X	GENE2809X	NODE1124X	0.5
NODE1552X	GENE2844X	NODE1165X	0.5
NODE1553X	GENE2853X	GENE3770X	0.5
NODE1554X	GENE2910X	GENE4240X	0.5
NODE1555X	GENE2922X	NODE1115X	0.5
NODE1556X	GENE2930X	GENE3440X	0.5
NODE1557X	GENE2938X	GENE3781X	0.5
NODE1558X	GENE2946X	GENE4878X	0.5
NODE1559X	GENE2949X	NODE1110X	0.5
NODE1560X	GENE2971X	NODE1163X	0.5
NODE1561X	GENE2982X	GENE3269X	0.5
NODE1562X	GENE3068X	NODE1108X	0.5
NODE1563X	GENE3003X	NODE1166X	0.5
NODE1564X	GENE3025X	GENE4242X	0.5
NODE1565X	GENE3051X	GENE3685X	0.5
NODE1566X	GENE3052X	GENE3413X	0.5
NODE1567X	GENE3057X	GENE3559X	0.5
NODE1568X	GENE3060X	GENE3921X	0.5
NODE1569X	GENE3362X	NODE1111X	0.5
NODE1570X	GENE3084X	NODE1161X	0.5
NODE1571X	GENE3100X	GENE4602X	0.5
NODE1572X	GENE3133X	GENE4342X	0.5
NODE1573X	GENE3166X	GENE4995X	0.5
NODE1574X	GENE3174X	GENE3801X	0.5
NODE1575X	GENE3188X	GENE3206X	0.5
NODE1576X	GENE3219X	GENE5086X	0.5
NODE1577X	GENE3222X	GENE4072X	0.5
NODE1578X	GENE3229X	GENE4609X	0.5
NODE1579X	GENE3256X	GENE4206X	0.5
NODE1580X	GENE3259X	GENE3583X	0.5
NODE1581X	GENE3329X	GENE3873X	0.5
NODE1582X	GENE3386X	GENE3576X	0.5
NODE1583X	GENE3387X	GENE4742X	0.5
NODE1584X	GENE4364X	NODE1122X	0.5
NODE1585X	GENE3399X	GENE3853X	0.5
NODE1586X	GENE3423X	NODE1158X	0.5
NODE1587X	GENE3448X	NODE1132X	0.5
NODE1588X	GENE3493X	GENE3982X	0.5
NODE1589X	GENE3507X	GENE4064X	0.5
NODE1590X	GENE3541X	GENE4411X	0.5
NODE1591X	GENE3780X	NODE1140X	0.5
NODE1592X	GENE4641X	NODE1146X	0.5
NODE1593X	GENE4472X	NODE1147X	0.5
NODE1594X	GENE3951X	GENE4812X	0.5
NODE1595X	GENE4180X	GENE4533X	0.5
NODE1596X	GENE4186X	GENE5091X	0.5
NODE1597X	GENE4200X	GENE4482X	0.5
NODE1598X	GENE4330X	GENE4940X	0.5
NODE1599X	GENE4376X	GENE4901X	0.5
NODE1600X	GENE4395X	GENE4531X	0.5
NODE1601X	GENE4434X	GENE5098X	0.5
NODE1602X	GENE4606X	GENE4882X	0.5
NODE1603X	GENE4665X	GENE4997X	0.5
NODE1604X	GENE4684X	GENE5051X	0.5
NODE1605X	GENE483X	NODE1224X	0.495891897015703
NODE1606X	GENE778X	NODE1169X	0.495722190531511
NODE1607X	NODE762X	NODE1248X	0.494875397467109
NODE1608X	GENE2065X	NODE1194X	0.494608589842656
NODE1609X	GENE3241X	NODE1235X	0.494312474143323
NODE1610X	GENE3120X	NODE1247X	0.493981940606861
NODE1611X	GENE1117X	NODE1253X	0.493610618354568
NODE1612X	GENE644X	NODE1199X	0.492711155607671
NODE1613X	GENE4526X	NODE1223X	0.492711155607671
NODE1614X	GENE379X	NODE1259X	0.492711155607671
NODE1615X	GENE4082X	NODE1182X	0.492159267558828
NODE1616X	GENE3337X	NODE1183X	0.492159267558828
NODE1617X	GENE630X	NODE1184X	0.492159267558828
NODE1618X	GENE1558X	NODE1192X	0.492159267558828
NODE1619X	GENE1426X	NODE1202X	0.492159267558828
NODE1620X	NODE1080X	NODE1605X	0.492159267558828
NODE1621X	GENE3199X	NODE1170X	0.491516958731542
NODE1622X	GENE4752X	NODE1231X	0.491516958731542
NODE1623X	GENE2112X	NODE1264X	0.491516958731542
NODE1624X	GENE604X	NODE1266X	0.491516958731542
NODE1625X	GENE2425X	NODE1312X	0.491516958731542
NODE1626X	GENE1673X	NODE1195X	0.49076002463302
NODE1627X	GENE1102X	NODE1292X	0.49076002463302
NODE1628X	GENE4998X	NODE1348X	0.49076002463302
NODE1629X	GENE4387X	NODE1417X	0.49076002463302
NODE1630X	GENE2769X	NODE1189X	0.489854775421362
NODE1631X	GENE431X	NODE1191X	0.489854775421362
NODE1632X	GENE3475X	NODE1608X	0.489854775421362
NODE1633X	GENE1035X	NODE1215X	0.489854775421362
NODE1634X	GENE2900X	NODE1220X	0.489854775421362
NODE1635X	GENE2761X	NODE1233X	0.489854775421362
NODE1636X	GENE3513X	NODE1268X	0.489854775421362
NODE1637X	GENE848X	NODE1276X	0.489854775421362
NODE1638X	GENE2427X	NODE1414X	0.489854775421362
NODE1639X	GENE4199X	NODE1480X	0.489854775421362
NODE1640X	GENE3487X	NODE1609X	0.489332208563527
NODE1641X	GENE1026X	NODE1200X	0.488752884803631
NODE1642X	GENE5069X	NODE1205X	0.488752884803631
NODE1643X	GENE3112X	NODE1210X	0.488752884803631
NODE1644X	GENE1519X	NODE1221X	0.488752884803631
NODE1645X	GENE2222X	NODE1246X	0.488752884803631
NODE1646X	GENE2616X	NODE1269X	0.488752884803631
NODE1647X	GENE3599X	NODE1303X	0.488752884803631
NODE1648X	GENE1721X	NODE1368X	0.488752884803631
NODE1649X	GENE2268X	NODE1370X	0.488752884803631
NODE1650X	GENE2129X	NODE1611X	0.488107026456019
NODE1651X	GENE4891X	NODE1339X	0.487382473098723
NODE1652X	GENE2099X	NODE1179X	0.487382473098723
NODE1653X	GENE2115X	NODE1181X	0.487382473098723
NODE1654X	GENE565X	NODE1196X	0.487382473098723
NODE1655X	NODE773X	NODE1249X	0.487382473098723
NODE1656X	GENE4696X	NODE1283X	0.487382473098723
NODE1657X	GENE1158X	NODE1310X	0.487382473098723
NODE1658X	GENE4781X	NODE1345X	0.487382473098723
NODE1659X	GENE3165X	NODE1362X	0.487382473098723
NODE1660X	GENE3275X	NODE1477X	0.487382473098723
NODE1661X	GENE1651X	NODE1288X	0.486848314689381
NODE1662X	GENE2478X	NODE1177X	0.486563908671143
NODE1663X	GENE3085X	NODE1612X	0.486563908671143
NODE1664X	GENE2017X	NODE1614X	0.486563908671143
NODE1665X	GENE1223X	NODE1607X	0.486266930176414
NODE1666X	GENE3581X	NODE1167X	0.485631766846637
NODE1667X	NODE1018X	NODE1175X	0.485631766846637
NODE1668X	GENE4182X	NODE1615X	0.485631766846637
NODE1669X	GENE3979X	NODE1616X	0.485631766846637
NODE1670X	GENE1253X	NODE1617X	0.485631766846637
NODE1671X	GENE2806X	NODE1618X	0.485631766846637
NODE1672X	GENE2588X	NODE1197X	0.485631766846637
NODE1673X	GENE2379X	NODE1619X	0.485631766846637
NODE1674X	GENE1998X	NODE1204X	0.485631766846637
NODE1675X	GENE3128X	NODE1620X	0.485631766846637
NODE1676X	GENE2638X	NODE1228X	0.485631766846637
NODE1677X	GENE4110X	NODE1229X	0.485631766846637
NODE1678X	GENE4150X	NODE1250X	0.485631766846637
NODE1679X	GENE3263X	NODE1254X	0.485631766846637
NODE1680X	GENE3993X	NODE1255X	0.485631766846637
NODE1681X	GENE3861X	NODE1289X	0.485631766846637
NODE1682X	GENE1892X	NODE1285X	0.484560646792781
NODE1683X	GENE759X	NODE1363X	0.484560646792781
NODE1684X	NODE1114X	NODE1621X	0.484560646792781
NODE1685X	GENE2127X	NODE1623X	0.484560646792781
NODE1686X	NODE948X	NODE1624X	0.484560646792781
NODE1687X	GENE2658X	NODE1625X	0.484560646792781
NODE1688X	GENE2120X	NODE1644X	0.484167213707319
NODE1689X	GENE4974X	NODE1651X	0.483962880884209
NODE1690X	GENE3441X	NODE1172X	0.483316963241693
NODE1691X	GENE4410X	NODE1176X	0.483316963241693
NODE1692X	NODE652X	NODE1188X	0.483316963241693
NODE1693X	GENE3804X	NODE1218X	0.483316963241693
NODE1694X	GENE4254X	NODE1661X	0.483316963241693
NODE1695X	GENE3490X	NODE1325X	0.483316963241693
NODE1696X	GENE2702X	NODE1349X	0.483316963241693
NODE1697X	GENE2713X	NODE1375X	0.483316963241693
NODE1698X	GENE2010X	NODE1384X	0.483316963241693
NODE1699X	GENE2349X	NODE1421X	0.483316963241693
NODE1700X	GENE4340X	NODE1441X	0.483316963241693
NODE1701X	GENE1836X	NODE1461X	0.483316963241693
NODE1702X	GENE4035X	NODE1470X	0.483316963241693
NODE1703X	GENE4338X	NODE1532X	0.483316963241693
NODE1704X	GENE2877X	NODE1626X	0.483316963241693
NODE1705X	GENE2464X	NODE1650X	0.483316963241693
NODE1706X	GENE1855X	NODE1627X	0.483316963241693
NODE1707X	GENE4491X	NODE1629X	0.483316963241693
NODE1708X	GENE3198X	NODE1675X	0.482761519918775
NODE1709X	GENE2839X	NODE1665X	0.482616831559859
NODE1710X	GENE946X	NODE1201X	0.481855361295388
NODE1711X	GENE4662X	NODE1630X	0.481855361295387
NODE1712X	NODE1149X	NODE1631X	0.481855361295387
NODE1713X	GENE2169X	NODE1633X	0.481855361295387
NODE1714X	GENE3273X	NODE1635X	0.481855361295387
NODE1715X	GENE3539X	NODE1636X	0.481855361295387
NODE1716X	GENE4573X	NODE1637X	0.481855361295387
NODE1717X	GENE2590X	NODE1638X	0.481855361295387
NODE1718X	GENE4246X	NODE1639X	0.481855361295387
NODE1719X	GENE2534X	NODE1662X	0.48130953706694
NODE1720X	GENE3197X	NODE1663X	0.48130953706694
NODE1721X	GENE3438X	NODE1664X	0.48130953706694
NODE1722X	GENE1876X	NODE1168X	0.481024122351742
NODE1723X	GENE5134X	NODE1689X	0.480848650713987
NODE1724X	GENE2571X	NODE1217X	0.480113065672589
NODE1725X	GENE2462X	NODE1236X	0.480113065672589
NODE1726X	GENE1827X	NODE1238X	0.480113065672589
NODE1727X	GENE5109X	NODE1245X	0.480113065672589
NODE1728X	GENE1859X	NODE1265X	0.480113065672589
NODE1729X	GENE3501X	NODE1270X	0.480113065672589
NODE1730X	GENE4190X	NODE1280X	0.480113065672589
NODE1731X	GENE1695X	NODE1281X	0.480113065672589
NODE1732X	GENE4581X	NODE1694X	0.480113065672589
NODE1733X	GENE3446X	NODE1293X	0.480113065672589
NODE1734X	GENE2049X	NODE1295X	0.480113065672589
NODE1735X	GENE4778X	NODE1298X	0.480113065672589
NODE1736X	GENE3063X	NODE1324X	0.480113065672589
NODE1737X	GENE3706X	NODE1328X	0.480113065672589
NODE1738X	GENE2344X	NODE1336X	0.480113065672589
NODE1739X	GENE2795X	NODE1341X	0.480113065672589
NODE1740X	GENE1840X	NODE1454X	0.480113065672589
NODE1741X	GENE4220X	NODE1502X	0.480113065672589
NODE1742X	GENE4529X	NODE1669X	0.480113065672589
NODE1743X	NODE1053X	NODE1670X	0.480113065672589
NODE1744X	GENE3390X	NODE1671X	0.480113065672589
NODE1745X	GENE4029X	NODE1641X	0.480113065672589
NODE1746X	GENE4328X	NODE1673X	0.480113065672589
NODE1747X	GENE4539X	NODE1643X	0.480113065672589
NODE1748X	GENE2296X	NODE1688X	0.480113065672589
NODE1749X	GENE3383X	NODE1708X	0.480113065672589
NODE1750X	GENE4905X	NODE1645X	0.480113065672589
NODE1751X	GENE3116X	NODE1646X	0.480113065672589
NODE1752X	GENE4540X	NODE1647X	0.480113065672589
NODE1753X	GENE2957X	NODE1648X	0.480113065672589
NODE1754X	GENE3893X	NODE1649X	0.480113065672589
NODE1755X	GENE3240X	NODE1709X	0.479318717351433
NODE1756X	GENE3210X	NODE1705X	0.479110114999684
NODE1757X	GENE3827X	NODE1682X	0.478752933081269
NODE1758X	GENE3865X	NODE1683X	0.478752933081269
NODE1759X	GENE3835X	NODE1685X	0.478752933081268
NODE1760X	GENE3817X	NODE1687X	0.478752933081268
NODE1761X	GENE858X	NODE1203X	0.478000628537437
NODE1762X	GENE3554X	NODE1358X	0.478000628537437
NODE1763X	GENE2759X	NODE1652X	0.478000628537437
NODE1764X	GENE2733X	NODE1653X	0.478000628537437
NODE1765X	GENE1632X	NODE1657X	0.478000628537437
NODE1766X	GENE4976X	NODE1658X	0.478000628537437
NODE1767X	GENE4868X	NODE1659X	0.478000628537437
NODE1768X	GENE3277X	NODE1660X	0.478000628537437
NODE1769X	GENE3956X	NODE1749X	0.477661652533324
NODE1770X	GENE2574X	NODE1722X	0.477523119061155
NODE1771X	NODE1112X	NODE1704X	0.477193094065458
NODE1772X	GENE4798X	NODE1227X	0.477193094065458
NODE1773X	GENE4426X	NODE1706X	0.477193094065458
NODE1774X	GENE3719X	NODE1719X	0.476766679445426
NODE1775X	GENE3266X	NODE1720X	0.476766679445426
NODE1776X	GENE4709X	NODE1721X	0.476766679445426
NODE1777X	GENE2796X	NODE1748X	0.476503090182581
NODE1778X	GENE2157X	NODE1174X	0.475386079798034
NODE1779X	GENE2486X	NODE1190X	0.475386079798034
NODE1780X	GENE1277X	NODE1710X	0.475386079798034
NODE1781X	GENE2609X	NODE1213X	0.475386079798034
NODE1782X	GENE1755X	NODE1219X	0.475386079798034
NODE1783X	GENE4195X	NODE1769X	0.475386079798034
NODE1784X	GENE4359X	NODE1232X	0.475386079798034
NODE1785X	GENE3358X	NODE1251X	0.475386079798034
NODE1786X	GENE3304X	NODE1272X	0.475386079798034
NODE1787X	GENE2677X	NODE1330X	0.475386079798034
NODE1788X	GENE1842X	NODE1338X	0.475386079798034
NODE1789X	GENE5145X	NODE1347X	0.475386079798034
NODE1790X	GENE5082X	NODE1360X	0.475386079798034
NODE1791X	GENE3499X	NODE1367X	0.475386079798034
NODE1792X	GENE3445X	NODE1382X	0.475386079798034
NODE1793X	GENE2247X	NODE1401X	0.475386079798034
NODE1794X	NODE955X	NODE1439X	0.475386079798034
NODE1795X	GENE4114X	NODE1446X	0.475386079798034
NODE1796X	GENE4489X	NODE1447X	0.475386079798034
NODE1797X	GENE4381X	NODE1493X	0.475386079798034
NODE1798X	GENE4419X	NODE1533X	0.475386079798034
NODE1799X	GENE4572X	NODE1551X	0.475386079798034
NODE1800X	GENE4390X	NODE1552X	0.475386079798034
NODE1801X	GENE4582X	NODE1666X	0.475386079798034
NODE1802X	GENE4623X	NODE1742X	0.475386079798034
NODE1803X	GENE4038X	NODE1744X	0.475386079798034
NODE1804X	GENE3633X	NODE1672X	0.475386079798034
NODE1805X	GENE2945X	NODE1713X	0.475386079798034
NODE1806X	GENE5050X	NODE1677X	0.475386079798034
NODE1807X	GENE3289X	NODE1714X	0.475386079798034
NODE1808X	GENE4650X	NODE1756X	0.475386079798034
NODE1809X	GENE3857X	NODE1679X	0.475386079798034
NODE1810X	GENE5163X	NODE1680X	0.475386079798034
NODE1811X	GENE5055X	NODE1681X	0.475386079798034
NODE1812X	GENE3875X	NODE1770X	0.474370764654786
NODE1813X	GENE4660X	NODE1757X	0.473831034561513
NODE1814X	GENE3309X	NODE1684X	0.473831034561513
NODE1815X	GENE3524X	NODE1686X	0.473831034561513
NODE1816X	GENE4727X	NODE1760X	0.473831034561513
NODE1817X	GENE4243X	NODE1783X	0.473268082920373
NODE1818X	GENE4728X	NODE1747X	0.473268082920373
NODE1819X	GENE4068X	NODE1777X	0.473268082920373
NODE1820X	GENE3369X	NODE1751X	0.473268082920373
NODE1821X	GENE3917X	NODE1753X	0.473268082920373
NODE1822X	GENE3954X	NODE1754X	0.473268082920373
NODE1823X	GENE5149X	NODE1774X	0.472799977372581
NODE1824X	GENE3353X	NODE1775X	0.472799977372581
NODE1825X	GENE4055X	NODE1690X	0.472066250932181
NODE1826X	GENE3455X	NODE1696X	0.472066250932181
NODE1827X	GENE4224X	NODE1698X	0.472066250932181
NODE1828X	GENE4107X	NODE1415X	0.472066250932181
NODE1829X	GENE5126X	NODE1699X	0.472066250932181
NODE1830X	GENE2401X	NODE1701X	0.472066250932181
NODE1831X	GENE3598X	NODE1785X	0.472066250932181
NODE1832X	GENE5064X	NODE1773X	0.472066250932181
NODE1833X	GENE4308X	NODE1812X	0.471517448844801
NODE1834X	GENE4274X	NODE1817X	0.471291842222866
NODE1835X	GENE2765X	NODE1743X	0.471291842222866
NODE1836X	GENE4291X	NODE1803X	0.471291842222866
NODE1837X	GENE5106X	NODE1187X	0.47075126615796
NODE1838X	NODE966X	NODE1761X	0.47075126615796
NODE1839X	GENE583X	NODE1214X	0.47075126615796
NODE1840X	GENE3356X	NODE1763X	0.47075126615796
NODE1841X	GENE4252X	NODE1764X	0.47075126615796
NODE1842X	GENE4912X	NODE1767X	0.47075126615796
NODE1843X	GENE4725X	NODE1768X	0.47075126615796
NODE1844X	GENE4431X	NODE1819X	0.470352506295103
NODE1845X	GENE1766X	NODE1780X	0.470046227337609
NODE1846X	GENE4509X	NODE1805X	0.470046227337608
NODE1847X	GENE4144X	NODE1807X	0.470046227337608
NODE1848X	GENE4407X	NODE1814X	0.469606649499488
NODE1849X	GENE4402X	NODE1834X	0.469443587059697
NODE1850X	GENE3377X	NODE1824X	0.469306359127591
NODE1851X	GENE2722X	NODE1778X	0.467711274473075
NODE1852X	GENE3763X	NODE1206X	0.467711274473075
NODE1853X	GENE4918X	NODE1222X	0.467711274473075
NODE1854X	GENE4454X	NODE1726X	0.467711274473075
NODE1855X	GENE1465X	NODE1239X	0.467711274473075
NODE1856X	GENE4523X	NODE1240X	0.467711274473075
NODE1857X	GENE4571X	NODE1728X	0.467711274473075
NODE1858X	GENE4019X	NODE1729X	0.467711274473075
NODE1859X	GENE2158X	NODE1731X	0.467711274473075
NODE1860X	GENE4630X	NODE1284X	0.467711274473075
NODE1861X	GENE3140X	NODE1734X	0.467711274473075
NODE1862X	GENE1504X	NODE1333X	0.467711274473075
NODE1863X	GENE2850X	NODE1738X	0.467711274473075
NODE1864X	GENE3841X	NODE1340X	0.467711274473075
NODE1865X	GENE4933X	NODE1739X	0.467711274473075
NODE1866X	GENE4678X	NODE1346X	0.467711274473075
NODE1867X	GENE2864X	NODE1350X	0.467711274473075
NODE1868X	GENE3871X	NODE1354X	0.467711274473075
NODE1869X	GENE1180X	NODE1372X	0.467711274473075
NODE1870X	GENE2846X	NODE1388X	0.467711274473075
NODE1871X	GENE4389X	NODE1409X	0.467711274473075
NODE1872X	GENE3113X	NODE1435X	0.467711274473075
NODE1873X	GENE1934X	NODE1452X	0.467711274473075
NODE1874X	GENE2059X	NODE1740X	0.467711274473075
NODE1875X	GENE1915X	NODE1462X	0.467711274473075
NODE1876X	GENE3872X	NODE1469X	0.467711274473075
NODE1877X	GENE2471X	NODE1474X	0.467711274473075
NODE1878X	GENE4295X	NODE1475X	0.467711274473075
NODE1879X	GENE3589X	NODE1485X	0.467711274473075
NODE1880X	GENE2960X	NODE1492X	0.467711274473075
NODE1881X	GENE4687X	NODE1495X	0.467711274473075
NODE1882X	GENE5054X	NODE1741X	0.467711274473075
NODE1883X	GENE4362X	NODE1507X	0.467711274473075
NODE1884X	GENE4877X	NODE1508X	0.467711274473075
NODE1885X	GENE4234X	NODE1521X	0.467711274473075
NODE1886X	NODE1138X	NODE1531X	0.467711274473075
NODE1887X	GENE4772X	NODE1535X	0.467711274473075
NODE1888X	GENE4545X	NODE1569X	0.467711274473075
NODE1889X	GENE5039X	NODE1801X	0.467711274473075
NODE1890X	GENE4640X	NODE1835X	0.467711274473075
NODE1891X	GENE4544X	NODE1836X	0.467711274473075
NODE1892X	GENE5130X	NODE1806X	0.467711274473075
NODE1893X	GENE5100X	NODE1832X	0.467711274473075
NODE1894X	GENE4892X	NODE1844X	0.467711274473074
NODE1895X	GENE4847X	NODE1746X	0.467253683680376
NODE1896X	NODE1606X	NODE1758X	0.466954122130197
NODE1897X	GENE4456X	NODE1850X	0.46620595486152
NODE1898X	GENE4605X	NODE1848X	0.465941315502731
NODE1899X	GENE5010X	NODE1845X	0.465563780028984
NODE1900X	GENE5142X	NODE1894X	0.465307405178442
NODE1901X	GENE2200X	NODE1839X	0.464981517998575
NODE1902X	GENE3283X	NODE1655X	0.464981517998575
NODE1903X	GENE3470X	NODE1840X	0.464981517998575
NODE1904X	GENE4624X	NODE1891X	0.464553413910056
NODE1905X	GENE2605X	NODE1692X	0.463966056311561
NODE1906X	GENE4671X	NODE1897X	0.46343591587677
NODE1907X	NODE1524X	NODE1622X	0.462198671965382
NODE1908X	GENE3601X	NODE1851X	0.461747578147662
NODE1909X	GENE2623X	NODE1779X	0.461747578147662
NODE1910X	GENE3912X	NODE1781X	0.461747578147662
NODE1911X	GENE4699X	NODE1260X	0.461747578147662
NODE1912X	GENE3673X	NODE1263X	0.461747578147662
NODE1913X	GENE4963X	NODE1786X	0.461747578147662
NODE1914X	GENE3299X	NODE1787X	0.461747578147662
NODE1915X	GENE4809X	NODE1797X	0.461747578147662
NODE1916X	GENE4788X	NODE1904X	0.461747578147662
NODE1917X	NODE1351X	NODE1592X	0.461132670937474
NODE1918X	NODE1128X	NODE1838X	0.460280341664355
NODE1919X	GENE3001X	NODE1901X	0.460280341664355
NODE1920X	GENE3443X	NODE1902X	0.460280341664355
NODE1921X	GENE4960X	NODE1854X	0.459238011555
NODE1922X	NODE1127X	NODE1861X	0.459238011555
NODE1923X	GENE3752X	NODE1862X	0.459238011555
NODE1924X	GENE5093X	NODE1872X	0.459238011555
NODE1925X	GENE3529X	NODE1905X	0.457855559479077
NODE1926X	NODE1473X	NODE1640X	0.455501094609028
NODE1927X	NODE1327X	NODE1847X	0.454093503094939
NODE1928X	GENE3950X	NODE1173X	0.453081839321973
NODE1929X	NODE855X	NODE1178X	0.453081839321973
NODE1930X	NODE295X	NODE1180X	0.453081839321973
NODE1931X	GENE779X	NODE1185X	0.453081839321973
NODE1932X	GENE3287X	NODE1909X	0.453081839321973
NODE1933X	GENE4309X	NODE1852X	0.453081839321973
NODE1934X	GENE2649X	NODE1211X	0.453081839321973
NODE1935X	GENE315X	NODE1212X	0.453081839321973
NODE1936X	GENE1936X	NODE1234X	0.453081839321973
NODE1937X	NODE1237X	NODE1578X	0.453081839321973
NODE1938X	GENE4593X	NODE1855X	0.453081839321973
NODE1939X	GENE3427X	NODE1241X	0.453081839321973
NODE1940X	NODE1052X	NODE1252X	0.453081839321973
NODE1941X	NODE1262X	NODE1510X	0.453081839321973
NODE1942X	NODE1126X	NODE1275X	0.453081839321973
NODE1943X	GENE985X	NODE1277X	0.453081839321973
NODE1944X	GENE1046X	NODE1278X	0.453081839321973
NODE1945X	GENE4473X	NODE1291X	0.453081839321973
NODE1946X	GENE4939X	NODE1294X	0.453081839321973
NODE1947X	GENE478X	NODE1297X	0.453081839321973
NODE1948X	GENE3214X	NODE1315X	0.453081839321973
NODE1949X	GENE3677X	NODE1317X	0.453081839321973
NODE1950X	GENE4883X	NODE1320X	0.453081839321973
NODE1951X	GENE4361X	NODE1332X	0.453081839321973
NODE1952X	GENE3144X	NODE1342X	0.453081839321973
NODE1953X	GENE2774X	NODE1344X	0.453081839321973
NODE1954X	GENE4643X	NODE1867X	0.453081839321973
NODE1955X	GENE3608X	NODE1357X	0.453081839321973
NODE1956X	NODE1361X	NODE1604X	0.453081839321973
NODE1957X	NODE1038X	NODE1869X	0.453081839321973
NODE1958X	GENE1505X	NODE1390X	0.453081839321973
NODE1959X	GENE2633X	NODE1398X	0.453081839321973
NODE1960X	GENE1423X	NODE1399X	0.453081839321973
NODE1961X	GENE2773X	NODE1405X	0.453081839321973
NODE1962X	NODE981X	NODE1408X	0.453081839321973
NODE1963X	GENE2299X	NODE1427X	0.453081839321973
NODE1964X	NODE987X	NODE1430X	0.453081839321973
NODE1965X	GENE2610X	NODE1433X	0.453081839321973
NODE1966X	GENE1473X	NODE1442X	0.453081839321973
NODE1967X	NODE919X	NODE1448X	0.453081839321973
NODE1968X	NODE1075X	NODE1873X	0.453081839321973
NODE1969X	GENE4948X	NODE1458X	0.453081839321973
NODE1970X	GENE4191X	NODE1489X	0.453081839321973
NODE1971X	GENE4833X	NODE1505X	0.453081839321973
NODE1972X	GENE4704X	NODE1516X	0.453081839321973
NODE1973X	GENE3874X	NODE1528X	0.453081839321973
NODE1974X	NODE1072X	NODE1529X	0.453081839321973
NODE1975X	GENE3457X	NODE1536X	0.453081839321973
NODE1976X	GENE5006X	NODE1542X	0.453081839321973
NODE1977X	GENE4629X	NODE1556X	0.453081839321973
NODE1978X	GENE4797X	NODE1561X	0.453081839321973
NODE1979X	GENE5120X	NODE1566X	0.453081839321973
NODE1980X	GENE4020X	NODE1577X	0.453081839321973
NODE1981X	GENE4059X	NODE1580X	0.453081839321973
NODE1982X	GENE4516X	NODE1918X	0.453081839321973
NODE1983X	GENE2688X	NODE1794X	0.453081839321973
NODE1984X	GENE3714X	NODE1453X	0.453081839321973
NODE1985X	NODE1504X	NODE1715X	0.451822510526393
NODE1986X	NODE1428X	NODE1471X	0.45157148436548
NODE1987X	GENE3759X	NODE1922X	0.448406636077401
NODE1988X	NODE1323X	NODE1402X	0.447709095735564
NODE1989X	NODE1369X	NODE1395X	0.447709095735564
NODE1990X	NODE1587X	NODE1678X	0.447709095735564
NODE1991X	NODE1562X	NODE1716X	0.447709095735564
NODE1992X	GENE4475X	NODE1983X	0.44708853314049
NODE1993X	NODE1309X	NODE1759X	0.446436273714925
NODE1994X	NODE1383X	NODE1837X	0.445351968671723
NODE1995X	NODE1610X	NODE1853X	0.444884134211173
NODE1996X	NODE1304X	NODE1545X	0.443880231899872
NODE1997X	NODE1522X	NODE1613X	0.443280062312034
NODE1998X	NODE1400X	NODE1445X	0.442596138463314
NODE1999X	NODE1550X	NODE1632X	0.442596138463314
NODE2000X	NODE1423X	NODE1724X	0.441416543694339
[truncated: 3,167 more rows]
