# Supplementary material for: Encircling the regions of the pharmacogenomic landscape that determine drug response
Source: Genome Med. 2019 Mar 26;11:17. doi: 10.1186/s13073-019-0626-x (PMC6436215; doi:10.1186/s13073-019-0626-x)
Supplement: Supplementary file 9 — CLEAN cluster results using drug module genes and Hallmark gene sets. We provide an additional table with the significant associations between gene clusters and hallmark gene sets. Compressed folder (ZIP). The file can be found at https://figshare.com/s/932dd94520d4a60f076d (ZIP 3220 kb) [file 13073_2019_626_MOESM9_ESM.zip › Additional file 9/clean_enrichment.xlsx]

## Sheet: clean_enrichment
Cluster	Gene	hallmark	FisherPValue	FisherFDR	nGenesInCategory	nAllGenesInCategory	logOR
1	RFOX2	inflammatory_response	5.11375e-06	0.000255688	8	118	2.49877
1	PSD1	inflammatory_response	5.11375e-06	0.000255688	8	118	2.49877
1	HEPH	inflammatory_response	5.11375e-06	0.000255688	8	118	2.49877
1	CC14A	inflammatory_response	5.11375e-06	0.000255688	8	118	2.49877
1	CYLD	inflammatory_response	5.11375e-06	0.000255688	8	118	2.49877
1	VAC14	inflammatory_response	5.11375e-06	0.000255688	8	118	2.49877
1	DNMT1	inflammatory_response	5.11375e-06	0.000255688	8	118	2.49877
1	ADT2	inflammatory_response	5.11375e-06	0.000255688	8	118	2.49877
1	ELOA1	inflammatory_response	5.11375e-06	0.000255688	8	118	2.49877
1	PSA7	inflammatory_response	5.11375e-06	0.000255688	8	118	2.49877
1	RNF43	inflammatory_response	5.11375e-06	0.000255688	8	118	2.49877
1	NSF1C	inflammatory_response	5.11375e-06	0.000255688	8	118	2.49877
1	TRPM4	inflammatory_response	5.11375e-06	0.000255688	8	118	2.49877
1	RGS9	inflammatory_response	5.11375e-06	0.000255688	8	118	2.49877
1	KCC2A	inflammatory_response	5.11375e-06	0.000255688	8	118	2.49877
1	MNT	inflammatory_response	5.11375e-06	0.000255688	8	118	2.49877
1	CRNL1	inflammatory_response	5.11375e-06	0.000255688	8	118	2.49877
1	PEX3	inflammatory_response	5.11375e-06	0.000255688	8	118	2.49877
1	TNPO3	inflammatory_response	5.11375e-06	0.000255688	8	118	2.49877
1	FGF4	inflammatory_response	5.11375e-06	0.000255688	8	118	2.49877
1	RAB3A	inflammatory_response	5.11375e-06	0.000255688	8	118	2.49877
1	MLEC	inflammatory_response	5.11375e-06	0.000255688	8	118	2.49877
1	TASP1	inflammatory_response	5.11375e-06	0.000255688	8	118	2.49877
1	MPND	inflammatory_response	5.11375e-06	0.000255688	8	118	2.49877
1	S35C2	inflammatory_response	5.11375e-06	0.000255688	8	118	2.49877
1	RIDA	inflammatory_response	5.11375e-06	0.000255688	8	118	2.49877
1	ZN263	inflammatory_response	5.11375e-06	0.000255688	8	118	2.49877
1	PCNP	inflammatory_response	5.11375e-06	0.000255688	8	118	2.49877
1	GSK3B	inflammatory_response	5.11375e-06	0.000255688	8	118	2.49877
1	RNF13	inflammatory_response	5.11375e-06	0.000255688	8	118	2.49877
1	RFOX2	tnfa_signaling_via_nfkb	0.000851788	0.0212947	6	130	1.99727
1	PSD1	tnfa_signaling_via_nfkb	0.000851788	0.0212947	6	130	1.99727
1	HEPH	tnfa_signaling_via_nfkb	0.000851788	0.0212947	6	130	1.99727
1	CC14A	tnfa_signaling_via_nfkb	0.000851788	0.0212947	6	130	1.99727
1	CYLD	tnfa_signaling_via_nfkb	0.000851788	0.0212947	6	130	1.99727
1	VAC14	tnfa_signaling_via_nfkb	0.000851788	0.0212947	6	130	1.99727
1	DNMT1	tnfa_signaling_via_nfkb	0.000851788	0.0212947	6	130	1.99727
1	ADT2	tnfa_signaling_via_nfkb	0.000851788	0.0212947	6	130	1.99727
1	ELOA1	tnfa_signaling_via_nfkb	0.000851788	0.0212947	6	130	1.99727
1	PSA7	tnfa_signaling_via_nfkb	0.000851788	0.0212947	6	130	1.99727
1	RNF43	tnfa_signaling_via_nfkb	0.000851788	0.0212947	6	130	1.99727
1	NSF1C	tnfa_signaling_via_nfkb	0.000851788	0.0212947	6	130	1.99727
1	TRPM4	tnfa_signaling_via_nfkb	0.000851788	0.0212947	6	130	1.99727
1	RGS9	tnfa_signaling_via_nfkb	0.000851788	0.0212947	6	130	1.99727
1	KCC2A	tnfa_signaling_via_nfkb	0.000851788	0.0212947	6	130	1.99727
1	MNT	tnfa_signaling_via_nfkb	0.000851788	0.0212947	6	130	1.99727
1	CRNL1	tnfa_signaling_via_nfkb	0.000851788	0.0212947	6	130	1.99727
1	PEX3	tnfa_signaling_via_nfkb	0.000851788	0.0212947	6	130	1.99727
1	TNPO3	tnfa_signaling_via_nfkb	0.000851788	0.0212947	6	130	1.99727
1	FGF4	tnfa_signaling_via_nfkb	0.000851788	0.0212947	6	130	1.99727
1	RAB3A	tnfa_signaling_via_nfkb	0.000851788	0.0212947	6	130	1.99727
1	MLEC	tnfa_signaling_via_nfkb	0.000851788	0.0212947	6	130	1.99727
1	TASP1	tnfa_signaling_via_nfkb	0.000851788	0.0212947	6	130	1.99727
1	MPND	tnfa_signaling_via_nfkb	0.000851788	0.0212947	6	130	1.99727
1	S35C2	tnfa_signaling_via_nfkb	0.000851788	0.0212947	6	130	1.99727
1	RIDA	tnfa_signaling_via_nfkb	0.000851788	0.0212947	6	130	1.99727
1	ZN263	tnfa_signaling_via_nfkb	0.000851788	0.0212947	6	130	1.99727
1	PCNP	tnfa_signaling_via_nfkb	0.000851788	0.0212947	6	130	1.99727
1	GSK3B	tnfa_signaling_via_nfkb	0.000851788	0.0212947	6	130	1.99727
1	RNF13	tnfa_signaling_via_nfkb	0.000851788	0.0212947	6	130	1.99727
1	RFOX2	uv_response_up	0.00209481	0.0349135	5	104	2.02022
1	PSD1	uv_response_up	0.00209481	0.0349135	5	104	2.02022
1	HEPH	uv_response_up	0.00209481	0.0349135	5	104	2.02022
1	CC14A	uv_response_up	0.00209481	0.0349135	5	104	2.02022
1	CYLD	uv_response_up	0.00209481	0.0349135	5	104	2.02022
1	VAC14	uv_response_up	0.00209481	0.0349135	5	104	2.02022
1	DNMT1	uv_response_up	0.00209481	0.0349135	5	104	2.02022
1	ADT2	uv_response_up	0.00209481	0.0349135	5	104	2.02022
1	ELOA1	uv_response_up	0.00209481	0.0349135	5	104	2.02022
1	PSA7	uv_response_up	0.00209481	0.0349135	5	104	2.02022
1	RNF43	uv_response_up	0.00209481	0.0349135	5	104	2.02022
1	NSF1C	uv_response_up	0.00209481	0.0349135	5	104	2.02022
1	TRPM4	uv_response_up	0.00209481	0.0349135	5	104	2.02022
1	RGS9	uv_response_up	0.00209481	0.0349135	5	104	2.02022
1	KCC2A	uv_response_up	0.00209481	0.0349135	5	104	2.02022
1	MNT	uv_response_up	0.00209481	0.0349135	5	104	2.02022
1	CRNL1	uv_response_up	0.00209481	0.0349135	5	104	2.02022
1	PEX3	uv_response_up	0.00209481	0.0349135	5	104	2.02022
1	TNPO3	uv_response_up	0.00209481	0.0349135	5	104	2.02022
1	FGF4	uv_response_up	0.00209481	0.0349135	5	104	2.02022
1	RAB3A	uv_response_up	0.00209481	0.0349135	5	104	2.02022
1	MLEC	uv_response_up	0.00209481	0.0349135	5	104	2.02022
1	TASP1	uv_response_up	0.00209481	0.0349135	5	104	2.02022
1	MPND	uv_response_up	0.00209481	0.0349135	5	104	2.02022
1	S35C2	uv_response_up	0.00209481	0.0349135	5	104	2.02022
1	RIDA	uv_response_up	0.00209481	0.0349135	5	104	2.02022
1	ZN263	uv_response_up	0.00209481	0.0349135	5	104	2.02022
1	PCNP	uv_response_up	0.00209481	0.0349135	5	104	2.02022
1	GSK3B	uv_response_up	0.00209481	0.0349135	5	104	2.02022
1	RNF13	uv_response_up	0.00209481	0.0349135	5	104	2.02022
1	RFOX2	p53_pathway	0.00352626	0.0365992	5	117	1.89224
1	PSD1	p53_pathway	0.00352626	0.0365992	5	117	1.89224
1	HEPH	p53_pathway	0.00352626	0.0365992	5	117	1.89224
1	CC14A	p53_pathway	0.00352626	0.0365992	5	117	1.89224
1	CYLD	p53_pathway	0.00352626	0.0365992	5	117	1.89224
1	VAC14	p53_pathway	0.00352626	0.0365992	5	117	1.89224
1	DNMT1	p53_pathway	0.00352626	0.0365992	5	117	1.89224
1	ADT2	p53_pathway	0.00352626	0.0365992	5	117	1.89224
1	ELOA1	p53_pathway	0.00352626	0.0365992	5	117	1.89224
1	PSA7	p53_pathway	0.00352626	0.0365992	5	117	1.89224
1	RNF43	p53_pathway	0.00352626	0.0365992	5	117	1.89224
1	NSF1C	p53_pathway	0.00352626	0.0365992	5	117	1.89224
1	TRPM4	p53_pathway	0.00352626	0.0365992	5	117	1.89224
1	RGS9	p53_pathway	0.00352626	0.0365992	5	117	1.89224
1	KCC2A	p53_pathway	0.00352626	0.0365992	5	117	1.89224
1	MNT	p53_pathway	0.00352626	0.0365992	5	117	1.89224
1	CRNL1	p53_pathway	0.00352626	0.0365992	5	117	1.89224
1	PEX3	p53_pathway	0.00352626	0.0365992	5	117	1.89224
1	TNPO3	p53_pathway	0.00352626	0.0365992	5	117	1.89224
1	FGF4	p53_pathway	0.00352626	0.0365992	5	117	1.89224
1	RAB3A	p53_pathway	0.00352626	0.0365992	5	117	1.89224
1	MLEC	p53_pathway	0.00352626	0.0365992	5	117	1.89224
1	TASP1	p53_pathway	0.00352626	0.0365992	5	117	1.89224
1	MPND	p53_pathway	0.00352626	0.0365992	5	117	1.89224
1	S35C2	p53_pathway	0.00352626	0.0365992	5	117	1.89224
1	RIDA	p53_pathway	0.00352626	0.0365992	5	117	1.89224
1	ZN263	p53_pathway	0.00352626	0.0365992	5	117	1.89224
1	PCNP	p53_pathway	0.00352626	0.0365992	5	117	1.89224
1	GSK3B	p53_pathway	0.00352626	0.0365992	5	117	1.89224
1	RNF13	p53_pathway	0.00352626	0.0365992	5	117	1.89224
1	RFOX2	interferon_gamma_response	0.00365992	0.0365992	5	118	1.88299
1	PSD1	interferon_gamma_response	0.00365992	0.0365992	5	118	1.88299
1	HEPH	interferon_gamma_response	0.00365992	0.0365992	5	118	1.88299
1	CC14A	interferon_gamma_response	0.00365992	0.0365992	5	118	1.88299
1	CYLD	interferon_gamma_response	0.00365992	0.0365992	5	118	1.88299
1	VAC14	interferon_gamma_response	0.00365992	0.0365992	5	118	1.88299
1	DNMT1	interferon_gamma_response	0.00365992	0.0365992	5	118	1.88299
1	ADT2	interferon_gamma_response	0.00365992	0.0365992	5	118	1.88299
1	ELOA1	interferon_gamma_response	0.00365992	0.0365992	5	118	1.88299
1	PSA7	interferon_gamma_response	0.00365992	0.0365992	5	118	1.88299
1	RNF43	interferon_gamma_response	0.00365992	0.0365992	5	118	1.88299
1	NSF1C	interferon_gamma_response	0.00365992	0.0365992	5	118	1.88299
1	TRPM4	interferon_gamma_response	0.00365992	0.0365992	5	118	1.88299
1	RGS9	interferon_gamma_response	0.00365992	0.0365992	5	118	1.88299
1	KCC2A	interferon_gamma_response	0.00365992	0.0365992	5	118	1.88299
1	MNT	interferon_gamma_response	0.00365992	0.0365992	5	118	1.88299
1	CRNL1	interferon_gamma_response	0.00365992	0.0365992	5	118	1.88299
1	PEX3	interferon_gamma_response	0.00365992	0.0365992	5	118	1.88299
1	TNPO3	interferon_gamma_response	0.00365992	0.0365992	5	118	1.88299
1	FGF4	interferon_gamma_response	0.00365992	0.0365992	5	118	1.88299
1	RAB3A	interferon_gamma_response	0.00365992	0.0365992	5	118	1.88299
1	MLEC	interferon_gamma_response	0.00365992	0.0365992	5	118	1.88299
1	TASP1	interferon_gamma_response	0.00365992	0.0365992	5	118	1.88299
1	MPND	interferon_gamma_response	0.00365992	0.0365992	5	118	1.88299
1	S35C2	interferon_gamma_response	0.00365992	0.0365992	5	118	1.88299
1	RIDA	interferon_gamma_response	0.00365992	0.0365992	5	118	1.88299
1	ZN263	interferon_gamma_response	0.00365992	0.0365992	5	118	1.88299
1	PCNP	interferon_gamma_response	0.00365992	0.0365992	5	118	1.88299
1	GSK3B	interferon_gamma_response	0.00365992	0.0365992	5	118	1.88299
1	RNF13	interferon_gamma_response	0.00365992	0.0365992	5	118	1.88299
2	RFOX2	inflammatory_response	3.39364e-06	0.000169682	8	118	2.56821
2	PSD1	inflammatory_response	3.39364e-06	0.000169682	8	118	2.56821
2	HEPH	inflammatory_response	3.39364e-06	0.000169682	8	118	2.56821
2	CC14A	inflammatory_response	3.39364e-06	0.000169682	8	118	2.56821
2	CYLD	inflammatory_response	3.39364e-06	0.000169682	8	118	2.56821
2	VAC14	inflammatory_response	3.39364e-06	0.000169682	8	118	2.56821
2	DNMT1	inflammatory_response	3.39364e-06	0.000169682	8	118	2.56821
2	ADT2	inflammatory_response	3.39364e-06	0.000169682	8	118	2.56821
2	ELOA1	inflammatory_response	3.39364e-06	0.000169682	8	118	2.56821
2	PSA7	inflammatory_response	3.39364e-06	0.000169682	8	118	2.56821
2	RNF43	inflammatory_response	3.39364e-06	0.000169682	8	118	2.56821
2	NSF1C	inflammatory_response	3.39364e-06	0.000169682	8	118	2.56821
2	TRPM4	inflammatory_response	3.39364e-06	0.000169682	8	118	2.56821
2	RGS9	inflammatory_response	3.39364e-06	0.000169682	8	118	2.56821
2	KCC2A	inflammatory_response	3.39364e-06	0.000169682	8	118	2.56821
2	CRNL1	inflammatory_response	3.39364e-06	0.000169682	8	118	2.56821
2	PEX3	inflammatory_response	3.39364e-06	0.000169682	8	118	2.56821
2	FGF4	inflammatory_response	3.39364e-06	0.000169682	8	118	2.56821
2	RAB3A	inflammatory_response	3.39364e-06	0.000169682	8	118	2.56821
2	MLEC	inflammatory_response	3.39364e-06	0.000169682	8	118	2.56821
2	TASP1	inflammatory_response	3.39364e-06	0.000169682	8	118	2.56821
2	MPND	inflammatory_response	3.39364e-06	0.000169682	8	118	2.56821
2	S35C2	inflammatory_response	3.39364e-06	0.000169682	8	118	2.56821
2	RIDA	inflammatory_response	3.39364e-06	0.000169682	8	118	2.56821
2	ZN263	inflammatory_response	3.39364e-06	0.000169682	8	118	2.56821
2	PCNP	inflammatory_response	3.39364e-06	0.000169682	8	118	2.56821
2	GSK3B	inflammatory_response	3.39364e-06	0.000169682	8	118	2.56821
2	RNF13	inflammatory_response	3.39364e-06	0.000169682	8	118	2.56821
2	RFOX2	interferon_gamma_response	0.00294301	0.0735752	5	118	1.94059
2	PSD1	interferon_gamma_response	0.00294301	0.0735752	5	118	1.94059
2	HEPH	interferon_gamma_response	0.00294301	0.0735752	5	118	1.94059
2	CC14A	interferon_gamma_response	0.00294301	0.0735752	5	118	1.94059
2	CYLD	interferon_gamma_response	0.00294301	0.0735752	5	118	1.94059
2	VAC14	interferon_gamma_response	0.00294301	0.0735752	5	118	1.94059
2	DNMT1	interferon_gamma_response	0.00294301	0.0735752	5	118	1.94059
2	ADT2	interferon_gamma_response	0.00294301	0.0735752	5	118	1.94059
2	ELOA1	interferon_gamma_response	0.00294301	0.0735752	5	118	1.94059
2	PSA7	interferon_gamma_response	0.00294301	0.0735752	5	118	1.94059
2	RNF43	interferon_gamma_response	0.00294301	0.0735752	5	118	1.94059
2	NSF1C	interferon_gamma_response	0.00294301	0.0735752	5	118	1.94059
2	TRPM4	interferon_gamma_response	0.00294301	0.0735752	5	118	1.94059
2	RGS9	interferon_gamma_response	0.00294301	0.0735752	5	118	1.94059
2	KCC2A	interferon_gamma_response	0.00294301	0.0735752	5	118	1.94059
2	CRNL1	interferon_gamma_response	0.00294301	0.0735752	5	118	1.94059
2	PEX3	interferon_gamma_response	0.00294301	0.0735752	5	118	1.94059
2	FGF4	interferon_gamma_response	0.00294301	0.0735752	5	118	1.94059
2	RAB3A	interferon_gamma_response	0.00294301	0.0735752	5	118	1.94059
2	MLEC	interferon_gamma_response	0.00294301	0.0735752	5	118	1.94059
2	TASP1	interferon_gamma_response	0.00294301	0.0735752	5	118	1.94059
2	MPND	interferon_gamma_response	0.00294301	0.0735752	5	118	1.94059
2	S35C2	interferon_gamma_response	0.00294301	0.0735752	5	118	1.94059
2	RIDA	interferon_gamma_response	0.00294301	0.0735752	5	118	1.94059
2	ZN263	interferon_gamma_response	0.00294301	0.0735752	5	118	1.94059
2	PCNP	interferon_gamma_response	0.00294301	0.0735752	5	118	1.94059
2	GSK3B	interferon_gamma_response	0.00294301	0.0735752	5	118	1.94059
2	RNF13	interferon_gamma_response	0.00294301	0.0735752	5	118	1.94059
2	RFOX2	tnfa_signaling_via_nfkb	0.00449393	0.0748988	5	130	1.83516
2	PSD1	tnfa_signaling_via_nfkb	0.00449393	0.0748988	5	130	1.83516
2	HEPH	tnfa_signaling_via_nfkb	0.00449393	0.0748988	5	130	1.83516
2	CC14A	tnfa_signaling_via_nfkb	0.00449393	0.0748988	5	130	1.83516
2	CYLD	tnfa_signaling_via_nfkb	0.00449393	0.0748988	5	130	1.83516
2	VAC14	tnfa_signaling_via_nfkb	0.00449393	0.0748988	5	130	1.83516
2	DNMT1	tnfa_signaling_via_nfkb	0.00449393	0.0748988	5	130	1.83516
2	ADT2	tnfa_signaling_via_nfkb	0.00449393	0.0748988	5	130	1.83516
2	ELOA1	tnfa_signaling_via_nfkb	0.00449393	0.0748988	5	130	1.83516
2	PSA7	tnfa_signaling_via_nfkb	0.00449393	0.0748988	5	130	1.83516
2	RNF43	tnfa_signaling_via_nfkb	0.00449393	0.0748988	5	130	1.83516
2	NSF1C	tnfa_signaling_via_nfkb	0.00449393	0.0748988	5	130	1.83516
2	TRPM4	tnfa_signaling_via_nfkb	0.00449393	0.0748988	5	130	1.83516
2	RGS9	tnfa_signaling_via_nfkb	0.00449393	0.0748988	5	130	1.83516
2	KCC2A	tnfa_signaling_via_nfkb	0.00449393	0.0748988	5	130	1.83516
2	CRNL1	tnfa_signaling_via_nfkb	0.00449393	0.0748988	5	130	1.83516
2	PEX3	tnfa_signaling_via_nfkb	0.00449393	0.0748988	5	130	1.83516
2	FGF4	tnfa_signaling_via_nfkb	0.00449393	0.0748988	5	130	1.83516
2	RAB3A	tnfa_signaling_via_nfkb	0.00449393	0.0748988	5	130	1.83516
2	MLEC	tnfa_signaling_via_nfkb	0.00449393	0.0748988	5	130	1.83516
2	TASP1	tnfa_signaling_via_nfkb	0.00449393	0.0748988	5	130	1.83516
2	MPND	tnfa_signaling_via_nfkb	0.00449393	0.0748988	5	130	1.83516
2	S35C2	tnfa_signaling_via_nfkb	0.00449393	0.0748988	5	130	1.83516
2	RIDA	tnfa_signaling_via_nfkb	0.00449393	0.0748988	5	130	1.83516
2	ZN263	tnfa_signaling_via_nfkb	0.00449393	0.0748988	5	130	1.83516
2	PCNP	tnfa_signaling_via_nfkb	0.00449393	0.0748988	5	130	1.83516
2	GSK3B	tnfa_signaling_via_nfkb	0.00449393	0.0748988	5	130	1.83516
2	RNF13	tnfa_signaling_via_nfkb	0.00449393	0.0748988	5	130	1.83516
3	RFOX2	inflammatory_response	2.19086e-06	0.000109543	8	118	2.64276
3	PSD1	inflammatory_response	2.19086e-06	0.000109543	8	118	2.64276
3	HEPH	inflammatory_response	2.19086e-06	0.000109543	8	118	2.64276
3	CC14A	inflammatory_response	2.19086e-06	0.000109543	8	118	2.64276
3	CYLD	inflammatory_response	2.19086e-06	0.000109543	8	118	2.64276
3	VAC14	inflammatory_response	2.19086e-06	0.000109543	8	118	2.64276
3	ADT2	inflammatory_response	2.19086e-06	0.000109543	8	118	2.64276
3	ELOA1	inflammatory_response	2.19086e-06	0.000109543	8	118	2.64276
3	PSA7	inflammatory_response	2.19086e-06	0.000109543	8	118	2.64276
3	RNF43	inflammatory_response	2.19086e-06	0.000109543	8	118	2.64276
3	NSF1C	inflammatory_response	2.19086e-06	0.000109543	8	118	2.64276
3	TRPM4	inflammatory_response	2.19086e-06	0.000109543	8	118	2.64276
3	RGS9	inflammatory_response	2.19086e-06	0.000109543	8	118	2.64276
3	KCC2A	inflammatory_response	2.19086e-06	0.000109543	8	118	2.64276
3	CRNL1	inflammatory_response	2.19086e-06	0.000109543	8	118	2.64276
3	PEX3	inflammatory_response	2.19086e-06	0.000109543	8	118	2.64276
3	FGF4	inflammatory_response	2.19086e-06	0.000109543	8	118	2.64276
3	RAB3A	inflammatory_response	2.19086e-06	0.000109543	8	118	2.64276
3	MLEC	inflammatory_response	2.19086e-06	0.000109543	8	118	2.64276
3	TASP1	inflammatory_response	2.19086e-06	0.000109543	8	118	2.64276
3	MPND	inflammatory_response	2.19086e-06	0.000109543	8	118	2.64276
3	S35C2	inflammatory_response	2.19086e-06	0.000109543	8	118	2.64276
3	RIDA	inflammatory_response	2.19086e-06	0.000109543	8	118	2.64276
3	ZN263	inflammatory_response	2.19086e-06	0.000109543	8	118	2.64276
3	PCNP	inflammatory_response	2.19086e-06	0.000109543	8	118	2.64276
3	GSK3B	inflammatory_response	2.19086e-06	0.000109543	8	118	2.64276
3	RNF13	inflammatory_response	2.19086e-06	0.000109543	8	118	2.64276
3	RFOX2	interferon_gamma_response	0.00233348	0.058337	5	118	2.00166
3	PSD1	interferon_gamma_response	0.00233348	0.058337	5	118	2.00166
3	HEPH	interferon_gamma_response	0.00233348	0.058337	5	118	2.00166
3	CC14A	interferon_gamma_response	0.00233348	0.058337	5	118	2.00166
3	CYLD	interferon_gamma_response	0.00233348	0.058337	5	118	2.00166
3	VAC14	interferon_gamma_response	0.00233348	0.058337	5	118	2.00166
3	ADT2	interferon_gamma_response	0.00233348	0.058337	5	118	2.00166
3	ELOA1	interferon_gamma_response	0.00233348	0.058337	5	118	2.00166
3	PSA7	interferon_gamma_response	0.00233348	0.058337	5	118	2.00166
3	RNF43	interferon_gamma_response	0.00233348	0.058337	5	118	2.00166
3	NSF1C	interferon_gamma_response	0.00233348	0.058337	5	118	2.00166
3	TRPM4	interferon_gamma_response	0.00233348	0.058337	5	118	2.00166
3	RGS9	interferon_gamma_response	0.00233348	0.058337	5	118	2.00166
3	KCC2A	interferon_gamma_response	0.00233348	0.058337	5	118	2.00166
3	CRNL1	interferon_gamma_response	0.00233348	0.058337	5	118	2.00166
3	PEX3	interferon_gamma_response	0.00233348	0.058337	5	118	2.00166
3	FGF4	interferon_gamma_response	0.00233348	0.058337	5	118	2.00166
3	RAB3A	interferon_gamma_response	0.00233348	0.058337	5	118	2.00166
3	MLEC	interferon_gamma_response	0.00233348	0.058337	5	118	2.00166
3	TASP1	interferon_gamma_response	0.00233348	0.058337	5	118	2.00166
3	MPND	interferon_gamma_response	0.00233348	0.058337	5	118	2.00166
3	S35C2	interferon_gamma_response	0.00233348	0.058337	5	118	2.00166
3	RIDA	interferon_gamma_response	0.00233348	0.058337	5	118	2.00166
3	ZN263	interferon_gamma_response	0.00233348	0.058337	5	118	2.00166
3	PCNP	interferon_gamma_response	0.00233348	0.058337	5	118	2.00166
3	GSK3B	interferon_gamma_response	0.00233348	0.058337	5	118	2.00166
3	RNF13	interferon_gamma_response	0.00233348	0.058337	5	118	2.00166
3	RFOX2	tnfa_signaling_via_nfkb	0.00357827	0.0596379	5	130	1.89623
3	PSD1	tnfa_signaling_via_nfkb	0.00357827	0.0596379	5	130	1.89623
3	HEPH	tnfa_signaling_via_nfkb	0.00357827	0.0596379	5	130	1.89623
3	CC14A	tnfa_signaling_via_nfkb	0.00357827	0.0596379	5	130	1.89623
3	CYLD	tnfa_signaling_via_nfkb	0.00357827	0.0596379	5	130	1.89623
3	VAC14	tnfa_signaling_via_nfkb	0.00357827	0.0596379	5	130	1.89623
3	ADT2	tnfa_signaling_via_nfkb	0.00357827	0.0596379	5	130	1.89623
3	ELOA1	tnfa_signaling_via_nfkb	0.00357827	0.0596379	5	130	1.89623
3	PSA7	tnfa_signaling_via_nfkb	0.00357827	0.0596379	5	130	1.89623
3	RNF43	tnfa_signaling_via_nfkb	0.00357827	0.0596379	5	130	1.89623
3	NSF1C	tnfa_signaling_via_nfkb	0.00357827	0.0596379	5	130	1.89623
3	TRPM4	tnfa_signaling_via_nfkb	0.00357827	0.0596379	5	130	1.89623
3	RGS9	tnfa_signaling_via_nfkb	0.00357827	0.0596379	5	130	1.89623
3	KCC2A	tnfa_signaling_via_nfkb	0.00357827	0.0596379	5	130	1.89623
3	CRNL1	tnfa_signaling_via_nfkb	0.00357827	0.0596379	5	130	1.89623
3	PEX3	tnfa_signaling_via_nfkb	0.00357827	0.0596379	5	130	1.89623
3	FGF4	tnfa_signaling_via_nfkb	0.00357827	0.0596379	5	130	1.89623
3	RAB3A	tnfa_signaling_via_nfkb	0.00357827	0.0596379	5	130	1.89623
3	MLEC	tnfa_signaling_via_nfkb	0.00357827	0.0596379	5	130	1.89623
3	TASP1	tnfa_signaling_via_nfkb	0.00357827	0.0596379	5	130	1.89623
3	MPND	tnfa_signaling_via_nfkb	0.00357827	0.0596379	5	130	1.89623
3	S35C2	tnfa_signaling_via_nfkb	0.00357827	0.0596379	5	130	1.89623
3	RIDA	tnfa_signaling_via_nfkb	0.00357827	0.0596379	5	130	1.89623
3	ZN263	tnfa_signaling_via_nfkb	0.00357827	0.0596379	5	130	1.89623
3	PCNP	tnfa_signaling_via_nfkb	0.00357827	0.0596379	5	130	1.89623
3	GSK3B	tnfa_signaling_via_nfkb	0.00357827	0.0596379	5	130	1.89623
3	RNF13	tnfa_signaling_via_nfkb	0.00357827	0.0596379	5	130	1.89623
3	RFOX2	il2_stat5_signaling	0.00904144	0.0967694	4	102	1.90643
3	PSD1	il2_stat5_signaling	0.00904144	0.0967694	4	102	1.90643
3	HEPH	il2_stat5_signaling	0.00904144	0.0967694	4	102	1.90643
3	CC14A	il2_stat5_signaling	0.00904144	0.0967694	4	102	1.90643
3	CYLD	il2_stat5_signaling	0.00904144	0.0967694	4	102	1.90643
3	VAC14	il2_stat5_signaling	0.00904144	0.0967694	4	102	1.90643
3	ADT2	il2_stat5_signaling	0.00904144	0.0967694	4	102	1.90643
3	ELOA1	il2_stat5_signaling	0.00904144	0.0967694	4	102	1.90643
3	PSA7	il2_stat5_signaling	0.00904144	0.0967694	4	102	1.90643
3	RNF43	il2_stat5_signaling	0.00904144	0.0967694	4	102	1.90643
3	NSF1C	il2_stat5_signaling	0.00904144	0.0967694	4	102	1.90643
3	TRPM4	il2_stat5_signaling	0.00904144	0.0967694	4	102	1.90643
3	RGS9	il2_stat5_signaling	0.00904144	0.0967694	4	102	1.90643
3	KCC2A	il2_stat5_signaling	0.00904144	0.0967694	4	102	1.90643
3	CRNL1	il2_stat5_signaling	0.00904144	0.0967694	4	102	1.90643
3	PEX3	il2_stat5_signaling	0.00904144	0.0967694	4	102	1.90643
3	FGF4	il2_stat5_signaling	0.00904144	0.0967694	4	102	1.90643
3	RAB3A	il2_stat5_signaling	0.00904144	0.0967694	4	102	1.90643
3	MLEC	il2_stat5_signaling	0.00904144	0.0967694	4	102	1.90643
3	TASP1	il2_stat5_signaling	0.00904144	0.0967694	4	102	1.90643
3	MPND	il2_stat5_signaling	0.00904144	0.0967694	4	102	1.90643
3	S35C2	il2_stat5_signaling	0.00904144	0.0967694	4	102	1.90643
3	RIDA	il2_stat5_signaling	0.00904144	0.0967694	4	102	1.90643
3	ZN263	il2_stat5_signaling	0.00904144	0.0967694	4	102	1.90643
3	PCNP	il2_stat5_signaling	0.00904144	0.0967694	4	102	1.90643
3	GSK3B	il2_stat5_signaling	0.00904144	0.0967694	4	102	1.90643
3	RNF13	il2_stat5_signaling	0.00904144	0.0967694	4	102	1.90643
3	RFOX2	uv_response_up	0.00967694	0.0967694	4	104	1.88555
3	PSD1	uv_response_up	0.00967694	0.0967694	4	104	1.88555
3	HEPH	uv_response_up	0.00967694	0.0967694	4	104	1.88555
3	CC14A	uv_response_up	0.00967694	0.0967694	4	104	1.88555
3	CYLD	uv_response_up	0.00967694	0.0967694	4	104	1.88555
3	VAC14	uv_response_up	0.00967694	0.0967694	4	104	1.88555
3	ADT2	uv_response_up	0.00967694	0.0967694	4	104	1.88555
3	ELOA1	uv_response_up	0.00967694	0.0967694	4	104	1.88555
3	PSA7	uv_response_up	0.00967694	0.0967694	4	104	1.88555
3	RNF43	uv_response_up	0.00967694	0.0967694	4	104	1.88555
3	NSF1C	uv_response_up	0.00967694	0.0967694	4	104	1.88555
3	TRPM4	uv_response_up	0.00967694	0.0967694	4	104	1.88555
3	RGS9	uv_response_up	0.00967694	0.0967694	4	104	1.88555
3	KCC2A	uv_response_up	0.00967694	0.0967694	4	104	1.88555
3	CRNL1	uv_response_up	0.00967694	0.0967694	4	104	1.88555
3	PEX3	uv_response_up	0.00967694	0.0967694	4	104	1.88555
3	FGF4	uv_response_up	0.00967694	0.0967694	4	104	1.88555
3	RAB3A	uv_response_up	0.00967694	0.0967694	4	104	1.88555
3	MLEC	uv_response_up	0.00967694	0.0967694	4	104	1.88555
3	TASP1	uv_response_up	0.00967694	0.0967694	4	104	1.88555
3	MPND	uv_response_up	0.00967694	0.0967694	4	104	1.88555
3	S35C2	uv_response_up	0.00967694	0.0967694	4	104	1.88555
3	RIDA	uv_response_up	0.00967694	0.0967694	4	104	1.88555
3	ZN263	uv_response_up	0.00967694	0.0967694	4	104	1.88555
3	PCNP	uv_response_up	0.00967694	0.0967694	4	104	1.88555
3	GSK3B	uv_response_up	0.00967694	0.0967694	4	104	1.88555
3	RNF13	uv_response_up	0.00967694	0.0967694	4	104	1.88555
4	RGS9	apical_junction	0.00025321	0.0126605	4	129	3.10599
4	PSD1	apical_junction	0.00025321	0.0126605	4	129	3.10599
4	KCC2A	apical_junction	0.00025321	0.0126605	4	129	3.10599
4	CC14A	apical_junction	0.00025321	0.0126605	4	129	3.10599
4	S35C2	apical_junction	0.00025321	0.0126605	4	129	3.10599
4	ADT2	apical_junction	0.00025321	0.0126605	4	129	3.10599
4	RNF43	apical_junction	0.00025321	0.0126605	4	129	3.10599
4	PEX3	apical_junction	0.00025321	0.0126605	4	129	3.10599
4	GSK3B	apical_junction	0.00025321	0.0126605	4	129	3.10599
4	MLEC	apical_junction	0.00025321	0.0126605	4	129	3.10599
4	TRPM4	apical_junction	0.00025321	0.0126605	4	129	3.10599
5	RFOX2	inflammatory_response	1.68125e-05	0.000840623	6	118	2.86132
5	PCNP	inflammatory_response	1.68125e-05	0.000840623	6	118	2.86132
5	HEPH	inflammatory_response	1.68125e-05	0.000840623	6	118	2.86132
5	TASP1	inflammatory_response	1.68125e-05	0.000840623	6	118	2.86132
5	MPND	inflammatory_response	1.68125e-05	0.000840623	6	118	2.86132
5	CYLD	inflammatory_response	1.68125e-05	0.000840623	6	118	2.86132
5	CRNL1	inflammatory_response	1.68125e-05	0.000840623	6	118	2.86132
5	VAC14	inflammatory_response	1.68125e-05	0.000840623	6	118	2.86132
5	RIDA	inflammatory_response	1.68125e-05	0.000840623	6	118	2.86132
5	ELOA1	inflammatory_response	1.68125e-05	0.000840623	6	118	2.86132
5	PSA7	inflammatory_response	1.68125e-05	0.000840623	6	118	2.86132
5	FGF4	inflammatory_response	1.68125e-05	0.000840623	6	118	2.86132
5	ZN263	inflammatory_response	1.68125e-05	0.000840623	6	118	2.86132
5	RAB3A	inflammatory_response	1.68125e-05	0.000840623	6	118	2.86132
5	NSF1C	inflammatory_response	1.68125e-05	0.000840623	6	118	2.86132
5	RNF13	inflammatory_response	1.68125e-05	0.000840623	6	118	2.86132
5	RFOX2	interferon_gamma_response	0.000256334	0.00640835	5	118	2.58013
5	PCNP	interferon_gamma_response	0.000256334	0.00640835	5	118	2.58013
5	HEPH	interferon_gamma_response	0.000256334	0.00640835	5	118	2.58013
5	TASP1	interferon_gamma_response	0.000256334	0.00640835	5	118	2.58013
5	MPND	interferon_gamma_response	0.000256334	0.00640835	5	118	2.58013
5	CYLD	interferon_gamma_response	0.000256334	0.00640835	5	118	2.58013
5	CRNL1	interferon_gamma_response	0.000256334	0.00640835	5	118	2.58013
5	VAC14	interferon_gamma_response	0.000256334	0.00640835	5	118	2.58013
5	RIDA	interferon_gamma_response	0.000256334	0.00640835	5	118	2.58013
5	ELOA1	interferon_gamma_response	0.000256334	0.00640835	5	118	2.58013
5	PSA7	interferon_gamma_response	0.000256334	0.00640835	5	118	2.58013
5	FGF4	interferon_gamma_response	0.000256334	0.00640835	5	118	2.58013
5	ZN263	interferon_gamma_response	0.000256334	0.00640835	5	118	2.58013
5	RAB3A	interferon_gamma_response	0.000256334	0.00640835	5	118	2.58013
5	NSF1C	interferon_gamma_response	0.000256334	0.00640835	5	118	2.58013
5	RNF13	interferon_gamma_response	0.000256334	0.00640835	5	118	2.58013
5	RFOX2	il2_stat5_signaling	0.00168167	0.0280279	4	102	2.44015
5	PCNP	il2_stat5_signaling	0.00168167	0.0280279	4	102	2.44015
5	HEPH	il2_stat5_signaling	0.00168167	0.0280279	4	102	2.44015
5	TASP1	il2_stat5_signaling	0.00168167	0.0280279	4	102	2.44015
5	MPND	il2_stat5_signaling	0.00168167	0.0280279	4	102	2.44015
5	CYLD	il2_stat5_signaling	0.00168167	0.0280279	4	102	2.44015
5	CRNL1	il2_stat5_signaling	0.00168167	0.0280279	4	102	2.44015
5	VAC14	il2_stat5_signaling	0.00168167	0.0280279	4	102	2.44015
5	RIDA	il2_stat5_signaling	0.00168167	0.0280279	4	102	2.44015
5	ELOA1	il2_stat5_signaling	0.00168167	0.0280279	4	102	2.44015
5	PSA7	il2_stat5_signaling	0.00168167	0.0280279	4	102	2.44015
5	FGF4	il2_stat5_signaling	0.00168167	0.0280279	4	102	2.44015
5	ZN263	il2_stat5_signaling	0.00168167	0.0280279	4	102	2.44015
5	RAB3A	il2_stat5_signaling	0.00168167	0.0280279	4	102	2.44015
5	NSF1C	il2_stat5_signaling	0.00168167	0.0280279	4	102	2.44015
5	RNF13	il2_stat5_signaling	0.00168167	0.0280279	4	102	2.44015
5	RFOX2	tnfa_signaling_via_nfkb	0.00412054	0.0515067	4	130	2.17868
5	PCNP	tnfa_signaling_via_nfkb	0.00412054	0.0515067	4	130	2.17868
5	HEPH	tnfa_signaling_via_nfkb	0.00412054	0.0515067	4	130	2.17868
5	TASP1	tnfa_signaling_via_nfkb	0.00412054	0.0515067	4	130	2.17868
5	MPND	tnfa_signaling_via_nfkb	0.00412054	0.0515067	4	130	2.17868
5	CYLD	tnfa_signaling_via_nfkb	0.00412054	0.0515067	4	130	2.17868
5	CRNL1	tnfa_signaling_via_nfkb	0.00412054	0.0515067	4	130	2.17868
5	VAC14	tnfa_signaling_via_nfkb	0.00412054	0.0515067	4	130	2.17868
5	RIDA	tnfa_signaling_via_nfkb	0.00412054	0.0515067	4	130	2.17868
5	ELOA1	tnfa_signaling_via_nfkb	0.00412054	0.0515067	4	130	2.17868
5	PSA7	tnfa_signaling_via_nfkb	0.00412054	0.0515067	4	130	2.17868
5	FGF4	tnfa_signaling_via_nfkb	0.00412054	0.0515067	4	130	2.17868
5	ZN263	tnfa_signaling_via_nfkb	0.00412054	0.0515067	4	130	2.17868
5	RAB3A	tnfa_signaling_via_nfkb	0.00412054	0.0515067	4	130	2.17868
5	NSF1C	tnfa_signaling_via_nfkb	0.00412054	0.0515067	4	130	2.17868
5	RNF13	tnfa_signaling_via_nfkb	0.00412054	0.0515067	4	130	2.17868
6	RGS9	apical_junction	0.00025321	0.0126605	4	129	3.10599
6	PSD1	apical_junction	0.00025321	0.0126605	4	129	3.10599
6	KCC2A	apical_junction	0.00025321	0.0126605	4	129	3.10599
6	CC14A	apical_junction	0.00025321	0.0126605	4	129	3.10599
6	S35C2	apical_junction	0.00025321	0.0126605	4	129	3.10599
6	RNF43	apical_junction	0.00025321	0.0126605	4	129	3.10599
6	PEX3	apical_junction	0.00025321	0.0126605	4	129	3.10599
6	GSK3B	apical_junction	0.00025321	0.0126605	4	129	3.10599
6	MLEC	apical_junction	0.00025321	0.0126605	4	129	3.10599
6	TRPM4	apical_junction	0.00025321	0.0126605	4	129	3.10599
7	CSPP1	myc_targets_v1	5.62401e-05	0.00281201	4	141	3.70371
7	TRM6	myc_targets_v1	5.62401e-05	0.00281201	4	141	3.70371
7	ABI3	myc_targets_v1	5.62401e-05	0.00281201	4	141	3.70371
7	WIZ	myc_targets_v1	5.62401e-05	0.00281201	4	141	3.70371
7	STX4	myc_targets_v1	5.62401e-05	0.00281201	4	141	3.70371
7	CSK	myc_targets_v1	5.62401e-05	0.00281201	4	141	3.70371
7	PDGFB	myc_targets_v1	5.62401e-05	0.00281201	4	141	3.70371
7	MS18B	myc_targets_v1	5.62401e-05	0.00281201	4	141	3.70371
7	PIN4	myc_targets_v1	5.62401e-05	0.00281201	4	141	3.70371
7	GML	myc_targets_v1	5.62401e-05	0.00281201	4	141	3.70371
7	ISM2	myc_targets_v1	5.62401e-05	0.00281201	4	141	3.70371
13	MUC18	epithelial_mesenchymal_transition	6.71095e-09	3.35547e-07	8	146	3.87613
13	VSIG1	epithelial_mesenchymal_transition	6.71095e-09	3.35547e-07	8	146	3.87613
13	TNMD	epithelial_mesenchymal_transition	6.71095e-09	3.35547e-07	8	146	3.87613
13	JAK2	epithelial_mesenchymal_transition	6.71095e-09	3.35547e-07	8	146	3.87613
13	ICAM3	epithelial_mesenchymal_transition	6.71095e-09	3.35547e-07	8	146	3.87613
13	NCK2	epithelial_mesenchymal_transition	6.71095e-09	3.35547e-07	8	146	3.87613
13	GLRB	epithelial_mesenchymal_transition	6.71095e-09	3.35547e-07	8	146	3.87613
13	EYA2	epithelial_mesenchymal_transition	6.71095e-09	3.35547e-07	8	146	3.87613
13	ZFY26	epithelial_mesenchymal_transition	6.71095e-09	3.35547e-07	8	146	3.87613
13	NUCKS	epithelial_mesenchymal_transition	6.71095e-09	3.35547e-07	8	146	3.87613
13	5NTC	epithelial_mesenchymal_transition	6.71095e-09	3.35547e-07	8	146	3.87613
13	MUC18	angiogenesis	0.00382997	0.0944054	2	23	3.57337
13	VSIG1	angiogenesis	0.00382997	0.0944054	2	23	3.57337
13	TNMD	angiogenesis	0.00382997	0.0944054	2	23	3.57337
13	JAK2	angiogenesis	0.00382997	0.0944054	2	23	3.57337
13	ICAM3	angiogenesis	0.00382997	0.0944054	2	23	3.57337
13	NCK2	angiogenesis	0.00382997	0.0944054	2	23	3.57337
13	GLRB	angiogenesis	0.00382997	0.0944054	2	23	3.57337
13	EYA2	angiogenesis	0.00382997	0.0944054	2	23	3.57337
13	ZFY26	angiogenesis	0.00382997	0.0944054	2	23	3.57337
13	NUCKS	angiogenesis	0.00382997	0.0944054	2	23	3.57337
13	5NTC	angiogenesis	0.00382997	0.0944054	2	23	3.57337
13	MUC18	myogenesis	0.00566432	0.0944054	3	93	2.52924
13	VSIG1	myogenesis	0.00566432	0.0944054	3	93	2.52924
13	TNMD	myogenesis	0.00566432	0.0944054	3	93	2.52924
13	JAK2	myogenesis	0.00566432	0.0944054	3	93	2.52924
13	ICAM3	myogenesis	0.00566432	0.0944054	3	93	2.52924
13	NCK2	myogenesis	0.00566432	0.0944054	3	93	2.52924
13	GLRB	myogenesis	0.00566432	0.0944054	3	93	2.52924
13	EYA2	myogenesis	0.00566432	0.0944054	3	93	2.52924
13	ZFY26	myogenesis	0.00566432	0.0944054	3	93	2.52924
13	NUCKS	myogenesis	0.00566432	0.0944054	3	93	2.52924
13	5NTC	myogenesis	0.00566432	0.0944054	3	93	2.52924
15	MUC18	epithelial_mesenchymal_transition	6.71095e-09	3.35547e-07	8	146	3.87613
15	VSIG1	epithelial_mesenchymal_transition	6.71095e-09	3.35547e-07	8	146	3.87613
15	JAK2	epithelial_mesenchymal_transition	6.71095e-09	3.35547e-07	8	146	3.87613
15	ICAM3	epithelial_mesenchymal_transition	6.71095e-09	3.35547e-07	8	146	3.87613
15	NCK2	epithelial_mesenchymal_transition	6.71095e-09	3.35547e-07	8	146	3.87613
15	GLRB	epithelial_mesenchymal_transition	6.71095e-09	3.35547e-07	8	146	3.87613
15	EYA2	epithelial_mesenchymal_transition	6.71095e-09	3.35547e-07	8	146	3.87613
15	ZFY26	epithelial_mesenchymal_transition	6.71095e-09	3.35547e-07	8	146	3.87613
15	NUCKS	epithelial_mesenchymal_transition	6.71095e-09	3.35547e-07	8	146	3.87613
15	5NTC	epithelial_mesenchymal_transition	6.71095e-09	3.35547e-07	8	146	3.87613
15	MUC18	angiogenesis	0.00382997	0.0944054	2	23	3.57337
15	VSIG1	angiogenesis	0.00382997	0.0944054	2	23	3.57337
15	JAK2	angiogenesis	0.00382997	0.0944054	2	23	3.57337
15	ICAM3	angiogenesis	0.00382997	0.0944054	2	23	3.57337
15	NCK2	angiogenesis	0.00382997	0.0944054	2	23	3.57337
15	GLRB	angiogenesis	0.00382997	0.0944054	2	23	3.57337
15	EYA2	angiogenesis	0.00382997	0.0944054	2	23	3.57337
15	ZFY26	angiogenesis	0.00382997	0.0944054	2	23	3.57337
15	NUCKS	angiogenesis	0.00382997	0.0944054	2	23	3.57337
15	5NTC	angiogenesis	0.00382997	0.0944054	2	23	3.57337
15	MUC18	myogenesis	0.00566432	0.0944054	3	93	2.52924
15	VSIG1	myogenesis	0.00566432	0.0944054	3	93	2.52924
15	JAK2	myogenesis	0.00566432	0.0944054	3	93	2.52924
15	ICAM3	myogenesis	0.00566432	0.0944054	3	93	2.52924
15	NCK2	myogenesis	0.00566432	0.0944054	3	93	2.52924
15	GLRB	myogenesis	0.00566432	0.0944054	3	93	2.52924
15	EYA2	myogenesis	0.00566432	0.0944054	3	93	2.52924
15	ZFY26	myogenesis	0.00566432	0.0944054	3	93	2.52924
15	NUCKS	myogenesis	0.00566432	0.0944054	3	93	2.52924
15	5NTC	myogenesis	0.00566432	0.0944054	3	93	2.52924
66	RAB14	e2f_targets	6.20019e-41	3.1001e-39	60	142	2.96318
66	PDE10	e2f_targets	6.20019e-41	3.1001e-39	60	142	2.96318
66	SF3B1	e2f_targets	6.20019e-41	3.1001e-39	60	142	2.96318
66	MOGT3	e2f_targets	6.20019e-41	3.1001e-39	60	142	2.96318
66	SOX15	e2f_targets	6.20019e-41	3.1001e-39	60	142	2.96318
66	ARTN	e2f_targets	6.20019e-41	3.1001e-39	60	142	2.96318
66	NUP88	e2f_targets	6.20019e-41	3.1001e-39	60	142	2.96318
66	RHG05	e2f_targets	6.20019e-41	3.1001e-39	60	142	2.96318
66	S35D1	e2f_targets	6.20019e-41	3.1001e-39	60	142	2.96318
66	SNAI1	e2f_targets	6.20019e-41	3.1001e-39	60	142	2.96318
66	WASF1	e2f_targets	6.20019e-41	3.1001e-39	60	142	2.96318
66	PLXA1	e2f_targets	6.20019e-41	3.1001e-39	60	142	2.96318
66	GLRA2	e2f_targets	6.20019e-41	3.1001e-39	60	142	2.96318
66	DHX40	e2f_targets	6.20019e-41	3.1001e-39	60	142	2.96318
66	HPF1	e2f_targets	6.20019e-41	3.1001e-39	60	142	2.96318
66	UTP18	e2f_targets	6.20019e-41	3.1001e-39	60	142	2.96318
66	TM9S2	e2f_targets	6.20019e-41	3.1001e-39	60	142	2.96318
66	LCAP	e2f_targets	6.20019e-41	3.1001e-39	60	142	2.96318
66	MSH6	e2f_targets	6.20019e-41	3.1001e-39	60	142	2.96318
66	TBC23	e2f_targets	6.20019e-41	3.1001e-39	60	142	2.96318
66	H7C2Q8	e2f_targets	6.20019e-41	3.1001e-39	60	142	2.96318
66	X6R9L0	e2f_targets	6.20019e-41	3.1001e-39	60	142	2.96318
66	ARMC7	e2f_targets	6.20019e-41	3.1001e-39	60	142	2.96318
66	ZC3H4	e2f_targets	6.20019e-41	3.1001e-39	60	142	2.96318
66	KLF9	e2f_targets	6.20019e-41	3.1001e-39	60	142	2.96318
66	HDAC9	e2f_targets	6.20019e-41	3.1001e-39	60	142	2.96318
66	SLAI2	e2f_targets	6.20019e-41	3.1001e-39	60	142	2.96318
66	AP1B1	e2f_targets	6.20019e-41	3.1001e-39	60	142	2.96318
66	DOHH	e2f_targets	6.20019e-41	3.1001e-39	60	142	2.96318
66	SPG21	e2f_targets	6.20019e-41	3.1001e-39	60	142	2.96318
66	ITB5	e2f_targets	6.20019e-41	3.1001e-39	60	142	2.96318
66	I2BPL	e2f_targets	6.20019e-41	3.1001e-39	60	142	2.96318
66	PLPL7	e2f_targets	6.20019e-41	3.1001e-39	60	142	2.96318
66	ACTT1	e2f_targets	6.20019e-41	3.1001e-39	60	142	2.96318
66	AMMR1	e2f_targets	6.20019e-41	3.1001e-39	60	142	2.96318
66	MGRN1	e2f_targets	6.20019e-41	3.1001e-39	60	142	2.96318
66	UPK3A	e2f_targets	6.20019e-41	3.1001e-39	60	142	2.96318
66	RPGP2	e2f_targets	6.20019e-41	3.1001e-39	60	142	2.96318
66	ACADV	e2f_targets	6.20019e-41	3.1001e-39	60	142	2.96318
66	PTGIS	e2f_targets	6.20019e-41	3.1001e-39	60	142	2.96318
66	TTF1	e2f_targets	6.20019e-41	3.1001e-39	60	142	2.96318
66	XYLT2	e2f_targets	6.20019e-41	3.1001e-39	60	142	2.96318
66	MINP1	e2f_targets	6.20019e-41	3.1001e-39	60	142	2.96318
66	ANLN	e2f_targets	6.20019e-41	3.1001e-39	60	142	2.96318
66	RGRF2	e2f_targets	6.20019e-41	3.1001e-39	60	142	2.96318
66	KLH12	e2f_targets	6.20019e-41	3.1001e-39	60	142	2.96318
66	RBBP5	e2f_targets	6.20019e-41	3.1001e-39	60	142	2.96318
66	PSD4	e2f_targets	6.20019e-41	3.1001e-39	60	142	2.96318
66	ENL	e2f_targets	6.20019e-41	3.1001e-39	60	142	2.96318
66	NR5A2	e2f_targets	6.20019e-41	3.1001e-39	60	142	2.96318
66	GIPC1	e2f_targets	6.20019e-41	3.1001e-39	60	142	2.96318
66	ERCC8	e2f_targets	6.20019e-41	3.1001e-39	60	142	2.96318
66	RN114	e2f_targets	6.20019e-41	3.1001e-39	60	142	2.96318
66	CDR2L	e2f_targets	6.20019e-41	3.1001e-39	60	142	2.96318
66	EFNB2	e2f_targets	6.20019e-41	3.1001e-39	60	142	2.96318
66	PSME1	e2f_targets	6.20019e-41	3.1001e-39	60	142	2.96318
66	HNF4A	e2f_targets	6.20019e-41	3.1001e-39	60	142	2.96318
66	SYDM	e2f_targets	6.20019e-41	3.1001e-39	60	142	2.96318
66	DDX31	e2f_targets	6.20019e-41	3.1001e-39	60	142	2.96318
66	LMIP	e2f_targets	6.20019e-41	3.1001e-39	60	142	2.96318
66	CK5P3	e2f_targets	6.20019e-41	3.1001e-39	60	142	2.96318
66	DOK4	e2f_targets	6.20019e-41	3.1001e-39	60	142	2.96318
66	PRP31	e2f_targets	6.20019e-41	3.1001e-39	60	142	2.96318
66	KAP0	e2f_targets	6.20019e-41	3.1001e-39	60	142	2.96318
66	MDFI	e2f_targets	6.20019e-41	3.1001e-39	60	142	2.96318
66	GNPAT	e2f_targets	6.20019e-41	3.1001e-39	60	142	2.96318
66	J9JIC5	e2f_targets	6.20019e-41	3.1001e-39	60	142	2.96318
66	CD244	e2f_targets	6.20019e-41	3.1001e-39	60	142	2.96318
66	GBG11	e2f_targets	6.20019e-41	3.1001e-39	60	142	2.96318
66	T106B	e2f_targets	6.20019e-41	3.1001e-39	60	142	2.96318
66	TNF10	e2f_targets	6.20019e-41	3.1001e-39	60	142	2.96318
66	MCM6	e2f_targets	6.20019e-41	3.1001e-39	60	142	2.96318
66	TSNAX	e2f_targets	6.20019e-41	3.1001e-39	60	142	2.96318
66	ZNT3	e2f_targets	6.20019e-41	3.1001e-39	60	142	2.96318
66	TNS2	e2f_targets	6.20019e-41	3.1001e-39	60	142	2.96318
66	BATF3	e2f_targets	6.20019e-41	3.1001e-39	60	142	2.96318
66	ZPR1	e2f_targets	6.20019e-41	3.1001e-39	60	142	2.96318
66	YLPM1	e2f_targets	6.20019e-41	3.1001e-39	60	142	2.96318
66	TAXB1	e2f_targets	6.20019e-41	3.1001e-39	60	142	2.96318
66	TBCE	e2f_targets	6.20019e-41	3.1001e-39	60	142	2.96318
66	AKA7G	e2f_targets	6.20019e-41	3.1001e-39	60	142	2.96318
66	CXB6	e2f_targets	6.20019e-41	3.1001e-39	60	142	2.96318
66	IFT81	e2f_targets	6.20019e-41	3.1001e-39	60	142	2.96318
66	VP13C	e2f_targets	6.20019e-41	3.1001e-39	60	142	2.96318
66	DCTD	e2f_targets	6.20019e-41	3.1001e-39	60	142	2.96318
66	RGCC	e2f_targets	6.20019e-41	3.1001e-39	60	142	2.96318
66	IFI6	e2f_targets	6.20019e-41	3.1001e-39	60	142	2.96318
66	ARHGG	e2f_targets	6.20019e-41	3.1001e-39	60	142	2.96318
66	NRN1	e2f_targets	6.20019e-41	3.1001e-39	60	142	2.96318
66	RFX1	e2f_targets	6.20019e-41	3.1001e-39	60	142	2.96318
66	NDF4	e2f_targets	6.20019e-41	3.1001e-39	60	142	2.96318
66	SO1A2	e2f_targets	6.20019e-41	3.1001e-39	60	142	2.96318
66	HYCCI	e2f_targets	6.20019e-41	3.1001e-39	60	142	2.96318
66	YPEL5	e2f_targets	6.20019e-41	3.1001e-39	60	142	2.96318
66	GLT18	e2f_targets	6.20019e-41	3.1001e-39	60	142	2.96318
66	MPP4	e2f_targets	6.20019e-41	3.1001e-39	60	142	2.96318
66	NHRF1	e2f_targets	6.20019e-41	3.1001e-39	60	142	2.96318
66	AT2B4	e2f_targets	6.20019e-41	3.1001e-39	60	142	2.96318
66	AHR	e2f_targets	6.20019e-41	3.1001e-39	60	142	2.96318
66	OTUB2	e2f_targets	6.20019e-41	3.1001e-39	60	142	2.96318
66	ATG4C	e2f_targets	6.20019e-41	3.1001e-39	60	142	2.96318
66	TR19L	e2f_targets	6.20019e-41	3.1001e-39	60	142	2.96318
66	RAB5C	e2f_targets	6.20019e-41	3.1001e-39	60	142	2.96318
66	MDHC	e2f_targets	6.20019e-41	3.1001e-39	60	142	2.96318
66	RBM42	e2f_targets	6.20019e-41	3.1001e-39	60	142	2.96318
66	NPHP4	e2f_targets	6.20019e-41	3.1001e-39	60	142	2.96318
66	WNT5B	e2f_targets	6.20019e-41	3.1001e-39	60	142	2.96318
66	DNM1L	e2f_targets	6.20019e-41	3.1001e-39	60	142	2.96318
66	RIMS1	e2f_targets	6.20019e-41	3.1001e-39	60	142	2.96318
66	MLX	e2f_targets	6.20019e-41	3.1001e-39	60	142	2.96318
66	CD79A	e2f_targets	6.20019e-41	3.1001e-39	60	142	2.96318
66	RAB18	e2f_targets	6.20019e-41	3.1001e-39	60	142	2.96318
66	DUS1	e2f_targets	6.20019e-41	3.1001e-39	60	142	2.96318
66	MYH7	e2f_targets	6.20019e-41	3.1001e-39	60	142	2.96318
66	CHD4	e2f_targets	6.20019e-41	3.1001e-39	60	142	2.96318
66	ITPA	e2f_targets	6.20019e-41	3.1001e-39	60	142	2.96318
66	RSPH3	e2f_targets	6.20019e-41	3.1001e-39	60	142	2.96318
66	ETHE1	e2f_targets	6.20019e-41	3.1001e-39	60	142	2.96318
66	STK38	e2f_targets	6.20019e-41	3.1001e-39	60	142	2.96318
66	GBG13	e2f_targets	6.20019e-41	3.1001e-39	60	142	2.96318
66	TGFB1	e2f_targets	6.20019e-41	3.1001e-39	60	142	2.96318
66	PARP3	e2f_targets	6.20019e-41	3.1001e-39	60	142	2.96318
66	ICAM5	e2f_targets	6.20019e-41	3.1001e-39	60	142	2.96318
66	DPOE2	e2f_targets	6.20019e-41	3.1001e-39	60	142	2.96318
66	CRSPL	e2f_targets	6.20019e-41	3.1001e-39	60	142	2.96318
66	ARP5	e2f_targets	6.20019e-41	3.1001e-39	60	142	2.96318
66	CASP2	e2f_targets	6.20019e-41	3.1001e-39	60	142	2.96318
66	LRC42	e2f_targets	6.20019e-41	3.1001e-39	60	142	2.96318
66	IL1B	e2f_targets	6.20019e-41	3.1001e-39	60	142	2.96318
66	TR10B	e2f_targets	6.20019e-41	3.1001e-39	60	142	2.96318
66	PHF1	e2f_targets	6.20019e-41	3.1001e-39	60	142	2.96318
66	ENOX1	e2f_targets	6.20019e-41	3.1001e-39	60	142	2.96318
66	TTC27	e2f_targets	6.20019e-41	3.1001e-39	60	142	2.96318
66	PRPH2	e2f_targets	6.20019e-41	3.1001e-39	60	142	2.96318
66	SNX5	e2f_targets	6.20019e-41	3.1001e-39	60	142	2.96318
66	PRDX5	e2f_targets	6.20019e-41	3.1001e-39	60	142	2.96318
66	FBXW9	e2f_targets	6.20019e-41	3.1001e-39	60	142	2.96318
66	RM19	e2f_targets	6.20019e-41	3.1001e-39	60	142	2.96318
66	B1AKJ5	e2f_targets	6.20019e-41	3.1001e-39	60	142	2.96318
66	S1PR4	e2f_targets	6.20019e-41	3.1001e-39	60	142	2.96318
66	HS3S1	e2f_targets	6.20019e-41	3.1001e-39	60	142	2.96318
66	RHG28	e2f_targets	6.20019e-41	3.1001e-39	60	142	2.96318
66	PALMD	e2f_targets	6.20019e-41	3.1001e-39	60	142	2.96318
66	GA45G	e2f_targets	6.20019e-41	3.1001e-39	60	142	2.96318
66	GCYB1	e2f_targets	6.20019e-41	3.1001e-39	60	142	2.96318
66	IGF1	e2f_targets	6.20019e-41	3.1001e-39	60	142	2.96318
66	DEN1A	e2f_targets	6.20019e-41	3.1001e-39	60	142	2.96318
66	OR7C1	e2f_targets	6.20019e-41	3.1001e-39	60	142	2.96318
66	A0A0C4DFR0	e2f_targets	6.20019e-41	3.1001e-39	60	142	2.96318
66	FBRL	e2f_targets	6.20019e-41	3.1001e-39	60	142	2.96318
66	PI51B	e2f_targets	6.20019e-41	3.1001e-39	60	142	2.96318
66	FMO3	e2f_targets	6.20019e-41	3.1001e-39	60	142	2.96318
66	CENPK	e2f_targets	6.20019e-41	3.1001e-39	60	142	2.96318
66	BMP7	e2f_targets	6.20019e-41	3.1001e-39	60	142	2.96318
66	EIF3J	e2f_targets	6.20019e-41	3.1001e-39	60	142	2.96318
66	B0QY89	e2f_targets	6.20019e-41	3.1001e-39	60	142	2.96318
66	SG2A1	e2f_targets	6.20019e-41	3.1001e-39	60	142	2.96318
66	KMT2E	e2f_targets	6.20019e-41	3.1001e-39	60	142	2.96318
66	VATH	e2f_targets	6.20019e-41	3.1001e-39	60	142	2.96318
66	FNBP4	e2f_targets	6.20019e-41	3.1001e-39	60	142	2.96318
66	ANM8	e2f_targets	6.20019e-41	3.1001e-39	60	142	2.96318
66	P	e2f_targets	6.20019e-41	3.1001e-39	60	142	2.96318
66	KIF9	e2f_targets	6.20019e-41	3.1001e-39	60	142	2.96318
66	EZH1	e2f_targets	6.20019e-41	3.1001e-39	60	142	2.96318
66	SIX1	e2f_targets	6.20019e-41	3.1001e-39	60	142	2.96318
66	OBF1	e2f_targets	6.20019e-41	3.1001e-39	60	142	2.96318
66	A0A0A0MTC5	e2f_targets	6.20019e-41	3.1001e-39	60	142	2.96318
66	PSB1	e2f_targets	6.20019e-41	3.1001e-39	60	142	2.96318
66	RU2A	e2f_targets	6.20019e-41	3.1001e-39	60	142	2.96318
66	KLF16	e2f_targets	6.20019e-41	3.1001e-39	60	142	2.96318
66	MAP1S	e2f_targets	6.20019e-41	3.1001e-39	60	142	2.96318
66	HCD2	e2f_targets	6.20019e-41	3.1001e-39	60	142	2.96318
66	GSLG1	e2f_targets	6.20019e-41	3.1001e-39	60	142	2.96318
66	CUL1	e2f_targets	6.20019e-41	3.1001e-39	60	142	2.96318
66	ETFB	e2f_targets	6.20019e-41	3.1001e-39	60	142	2.96318
66	IDI1	e2f_targets	6.20019e-41	3.1001e-39	60	142	2.96318
66	NSE4A	e2f_targets	6.20019e-41	3.1001e-39	60	142	2.96318
66	CTCF	e2f_targets	6.20019e-41	3.1001e-39	60	142	2.96318
66	ATF6A	e2f_targets	6.20019e-41	3.1001e-39	60	142	2.96318
66	CRDL2	e2f_targets	6.20019e-41	3.1001e-39	60	142	2.96318
66	ENOA	e2f_targets	6.20019e-41	3.1001e-39	60	142	2.96318
66	CLYBL	e2f_targets	6.20019e-41	3.1001e-39	60	142	2.96318
66	TM205	e2f_targets	6.20019e-41	3.1001e-39	60	142	2.96318
66	MIOX	e2f_targets	6.20019e-41	3.1001e-39	60	142	2.96318
66	RUNX3	e2f_targets	6.20019e-41	3.1001e-39	60	142	2.96318
66	PTPRC	e2f_targets	6.20019e-41	3.1001e-39	60	142	2.96318
66	DGUOK	e2f_targets	6.20019e-41	3.1001e-39	60	142	2.96318
66	KCJ13	e2f_targets	6.20019e-41	3.1001e-39	60	142	2.96318
66	AT8A1	e2f_targets	6.20019e-41	3.1001e-39	60	142	2.96318
66	REL1	e2f_targets	6.20019e-41	3.1001e-39	60	142	2.96318
66	E41LA	e2f_targets	6.20019e-41	3.1001e-39	60	142	2.96318
66	PPT1	e2f_targets	6.20019e-41	3.1001e-39	60	142	2.96318
66	FUS	e2f_targets	6.20019e-41	3.1001e-39	60	142	2.96318
66	SMG9	e2f_targets	6.20019e-41	3.1001e-39	60	142	2.96318
66	PKHG6	e2f_targets	6.20019e-41	3.1001e-39	60	142	2.96318
66	CSDE1	e2f_targets	6.20019e-41	3.1001e-39	60	142	2.96318
66	WASC3	e2f_targets	6.20019e-41	3.1001e-39	60	142	2.96318
66	S35B1	e2f_targets	6.20019e-41	3.1001e-39	60	142	2.96318
66	CLC4K	e2f_targets	6.20019e-41	3.1001e-39	60	142	2.96318
66	SNX25	e2f_targets	6.20019e-41	3.1001e-39	60	142	2.96318
66	PRP4B	e2f_targets	6.20019e-41	3.1001e-39	60	142	2.96318
66	NEUL2	e2f_targets	6.20019e-41	3.1001e-39	60	142	2.96318
66	SRS11	e2f_targets	6.20019e-41	3.1001e-39	60	142	2.96318
66	CD38	e2f_targets	6.20019e-41	3.1001e-39	60	142	2.96318
66	RORA	e2f_targets	6.20019e-41	3.1001e-39	60	142	2.96318
66	ATG4A	e2f_targets	6.20019e-41	3.1001e-39	60	142	2.96318
66	PPR17	e2f_targets	6.20019e-41	3.1001e-39	60	142	2.96318
66	DBP	e2f_targets	6.20019e-41	3.1001e-39	60	142	2.96318
66	LRC59	e2f_targets	6.20019e-41	3.1001e-39	60	142	2.96318
66	POMT2	e2f_targets	6.20019e-41	3.1001e-39	60	142	2.96318
66	NR1H2	e2f_targets	6.20019e-41	3.1001e-39	60	142	2.96318
66	RASL3	e2f_targets	6.20019e-41	3.1001e-39	60	142	2.96318
66	CAH12	e2f_targets	6.20019e-41	3.1001e-39	60	142	2.96318
66	ENOG	e2f_targets	6.20019e-41	3.1001e-39	60	142	2.96318
66	GPAT1	e2f_targets	6.20019e-41	3.1001e-39	60	142	2.96318
66	THAP3	e2f_targets	6.20019e-41	3.1001e-39	60	142	2.96318
66	GMDS	e2f_targets	6.20019e-41	3.1001e-39	60	142	2.96318
66	MOGS	e2f_targets	6.20019e-41	3.1001e-39	60	142	2.96318
66	A0A0C4DFM5	e2f_targets	6.20019e-41	3.1001e-39	60	142	2.96318
66	INGR1	e2f_targets	6.20019e-41	3.1001e-39	60	142	2.96318
66	FCN1	e2f_targets	6.20019e-41	3.1001e-39	60	142	2.96318
66	BCORL	e2f_targets	6.20019e-41	3.1001e-39	60	142	2.96318
66	XIAP	e2f_targets	6.20019e-41	3.1001e-39	60	142	2.96318
66	UBP5	e2f_targets	6.20019e-41	3.1001e-39	60	142	2.96318
66	S36A1	e2f_targets	6.20019e-41	3.1001e-39	60	142	2.96318
66	FXR2	e2f_targets	6.20019e-41	3.1001e-39	60	142	2.96318
66	UBE2B	e2f_targets	6.20019e-41	3.1001e-39	60	142	2.96318
66	NRL	e2f_targets	6.20019e-41	3.1001e-39	60	142	2.96318
66	SMAP1	e2f_targets	6.20019e-41	3.1001e-39	60	142	2.96318
66	ID2	e2f_targets	6.20019e-41	3.1001e-39	60	142	2.96318
66	RINI	e2f_targets	6.20019e-41	3.1001e-39	60	142	2.96318
66	SRBS1	e2f_targets	6.20019e-41	3.1001e-39	60	142	2.96318
66	ATF1	e2f_targets	6.20019e-41	3.1001e-39	60	142	2.96318
66	CK5P1	e2f_targets	6.20019e-41	3.1001e-39	60	142	2.96318
66	FLRT1	e2f_targets	6.20019e-41	3.1001e-39	60	142	2.96318
66	GIT1	e2f_targets	6.20019e-41	3.1001e-39	60	142	2.96318
66	KPB2	e2f_targets	6.20019e-41	3.1001e-39	60	142	2.96318
66	HOME3	e2f_targets	6.20019e-41	3.1001e-39	60	142	2.96318
66	S2540	e2f_targets	6.20019e-41	3.1001e-39	60	142	2.96318
66	THBG	e2f_targets	6.20019e-41	3.1001e-39	60	142	2.96318
66	DCE1	e2f_targets	6.20019e-41	3.1001e-39	60	142	2.96318
66	NCF2	e2f_targets	6.20019e-41	3.1001e-39	60	142	2.96318
66	MBOA7	e2f_targets	6.20019e-41	3.1001e-39	60	142	2.96318
66	SMD2	e2f_targets	6.20019e-41	3.1001e-39	60	142	2.96318
66	TNR27	e2f_targets	6.20019e-41	3.1001e-39	60	142	2.96318
66	KRT36	e2f_targets	6.20019e-41	3.1001e-39	60	142	2.96318
66	MCLN1	e2f_targets	6.20019e-41	3.1001e-39	60	142	2.96318
66	TSKS	e2f_targets	6.20019e-41	3.1001e-39	60	142	2.96318
66	EAA2	e2f_targets	6.20019e-41	3.1001e-39	60	142	2.96318
66	MTU1	e2f_targets	6.20019e-41	3.1001e-39	60	142	2.96318
66	S61A1	e2f_targets	6.20019e-41	3.1001e-39	60	142	2.96318
66	DDTL	e2f_targets	6.20019e-41	3.1001e-39	60	142	2.96318
66	RND3	e2f_targets	6.20019e-41	3.1001e-39	60	142	2.96318
66	SAMH1	e2f_targets	6.20019e-41	3.1001e-39	60	142	2.96318
66	RS16	e2f_targets	6.20019e-41	3.1001e-39	60	142	2.96318
66	PROD	e2f_targets	6.20019e-41	3.1001e-39	60	142	2.96318
66	MRGBP	e2f_targets	6.20019e-41	3.1001e-39	60	142	2.96318
66	MRP6	e2f_targets	6.20019e-41	3.1001e-39	60	142	2.96318
66	SMD3	e2f_targets	6.20019e-41	3.1001e-39	60	142	2.96318
66	PSA3	e2f_targets	6.20019e-41	3.1001e-39	60	142	2.96318
66	CRIS2	e2f_targets	6.20019e-41	3.1001e-39	60	142	2.96318
66	AKA12	e2f_targets	6.20019e-41	3.1001e-39	60	142	2.96318
66	MAGB4	e2f_targets	6.20019e-41	3.1001e-39	60	142	2.96318
66	ASB4	e2f_targets	6.20019e-41	3.1001e-39	60	142	2.96318
66	PRVA	e2f_targets	6.20019e-41	3.1001e-39	60	142	2.96318
66	S6A13	e2f_targets	6.20019e-41	3.1001e-39	60	142	2.96318
66	GSHR	e2f_targets	6.20019e-41	3.1001e-39	60	142	2.96318
66	RECO	e2f_targets	6.20019e-41	3.1001e-39	60	142	2.96318
66	CNN1	e2f_targets	6.20019e-41	3.1001e-39	60	142	2.96318
66	LTBP4	e2f_targets	6.20019e-41	3.1001e-39	60	142	2.96318
66	AKA11	e2f_targets	6.20019e-41	3.1001e-39	60	142	2.96318
66	ACTN4	e2f_targets	6.20019e-41	3.1001e-39	60	142	2.96318
66	TTLL1	e2f_targets	6.20019e-41	3.1001e-39	60	142	2.96318
66	CCD94	e2f_targets	6.20019e-41	3.1001e-39	60	142	2.96318
66	VPP1	e2f_targets	6.20019e-41	3.1001e-39	60	142	2.96318
66	ZDHC8	e2f_targets	6.20019e-41	3.1001e-39	60	142	2.96318
66	NFIX	e2f_targets	6.20019e-41	3.1001e-39	60	142	2.96318
66	PRDC1	e2f_targets	6.20019e-41	3.1001e-39	60	142	2.96318
66	CCNC	e2f_targets	6.20019e-41	3.1001e-39	60	142	2.96318
66	KCNH2	e2f_targets	6.20019e-41	3.1001e-39	60	142	2.96318
66	VPP4	e2f_targets	6.20019e-41	3.1001e-39	60	142	2.96318
66	NCKP1	e2f_targets	6.20019e-41	3.1001e-39	60	142	2.96318
66	NCKX1	e2f_targets	6.20019e-41	3.1001e-39	60	142	2.96318
66	FXRD1	e2f_targets	6.20019e-41	3.1001e-39	60	142	2.96318
66	SIR4	e2f_targets	6.20019e-41	3.1001e-39	60	142	2.96318
66	RPF1	e2f_targets	6.20019e-41	3.1001e-39	60	142	2.96318
66	DDX55	e2f_targets	6.20019e-41	3.1001e-39	60	142	2.96318
66	AT10B	e2f_targets	6.20019e-41	3.1001e-39	60	142	2.96318
66	ZXDC	e2f_targets	6.20019e-41	3.1001e-39	60	142	2.96318
66	GLIS3	e2f_targets	6.20019e-41	3.1001e-39	60	142	2.96318
66	WDR59	e2f_targets	6.20019e-41	3.1001e-39	60	142	2.96318
66	RT35	e2f_targets	6.20019e-41	3.1001e-39	60	142	2.96318
66	PRDM6	e2f_targets	6.20019e-41	3.1001e-39	60	142	2.96318
66	CHRD1	e2f_targets	6.20019e-41	3.1001e-39	60	142	2.96318
66	MARCO	e2f_targets	6.20019e-41	3.1001e-39	60	142	2.96318
66	OPTN	e2f_targets	6.20019e-41	3.1001e-39	60	142	2.96318
66	EMC4	e2f_targets	6.20019e-41	3.1001e-39	60	142	2.96318
66	VAT1	e2f_targets	6.20019e-41	3.1001e-39	60	142	2.96318
66	TYRP2	e2f_targets	6.20019e-41	3.1001e-39	60	142	2.96318
66	RAB14	g2m_checkpoint	3.69652e-37	9.24129e-36	56	136	2.87304
66	PDE10	g2m_checkpoint	3.69652e-37	9.24129e-36	56	136	2.87304
66	SF3B1	g2m_checkpoint	3.69652e-37	9.24129e-36	56	136	2.87304
66	MOGT3	g2m_checkpoint	3.69652e-37	9.24129e-36	56	136	2.87304
66	SOX15	g2m_checkpoint	3.69652e-37	9.24129e-36	56	136	2.87304
66	ARTN	g2m_checkpoint	3.69652e-37	9.24129e-36	56	136	2.87304
66	NUP88	g2m_checkpoint	3.69652e-37	9.24129e-36	56	136	2.87304
66	RHG05	g2m_checkpoint	3.69652e-37	9.24129e-36	56	136	2.87304
66	S35D1	g2m_checkpoint	3.69652e-37	9.24129e-36	56	136	2.87304
66	SNAI1	g2m_checkpoint	3.69652e-37	9.24129e-36	56	136	2.87304
66	WASF1	g2m_checkpoint	3.69652e-37	9.24129e-36	56	136	2.87304
66	PLXA1	g2m_checkpoint	3.69652e-37	9.24129e-36	56	136	2.87304
66	GLRA2	g2m_checkpoint	3.69652e-37	9.24129e-36	56	136	2.87304
66	DHX40	g2m_checkpoint	3.69652e-37	9.24129e-36	56	136	2.87304
66	HPF1	g2m_checkpoint	3.69652e-37	9.24129e-36	56	136	2.87304
66	UTP18	g2m_checkpoint	3.69652e-37	9.24129e-36	56	136	2.87304
66	TM9S2	g2m_checkpoint	3.69652e-37	9.24129e-36	56	136	2.87304
66	LCAP	g2m_checkpoint	3.69652e-37	9.24129e-36	56	136	2.87304
66	MSH6	g2m_checkpoint	3.69652e-37	9.24129e-36	56	136	2.87304
66	TBC23	g2m_checkpoint	3.69652e-37	9.24129e-36	56	136	2.87304
66	H7C2Q8	g2m_checkpoint	3.69652e-37	9.24129e-36	56	136	2.87304
66	X6R9L0	g2m_checkpoint	3.69652e-37	9.24129e-36	56	136	2.87304
66	ARMC7	g2m_checkpoint	3.69652e-37	9.24129e-36	56	136	2.87304
66	ZC3H4	g2m_checkpoint	3.69652e-37	9.24129e-36	56	136	2.87304
66	KLF9	g2m_checkpoint	3.69652e-37	9.24129e-36	56	136	2.87304
66	HDAC9	g2m_checkpoint	3.69652e-37	9.24129e-36	56	136	2.87304
66	SLAI2	g2m_checkpoint	3.69652e-37	9.24129e-36	56	136	2.87304
66	AP1B1	g2m_checkpoint	3.69652e-37	9.24129e-36	56	136	2.87304
66	DOHH	g2m_checkpoint	3.69652e-37	9.24129e-36	56	136	2.87304
66	SPG21	g2m_checkpoint	3.69652e-37	9.24129e-36	56	136	2.87304
66	ITB5	g2m_checkpoint	3.69652e-37	9.24129e-36	56	136	2.87304
66	I2BPL	g2m_checkpoint	3.69652e-37	9.24129e-36	56	136	2.87304
66	PLPL7	g2m_checkpoint	3.69652e-37	9.24129e-36	56	136	2.87304
66	ACTT1	g2m_checkpoint	3.69652e-37	9.24129e-36	56	136	2.87304
66	AMMR1	g2m_checkpoint	3.69652e-37	9.24129e-36	56	136	2.87304
66	MGRN1	g2m_checkpoint	3.69652e-37	9.24129e-36	56	136	2.87304
66	UPK3A	g2m_checkpoint	3.69652e-37	9.24129e-36	56	136	2.87304
66	RPGP2	g2m_checkpoint	3.69652e-37	9.24129e-36	56	136	2.87304
66	ACADV	g2m_checkpoint	3.69652e-37	9.24129e-36	56	136	2.87304
66	PTGIS	g2m_checkpoint	3.69652e-37	9.24129e-36	56	136	2.87304
66	TTF1	g2m_checkpoint	3.69652e-37	9.24129e-36	56	136	2.87304
66	XYLT2	g2m_checkpoint	3.69652e-37	9.24129e-36	56	136	2.87304
66	MINP1	g2m_checkpoint	3.69652e-37	9.24129e-36	56	136	2.87304
66	ANLN	g2m_checkpoint	3.69652e-37	9.24129e-36	56	136	2.87304
66	RGRF2	g2m_checkpoint	3.69652e-37	9.24129e-36	56	136	2.87304
66	KLH12	g2m_checkpoint	3.69652e-37	9.24129e-36	56	136	2.87304
66	RBBP5	g2m_checkpoint	3.69652e-37	9.24129e-36	56	136	2.87304
66	PSD4	g2m_checkpoint	3.69652e-37	9.24129e-36	56	136	2.87304
66	ENL	g2m_checkpoint	3.69652e-37	9.24129e-36	56	136	2.87304
66	NR5A2	g2m_checkpoint	3.69652e-37	9.24129e-36	56	136	2.87304
66	GIPC1	g2m_checkpoint	3.69652e-37	9.24129e-36	56	136	2.87304
66	ERCC8	g2m_checkpoint	3.69652e-37	9.24129e-36	56	136	2.87304
66	RN114	g2m_checkpoint	3.69652e-37	9.24129e-36	56	136	2.87304
66	CDR2L	g2m_checkpoint	3.69652e-37	9.24129e-36	56	136	2.87304
66	EFNB2	g2m_checkpoint	3.69652e-37	9.24129e-36	56	136	2.87304
66	PSME1	g2m_checkpoint	3.69652e-37	9.24129e-36	56	136	2.87304
66	HNF4A	g2m_checkpoint	3.69652e-37	9.24129e-36	56	136	2.87304
66	SYDM	g2m_checkpoint	3.69652e-37	9.24129e-36	56	136	2.87304
66	DDX31	g2m_checkpoint	3.69652e-37	9.24129e-36	56	136	2.87304
66	LMIP	g2m_checkpoint	3.69652e-37	9.24129e-36	56	136	2.87304
66	CK5P3	g2m_checkpoint	3.69652e-37	9.24129e-36	56	136	2.87304
66	DOK4	g2m_checkpoint	3.69652e-37	9.24129e-36	56	136	2.87304
66	PRP31	g2m_checkpoint	3.69652e-37	9.24129e-36	56	136	2.87304
66	KAP0	g2m_checkpoint	3.69652e-37	9.24129e-36	56	136	2.87304
66	MDFI	g2m_checkpoint	3.69652e-37	9.24129e-36	56	136	2.87304
66	GNPAT	g2m_checkpoint	3.69652e-37	9.24129e-36	56	136	2.87304
66	J9JIC5	g2m_checkpoint	3.69652e-37	9.24129e-36	56	136	2.87304
66	CD244	g2m_checkpoint	3.69652e-37	9.24129e-36	56	136	2.87304
66	GBG11	g2m_checkpoint	3.69652e-37	9.24129e-36	56	136	2.87304
66	T106B	g2m_checkpoint	3.69652e-37	9.24129e-36	56	136	2.87304
66	TNF10	g2m_checkpoint	3.69652e-37	9.24129e-36	56	136	2.87304
66	MCM6	g2m_checkpoint	3.69652e-37	9.24129e-36	56	136	2.87304
66	TSNAX	g2m_checkpoint	3.69652e-37	9.24129e-36	56	136	2.87304
66	ZNT3	g2m_checkpoint	3.69652e-37	9.24129e-36	56	136	2.87304
66	TNS2	g2m_checkpoint	3.69652e-37	9.24129e-36	56	136	2.87304
66	BATF3	g2m_checkpoint	3.69652e-37	9.24129e-36	56	136	2.87304
66	ZPR1	g2m_checkpoint	3.69652e-37	9.24129e-36	56	136	2.87304
66	YLPM1	g2m_checkpoint	3.69652e-37	9.24129e-36	56	136	2.87304
66	TAXB1	g2m_checkpoint	3.69652e-37	9.24129e-36	56	136	2.87304
66	TBCE	g2m_checkpoint	3.69652e-37	9.24129e-36	56	136	2.87304
66	AKA7G	g2m_checkpoint	3.69652e-37	9.24129e-36	56	136	2.87304
66	CXB6	g2m_checkpoint	3.69652e-37	9.24129e-36	56	136	2.87304
66	IFT81	g2m_checkpoint	3.69652e-37	9.24129e-36	56	136	2.87304
66	VP13C	g2m_checkpoint	3.69652e-37	9.24129e-36	56	136	2.87304
66	DCTD	g2m_checkpoint	3.69652e-37	9.24129e-36	56	136	2.87304
66	RGCC	g2m_checkpoint	3.69652e-37	9.24129e-36	56	136	2.87304
66	IFI6	g2m_checkpoint	3.69652e-37	9.24129e-36	56	136	2.87304
66	ARHGG	g2m_checkpoint	3.69652e-37	9.24129e-36	56	136	2.87304
66	NRN1	g2m_checkpoint	3.69652e-37	9.24129e-36	56	136	2.87304
66	RFX1	g2m_checkpoint	3.69652e-37	9.24129e-36	56	136	2.87304
66	NDF4	g2m_checkpoint	3.69652e-37	9.24129e-36	56	136	2.87304
66	SO1A2	g2m_checkpoint	3.69652e-37	9.24129e-36	56	136	2.87304
66	HYCCI	g2m_checkpoint	3.69652e-37	9.24129e-36	56	136	2.87304
66	YPEL5	g2m_checkpoint	3.69652e-37	9.24129e-36	56	136	2.87304
66	GLT18	g2m_checkpoint	3.69652e-37	9.24129e-36	56	136	2.87304
66	MPP4	g2m_checkpoint	3.69652e-37	9.24129e-36	56	136	2.87304
66	NHRF1	g2m_checkpoint	3.69652e-37	9.24129e-36	56	136	2.87304
66	AT2B4	g2m_checkpoint	3.69652e-37	9.24129e-36	56	136	2.87304
66	AHR	g2m_checkpoint	3.69652e-37	9.24129e-36	56	136	2.87304
66	OTUB2	g2m_checkpoint	3.69652e-37	9.24129e-36	56	136	2.87304
66	ATG4C	g2m_checkpoint	3.69652e-37	9.24129e-36	56	136	2.87304
66	TR19L	g2m_checkpoint	3.69652e-37	9.24129e-36	56	136	2.87304
66	RAB5C	g2m_checkpoint	3.69652e-37	9.24129e-36	56	136	2.87304
66	MDHC	g2m_checkpoint	3.69652e-37	9.24129e-36	56	136	2.87304
66	RBM42	g2m_checkpoint	3.69652e-37	9.24129e-36	56	136	2.87304
66	NPHP4	g2m_checkpoint	3.69652e-37	9.24129e-36	56	136	2.87304
66	WNT5B	g2m_checkpoint	3.69652e-37	9.24129e-36	56	136	2.87304
66	DNM1L	g2m_checkpoint	3.69652e-37	9.24129e-36	56	136	2.87304
66	RIMS1	g2m_checkpoint	3.69652e-37	9.24129e-36	56	136	2.87304
66	MLX	g2m_checkpoint	3.69652e-37	9.24129e-36	56	136	2.87304
66	CD79A	g2m_checkpoint	3.69652e-37	9.24129e-36	56	136	2.87304
66	RAB18	g2m_checkpoint	3.69652e-37	9.24129e-36	56	136	2.87304
66	DUS1	g2m_checkpoint	3.69652e-37	9.24129e-36	56	136	2.87304
66	MYH7	g2m_checkpoint	3.69652e-37	9.24129e-36	56	136	2.87304
66	CHD4	g2m_checkpoint	3.69652e-37	9.24129e-36	56	136	2.87304
66	ITPA	g2m_checkpoint	3.69652e-37	9.24129e-36	56	136	2.87304
66	RSPH3	g2m_checkpoint	3.69652e-37	9.24129e-36	56	136	2.87304
66	ETHE1	g2m_checkpoint	3.69652e-37	9.24129e-36	56	136	2.87304
66	STK38	g2m_checkpoint	3.69652e-37	9.24129e-36	56	136	2.87304
66	GBG13	g2m_checkpoint	3.69652e-37	9.24129e-36	56	136	2.87304
66	TGFB1	g2m_checkpoint	3.69652e-37	9.24129e-36	56	136	2.87304
66	PARP3	g2m_checkpoint	3.69652e-37	9.24129e-36	56	136	2.87304
66	ICAM5	g2m_checkpoint	3.69652e-37	9.24129e-36	56	136	2.87304
66	DPOE2	g2m_checkpoint	3.69652e-37	9.24129e-36	56	136	2.87304
66	CRSPL	g2m_checkpoint	3.69652e-37	9.24129e-36	56	136	2.87304
66	ARP5	g2m_checkpoint	3.69652e-37	9.24129e-36	56	136	2.87304
66	CASP2	g2m_checkpoint	3.69652e-37	9.24129e-36	56	136	2.87304
66	LRC42	g2m_checkpoint	3.69652e-37	9.24129e-36	56	136	2.87304
66	IL1B	g2m_checkpoint	3.69652e-37	9.24129e-36	56	136	2.87304
66	TR10B	g2m_checkpoint	3.69652e-37	9.24129e-36	56	136	2.87304
66	PHF1	g2m_checkpoint	3.69652e-37	9.24129e-36	56	136	2.87304
66	ENOX1	g2m_checkpoint	3.69652e-37	9.24129e-36	56	136	2.87304
66	TTC27	g2m_checkpoint	3.69652e-37	9.24129e-36	56	136	2.87304
66	PRPH2	g2m_checkpoint	3.69652e-37	9.24129e-36	56	136	2.87304
66	SNX5	g2m_checkpoint	3.69652e-37	9.24129e-36	56	136	2.87304
66	PRDX5	g2m_checkpoint	3.69652e-37	9.24129e-36	56	136	2.87304
66	FBXW9	g2m_checkpoint	3.69652e-37	9.24129e-36	56	136	2.87304
66	RM19	g2m_checkpoint	3.69652e-37	9.24129e-36	56	136	2.87304
66	B1AKJ5	g2m_checkpoint	3.69652e-37	9.24129e-36	56	136	2.87304
66	S1PR4	g2m_checkpoint	3.69652e-37	9.24129e-36	56	136	2.87304
66	HS3S1	g2m_checkpoint	3.69652e-37	9.24129e-36	56	136	2.87304
66	RHG28	g2m_checkpoint	3.69652e-37	9.24129e-36	56	136	2.87304
66	PALMD	g2m_checkpoint	3.69652e-37	9.24129e-36	56	136	2.87304
66	GA45G	g2m_checkpoint	3.69652e-37	9.24129e-36	56	136	2.87304
66	GCYB1	g2m_checkpoint	3.69652e-37	9.24129e-36	56	136	2.87304
66	IGF1	g2m_checkpoint	3.69652e-37	9.24129e-36	56	136	2.87304
66	DEN1A	g2m_checkpoint	3.69652e-37	9.24129e-36	56	136	2.87304
66	OR7C1	g2m_checkpoint	3.69652e-37	9.24129e-36	56	136	2.87304
66	A0A0C4DFR0	g2m_checkpoint	3.69652e-37	9.24129e-36	56	136	2.87304
66	FBRL	g2m_checkpoint	3.69652e-37	9.24129e-36	56	136	2.87304
66	PI51B	g2m_checkpoint	3.69652e-37	9.24129e-36	56	136	2.87304
66	FMO3	g2m_checkpoint	3.69652e-37	9.24129e-36	56	136	2.87304
66	CENPK	g2m_checkpoint	3.69652e-37	9.24129e-36	56	136	2.87304
66	BMP7	g2m_checkpoint	3.69652e-37	9.24129e-36	56	136	2.87304
66	EIF3J	g2m_checkpoint	3.69652e-37	9.24129e-36	56	136	2.87304
66	B0QY89	g2m_checkpoint	3.69652e-37	9.24129e-36	56	136	2.87304
66	SG2A1	g2m_checkpoint	3.69652e-37	9.24129e-36	56	136	2.87304
66	KMT2E	g2m_checkpoint	3.69652e-37	9.24129e-36	56	136	2.87304
66	VATH	g2m_checkpoint	3.69652e-37	9.24129e-36	56	136	2.87304
66	FNBP4	g2m_checkpoint	3.69652e-37	9.24129e-36	56	136	2.87304
66	ANM8	g2m_checkpoint	3.69652e-37	9.24129e-36	56	136	2.87304
66	P	g2m_checkpoint	3.69652e-37	9.24129e-36	56	136	2.87304
66	KIF9	g2m_checkpoint	3.69652e-37	9.24129e-36	56	136	2.87304
66	EZH1	g2m_checkpoint	3.69652e-37	9.24129e-36	56	136	2.87304
66	SIX1	g2m_checkpoint	3.69652e-37	9.24129e-36	56	136	2.87304
66	OBF1	g2m_checkpoint	3.69652e-37	9.24129e-36	56	136	2.87304
66	A0A0A0MTC5	g2m_checkpoint	3.69652e-37	9.24129e-36	56	136	2.87304
66	PSB1	g2m_checkpoint	3.69652e-37	9.24129e-36	56	136	2.87304
66	RU2A	g2m_checkpoint	3.69652e-37	9.24129e-36	56	136	2.87304
66	KLF16	g2m_checkpoint	3.69652e-37	9.24129e-36	56	136	2.87304
66	MAP1S	g2m_checkpoint	3.69652e-37	9.24129e-36	56	136	2.87304
66	HCD2	g2m_checkpoint	3.69652e-37	9.24129e-36	56	136	2.87304
66	GSLG1	g2m_checkpoint	3.69652e-37	9.24129e-36	56	136	2.87304
66	CUL1	g2m_checkpoint	3.69652e-37	9.24129e-36	56	136	2.87304
66	ETFB	g2m_checkpoint	3.69652e-37	9.24129e-36	56	136	2.87304
66	IDI1	g2m_checkpoint	3.69652e-37	9.24129e-36	56	136	2.87304
66	NSE4A	g2m_checkpoint	3.69652e-37	9.24129e-36	56	136	2.87304
66	CTCF	g2m_checkpoint	3.69652e-37	9.24129e-36	56	136	2.87304
66	ATF6A	g2m_checkpoint	3.69652e-37	9.24129e-36	56	136	2.87304
66	CRDL2	g2m_checkpoint	3.69652e-37	9.24129e-36	56	136	2.87304
66	ENOA	g2m_checkpoint	3.69652e-37	9.24129e-36	56	136	2.87304
66	CLYBL	g2m_checkpoint	3.69652e-37	9.24129e-36	56	136	2.87304
66	TM205	g2m_checkpoint	3.69652e-37	9.24129e-36	56	136	2.87304
66	MIOX	g2m_checkpoint	3.69652e-37	9.24129e-36	56	136	2.87304
66	RUNX3	g2m_checkpoint	3.69652e-37	9.24129e-36	56	136	2.87304
66	PTPRC	g2m_checkpoint	3.69652e-37	9.24129e-36	56	136	2.87304
66	DGUOK	g2m_checkpoint	3.69652e-37	9.24129e-36	56	136	2.87304
66	KCJ13	g2m_checkpoint	3.69652e-37	9.24129e-36	56	136	2.87304
66	AT8A1	g2m_checkpoint	3.69652e-37	9.24129e-36	56	136	2.87304
66	REL1	g2m_checkpoint	3.69652e-37	9.24129e-36	56	136	2.87304
66	E41LA	g2m_checkpoint	3.69652e-37	9.24129e-36	56	136	2.87304
66	PPT1	g2m_checkpoint	3.69652e-37	9.24129e-36	56	136	2.87304
66	FUS	g2m_checkpoint	3.69652e-37	9.24129e-36	56	136	2.87304
66	SMG9	g2m_checkpoint	3.69652e-37	9.24129e-36	56	136	2.87304
66	PKHG6	g2m_checkpoint	3.69652e-37	9.24129e-36	56	136	2.87304
66	CSDE1	g2m_checkpoint	3.69652e-37	9.24129e-36	56	136	2.87304
66	WASC3	g2m_checkpoint	3.69652e-37	9.24129e-36	56	136	2.87304
66	S35B1	g2m_checkpoint	3.69652e-37	9.24129e-36	56	136	2.87304
66	CLC4K	g2m_checkpoint	3.69652e-37	9.24129e-36	56	136	2.87304
66	SNX25	g2m_checkpoint	3.69652e-37	9.24129e-36	56	136	2.87304
66	PRP4B	g2m_checkpoint	3.69652e-37	9.24129e-36	56	136	2.87304
66	NEUL2	g2m_checkpoint	3.69652e-37	9.24129e-36	56	136	2.87304
66	SRS11	g2m_checkpoint	3.69652e-37	9.24129e-36	56	136	2.87304
66	CD38	g2m_checkpoint	3.69652e-37	9.24129e-36	56	136	2.87304
66	RORA	g2m_checkpoint	3.69652e-37	9.24129e-36	56	136	2.87304
66	ATG4A	g2m_checkpoint	3.69652e-37	9.24129e-36	56	136	2.87304
66	PPR17	g2m_checkpoint	3.69652e-37	9.24129e-36	56	136	2.87304
66	DBP	g2m_checkpoint	3.69652e-37	9.24129e-36	56	136	2.87304
66	LRC59	g2m_checkpoint	3.69652e-37	9.24129e-36	56	136	2.87304
66	POMT2	g2m_checkpoint	3.69652e-37	9.24129e-36	56	136	2.87304
66	NR1H2	g2m_checkpoint	3.69652e-37	9.24129e-36	56	136	2.87304
66	RASL3	g2m_checkpoint	3.69652e-37	9.24129e-36	56	136	2.87304
66	CAH12	g2m_checkpoint	3.69652e-37	9.24129e-36	56	136	2.87304
66	ENOG	g2m_checkpoint	3.69652e-37	9.24129e-36	56	136	2.87304
66	GPAT1	g2m_checkpoint	3.69652e-37	9.24129e-36	56	136	2.87304
66	THAP3	g2m_checkpoint	3.69652e-37	9.24129e-36	56	136	2.87304
66	GMDS	g2m_checkpoint	3.69652e-37	9.24129e-36	56	136	2.87304
66	MOGS	g2m_checkpoint	3.69652e-37	9.24129e-36	56	136	2.87304
66	A0A0C4DFM5	g2m_checkpoint	3.69652e-37	9.24129e-36	56	136	2.87304
66	INGR1	g2m_checkpoint	3.69652e-37	9.24129e-36	56	136	2.87304
66	FCN1	g2m_checkpoint	3.69652e-37	9.24129e-36	56	136	2.87304
66	BCORL	g2m_checkpoint	3.69652e-37	9.24129e-36	56	136	2.87304
66	XIAP	g2m_checkpoint	3.69652e-37	9.24129e-36	56	136	2.87304
66	UBP5	g2m_checkpoint	3.69652e-37	9.24129e-36	56	136	2.87304
66	S36A1	g2m_checkpoint	3.69652e-37	9.24129e-36	56	136	2.87304
66	FXR2	g2m_checkpoint	3.69652e-37	9.24129e-36	56	136	2.87304
66	UBE2B	g2m_checkpoint	3.69652e-37	9.24129e-36	56	136	2.87304
66	NRL	g2m_checkpoint	3.69652e-37	9.24129e-36	56	136	2.87304
66	SMAP1	g2m_checkpoint	3.69652e-37	9.24129e-36	56	136	2.87304
66	ID2	g2m_checkpoint	3.69652e-37	9.24129e-36	56	136	2.87304
66	RINI	g2m_checkpoint	3.69652e-37	9.24129e-36	56	136	2.87304
66	SRBS1	g2m_checkpoint	3.69652e-37	9.24129e-36	56	136	2.87304
66	ATF1	g2m_checkpoint	3.69652e-37	9.24129e-36	56	136	2.87304
66	CK5P1	g2m_checkpoint	3.69652e-37	9.24129e-36	56	136	2.87304
66	FLRT1	g2m_checkpoint	3.69652e-37	9.24129e-36	56	136	2.87304
66	GIT1	g2m_checkpoint	3.69652e-37	9.24129e-36	56	136	2.87304
66	KPB2	g2m_checkpoint	3.69652e-37	9.24129e-36	56	136	2.87304
66	HOME3	g2m_checkpoint	3.69652e-37	9.24129e-36	56	136	2.87304
66	S2540	g2m_checkpoint	3.69652e-37	9.24129e-36	56	136	2.87304
66	THBG	g2m_checkpoint	3.69652e-37	9.24129e-36	56	136	2.87304
66	DCE1	g2m_checkpoint	3.69652e-37	9.24129e-36	56	136	2.87304
66	NCF2	g2m_checkpoint	3.69652e-37	9.24129e-36	56	136	2.87304
66	MBOA7	g2m_checkpoint	3.69652e-37	9.24129e-36	56	136	2.87304
66	SMD2	g2m_checkpoint	3.69652e-37	9.24129e-36	56	136	2.87304
66	TNR27	g2m_checkpoint	3.69652e-37	9.24129e-36	56	136	2.87304
66	KRT36	g2m_checkpoint	3.69652e-37	9.24129e-36	56	136	2.87304
66	MCLN1	g2m_checkpoint	3.69652e-37	9.24129e-36	56	136	2.87304
66	TSKS	g2m_checkpoint	3.69652e-37	9.24129e-36	56	136	2.87304
66	EAA2	g2m_checkpoint	3.69652e-37	9.24129e-36	56	136	2.87304
66	MTU1	g2m_checkpoint	3.69652e-37	9.24129e-36	56	136	2.87304
66	S61A1	g2m_checkpoint	3.69652e-37	9.24129e-36	56	136	2.87304
66	DDTL	g2m_checkpoint	3.69652e-37	9.24129e-36	56	136	2.87304
66	RND3	g2m_checkpoint	3.69652e-37	9.24129e-36	56	136	2.87304
66	SAMH1	g2m_checkpoint	3.69652e-37	9.24129e-36	56	136	2.87304
66	RS16	g2m_checkpoint	3.69652e-37	9.24129e-36	56	136	2.87304
66	PROD	g2m_checkpoint	3.69652e-37	9.24129e-36	56	136	2.87304
66	MRGBP	g2m_checkpoint	3.69652e-37	9.24129e-36	56	136	2.87304
66	MRP6	g2m_checkpoint	3.69652e-37	9.24129e-36	56	136	2.87304
66	SMD3	g2m_checkpoint	3.69652e-37	9.24129e-36	56	136	2.87304
66	PSA3	g2m_checkpoint	3.69652e-37	9.24129e-36	56	136	2.87304
66	CRIS2	g2m_checkpoint	3.69652e-37	9.24129e-36	56	136	2.87304
66	AKA12	g2m_checkpoint	3.69652e-37	9.24129e-36	56	136	2.87304
66	MAGB4	g2m_checkpoint	3.69652e-37	9.24129e-36	56	136	2.87304
66	ASB4	g2m_checkpoint	3.69652e-37	9.24129e-36	56	136	2.87304
66	PRVA	g2m_checkpoint	3.69652e-37	9.24129e-36	56	136	2.87304
66	S6A13	g2m_checkpoint	3.69652e-37	9.24129e-36	56	136	2.87304
66	GSHR	g2m_checkpoint	3.69652e-37	9.24129e-36	56	136	2.87304
66	RECO	g2m_checkpoint	3.69652e-37	9.24129e-36	56	136	2.87304
66	CNN1	g2m_checkpoint	3.69652e-37	9.24129e-36	56	136	2.87304
66	LTBP4	g2m_checkpoint	3.69652e-37	9.24129e-36	56	136	2.87304
66	AKA11	g2m_checkpoint	3.69652e-37	9.24129e-36	56	136	2.87304
66	ACTN4	g2m_checkpoint	3.69652e-37	9.24129e-36	56	136	2.87304
66	TTLL1	g2m_checkpoint	3.69652e-37	9.24129e-36	56	136	2.87304
66	CCD94	g2m_checkpoint	3.69652e-37	9.24129e-36	56	136	2.87304
66	VPP1	g2m_checkpoint	3.69652e-37	9.24129e-36	56	136	2.87304
66	ZDHC8	g2m_checkpoint	3.69652e-37	9.24129e-36	56	136	2.87304
66	NFIX	g2m_checkpoint	3.69652e-37	9.24129e-36	56	136	2.87304
66	PRDC1	g2m_checkpoint	3.69652e-37	9.24129e-36	56	136	2.87304
66	CCNC	g2m_checkpoint	3.69652e-37	9.24129e-36	56	136	2.87304
66	KCNH2	g2m_checkpoint	3.69652e-37	9.24129e-36	56	136	2.87304
66	VPP4	g2m_checkpoint	3.69652e-37	9.24129e-36	56	136	2.87304
66	NCKP1	g2m_checkpoint	3.69652e-37	9.24129e-36	56	136	2.87304
66	NCKX1	g2m_checkpoint	3.69652e-37	9.24129e-36	56	136	2.87304
66	FXRD1	g2m_checkpoint	3.69652e-37	9.24129e-36	56	136	2.87304
66	SIR4	g2m_checkpoint	3.69652e-37	9.24129e-36	56	136	2.87304
66	RPF1	g2m_checkpoint	3.69652e-37	9.24129e-36	56	136	2.87304
66	DDX55	g2m_checkpoint	3.69652e-37	9.24129e-36	56	136	2.87304
66	AT10B	g2m_checkpoint	3.69652e-37	9.24129e-36	56	136	2.87304
66	ZXDC	g2m_checkpoint	3.69652e-37	9.24129e-36	56	136	2.87304
66	GLIS3	g2m_checkpoint	3.69652e-37	9.24129e-36	56	136	2.87304
66	WDR59	g2m_checkpoint	3.69652e-37	9.24129e-36	56	136	2.87304
66	RT35	g2m_checkpoint	3.69652e-37	9.24129e-36	56	136	2.87304
66	PRDM6	g2m_checkpoint	3.69652e-37	9.24129e-36	56	136	2.87304
66	CHRD1	g2m_checkpoint	3.69652e-37	9.24129e-36	56	136	2.87304
66	MARCO	g2m_checkpoint	3.69652e-37	9.24129e-36	56	136	2.87304
66	OPTN	g2m_checkpoint	3.69652e-37	9.24129e-36	56	136	2.87304
66	EMC4	g2m_checkpoint	3.69652e-37	9.24129e-36	56	136	2.87304
66	VAT1	g2m_checkpoint	3.69652e-37	9.24129e-36	56	136	2.87304
66	TYRP2	g2m_checkpoint	3.69652e-37	9.24129e-36	56	136	2.87304
66	RAB14	mitotic_spindle	8.70553e-14	1.45092e-12	32	124	1.93665
66	PDE10	mitotic_spindle	8.70553e-14	1.45092e-12	32	124	1.93665
66	SF3B1	mitotic_spindle	8.70553e-14	1.45092e-12	32	124	1.93665
66	MOGT3	mitotic_spindle	8.70553e-14	1.45092e-12	32	124	1.93665
66	SOX15	mitotic_spindle	8.70553e-14	1.45092e-12	32	124	1.93665
66	ARTN	mitotic_spindle	8.70553e-14	1.45092e-12	32	124	1.93665
66	NUP88	mitotic_spindle	8.70553e-14	1.45092e-12	32	124	1.93665
66	RHG05	mitotic_spindle	8.70553e-14	1.45092e-12	32	124	1.93665
66	S35D1	mitotic_spindle	8.70553e-14	1.45092e-12	32	124	1.93665
66	SNAI1	mitotic_spindle	8.70553e-14	1.45092e-12	32	124	1.93665
66	WASF1	mitotic_spindle	8.70553e-14	1.45092e-12	32	124	1.93665
66	PLXA1	mitotic_spindle	8.70553e-14	1.45092e-12	32	124	1.93665
66	GLRA2	mitotic_spindle	8.70553e-14	1.45092e-12	32	124	1.93665
66	DHX40	mitotic_spindle	8.70553e-14	1.45092e-12	32	124	1.93665
66	HPF1	mitotic_spindle	8.70553e-14	1.45092e-12	32	124	1.93665
66	UTP18	mitotic_spindle	8.70553e-14	1.45092e-12	32	124	1.93665
66	TM9S2	mitotic_spindle	8.70553e-14	1.45092e-12	32	124	1.93665
66	LCAP	mitotic_spindle	8.70553e-14	1.45092e-12	32	124	1.93665
66	MSH6	mitotic_spindle	8.70553e-14	1.45092e-12	32	124	1.93665
66	TBC23	mitotic_spindle	8.70553e-14	1.45092e-12	32	124	1.93665
66	H7C2Q8	mitotic_spindle	8.70553e-14	1.45092e-12	32	124	1.93665
66	X6R9L0	mitotic_spindle	8.70553e-14	1.45092e-12	32	124	1.93665
66	ARMC7	mitotic_spindle	8.70553e-14	1.45092e-12	32	124	1.93665
66	ZC3H4	mitotic_spindle	8.70553e-14	1.45092e-12	32	124	1.93665
66	KLF9	mitotic_spindle	8.70553e-14	1.45092e-12	32	124	1.93665
66	HDAC9	mitotic_spindle	8.70553e-14	1.45092e-12	32	124	1.93665
66	SLAI2	mitotic_spindle	8.70553e-14	1.45092e-12	32	124	1.93665
66	AP1B1	mitotic_spindle	8.70553e-14	1.45092e-12	32	124	1.93665
66	DOHH	mitotic_spindle	8.70553e-14	1.45092e-12	32	124	1.93665
66	SPG21	mitotic_spindle	8.70553e-14	1.45092e-12	32	124	1.93665
66	ITB5	mitotic_spindle	8.70553e-14	1.45092e-12	32	124	1.93665
66	I2BPL	mitotic_spindle	8.70553e-14	1.45092e-12	32	124	1.93665
66	PLPL7	mitotic_spindle	8.70553e-14	1.45092e-12	32	124	1.93665
66	ACTT1	mitotic_spindle	8.70553e-14	1.45092e-12	32	124	1.93665
66	AMMR1	mitotic_spindle	8.70553e-14	1.45092e-12	32	124	1.93665
66	MGRN1	mitotic_spindle	8.70553e-14	1.45092e-12	32	124	1.93665
66	UPK3A	mitotic_spindle	8.70553e-14	1.45092e-12	32	124	1.93665
66	RPGP2	mitotic_spindle	8.70553e-14	1.45092e-12	32	124	1.93665
66	ACADV	mitotic_spindle	8.70553e-14	1.45092e-12	32	124	1.93665
66	PTGIS	mitotic_spindle	8.70553e-14	1.45092e-12	32	124	1.93665
66	TTF1	mitotic_spindle	8.70553e-14	1.45092e-12	32	124	1.93665
66	XYLT2	mitotic_spindle	8.70553e-14	1.45092e-12	32	124	1.93665
66	MINP1	mitotic_spindle	8.70553e-14	1.45092e-12	32	124	1.93665
66	ANLN	mitotic_spindle	8.70553e-14	1.45092e-12	32	124	1.93665
66	RGRF2	mitotic_spindle	8.70553e-14	1.45092e-12	32	124	1.93665
66	KLH12	mitotic_spindle	8.70553e-14	1.45092e-12	32	124	1.93665
66	RBBP5	mitotic_spindle	8.70553e-14	1.45092e-12	32	124	1.93665
66	PSD4	mitotic_spindle	8.70553e-14	1.45092e-12	32	124	1.93665
66	ENL	mitotic_spindle	8.70553e-14	1.45092e-12	32	124	1.93665
66	NR5A2	mitotic_spindle	8.70553e-14	1.45092e-12	32	124	1.93665
66	GIPC1	mitotic_spindle	8.70553e-14	1.45092e-12	32	124	1.93665
66	ERCC8	mitotic_spindle	8.70553e-14	1.45092e-12	32	124	1.93665
66	RN114	mitotic_spindle	8.70553e-14	1.45092e-12	32	124	1.93665
66	CDR2L	mitotic_spindle	8.70553e-14	1.45092e-12	32	124	1.93665
66	EFNB2	mitotic_spindle	8.70553e-14	1.45092e-12	32	124	1.93665
66	PSME1	mitotic_spindle	8.70553e-14	1.45092e-12	32	124	1.93665
66	HNF4A	mitotic_spindle	8.70553e-14	1.45092e-12	32	124	1.93665
66	SYDM	mitotic_spindle	8.70553e-14	1.45092e-12	32	124	1.93665
66	DDX31	mitotic_spindle	8.70553e-14	1.45092e-12	32	124	1.93665
66	LMIP	mitotic_spindle	8.70553e-14	1.45092e-12	32	124	1.93665
66	CK5P3	mitotic_spindle	8.70553e-14	1.45092e-12	32	124	1.93665
66	DOK4	mitotic_spindle	8.70553e-14	1.45092e-12	32	124	1.93665
66	PRP31	mitotic_spindle	8.70553e-14	1.45092e-12	32	124	1.93665
66	KAP0	mitotic_spindle	8.70553e-14	1.45092e-12	32	124	1.93665
66	MDFI	mitotic_spindle	8.70553e-14	1.45092e-12	32	124	1.93665
66	GNPAT	mitotic_spindle	8.70553e-14	1.45092e-12	32	124	1.93665
66	J9JIC5	mitotic_spindle	8.70553e-14	1.45092e-12	32	124	1.93665
66	CD244	mitotic_spindle	8.70553e-14	1.45092e-12	32	124	1.93665
66	GBG11	mitotic_spindle	8.70553e-14	1.45092e-12	32	124	1.93665
66	T106B	mitotic_spindle	8.70553e-14	1.45092e-12	32	124	1.93665
66	TNF10	mitotic_spindle	8.70553e-14	1.45092e-12	32	124	1.93665
66	MCM6	mitotic_spindle	8.70553e-14	1.45092e-12	32	124	1.93665
66	TSNAX	mitotic_spindle	8.70553e-14	1.45092e-12	32	124	1.93665
66	ZNT3	mitotic_spindle	8.70553e-14	1.45092e-12	32	124	1.93665
66	TNS2	mitotic_spindle	8.70553e-14	1.45092e-12	32	124	1.93665
66	BATF3	mitotic_spindle	8.70553e-14	1.45092e-12	32	124	1.93665
66	ZPR1	mitotic_spindle	8.70553e-14	1.45092e-12	32	124	1.93665
66	YLPM1	mitotic_spindle	8.70553e-14	1.45092e-12	32	124	1.93665
66	TAXB1	mitotic_spindle	8.70553e-14	1.45092e-12	32	124	1.93665
66	TBCE	mitotic_spindle	8.70553e-14	1.45092e-12	32	124	1.93665
66	AKA7G	mitotic_spindle	8.70553e-14	1.45092e-12	32	124	1.93665
66	CXB6	mitotic_spindle	8.70553e-14	1.45092e-12	32	124	1.93665
66	IFT81	mitotic_spindle	8.70553e-14	1.45092e-12	32	124	1.93665
66	VP13C	mitotic_spindle	8.70553e-14	1.45092e-12	32	124	1.93665
66	DCTD	mitotic_spindle	8.70553e-14	1.45092e-12	32	124	1.93665
66	RGCC	mitotic_spindle	8.70553e-14	1.45092e-12	32	124	1.93665
66	IFI6	mitotic_spindle	8.70553e-14	1.45092e-12	32	124	1.93665
66	ARHGG	mitotic_spindle	8.70553e-14	1.45092e-12	32	124	1.93665
66	NRN1	mitotic_spindle	8.70553e-14	1.45092e-12	32	124	1.93665
66	RFX1	mitotic_spindle	8.70553e-14	1.45092e-12	32	124	1.93665
66	NDF4	mitotic_spindle	8.70553e-14	1.45092e-12	32	124	1.93665
66	SO1A2	mitotic_spindle	8.70553e-14	1.45092e-12	32	124	1.93665
66	HYCCI	mitotic_spindle	8.70553e-14	1.45092e-12	32	124	1.93665
66	YPEL5	mitotic_spindle	8.70553e-14	1.45092e-12	32	124	1.93665
66	GLT18	mitotic_spindle	8.70553e-14	1.45092e-12	32	124	1.93665
66	MPP4	mitotic_spindle	8.70553e-14	1.45092e-12	32	124	1.93665
66	NHRF1	mitotic_spindle	8.70553e-14	1.45092e-12	32	124	1.93665
66	AT2B4	mitotic_spindle	8.70553e-14	1.45092e-12	32	124	1.93665
66	AHR	mitotic_spindle	8.70553e-14	1.45092e-12	32	124	1.93665
66	OTUB2	mitotic_spindle	8.70553e-14	1.45092e-12	32	124	1.93665
66	ATG4C	mitotic_spindle	8.70553e-14	1.45092e-12	32	124	1.93665
66	TR19L	mitotic_spindle	8.70553e-14	1.45092e-12	32	124	1.93665
66	RAB5C	mitotic_spindle	8.70553e-14	1.45092e-12	32	124	1.93665
66	MDHC	mitotic_spindle	8.70553e-14	1.45092e-12	32	124	1.93665
66	RBM42	mitotic_spindle	8.70553e-14	1.45092e-12	32	124	1.93665
66	NPHP4	mitotic_spindle	8.70553e-14	1.45092e-12	32	124	1.93665
66	WNT5B	mitotic_spindle	8.70553e-14	1.45092e-12	32	124	1.93665
66	DNM1L	mitotic_spindle	8.70553e-14	1.45092e-12	32	124	1.93665
66	RIMS1	mitotic_spindle	8.70553e-14	1.45092e-12	32	124	1.93665
66	MLX	mitotic_spindle	8.70553e-14	1.45092e-12	32	124	1.93665
66	CD79A	mitotic_spindle	8.70553e-14	1.45092e-12	32	124	1.93665
66	RAB18	mitotic_spindle	8.70553e-14	1.45092e-12	32	124	1.93665
66	DUS1	mitotic_spindle	8.70553e-14	1.45092e-12	32	124	1.93665
66	MYH7	mitotic_spindle	8.70553e-14	1.45092e-12	32	124	1.93665
66	CHD4	mitotic_spindle	8.70553e-14	1.45092e-12	32	124	1.93665
66	ITPA	mitotic_spindle	8.70553e-14	1.45092e-12	32	124	1.93665
66	RSPH3	mitotic_spindle	8.70553e-14	1.45092e-12	32	124	1.93665
66	ETHE1	mitotic_spindle	8.70553e-14	1.45092e-12	32	124	1.93665
66	STK38	mitotic_spindle	8.70553e-14	1.45092e-12	32	124	1.93665
66	GBG13	mitotic_spindle	8.70553e-14	1.45092e-12	32	124	1.93665
66	TGFB1	mitotic_spindle	8.70553e-14	1.45092e-12	32	124	1.93665
66	PARP3	mitotic_spindle	8.70553e-14	1.45092e-12	32	124	1.93665
66	ICAM5	mitotic_spindle	8.70553e-14	1.45092e-12	32	124	1.93665
66	DPOE2	mitotic_spindle	8.70553e-14	1.45092e-12	32	124	1.93665
66	CRSPL	mitotic_spindle	8.70553e-14	1.45092e-12	32	124	1.93665
66	ARP5	mitotic_spindle	8.70553e-14	1.45092e-12	32	124	1.93665
66	CASP2	mitotic_spindle	8.70553e-14	1.45092e-12	32	124	1.93665
66	LRC42	mitotic_spindle	8.70553e-14	1.45092e-12	32	124	1.93665
66	IL1B	mitotic_spindle	8.70553e-14	1.45092e-12	32	124	1.93665
66	TR10B	mitotic_spindle	8.70553e-14	1.45092e-12	32	124	1.93665
66	PHF1	mitotic_spindle	8.70553e-14	1.45092e-12	32	124	1.93665
66	ENOX1	mitotic_spindle	8.70553e-14	1.45092e-12	32	124	1.93665
66	TTC27	mitotic_spindle	8.70553e-14	1.45092e-12	32	124	1.93665
66	PRPH2	mitotic_spindle	8.70553e-14	1.45092e-12	32	124	1.93665
66	SNX5	mitotic_spindle	8.70553e-14	1.45092e-12	32	124	1.93665
66	PRDX5	mitotic_spindle	8.70553e-14	1.45092e-12	32	124	1.93665
66	FBXW9	mitotic_spindle	8.70553e-14	1.45092e-12	32	124	1.93665
66	RM19	mitotic_spindle	8.70553e-14	1.45092e-12	32	124	1.93665
66	B1AKJ5	mitotic_spindle	8.70553e-14	1.45092e-12	32	124	1.93665
66	S1PR4	mitotic_spindle	8.70553e-14	1.45092e-12	32	124	1.93665
66	HS3S1	mitotic_spindle	8.70553e-14	1.45092e-12	32	124	1.93665
66	RHG28	mitotic_spindle	8.70553e-14	1.45092e-12	32	124	1.93665
66	PALMD	mitotic_spindle	8.70553e-14	1.45092e-12	32	124	1.93665
66	GA45G	mitotic_spindle	8.70553e-14	1.45092e-12	32	124	1.93665
66	GCYB1	mitotic_spindle	8.70553e-14	1.45092e-12	32	124	1.93665
66	IGF1	mitotic_spindle	8.70553e-14	1.45092e-12	32	124	1.93665
66	DEN1A	mitotic_spindle	8.70553e-14	1.45092e-12	32	124	1.93665
66	OR7C1	mitotic_spindle	8.70553e-14	1.45092e-12	32	124	1.93665
66	A0A0C4DFR0	mitotic_spindle	8.70553e-14	1.45092e-12	32	124	1.93665
66	FBRL	mitotic_spindle	8.70553e-14	1.45092e-12	32	124	1.93665
66	PI51B	mitotic_spindle	8.70553e-14	1.45092e-12	32	124	1.93665
66	FMO3	mitotic_spindle	8.70553e-14	1.45092e-12	32	124	1.93665
66	CENPK	mitotic_spindle	8.70553e-14	1.45092e-12	32	124	1.93665
66	BMP7	mitotic_spindle	8.70553e-14	1.45092e-12	32	124	1.93665
66	EIF3J	mitotic_spindle	8.70553e-14	1.45092e-12	32	124	1.93665
66	B0QY89	mitotic_spindle	8.70553e-14	1.45092e-12	32	124	1.93665
66	SG2A1	mitotic_spindle	8.70553e-14	1.45092e-12	32	124	1.93665
66	KMT2E	mitotic_spindle	8.70553e-14	1.45092e-12	32	124	1.93665
66	VATH	mitotic_spindle	8.70553e-14	1.45092e-12	32	124	1.93665
66	FNBP4	mitotic_spindle	8.70553e-14	1.45092e-12	32	124	1.93665
66	ANM8	mitotic_spindle	8.70553e-14	1.45092e-12	32	124	1.93665
66	P	mitotic_spindle	8.70553e-14	1.45092e-12	32	124	1.93665
66	KIF9	mitotic_spindle	8.70553e-14	1.45092e-12	32	124	1.93665
66	EZH1	mitotic_spindle	8.70553e-14	1.45092e-12	32	124	1.93665
66	SIX1	mitotic_spindle	8.70553e-14	1.45092e-12	32	124	1.93665
66	OBF1	mitotic_spindle	8.70553e-14	1.45092e-12	32	124	1.93665
66	A0A0A0MTC5	mitotic_spindle	8.70553e-14	1.45092e-12	32	124	1.93665
66	PSB1	mitotic_spindle	8.70553e-14	1.45092e-12	32	124	1.93665
66	RU2A	mitotic_spindle	8.70553e-14	1.45092e-12	32	124	1.93665
66	KLF16	mitotic_spindle	8.70553e-14	1.45092e-12	32	124	1.93665
66	MAP1S	mitotic_spindle	8.70553e-14	1.45092e-12	32	124	1.93665
66	HCD2	mitotic_spindle	8.70553e-14	1.45092e-12	32	124	1.93665
66	GSLG1	mitotic_spindle	8.70553e-14	1.45092e-12	32	124	1.93665
66	CUL1	mitotic_spindle	8.70553e-14	1.45092e-12	32	124	1.93665
66	ETFB	mitotic_spindle	8.70553e-14	1.45092e-12	32	124	1.93665
66	IDI1	mitotic_spindle	8.70553e-14	1.45092e-12	32	124	1.93665
66	NSE4A	mitotic_spindle	8.70553e-14	1.45092e-12	32	124	1.93665
66	CTCF	mitotic_spindle	8.70553e-14	1.45092e-12	32	124	1.93665
66	ATF6A	mitotic_spindle	8.70553e-14	1.45092e-12	32	124	1.93665
66	CRDL2	mitotic_spindle	8.70553e-14	1.45092e-12	32	124	1.93665
66	ENOA	mitotic_spindle	8.70553e-14	1.45092e-12	32	124	1.93665
66	CLYBL	mitotic_spindle	8.70553e-14	1.45092e-12	32	124	1.93665
66	TM205	mitotic_spindle	8.70553e-14	1.45092e-12	32	124	1.93665
66	MIOX	mitotic_spindle	8.70553e-14	1.45092e-12	32	124	1.93665
66	RUNX3	mitotic_spindle	8.70553e-14	1.45092e-12	32	124	1.93665
66	PTPRC	mitotic_spindle	8.70553e-14	1.45092e-12	32	124	1.93665
66	DGUOK	mitotic_spindle	8.70553e-14	1.45092e-12	32	124	1.93665
66	KCJ13	mitotic_spindle	8.70553e-14	1.45092e-12	32	124	1.93665
66	AT8A1	mitotic_spindle	8.70553e-14	1.45092e-12	32	124	1.93665
66	REL1	mitotic_spindle	8.70553e-14	1.45092e-12	32	124	1.93665
66	E41LA	mitotic_spindle	8.70553e-14	1.45092e-12	32	124	1.93665
66	PPT1	mitotic_spindle	8.70553e-14	1.45092e-12	32	124	1.93665
66	FUS	mitotic_spindle	8.70553e-14	1.45092e-12	32	124	1.93665
66	SMG9	mitotic_spindle	8.70553e-14	1.45092e-12	32	124	1.93665
66	PKHG6	mitotic_spindle	8.70553e-14	1.45092e-12	32	124	1.93665
66	CSDE1	mitotic_spindle	8.70553e-14	1.45092e-12	32	124	1.93665
66	WASC3	mitotic_spindle	8.70553e-14	1.45092e-12	32	124	1.93665
66	S35B1	mitotic_spindle	8.70553e-14	1.45092e-12	32	124	1.93665
66	CLC4K	mitotic_spindle	8.70553e-14	1.45092e-12	32	124	1.93665
66	SNX25	mitotic_spindle	8.70553e-14	1.45092e-12	32	124	1.93665
66	PRP4B	mitotic_spindle	8.70553e-14	1.45092e-12	32	124	1.93665
66	NEUL2	mitotic_spindle	8.70553e-14	1.45092e-12	32	124	1.93665
66	SRS11	mitotic_spindle	8.70553e-14	1.45092e-12	32	124	1.93665
66	CD38	mitotic_spindle	8.70553e-14	1.45092e-12	32	124	1.93665
66	RORA	mitotic_spindle	8.70553e-14	1.45092e-12	32	124	1.93665
66	ATG4A	mitotic_spindle	8.70553e-14	1.45092e-12	32	124	1.93665
66	PPR17	mitotic_spindle	8.70553e-14	1.45092e-12	32	124	1.93665
66	DBP	mitotic_spindle	8.70553e-14	1.45092e-12	32	124	1.93665
66	LRC59	mitotic_spindle	8.70553e-14	1.45092e-12	32	124	1.93665
66	POMT2	mitotic_spindle	8.70553e-14	1.45092e-12	32	124	1.93665
66	NR1H2	mitotic_spindle	8.70553e-14	1.45092e-12	32	124	1.93665
66	RASL3	mitotic_spindle	8.70553e-14	1.45092e-12	32	124	1.93665
66	CAH12	mitotic_spindle	8.70553e-14	1.45092e-12	32	124	1.93665
66	ENOG	mitotic_spindle	8.70553e-14	1.45092e-12	32	124	1.93665
66	GPAT1	mitotic_spindle	8.70553e-14	1.45092e-12	32	124	1.93665
66	THAP3	mitotic_spindle	8.70553e-14	1.45092e-12	32	124	1.93665
66	GMDS	mitotic_spindle	8.70553e-14	1.45092e-12	32	124	1.93665
66	MOGS	mitotic_spindle	8.70553e-14	1.45092e-12	32	124	1.93665
66	A0A0C4DFM5	mitotic_spindle	8.70553e-14	1.45092e-12	32	124	1.93665
66	INGR1	mitotic_spindle	8.70553e-14	1.45092e-12	32	124	1.93665
66	FCN1	mitotic_spindle	8.70553e-14	1.45092e-12	32	124	1.93665
66	BCORL	mitotic_spindle	8.70553e-14	1.45092e-12	32	124	1.93665
66	XIAP	mitotic_spindle	8.70553e-14	1.45092e-12	32	124	1.93665
66	UBP5	mitotic_spindle	8.70553e-14	1.45092e-12	32	124	1.93665
66	S36A1	mitotic_spindle	8.70553e-14	1.45092e-12	32	124	1.93665
66	FXR2	mitotic_spindle	8.70553e-14	1.45092e-12	32	124	1.93665
66	UBE2B	mitotic_spindle	8.70553e-14	1.45092e-12	32	124	1.93665
66	NRL	mitotic_spindle	8.70553e-14	1.45092e-12	32	124	1.93665
66	SMAP1	mitotic_spindle	8.70553e-14	1.45092e-12	32	124	1.93665
66	ID2	mitotic_spindle	8.70553e-14	1.45092e-12	32	124	1.93665
66	RINI	mitotic_spindle	8.70553e-14	1.45092e-12	32	124	1.93665
66	SRBS1	mitotic_spindle	8.70553e-14	1.45092e-12	32	124	1.93665
66	ATF1	mitotic_spindle	8.70553e-14	1.45092e-12	32	124	1.93665
66	CK5P1	mitotic_spindle	8.70553e-14	1.45092e-12	32	124	1.93665
66	FLRT1	mitotic_spindle	8.70553e-14	1.45092e-12	32	124	1.93665
66	GIT1	mitotic_spindle	8.70553e-14	1.45092e-12	32	124	1.93665
66	KPB2	mitotic_spindle	8.70553e-14	1.45092e-12	32	124	1.93665
66	HOME3	mitotic_spindle	8.70553e-14	1.45092e-12	32	124	1.93665
66	S2540	mitotic_spindle	8.70553e-14	1.45092e-12	32	124	1.93665
66	THBG	mitotic_spindle	8.70553e-14	1.45092e-12	32	124	1.93665
66	DCE1	mitotic_spindle	8.70553e-14	1.45092e-12	32	124	1.93665
66	NCF2	mitotic_spindle	8.70553e-14	1.45092e-12	32	124	1.93665
66	MBOA7	mitotic_spindle	8.70553e-14	1.45092e-12	32	124	1.93665
66	SMD2	mitotic_spindle	8.70553e-14	1.45092e-12	32	124	1.93665
66	TNR27	mitotic_spindle	8.70553e-14	1.45092e-12	32	124	1.93665
66	KRT36	mitotic_spindle	8.70553e-14	1.45092e-12	32	124	1.93665
66	MCLN1	mitotic_spindle	8.70553e-14	1.45092e-12	32	124	1.93665
66	TSKS	mitotic_spindle	8.70553e-14	1.45092e-12	32	124	1.93665
66	EAA2	mitotic_spindle	8.70553e-14	1.45092e-12	32	124	1.93665
66	MTU1	mitotic_spindle	8.70553e-14	1.45092e-12	32	124	1.93665
66	S61A1	mitotic_spindle	8.70553e-14	1.45092e-12	32	124	1.93665
66	DDTL	mitotic_spindle	8.70553e-14	1.45092e-12	32	124	1.93665
66	RND3	mitotic_spindle	8.70553e-14	1.45092e-12	32	124	1.93665
66	SAMH1	mitotic_spindle	8.70553e-14	1.45092e-12	32	124	1.93665
66	RS16	mitotic_spindle	8.70553e-14	1.45092e-12	32	124	1.93665
66	PROD	mitotic_spindle	8.70553e-14	1.45092e-12	32	124	1.93665
66	MRGBP	mitotic_spindle	8.70553e-14	1.45092e-12	32	124	1.93665
66	MRP6	mitotic_spindle	8.70553e-14	1.45092e-12	32	124	1.93665
66	SMD3	mitotic_spindle	8.70553e-14	1.45092e-12	32	124	1.93665
66	PSA3	mitotic_spindle	8.70553e-14	1.45092e-12	32	124	1.93665
66	CRIS2	mitotic_spindle	8.70553e-14	1.45092e-12	32	124	1.93665
66	AKA12	mitotic_spindle	8.70553e-14	1.45092e-12	32	124	1.93665
66	MAGB4	mitotic_spindle	8.70553e-14	1.45092e-12	32	124	1.93665
66	ASB4	mitotic_spindle	8.70553e-14	1.45092e-12	32	124	1.93665
66	PRVA	mitotic_spindle	8.70553e-14	1.45092e-12	32	124	1.93665
66	S6A13	mitotic_spindle	8.70553e-14	1.45092e-12	32	124	1.93665
66	GSHR	mitotic_spindle	8.70553e-14	1.45092e-12	32	124	1.93665
66	RECO	mitotic_spindle	8.70553e-14	1.45092e-12	32	124	1.93665
66	CNN1	mitotic_spindle	8.70553e-14	1.45092e-12	32	124	1.93665
66	LTBP4	mitotic_spindle	8.70553e-14	1.45092e-12	32	124	1.93665
66	AKA11	mitotic_spindle	8.70553e-14	1.45092e-12	32	124	1.93665
66	ACTN4	mitotic_spindle	8.70553e-14	1.45092e-12	32	124	1.93665
66	TTLL1	mitotic_spindle	8.70553e-14	1.45092e-12	32	124	1.93665
66	CCD94	mitotic_spindle	8.70553e-14	1.45092e-12	32	124	1.93665
66	VPP1	mitotic_spindle	8.70553e-14	1.45092e-12	32	124	1.93665
66	ZDHC8	mitotic_spindle	8.70553e-14	1.45092e-12	32	124	1.93665
66	NFIX	mitotic_spindle	8.70553e-14	1.45092e-12	32	124	1.93665
66	PRDC1	mitotic_spindle	8.70553e-14	1.45092e-12	32	124	1.93665
66	CCNC	mitotic_spindle	8.70553e-14	1.45092e-12	32	124	1.93665
66	KCNH2	mitotic_spindle	8.70553e-14	1.45092e-12	32	124	1.93665
66	VPP4	mitotic_spindle	8.70553e-14	1.45092e-12	32	124	1.93665
66	NCKP1	mitotic_spindle	8.70553e-14	1.45092e-12	32	124	1.93665
66	NCKX1	mitotic_spindle	8.70553e-14	1.45092e-12	32	124	1.93665
66	FXRD1	mitotic_spindle	8.70553e-14	1.45092e-12	32	124	1.93665
66	SIR4	mitotic_spindle	8.70553e-14	1.45092e-12	32	124	1.93665
66	RPF1	mitotic_spindle	8.70553e-14	1.45092e-12	32	124	1.93665
66	DDX55	mitotic_spindle	8.70553e-14	1.45092e-12	32	124	1.93665
66	AT10B	mitotic_spindle	8.70553e-14	1.45092e-12	32	124	1.93665
66	ZXDC	mitotic_spindle	8.70553e-14	1.45092e-12	32	124	1.93665
66	GLIS3	mitotic_spindle	8.70553e-14	1.45092e-12	32	124	1.93665
66	WDR59	mitotic_spindle	8.70553e-14	1.45092e-12	32	124	1.93665
66	RT35	mitotic_spindle	8.70553e-14	1.45092e-12	32	124	1.93665
66	PRDM6	mitotic_spindle	8.70553e-14	1.45092e-12	32	124	1.93665
66	CHRD1	mitotic_spindle	8.70553e-14	1.45092e-12	32	124	1.93665
66	MARCO	mitotic_spindle	8.70553e-14	1.45092e-12	32	124	1.93665
66	OPTN	mitotic_spindle	8.70553e-14	1.45092e-12	32	124	1.93665
66	EMC4	mitotic_spindle	8.70553e-14	1.45092e-12	32	124	1.93665
66	VAT1	mitotic_spindle	8.70553e-14	1.45092e-12	32	124	1.93665
66	TYRP2	mitotic_spindle	8.70553e-14	1.45092e-12	32	124	1.93665
66	RAB14	spermatogenesis	0.0024815	0.0310188	9	51	1.34725
66	PDE10	spermatogenesis	0.0024815	0.0310188	9	51	1.34725
66	SF3B1	spermatogenesis	0.0024815	0.0310188	9	51	1.34725
66	MOGT3	spermatogenesis	0.0024815	0.0310188	9	51	1.34725
66	SOX15	spermatogenesis	0.0024815	0.0310188	9	51	1.34725
66	ARTN	spermatogenesis	0.0024815	0.0310188	9	51	1.34725
66	NUP88	spermatogenesis	0.0024815	0.0310188	9	51	1.34725
66	RHG05	spermatogenesis	0.0024815	0.0310188	9	51	1.34725
66	S35D1	spermatogenesis	0.0024815	0.0310188	9	51	1.34725
66	SNAI1	spermatogenesis	0.0024815	0.0310188	9	51	1.34725
66	WASF1	spermatogenesis	0.0024815	0.0310188	9	51	1.34725
66	PLXA1	spermatogenesis	0.0024815	0.0310188	9	51	1.34725
66	GLRA2	spermatogenesis	0.0024815	0.0310188	9	51	1.34725
66	DHX40	spermatogenesis	0.0024815	0.0310188	9	51	1.34725
66	HPF1	spermatogenesis	0.0024815	0.0310188	9	51	1.34725
66	UTP18	spermatogenesis	0.0024815	0.0310188	9	51	1.34725
66	TM9S2	spermatogenesis	0.0024815	0.0310188	9	51	1.34725
66	LCAP	spermatogenesis	0.0024815	0.0310188	9	51	1.34725
66	MSH6	spermatogenesis	0.0024815	0.0310188	9	51	1.34725
66	TBC23	spermatogenesis	0.0024815	0.0310188	9	51	1.34725
66	H7C2Q8	spermatogenesis	0.0024815	0.0310188	9	51	1.34725
66	X6R9L0	spermatogenesis	0.0024815	0.0310188	9	51	1.34725
66	ARMC7	spermatogenesis	0.0024815	0.0310188	9	51	1.34725
66	ZC3H4	spermatogenesis	0.0024815	0.0310188	9	51	1.34725
66	KLF9	spermatogenesis	0.0024815	0.0310188	9	51	1.34725
66	HDAC9	spermatogenesis	0.0024815	0.0310188	9	51	1.34725
66	SLAI2	spermatogenesis	0.0024815	0.0310188	9	51	1.34725
66	AP1B1	spermatogenesis	0.0024815	0.0310188	9	51	1.34725
66	DOHH	spermatogenesis	0.0024815	0.0310188	9	51	1.34725
66	SPG21	spermatogenesis	0.0024815	0.0310188	9	51	1.34725
66	ITB5	spermatogenesis	0.0024815	0.0310188	9	51	1.34725
66	I2BPL	spermatogenesis	0.0024815	0.0310188	9	51	1.34725
66	PLPL7	spermatogenesis	0.0024815	0.0310188	9	51	1.34725
66	ACTT1	spermatogenesis	0.0024815	0.0310188	9	51	1.34725
66	AMMR1	spermatogenesis	0.0024815	0.0310188	9	51	1.34725
66	MGRN1	spermatogenesis	0.0024815	0.0310188	9	51	1.34725
66	UPK3A	spermatogenesis	0.0024815	0.0310188	9	51	1.34725
66	RPGP2	spermatogenesis	0.0024815	0.0310188	9	51	1.34725
66	ACADV	spermatogenesis	0.0024815	0.0310188	9	51	1.34725
66	PTGIS	spermatogenesis	0.0024815	0.0310188	9	51	1.34725
66	TTF1	spermatogenesis	0.0024815	0.0310188	9	51	1.34725
66	XYLT2	spermatogenesis	0.0024815	0.0310188	9	51	1.34725
66	MINP1	spermatogenesis	0.0024815	0.0310188	9	51	1.34725
66	ANLN	spermatogenesis	0.0024815	0.0310188	9	51	1.34725
66	RGRF2	spermatogenesis	0.0024815	0.0310188	9	51	1.34725
66	KLH12	spermatogenesis	0.0024815	0.0310188	9	51	1.34725
66	RBBP5	spermatogenesis	0.0024815	0.0310188	9	51	1.34725
66	PSD4	spermatogenesis	0.0024815	0.0310188	9	51	1.34725
66	ENL	spermatogenesis	0.0024815	0.0310188	9	51	1.34725
66	NR5A2	spermatogenesis	0.0024815	0.0310188	9	51	1.34725
66	GIPC1	spermatogenesis	0.0024815	0.0310188	9	51	1.34725
66	ERCC8	spermatogenesis	0.0024815	0.0310188	9	51	1.34725
66	RN114	spermatogenesis	0.0024815	0.0310188	9	51	1.34725
66	CDR2L	spermatogenesis	0.0024815	0.0310188	9	51	1.34725
66	EFNB2	spermatogenesis	0.0024815	0.0310188	9	51	1.34725
66	PSME1	spermatogenesis	0.0024815	0.0310188	9	51	1.34725
66	HNF4A	spermatogenesis	0.0024815	0.0310188	9	51	1.34725
66	SYDM	spermatogenesis	0.0024815	0.0310188	9	51	1.34725
66	DDX31	spermatogenesis	0.0024815	0.0310188	9	51	1.34725
66	LMIP	spermatogenesis	0.0024815	0.0310188	9	51	1.34725
66	CK5P3	spermatogenesis	0.0024815	0.0310188	9	51	1.34725
66	DOK4	spermatogenesis	0.0024815	0.0310188	9	51	1.34725
66	PRP31	spermatogenesis	0.0024815	0.0310188	9	51	1.34725
66	KAP0	spermatogenesis	0.0024815	0.0310188	9	51	1.34725
66	MDFI	spermatogenesis	0.0024815	0.0310188	9	51	1.34725
66	GNPAT	spermatogenesis	0.0024815	0.0310188	9	51	1.34725
66	J9JIC5	spermatogenesis	0.0024815	0.0310188	9	51	1.34725
66	CD244	spermatogenesis	0.0024815	0.0310188	9	51	1.34725
66	GBG11	spermatogenesis	0.0024815	0.0310188	9	51	1.34725
66	T106B	spermatogenesis	0.0024815	0.0310188	9	51	1.34725
66	TNF10	spermatogenesis	0.0024815	0.0310188	9	51	1.34725
66	MCM6	spermatogenesis	0.0024815	0.0310188	9	51	1.34725
66	TSNAX	spermatogenesis	0.0024815	0.0310188	9	51	1.34725
66	ZNT3	spermatogenesis	0.0024815	0.0310188	9	51	1.34725
66	TNS2	spermatogenesis	0.0024815	0.0310188	9	51	1.34725
66	BATF3	spermatogenesis	0.0024815	0.0310188	9	51	1.34725
66	ZPR1	spermatogenesis	0.0024815	0.0310188	9	51	1.34725
66	YLPM1	spermatogenesis	0.0024815	0.0310188	9	51	1.34725
66	TAXB1	spermatogenesis	0.0024815	0.0310188	9	51	1.34725
66	TBCE	spermatogenesis	0.0024815	0.0310188	9	51	1.34725
66	AKA7G	spermatogenesis	0.0024815	0.0310188	9	51	1.34725
66	CXB6	spermatogenesis	0.0024815	0.0310188	9	51	1.34725
66	IFT81	spermatogenesis	0.0024815	0.0310188	9	51	1.34725
66	VP13C	spermatogenesis	0.0024815	0.0310188	9	51	1.34725
66	DCTD	spermatogenesis	0.0024815	0.0310188	9	51	1.34725
66	RGCC	spermatogenesis	0.0024815	0.0310188	9	51	1.34725
66	IFI6	spermatogenesis	0.0024815	0.0310188	9	51	1.34725
66	ARHGG	spermatogenesis	0.0024815	0.0310188	9	51	1.34725
66	NRN1	spermatogenesis	0.0024815	0.0310188	9	51	1.34725
66	RFX1	spermatogenesis	0.0024815	0.0310188	9	51	1.34725
66	NDF4	spermatogenesis	0.0024815	0.0310188	9	51	1.34725
66	SO1A2	spermatogenesis	0.0024815	0.0310188	9	51	1.34725
66	HYCCI	spermatogenesis	0.0024815	0.0310188	9	51	1.34725
66	YPEL5	spermatogenesis	0.0024815	0.0310188	9	51	1.34725
66	GLT18	spermatogenesis	0.0024815	0.0310188	9	51	1.34725
66	MPP4	spermatogenesis	0.0024815	0.0310188	9	51	1.34725
66	NHRF1	spermatogenesis	0.0024815	0.0310188	9	51	1.34725
66	AT2B4	spermatogenesis	0.0024815	0.0310188	9	51	1.34725
66	AHR	spermatogenesis	0.0024815	0.0310188	9	51	1.34725
66	OTUB2	spermatogenesis	0.0024815	0.0310188	9	51	1.34725
66	ATG4C	spermatogenesis	0.0024815	0.0310188	9	51	1.34725
66	TR19L	spermatogenesis	0.0024815	0.0310188	9	51	1.34725
66	RAB5C	spermatogenesis	0.0024815	0.0310188	9	51	1.34725
66	MDHC	spermatogenesis	0.0024815	0.0310188	9	51	1.34725
66	RBM42	spermatogenesis	0.0024815	0.0310188	9	51	1.34725
66	NPHP4	spermatogenesis	0.0024815	0.0310188	9	51	1.34725
66	WNT5B	spermatogenesis	0.0024815	0.0310188	9	51	1.34725
66	DNM1L	spermatogenesis	0.0024815	0.0310188	9	51	1.34725
66	RIMS1	spermatogenesis	0.0024815	0.0310188	9	51	1.34725
66	MLX	spermatogenesis	0.0024815	0.0310188	9	51	1.34725
66	CD79A	spermatogenesis	0.0024815	0.0310188	9	51	1.34725
66	RAB18	spermatogenesis	0.0024815	0.0310188	9	51	1.34725
66	DUS1	spermatogenesis	0.0024815	0.0310188	9	51	1.34725
66	MYH7	spermatogenesis	0.0024815	0.0310188	9	51	1.34725
66	CHD4	spermatogenesis	0.0024815	0.0310188	9	51	1.34725
66	ITPA	spermatogenesis	0.0024815	0.0310188	9	51	1.34725
66	RSPH3	spermatogenesis	0.0024815	0.0310188	9	51	1.34725
66	ETHE1	spermatogenesis	0.0024815	0.0310188	9	51	1.34725
66	STK38	spermatogenesis	0.0024815	0.0310188	9	51	1.34725
66	GBG13	spermatogenesis	0.0024815	0.0310188	9	51	1.34725
66	TGFB1	spermatogenesis	0.0024815	0.0310188	9	51	1.34725
66	PARP3	spermatogenesis	0.0024815	0.0310188	9	51	1.34725
66	ICAM5	spermatogenesis	0.0024815	0.0310188	9	51	1.34725
66	DPOE2	spermatogenesis	0.0024815	0.0310188	9	51	1.34725
66	CRSPL	spermatogenesis	0.0024815	0.0310188	9	51	1.34725
66	ARP5	spermatogenesis	0.0024815	0.0310188	9	51	1.34725
66	CASP2	spermatogenesis	0.0024815	0.0310188	9	51	1.34725
66	LRC42	spermatogenesis	0.0024815	0.0310188	9	51	1.34725
66	IL1B	spermatogenesis	0.0024815	0.0310188	9	51	1.34725
66	TR10B	spermatogenesis	0.0024815	0.0310188	9	51	1.34725
66	PHF1	spermatogenesis	0.0024815	0.0310188	9	51	1.34725
66	ENOX1	spermatogenesis	0.0024815	0.0310188	9	51	1.34725
66	TTC27	spermatogenesis	0.0024815	0.0310188	9	51	1.34725
66	PRPH2	spermatogenesis	0.0024815	0.0310188	9	51	1.34725
66	SNX5	spermatogenesis	0.0024815	0.0310188	9	51	1.34725
66	PRDX5	spermatogenesis	0.0024815	0.0310188	9	51	1.34725
66	FBXW9	spermatogenesis	0.0024815	0.0310188	9	51	1.34725
66	RM19	spermatogenesis	0.0024815	0.0310188	9	51	1.34725
66	B1AKJ5	spermatogenesis	0.0024815	0.0310188	9	51	1.34725
66	S1PR4	spermatogenesis	0.0024815	0.0310188	9	51	1.34725
66	HS3S1	spermatogenesis	0.0024815	0.0310188	9	51	1.34725
66	RHG28	spermatogenesis	0.0024815	0.0310188	9	51	1.34725
66	PALMD	spermatogenesis	0.0024815	0.0310188	9	51	1.34725
66	GA45G	spermatogenesis	0.0024815	0.0310188	9	51	1.34725
66	GCYB1	spermatogenesis	0.0024815	0.0310188	9	51	1.34725
66	IGF1	spermatogenesis	0.0024815	0.0310188	9	51	1.34725
66	DEN1A	spermatogenesis	0.0024815	0.0310188	9	51	1.34725
66	OR7C1	spermatogenesis	0.0024815	0.0310188	9	51	1.34725
66	A0A0C4DFR0	spermatogenesis	0.0024815	0.0310188	9	51	1.34725
66	FBRL	spermatogenesis	0.0024815	0.0310188	9	51	1.34725
66	PI51B	spermatogenesis	0.0024815	0.0310188	9	51	1.34725
66	FMO3	spermatogenesis	0.0024815	0.0310188	9	51	1.34725
66	CENPK	spermatogenesis	0.0024815	0.0310188	9	51	1.34725
66	BMP7	spermatogenesis	0.0024815	0.0310188	9	51	1.34725
66	EIF3J	spermatogenesis	0.0024815	0.0310188	9	51	1.34725
66	B0QY89	spermatogenesis	0.0024815	0.0310188	9	51	1.34725
66	SG2A1	spermatogenesis	0.0024815	0.0310188	9	51	1.34725
66	KMT2E	spermatogenesis	0.0024815	0.0310188	9	51	1.34725
66	VATH	spermatogenesis	0.0024815	0.0310188	9	51	1.34725
66	FNBP4	spermatogenesis	0.0024815	0.0310188	9	51	1.34725
66	ANM8	spermatogenesis	0.0024815	0.0310188	9	51	1.34725
66	P	spermatogenesis	0.0024815	0.0310188	9	51	1.34725
66	KIF9	spermatogenesis	0.0024815	0.0310188	9	51	1.34725
66	EZH1	spermatogenesis	0.0024815	0.0310188	9	51	1.34725
66	SIX1	spermatogenesis	0.0024815	0.0310188	9	51	1.34725
66	OBF1	spermatogenesis	0.0024815	0.0310188	9	51	1.34725
66	A0A0A0MTC5	spermatogenesis	0.0024815	0.0310188	9	51	1.34725
66	PSB1	spermatogenesis	0.0024815	0.0310188	9	51	1.34725
66	RU2A	spermatogenesis	0.0024815	0.0310188	9	51	1.34725
66	KLF16	spermatogenesis	0.0024815	0.0310188	9	51	1.34725
66	MAP1S	spermatogenesis	0.0024815	0.0310188	9	51	1.34725
66	HCD2	spermatogenesis	0.0024815	0.0310188	9	51	1.34725
66	GSLG1	spermatogenesis	0.0024815	0.0310188	9	51	1.34725
66	CUL1	spermatogenesis	0.0024815	0.0310188	9	51	1.34725
66	ETFB	spermatogenesis	0.0024815	0.0310188	9	51	1.34725
66	IDI1	spermatogenesis	0.0024815	0.0310188	9	51	1.34725
66	NSE4A	spermatogenesis	0.0024815	0.0310188	9	51	1.34725
66	CTCF	spermatogenesis	0.0024815	0.0310188	9	51	1.34725
66	ATF6A	spermatogenesis	0.0024815	0.0310188	9	51	1.34725
66	CRDL2	spermatogenesis	0.0024815	0.0310188	9	51	1.34725
66	ENOA	spermatogenesis	0.0024815	0.0310188	9	51	1.34725
66	CLYBL	spermatogenesis	0.0024815	0.0310188	9	51	1.34725
66	TM205	spermatogenesis	0.0024815	0.0310188	9	51	1.34725
66	MIOX	spermatogenesis	0.0024815	0.0310188	9	51	1.34725
66	RUNX3	spermatogenesis	0.0024815	0.0310188	9	51	1.34725
66	PTPRC	spermatogenesis	0.0024815	0.0310188	9	51	1.34725
66	DGUOK	spermatogenesis	0.0024815	0.0310188	9	51	1.34725
66	KCJ13	spermatogenesis	0.0024815	0.0310188	9	51	1.34725
66	AT8A1	spermatogenesis	0.0024815	0.0310188	9	51	1.34725
66	REL1	spermatogenesis	0.0024815	0.0310188	9	51	1.34725
66	E41LA	spermatogenesis	0.0024815	0.0310188	9	51	1.34725
66	PPT1	spermatogenesis	0.0024815	0.0310188	9	51	1.34725
66	FUS	spermatogenesis	0.0024815	0.0310188	9	51	1.34725
66	SMG9	spermatogenesis	0.0024815	0.0310188	9	51	1.34725
66	PKHG6	spermatogenesis	0.0024815	0.0310188	9	51	1.34725
66	CSDE1	spermatogenesis	0.0024815	0.0310188	9	51	1.34725
66	WASC3	spermatogenesis	0.0024815	0.0310188	9	51	1.34725
66	S35B1	spermatogenesis	0.0024815	0.0310188	9	51	1.34725
66	CLC4K	spermatogenesis	0.0024815	0.0310188	9	51	1.34725
66	SNX25	spermatogenesis	0.0024815	0.0310188	9	51	1.34725
66	PRP4B	spermatogenesis	0.0024815	0.0310188	9	51	1.34725
66	NEUL2	spermatogenesis	0.0024815	0.0310188	9	51	1.34725
66	SRS11	spermatogenesis	0.0024815	0.0310188	9	51	1.34725
66	CD38	spermatogenesis	0.0024815	0.0310188	9	51	1.34725
66	RORA	spermatogenesis	0.0024815	0.0310188	9	51	1.34725
66	ATG4A	spermatogenesis	0.0024815	0.0310188	9	51	1.34725
66	PPR17	spermatogenesis	0.0024815	0.0310188	9	51	1.34725
66	DBP	spermatogenesis	0.0024815	0.0310188	9	51	1.34725
66	LRC59	spermatogenesis	0.0024815	0.0310188	9	51	1.34725
66	POMT2	spermatogenesis	0.0024815	0.0310188	9	51	1.34725
66	NR1H2	spermatogenesis	0.0024815	0.0310188	9	51	1.34725
66	RASL3	spermatogenesis	0.0024815	0.0310188	9	51	1.34725
66	CAH12	spermatogenesis	0.0024815	0.0310188	9	51	1.34725
66	ENOG	spermatogenesis	0.0024815	0.0310188	9	51	1.34725
66	GPAT1	spermatogenesis	0.0024815	0.0310188	9	51	1.34725
66	THAP3	spermatogenesis	0.0024815	0.0310188	9	51	1.34725
66	GMDS	spermatogenesis	0.0024815	0.0310188	9	51	1.34725
66	MOGS	spermatogenesis	0.0024815	0.0310188	9	51	1.34725
66	A0A0C4DFM5	spermatogenesis	0.0024815	0.0310188	9	51	1.34725
66	INGR1	spermatogenesis	0.0024815	0.0310188	9	51	1.34725
66	FCN1	spermatogenesis	0.0024815	0.0310188	9	51	1.34725
66	BCORL	spermatogenesis	0.0024815	0.0310188	9	51	1.34725
66	XIAP	spermatogenesis	0.0024815	0.0310188	9	51	1.34725
66	UBP5	spermatogenesis	0.0024815	0.0310188	9	51	1.34725
66	S36A1	spermatogenesis	0.0024815	0.0310188	9	51	1.34725
66	FXR2	spermatogenesis	0.0024815	0.0310188	9	51	1.34725
66	UBE2B	spermatogenesis	0.0024815	0.0310188	9	51	1.34725
66	NRL	spermatogenesis	0.0024815	0.0310188	9	51	1.34725
66	SMAP1	spermatogenesis	0.0024815	0.0310188	9	51	1.34725
66	ID2	spermatogenesis	0.0024815	0.0310188	9	51	1.34725
66	RINI	spermatogenesis	0.0024815	0.0310188	9	51	1.34725
66	SRBS1	spermatogenesis	0.0024815	0.0310188	9	51	1.34725
66	ATF1	spermatogenesis	0.0024815	0.0310188	9	51	1.34725
66	CK5P1	spermatogenesis	0.0024815	0.0310188	9	51	1.34725
66	FLRT1	spermatogenesis	0.0024815	0.0310188	9	51	1.34725
66	GIT1	spermatogenesis	0.0024815	0.0310188	9	51	1.34725
66	KPB2	spermatogenesis	0.0024815	0.0310188	9	51	1.34725
66	HOME3	spermatogenesis	0.0024815	0.0310188	9	51	1.34725
66	S2540	spermatogenesis	0.0024815	0.0310188	9	51	1.34725
66	THBG	spermatogenesis	0.0024815	0.0310188	9	51	1.34725
66	DCE1	spermatogenesis	0.0024815	0.0310188	9	51	1.34725
66	NCF2	spermatogenesis	0.0024815	0.0310188	9	51	1.34725
66	MBOA7	spermatogenesis	0.0024815	0.0310188	9	51	1.34725
66	SMD2	spermatogenesis	0.0024815	0.0310188	9	51	1.34725
66	TNR27	spermatogenesis	0.0024815	0.0310188	9	51	1.34725
66	KRT36	spermatogenesis	0.0024815	0.0310188	9	51	1.34725
66	MCLN1	spermatogenesis	0.0024815	0.0310188	9	51	1.34725
66	TSKS	spermatogenesis	0.0024815	0.0310188	9	51	1.34725
66	EAA2	spermatogenesis	0.0024815	0.0310188	9	51	1.34725
66	MTU1	spermatogenesis	0.0024815	0.0310188	9	51	1.34725
66	S61A1	spermatogenesis	0.0024815	0.0310188	9	51	1.34725
66	DDTL	spermatogenesis	0.0024815	0.0310188	9	51	1.34725
66	RND3	spermatogenesis	0.0024815	0.0310188	9	51	1.34725
66	SAMH1	spermatogenesis	0.0024815	0.0310188	9	51	1.34725
66	RS16	spermatogenesis	0.0024815	0.0310188	9	51	1.34725
66	PROD	spermatogenesis	0.0024815	0.0310188	9	51	1.34725
66	MRGBP	spermatogenesis	0.0024815	0.0310188	9	51	1.34725
66	MRP6	spermatogenesis	0.0024815	0.0310188	9	51	1.34725
66	SMD3	spermatogenesis	0.0024815	0.0310188	9	51	1.34725
66	PSA3	spermatogenesis	0.0024815	0.0310188	9	51	1.34725
66	CRIS2	spermatogenesis	0.0024815	0.0310188	9	51	1.34725
66	AKA12	spermatogenesis	0.0024815	0.0310188	9	51	1.34725
66	MAGB4	spermatogenesis	0.0024815	0.0310188	9	51	1.34725
66	ASB4	spermatogenesis	0.0024815	0.0310188	9	51	1.34725
66	PRVA	spermatogenesis	0.0024815	0.0310188	9	51	1.34725
66	S6A13	spermatogenesis	0.0024815	0.0310188	9	51	1.34725
66	GSHR	spermatogenesis	0.0024815	0.0310188	9	51	1.34725
66	RECO	spermatogenesis	0.0024815	0.0310188	9	51	1.34725
66	CNN1	spermatogenesis	0.0024815	0.0310188	9	51	1.34725
66	LTBP4	spermatogenesis	0.0024815	0.0310188	9	51	1.34725
66	AKA11	spermatogenesis	0.0024815	0.0310188	9	51	1.34725
66	ACTN4	spermatogenesis	0.0024815	0.0310188	9	51	1.34725
66	TTLL1	spermatogenesis	0.0024815	0.0310188	9	51	1.34725
66	CCD94	spermatogenesis	0.0024815	0.0310188	9	51	1.34725
66	VPP1	spermatogenesis	0.0024815	0.0310188	9	51	1.34725
66	ZDHC8	spermatogenesis	0.0024815	0.0310188	9	51	1.34725
66	NFIX	spermatogenesis	0.0024815	0.0310188	9	51	1.34725
66	PRDC1	spermatogenesis	0.0024815	0.0310188	9	51	1.34725
66	CCNC	spermatogenesis	0.0024815	0.0310188	9	51	1.34725
66	KCNH2	spermatogenesis	0.0024815	0.0310188	9	51	1.34725
66	VPP4	spermatogenesis	0.0024815	0.0310188	9	51	1.34725
66	NCKP1	spermatogenesis	0.0024815	0.0310188	9	51	1.34725
66	NCKX1	spermatogenesis	0.0024815	0.0310188	9	51	1.34725
66	FXRD1	spermatogenesis	0.0024815	0.0310188	9	51	1.34725
66	SIR4	spermatogenesis	0.0024815	0.0310188	9	51	1.34725
66	RPF1	spermatogenesis	0.0024815	0.0310188	9	51	1.34725
66	DDX55	spermatogenesis	0.0024815	0.0310188	9	51	1.34725
66	AT10B	spermatogenesis	0.0024815	0.0310188	9	51	1.34725
66	ZXDC	spermatogenesis	0.0024815	0.0310188	9	51	1.34725
66	GLIS3	spermatogenesis	0.0024815	0.0310188	9	51	1.34725
66	WDR59	spermatogenesis	0.0024815	0.0310188	9	51	1.34725
66	RT35	spermatogenesis	0.0024815	0.0310188	9	51	1.34725
66	PRDM6	spermatogenesis	0.0024815	0.0310188	9	51	1.34725
66	CHRD1	spermatogenesis	0.0024815	0.0310188	9	51	1.34725
66	MARCO	spermatogenesis	0.0024815	0.0310188	9	51	1.34725
66	OPTN	spermatogenesis	0.0024815	0.0310188	9	51	1.34725
66	EMC4	spermatogenesis	0.0024815	0.0310188	9	51	1.34725
66	VAT1	spermatogenesis	0.0024815	0.0310188	9	51	1.34725
66	TYRP2	spermatogenesis	0.0024815	0.0310188	9	51	1.34725
66	RAB14	myc_targets_v1	0.00315547	0.0315547	17	141	0.891972
66	PDE10	myc_targets_v1	0.00315547	0.0315547	17	141	0.891972
66	SF3B1	myc_targets_v1	0.00315547	0.0315547	17	141	0.891972
66	MOGT3	myc_targets_v1	0.00315547	0.0315547	17	141	0.891972
66	SOX15	myc_targets_v1	0.00315547	0.0315547	17	141	0.891972
66	ARTN	myc_targets_v1	0.00315547	0.0315547	17	141	0.891972
66	NUP88	myc_targets_v1	0.00315547	0.0315547	17	141	0.891972
66	RHG05	myc_targets_v1	0.00315547	0.0315547	17	141	0.891972
66	S35D1	myc_targets_v1	0.00315547	0.0315547	17	141	0.891972
66	SNAI1	myc_targets_v1	0.00315547	0.0315547	17	141	0.891972
66	WASF1	myc_targets_v1	0.00315547	0.0315547	17	141	0.891972
66	PLXA1	myc_targets_v1	0.00315547	0.0315547	17	141	0.891972
66	GLRA2	myc_targets_v1	0.00315547	0.0315547	17	141	0.891972
66	DHX40	myc_targets_v1	0.00315547	0.0315547	17	141	0.891972
66	HPF1	myc_targets_v1	0.00315547	0.0315547	17	141	0.891972
66	UTP18	myc_targets_v1	0.00315547	0.0315547	17	141	0.891972
66	TM9S2	myc_targets_v1	0.00315547	0.0315547	17	141	0.891972
66	LCAP	myc_targets_v1	0.00315547	0.0315547	17	141	0.891972
66	MSH6	myc_targets_v1	0.00315547	0.0315547	17	141	0.891972
66	TBC23	myc_targets_v1	0.00315547	0.0315547	17	141	0.891972
66	H7C2Q8	myc_targets_v1	0.00315547	0.0315547	17	141	0.891972
66	X6R9L0	myc_targets_v1	0.00315547	0.0315547	17	141	0.891972
66	ARMC7	myc_targets_v1	0.00315547	0.0315547	17	141	0.891972
66	ZC3H4	myc_targets_v1	0.00315547	0.0315547	17	141	0.891972
66	KLF9	myc_targets_v1	0.00315547	0.0315547	17	141	0.891972
66	HDAC9	myc_targets_v1	0.00315547	0.0315547	17	141	0.891972
66	SLAI2	myc_targets_v1	0.00315547	0.0315547	17	141	0.891972
66	AP1B1	myc_targets_v1	0.00315547	0.0315547	17	141	0.891972
66	DOHH	myc_targets_v1	0.00315547	0.0315547	17	141	0.891972
66	SPG21	myc_targets_v1	0.00315547	0.0315547	17	141	0.891972
66	ITB5	myc_targets_v1	0.00315547	0.0315547	17	141	0.891972
66	I2BPL	myc_targets_v1	0.00315547	0.0315547	17	141	0.891972
66	PLPL7	myc_targets_v1	0.00315547	0.0315547	17	141	0.891972
66	ACTT1	myc_targets_v1	0.00315547	0.0315547	17	141	0.891972
66	AMMR1	myc_targets_v1	0.00315547	0.0315547	17	141	0.891972
66	MGRN1	myc_targets_v1	0.00315547	0.0315547	17	141	0.891972
66	UPK3A	myc_targets_v1	0.00315547	0.0315547	17	141	0.891972
66	RPGP2	myc_targets_v1	0.00315547	0.0315547	17	141	0.891972
66	ACADV	myc_targets_v1	0.00315547	0.0315547	17	141	0.891972
66	PTGIS	myc_targets_v1	0.00315547	0.0315547	17	141	0.891972
66	TTF1	myc_targets_v1	0.00315547	0.0315547	17	141	0.891972
66	XYLT2	myc_targets_v1	0.00315547	0.0315547	17	141	0.891972
66	MINP1	myc_targets_v1	0.00315547	0.0315547	17	141	0.891972
66	ANLN	myc_targets_v1	0.00315547	0.0315547	17	141	0.891972
66	RGRF2	myc_targets_v1	0.00315547	0.0315547	17	141	0.891972
66	KLH12	myc_targets_v1	0.00315547	0.0315547	17	141	0.891972
66	RBBP5	myc_targets_v1	0.00315547	0.0315547	17	141	0.891972
66	PSD4	myc_targets_v1	0.00315547	0.0315547	17	141	0.891972
66	ENL	myc_targets_v1	0.00315547	0.0315547	17	141	0.891972
66	NR5A2	myc_targets_v1	0.00315547	0.0315547	17	141	0.891972
66	GIPC1	myc_targets_v1	0.00315547	0.0315547	17	141	0.891972
66	ERCC8	myc_targets_v1	0.00315547	0.0315547	17	141	0.891972
66	RN114	myc_targets_v1	0.00315547	0.0315547	17	141	0.891972
66	CDR2L	myc_targets_v1	0.00315547	0.0315547	17	141	0.891972
66	EFNB2	myc_targets_v1	0.00315547	0.0315547	17	141	0.891972
66	PSME1	myc_targets_v1	0.00315547	0.0315547	17	141	0.891972
66	HNF4A	myc_targets_v1	0.00315547	0.0315547	17	141	0.891972
66	SYDM	myc_targets_v1	0.00315547	0.0315547	17	141	0.891972
66	DDX31	myc_targets_v1	0.00315547	0.0315547	17	141	0.891972
66	LMIP	myc_targets_v1	0.00315547	0.0315547	17	141	0.891972
66	CK5P3	myc_targets_v1	0.00315547	0.0315547	17	141	0.891972
66	DOK4	myc_targets_v1	0.00315547	0.0315547	17	141	0.891972
66	PRP31	myc_targets_v1	0.00315547	0.0315547	17	141	0.891972
66	KAP0	myc_targets_v1	0.00315547	0.0315547	17	141	0.891972
66	MDFI	myc_targets_v1	0.00315547	0.0315547	17	141	0.891972
66	GNPAT	myc_targets_v1	0.00315547	0.0315547	17	141	0.891972
66	J9JIC5	myc_targets_v1	0.00315547	0.0315547	17	141	0.891972
66	CD244	myc_targets_v1	0.00315547	0.0315547	17	141	0.891972
66	GBG11	myc_targets_v1	0.00315547	0.0315547	17	141	0.891972
66	T106B	myc_targets_v1	0.00315547	0.0315547	17	141	0.891972
66	TNF10	myc_targets_v1	0.00315547	0.0315547	17	141	0.891972
66	MCM6	myc_targets_v1	0.00315547	0.0315547	17	141	0.891972
66	TSNAX	myc_targets_v1	0.00315547	0.0315547	17	141	0.891972
66	ZNT3	myc_targets_v1	0.00315547	0.0315547	17	141	0.891972
66	TNS2	myc_targets_v1	0.00315547	0.0315547	17	141	0.891972
66	BATF3	myc_targets_v1	0.00315547	0.0315547	17	141	0.891972
66	ZPR1	myc_targets_v1	0.00315547	0.0315547	17	141	0.891972
66	YLPM1	myc_targets_v1	0.00315547	0.0315547	17	141	0.891972
66	TAXB1	myc_targets_v1	0.00315547	0.0315547	17	141	0.891972
66	TBCE	myc_targets_v1	0.00315547	0.0315547	17	141	0.891972
66	AKA7G	myc_targets_v1	0.00315547	0.0315547	17	141	0.891972
66	CXB6	myc_targets_v1	0.00315547	0.0315547	17	141	0.891972
66	IFT81	myc_targets_v1	0.00315547	0.0315547	17	141	0.891972
66	VP13C	myc_targets_v1	0.00315547	0.0315547	17	141	0.891972
66	DCTD	myc_targets_v1	0.00315547	0.0315547	17	141	0.891972
66	RGCC	myc_targets_v1	0.00315547	0.0315547	17	141	0.891972
66	IFI6	myc_targets_v1	0.00315547	0.0315547	17	141	0.891972
66	ARHGG	myc_targets_v1	0.00315547	0.0315547	17	141	0.891972
66	NRN1	myc_targets_v1	0.00315547	0.0315547	17	141	0.891972
66	RFX1	myc_targets_v1	0.00315547	0.0315547	17	141	0.891972
66	NDF4	myc_targets_v1	0.00315547	0.0315547	17	141	0.891972
66	SO1A2	myc_targets_v1	0.00315547	0.0315547	17	141	0.891972
66	HYCCI	myc_targets_v1	0.00315547	0.0315547	17	141	0.891972
66	YPEL5	myc_targets_v1	0.00315547	0.0315547	17	141	0.891972
66	GLT18	myc_targets_v1	0.00315547	0.0315547	17	141	0.891972
66	MPP4	myc_targets_v1	0.00315547	0.0315547	17	141	0.891972
66	NHRF1	myc_targets_v1	0.00315547	0.0315547	17	141	0.891972
66	AT2B4	myc_targets_v1	0.00315547	0.0315547	17	141	0.891972
66	AHR	myc_targets_v1	0.00315547	0.0315547	17	141	0.891972
66	OTUB2	myc_targets_v1	0.00315547	0.0315547	17	141	0.891972
66	ATG4C	myc_targets_v1	0.00315547	0.0315547	17	141	0.891972
66	TR19L	myc_targets_v1	0.00315547	0.0315547	17	141	0.891972
66	RAB5C	myc_targets_v1	0.00315547	0.0315547	17	141	0.891972
66	MDHC	myc_targets_v1	0.00315547	0.0315547	17	141	0.891972
66	RBM42	myc_targets_v1	0.00315547	0.0315547	17	141	0.891972
66	NPHP4	myc_targets_v1	0.00315547	0.0315547	17	141	0.891972
66	WNT5B	myc_targets_v1	0.00315547	0.0315547	17	141	0.891972
66	DNM1L	myc_targets_v1	0.00315547	0.0315547	17	141	0.891972
66	RIMS1	myc_targets_v1	0.00315547	0.0315547	17	141	0.891972
66	MLX	myc_targets_v1	0.00315547	0.0315547	17	141	0.891972
66	CD79A	myc_targets_v1	0.00315547	0.0315547	17	141	0.891972
66	RAB18	myc_targets_v1	0.00315547	0.0315547	17	141	0.891972
66	DUS1	myc_targets_v1	0.00315547	0.0315547	17	141	0.891972
66	MYH7	myc_targets_v1	0.00315547	0.0315547	17	141	0.891972
66	CHD4	myc_targets_v1	0.00315547	0.0315547	17	141	0.891972
66	ITPA	myc_targets_v1	0.00315547	0.0315547	17	141	0.891972
66	RSPH3	myc_targets_v1	0.00315547	0.0315547	17	141	0.891972
66	ETHE1	myc_targets_v1	0.00315547	0.0315547	17	141	0.891972
66	STK38	myc_targets_v1	0.00315547	0.0315547	17	141	0.891972
66	GBG13	myc_targets_v1	0.00315547	0.0315547	17	141	0.891972
66	TGFB1	myc_targets_v1	0.00315547	0.0315547	17	141	0.891972
66	PARP3	myc_targets_v1	0.00315547	0.0315547	17	141	0.891972
66	ICAM5	myc_targets_v1	0.00315547	0.0315547	17	141	0.891972
66	DPOE2	myc_targets_v1	0.00315547	0.0315547	17	141	0.891972
66	CRSPL	myc_targets_v1	0.00315547	0.0315547	17	141	0.891972
66	ARP5	myc_targets_v1	0.00315547	0.0315547	17	141	0.891972
66	CASP2	myc_targets_v1	0.00315547	0.0315547	17	141	0.891972
66	LRC42	myc_targets_v1	0.00315547	0.0315547	17	141	0.891972
66	IL1B	myc_targets_v1	0.00315547	0.0315547	17	141	0.891972
66	TR10B	myc_targets_v1	0.00315547	0.0315547	17	141	0.891972
66	PHF1	myc_targets_v1	0.00315547	0.0315547	17	141	0.891972
66	ENOX1	myc_targets_v1	0.00315547	0.0315547	17	141	0.891972
66	TTC27	myc_targets_v1	0.00315547	0.0315547	17	141	0.891972
66	PRPH2	myc_targets_v1	0.00315547	0.0315547	17	141	0.891972
66	SNX5	myc_targets_v1	0.00315547	0.0315547	17	141	0.891972
66	PRDX5	myc_targets_v1	0.00315547	0.0315547	17	141	0.891972
66	FBXW9	myc_targets_v1	0.00315547	0.0315547	17	141	0.891972
66	RM19	myc_targets_v1	0.00315547	0.0315547	17	141	0.891972
66	B1AKJ5	myc_targets_v1	0.00315547	0.0315547	17	141	0.891972
66	S1PR4	myc_targets_v1	0.00315547	0.0315547	17	141	0.891972
66	HS3S1	myc_targets_v1	0.00315547	0.0315547	17	141	0.891972
66	RHG28	myc_targets_v1	0.00315547	0.0315547	17	141	0.891972
66	PALMD	myc_targets_v1	0.00315547	0.0315547	17	141	0.891972
66	GA45G	myc_targets_v1	0.00315547	0.0315547	17	141	0.891972
66	GCYB1	myc_targets_v1	0.00315547	0.0315547	17	141	0.891972
66	IGF1	myc_targets_v1	0.00315547	0.0315547	17	141	0.891972
66	DEN1A	myc_targets_v1	0.00315547	0.0315547	17	141	0.891972
66	OR7C1	myc_targets_v1	0.00315547	0.0315547	17	141	0.891972
66	A0A0C4DFR0	myc_targets_v1	0.00315547	0.0315547	17	141	0.891972
66	FBRL	myc_targets_v1	0.00315547	0.0315547	17	141	0.891972
66	PI51B	myc_targets_v1	0.00315547	0.0315547	17	141	0.891972
66	FMO3	myc_targets_v1	0.00315547	0.0315547	17	141	0.891972
66	CENPK	myc_targets_v1	0.00315547	0.0315547	17	141	0.891972
66	BMP7	myc_targets_v1	0.00315547	0.0315547	17	141	0.891972
66	EIF3J	myc_targets_v1	0.00315547	0.0315547	17	141	0.891972
66	B0QY89	myc_targets_v1	0.00315547	0.0315547	17	141	0.891972
66	SG2A1	myc_targets_v1	0.00315547	0.0315547	17	141	0.891972
66	KMT2E	myc_targets_v1	0.00315547	0.0315547	17	141	0.891972
66	VATH	myc_targets_v1	0.00315547	0.0315547	17	141	0.891972
66	FNBP4	myc_targets_v1	0.00315547	0.0315547	17	141	0.891972
66	ANM8	myc_targets_v1	0.00315547	0.0315547	17	141	0.891972
66	P	myc_targets_v1	0.00315547	0.0315547	17	141	0.891972
66	KIF9	myc_targets_v1	0.00315547	0.0315547	17	141	0.891972
66	EZH1	myc_targets_v1	0.00315547	0.0315547	17	141	0.891972
66	SIX1	myc_targets_v1	0.00315547	0.0315547	17	141	0.891972
66	OBF1	myc_targets_v1	0.00315547	0.0315547	17	141	0.891972
66	A0A0A0MTC5	myc_targets_v1	0.00315547	0.0315547	17	141	0.891972
66	PSB1	myc_targets_v1	0.00315547	0.0315547	17	141	0.891972
66	RU2A	myc_targets_v1	0.00315547	0.0315547	17	141	0.891972
66	KLF16	myc_targets_v1	0.00315547	0.0315547	17	141	0.891972
66	MAP1S	myc_targets_v1	0.00315547	0.0315547	17	141	0.891972
66	HCD2	myc_targets_v1	0.00315547	0.0315547	17	141	0.891972
66	GSLG1	myc_targets_v1	0.00315547	0.0315547	17	141	0.891972
66	CUL1	myc_targets_v1	0.00315547	0.0315547	17	141	0.891972
66	ETFB	myc_targets_v1	0.00315547	0.0315547	17	141	0.891972
66	IDI1	myc_targets_v1	0.00315547	0.0315547	17	141	0.891972
66	NSE4A	myc_targets_v1	0.00315547	0.0315547	17	141	0.891972
66	CTCF	myc_targets_v1	0.00315547	0.0315547	17	141	0.891972
66	ATF6A	myc_targets_v1	0.00315547	0.0315547	17	141	0.891972
66	CRDL2	myc_targets_v1	0.00315547	0.0315547	17	141	0.891972
66	ENOA	myc_targets_v1	0.00315547	0.0315547	17	141	0.891972
66	CLYBL	myc_targets_v1	0.00315547	0.0315547	17	141	0.891972
66	TM205	myc_targets_v1	0.00315547	0.0315547	17	141	0.891972
66	MIOX	myc_targets_v1	0.00315547	0.0315547	17	141	0.891972
66	RUNX3	myc_targets_v1	0.00315547	0.0315547	17	141	0.891972
66	PTPRC	myc_targets_v1	0.00315547	0.0315547	17	141	0.891972
66	DGUOK	myc_targets_v1	0.00315547	0.0315547	17	141	0.891972
66	KCJ13	myc_targets_v1	0.00315547	0.0315547	17	141	0.891972
66	AT8A1	myc_targets_v1	0.00315547	0.0315547	17	141	0.891972
66	REL1	myc_targets_v1	0.00315547	0.0315547	17	141	0.891972
66	E41LA	myc_targets_v1	0.00315547	0.0315547	17	141	0.891972
66	PPT1	myc_targets_v1	0.00315547	0.0315547	17	141	0.891972
66	FUS	myc_targets_v1	0.00315547	0.0315547	17	141	0.891972
66	SMG9	myc_targets_v1	0.00315547	0.0315547	17	141	0.891972
66	PKHG6	myc_targets_v1	0.00315547	0.0315547	17	141	0.891972
66	CSDE1	myc_targets_v1	0.00315547	0.0315547	17	141	0.891972
66	WASC3	myc_targets_v1	0.00315547	0.0315547	17	141	0.891972
66	S35B1	myc_targets_v1	0.00315547	0.0315547	17	141	0.891972
66	CLC4K	myc_targets_v1	0.00315547	0.0315547	17	141	0.891972
66	SNX25	myc_targets_v1	0.00315547	0.0315547	17	141	0.891972
66	PRP4B	myc_targets_v1	0.00315547	0.0315547	17	141	0.891972
66	NEUL2	myc_targets_v1	0.00315547	0.0315547	17	141	0.891972
66	SRS11	myc_targets_v1	0.00315547	0.0315547	17	141	0.891972
66	CD38	myc_targets_v1	0.00315547	0.0315547	17	141	0.891972
66	RORA	myc_targets_v1	0.00315547	0.0315547	17	141	0.891972
66	ATG4A	myc_targets_v1	0.00315547	0.0315547	17	141	0.891972
66	PPR17	myc_targets_v1	0.00315547	0.0315547	17	141	0.891972
66	DBP	myc_targets_v1	0.00315547	0.0315547	17	141	0.891972
66	LRC59	myc_targets_v1	0.00315547	0.0315547	17	141	0.891972
66	POMT2	myc_targets_v1	0.00315547	0.0315547	17	141	0.891972
66	NR1H2	myc_targets_v1	0.00315547	0.0315547	17	141	0.891972
66	RASL3	myc_targets_v1	0.00315547	0.0315547	17	141	0.891972
66	CAH12	myc_targets_v1	0.00315547	0.0315547	17	141	0.891972
66	ENOG	myc_targets_v1	0.00315547	0.0315547	17	141	0.891972
66	GPAT1	myc_targets_v1	0.00315547	0.0315547	17	141	0.891972
66	THAP3	myc_targets_v1	0.00315547	0.0315547	17	141	0.891972
66	GMDS	myc_targets_v1	0.00315547	0.0315547	17	141	0.891972
66	MOGS	myc_targets_v1	0.00315547	0.0315547	17	141	0.891972
66	A0A0C4DFM5	myc_targets_v1	0.00315547	0.0315547	17	141	0.891972
66	INGR1	myc_targets_v1	0.00315547	0.0315547	17	141	0.891972
66	FCN1	myc_targets_v1	0.00315547	0.0315547	17	141	0.891972
66	BCORL	myc_targets_v1	0.00315547	0.0315547	17	141	0.891972
66	XIAP	myc_targets_v1	0.00315547	0.0315547	17	141	0.891972
66	UBP5	myc_targets_v1	0.00315547	0.0315547	17	141	0.891972
66	S36A1	myc_targets_v1	0.00315547	0.0315547	17	141	0.891972
66	FXR2	myc_targets_v1	0.00315547	0.0315547	17	141	0.891972
66	UBE2B	myc_targets_v1	0.00315547	0.0315547	17	141	0.891972
66	NRL	myc_targets_v1	0.00315547	0.0315547	17	141	0.891972
66	SMAP1	myc_targets_v1	0.00315547	0.0315547	17	141	0.891972
66	ID2	myc_targets_v1	0.00315547	0.0315547	17	141	0.891972
66	RINI	myc_targets_v1	0.00315547	0.0315547	17	141	0.891972
66	SRBS1	myc_targets_v1	0.00315547	0.0315547	17	141	0.891972
66	ATF1	myc_targets_v1	0.00315547	0.0315547	17	141	0.891972
66	CK5P1	myc_targets_v1	0.00315547	0.0315547	17	141	0.891972
66	FLRT1	myc_targets_v1	0.00315547	0.0315547	17	141	0.891972
66	GIT1	myc_targets_v1	0.00315547	0.0315547	17	141	0.891972
66	KPB2	myc_targets_v1	0.00315547	0.0315547	17	141	0.891972
66	HOME3	myc_targets_v1	0.00315547	0.0315547	17	141	0.891972
66	S2540	myc_targets_v1	0.00315547	0.0315547	17	141	0.891972
66	THBG	myc_targets_v1	0.00315547	0.0315547	17	141	0.891972
66	DCE1	myc_targets_v1	0.00315547	0.0315547	17	141	0.891972
66	NCF2	myc_targets_v1	0.00315547	0.0315547	17	141	0.891972
66	MBOA7	myc_targets_v1	0.00315547	0.0315547	17	141	0.891972
66	SMD2	myc_targets_v1	0.00315547	0.0315547	17	141	0.891972
66	TNR27	myc_targets_v1	0.00315547	0.0315547	17	141	0.891972
66	KRT36	myc_targets_v1	0.00315547	0.0315547	17	141	0.891972
66	MCLN1	myc_targets_v1	0.00315547	0.0315547	17	141	0.891972
66	TSKS	myc_targets_v1	0.00315547	0.0315547	17	141	0.891972
66	EAA2	myc_targets_v1	0.00315547	0.0315547	17	141	0.891972
66	MTU1	myc_targets_v1	0.00315547	0.0315547	17	141	0.891972
66	S61A1	myc_targets_v1	0.00315547	0.0315547	17	141	0.891972
66	DDTL	myc_targets_v1	0.00315547	0.0315547	17	141	0.891972
66	RND3	myc_targets_v1	0.00315547	0.0315547	17	141	0.891972
66	SAMH1	myc_targets_v1	0.00315547	0.0315547	17	141	0.891972
66	RS16	myc_targets_v1	0.00315547	0.0315547	17	141	0.891972
66	PROD	myc_targets_v1	0.00315547	0.0315547	17	141	0.891972
66	MRGBP	myc_targets_v1	0.00315547	0.0315547	17	141	0.891972
66	MRP6	myc_targets_v1	0.00315547	0.0315547	17	141	0.891972
66	SMD3	myc_targets_v1	0.00315547	0.0315547	17	141	0.891972
66	PSA3	myc_targets_v1	0.00315547	0.0315547	17	141	0.891972
66	CRIS2	myc_targets_v1	0.00315547	0.0315547	17	141	0.891972
66	AKA12	myc_targets_v1	0.00315547	0.0315547	17	141	0.891972
66	MAGB4	myc_targets_v1	0.00315547	0.0315547	17	141	0.891972
66	ASB4	myc_targets_v1	0.00315547	0.0315547	17	141	0.891972
66	PRVA	myc_targets_v1	0.00315547	0.0315547	17	141	0.891972
66	S6A13	myc_targets_v1	0.00315547	0.0315547	17	141	0.891972
66	GSHR	myc_targets_v1	0.00315547	0.0315547	17	141	0.891972
66	RECO	myc_targets_v1	0.00315547	0.0315547	17	141	0.891972
66	CNN1	myc_targets_v1	0.00315547	0.0315547	17	141	0.891972
66	LTBP4	myc_targets_v1	0.00315547	0.0315547	17	141	0.891972
66	AKA11	myc_targets_v1	0.00315547	0.0315547	17	141	0.891972
66	ACTN4	myc_targets_v1	0.00315547	0.0315547	17	141	0.891972
66	TTLL1	myc_targets_v1	0.00315547	0.0315547	17	141	0.891972
66	CCD94	myc_targets_v1	0.00315547	0.0315547	17	141	0.891972
66	VPP1	myc_targets_v1	0.00315547	0.0315547	17	141	0.891972
[truncated: 118,974 more rows]
